# Supplementary material for: Ancient genomic architecture for mammalian olfactory receptor clusters
Source: Genome Biol. 2006 Oct 1;7(10):R88. doi: 10.1186/gb-2006-7-10-r88 (PMC1794568; doi:10.1186/gb-2006-7-10-r88)
Supplement: Additional data file 1 — Shown is a table listing the complete collection of the 251 CLICs defined in the study, each with the number of genes from each species, and the corresponding cluster names. [file gb-2006-7-10-r88-S1.xls]

## Sheet: not_multi
human cluster	n genes	Mouse cluster	n genes	Rat cluster	n genes	Dog cluster	n genes	Opossum cluster	n genes
chr19@0.1	4		0		0		0		0	1
chr10@135.2	3		0		0		0		0	1
chr1@0.1	3		0		0		0		0	1
chr21@13.9	2		0		0		0		0	1
chr18@14.6	2		0		0		0		0	1
chr15@19.4	2		0		0		0		0	1
chr1@0.5	2		0		0		0		0	1
chrX@153.5	1		0		0		0		0	1
chrX@125.4	1		0		0		0		0	1
chr22@14.8	1		0		0		0		0	1
chr14@24.9	1		0		0		0		0	1
chr14@18.9	1		0		0		0		0	1
chr14@18.4	1		0		0		0		0	1
chr12@45.3	1		0		0		0		0	1
chr11@104.6	1		0		0		0		0	1
chr11@72.6	1		0		0		0		0	1
chr11@29	1		0		0		0		0	1
chr11@0.1	1		0		0		0		0	1
chr8@21.7	1		0		0		0		0	1
chr8@0.1	1		0		0		0		0	1
chr7@99.1	1		0		0		0		0	1
chr6@170.9	1		0		0		0		0	1
chr6@132.1	1		0		0		0		0	1
chr6@0.1	1		0		0		0		0	1
chr5@177.2	1		0		0		0		0	1
chr5@175.4	1		0		0		0		0	1
chr4@41.6	1		0		0		0		0	1
chr4@4.2	1		0		0		0		0	1
chr5@101.2	1		0		0		0		0	1
	0	chr17@21.3	1		0		0		0	1
	0	chr11@108.5	1		0		0		0	1
	0	chr11@51.9	1		0		0		0	1
	0	chr10@106.4	1		0		0		0	1
	0	chrX@69.3	1		0		0		0	1
	0	chr16@15.4	1		0		0		0	1
	0	chr13@102.4	1		0		0		0	1
	0	chr3@130.8	1		0		0		0	1
	0		0	chrX@129.3	8		0		0	1
	0		0	chr7@14.2	6		0		0	1
	0		0	chr16@27.5	3		0		0	1
	0		0	chr7@18.2	3		0		0	1
	0		0	chr10@11.4	2		0		0	1
	0		0	chrX@160.5	1		0		0	1
	0		0	chrX@129.9	1		0		0	1
	0		0	chrX@103.8	1		0		0	1
	0		0	chrX@31.5	1		0		0	1
	0		0	chr17@58.1	1		0		0	1
	0		0	chr15@109.6	1		0		0	1
	0		0	chr14@38.7	1		0		0	1
	0		0	chr12@17.4	1		0		0	1
	0		0	chr12@16.8	1		0		0	1
	0		0	chr11@19.9	1		0		0	1
	0		0	chr7@85.4	1		0		0	1
	0		0	chr9@83.4	1		0		0	1
	0		0	chr7@16.6	1		0		0	1
	0		0	chr6@142.2	1		0		0	1
	0		0	chr6@68.7	1		0		0	1
	0		0	chr3@93.8	1		0		0	1
	0		0	chr3@28.4	1		0		0	1
	0		0	chr2@92.4	1		0		0	1
	0		0	chr1@141.6	1		0		0	1
	0		0	chr1@124.5	1		0		0	1
	0		0	chr1@64.3	1		0		0	1
	0		0	chr11@18.4	1		0		0	1
	0		0		0	chr29@44.8	4		0	1
	0		0		0	chrX@125.6	3		0	1
	0		0		0	chr6@42.1	3		0	1
	0		0		0	chr2@58.2	3		0	1
	0		0		0	chr18@30.9	1		0	1
	0		0		0	chr16@15.9	1		0	1
	0		0		0	chr11@11	1		0	1
	0		0		0	chr6@12.6	1		0	1
	0		0		0	chrX@78.3	1		0	1
	0		0		0	chr26@28.1	1		0	1
	0		0		0	chrX@49.1	1		0	1
	0		0		0	chrX@24.9	1		0	1
	0		0		0		0	scaffold_3439@0.4	44	1
	0		0		0		0	scaffold_11848@0.5	37	1
	0		0		0		0	scaffold_13275@0.2	26	1
	0		0		0		0	scaffold_12403@0.2	22	1
	0		0		0		0	scaffold_15203@0.3	19	1
	0		0		0		0	scaffold_9593@0.3	18	1
	0		0		0		0	scaffold_19211@0.9	18	1
	0		0		0		0	scaffold_18603@0.5	17	1
	0		0		0		0	scaffold_19197@7.1	17	1
	0		0		0		0	scaffold_2287@0.4	15	1
	0		0		0		0	scaffold_15134@5.1	13	1
	0		0		0		0	scaffold_13249@4.6	11	1
	0		0		0		0	scaffold_1838@0.1	8	1
	0		0		0		0	scaffold_18463@2.7	7	1
	0		0		0		0	scaffold_14464@0.3	7	1
	0		0		0		0	scaffold_13296@7.1	7	1
	0		0		0		0	scaffold_13645@0.1	6	1
	0		0		0		0	scaffold_12795@4.2	5	1
	0		0		0		0	scaffold_12555@0.1	5	1
	0		0		0		0	scaffold_12316@0.1	5	1
	0		0		0		0	scaffold_4922@0	5	1
	0		0		0		0	scaffold_19167@3.9	4	1
	0		0		0		0	scaffold_18507@0.1	4	1
	0		0		0		0	scaffold_13627@1.4	4	1
	0		0		0		0	scaffold_12494@0.2	4	1
	0		0		0		0	scaffold_12437@0.1	4	1
	0		0		0		0	scaffold_12282@0	4	1
	0		0		0		0	scaffold_2594@0	4	1
	0		0		0		0	scaffold_16800@0	3	1
	0		0		0		0	scaffold_13288@0.1	3	1
	0		0		0		0	scaffold_13217@0.1	3	1
	0		0		0		0	scaffold_12390@0	3	1
	0		0		0		0	scaffold_12302@0	3	1
	0		0		0		0	scaffold_11589@0.2	3	1
	0		0		0		0	scaffold_4908@0	3	1
	0		0		0		0	scaffold_19282@0.1	3	1
	0		0		0		0	scaffold_16728@0	2	1
	0		0		0		0	scaffold_16718@0	2	1
	0		0		0		0	scaffold_16679@0	2	1
	0		0		0		0	scaffold_16677@0.1	2	1
	0		0		0		0	scaffold_15093@1.3	2	1
	0		0		0		0	scaffold_15068@2.7	2	1
	0		0		0		0	scaffold_14949@1.5	2	1
	0		0		0		0	scaffold_14619@0.1	2	1
	0		0		0		0	scaffold_13734@0	2	1
	0		0		0		0	scaffold_12461@0.2	2	1
	0		0		0		0	scaffold_12424@0.1	2	1
	0		0		0		0	scaffold_11954@0	2	1
	0		0		0		0	scaffold_11938@0.6	2	1
	0		0		0		0	scaffold_10168@0	2	1
	0		0		0		0	scaffold_7139@0	2	1
	0		0		0		0	scaffold_5557@0	2	1
	0		0		0		0	scaffold_4551@0	2	1
	0		0		0		0	scaffold_3917@0	2	1
	0		0		0		0	scaffold_3038@0	2	1
	0		0		0		0	scaffold_2596@0	2	1
	0		0		0		0	scaffold_1818@0.3	2	1
	0		0		0		0	scaffold_19262@5.2	2	1
	0		0		0		0	scaffold_19321@0	1	1
	0		0		0		0	scaffold_19027@0	1	1
	0		0		0		0	scaffold_19046@0.4	1	1
	0		0		0		0	scaffold_17677@0	1	1
	0		0		0		0	scaffold_17223@0	1	1
	0		0		0		0	scaffold_16810@0.1	1	1
	0		0		0		0	scaffold_16716@0	1	1
	0		0		0		0	scaffold_16696@2.5	1	1
	0		0		0		0	scaffold_16298@0	1	1
	0		0		0		0	scaffold_16166@0	1	1
	0		0		0		0	scaffold_15115@1	1	1
	0		0		0		0	scaffold_14958@0.2	1	1
	0		0		0		0	scaffold_14157@0	1	1
	0		0		0		0	scaffold_14083@0	1	1
	0		0		0		0	scaffold_13664@0	1	1
	0		0		0		0	scaffold_13655@0.2	1	1
	0		0		0		0	scaffold_13641@1.6	1	1
	0		0		0		0	scaffold_13617@1.5	1	1
	0		0		0		0	scaffold_13589@4.6	1	1
	0		0		0		0	scaffold_13426@0.6	1	1
	0		0		0		0	scaffold_13254@0	1	1
	0		0		0		0	scaffold_13142@0	1	1
	0		0		0		0	scaffold_13022@0	1	1
	0		0		0		0	scaffold_13172@0.1	1	1
	0		0		0		0	scaffold_12621@0	1	1
	0		0		0		0	scaffold_12608@1.7	1	1
	0		0		0		0	scaffold_12580@0	1	1
	0		0		0		0	scaffold_12535@0	1	1
	0		0		0		0	scaffold_12527@0	1	1
	0		0		0		0	scaffold_12514@0	1	1
	0		0		0		0	scaffold_12510@0	1	1
	0		0		0		0	scaffold_12386@0	1	1
	0		0		0		0	scaffold_12035@0	1	1
	0		0		0		0	scaffold_11858@0	1	1
	0		0		0		0	scaffold_11840@0	1	1
	0		0		0		0	scaffold_11702@0	1	1
	0		0		0		0	scaffold_11661@3	1	1
	0		0		0		0	scaffold_10396@0	1	1
	0		0		0		0	scaffold_9963@0	1	1
	0		0		0		0	scaffold_9811@0	1	1
	0		0		0		0	scaffold_9432@0	1	1
	0		0		0		0	scaffold_9403@0	1	1
	0		0		0		0	scaffold_8378@0	1	1
	0		0		0		0	scaffold_7517@0	1	1
	0		0		0		0	scaffold_6841@0	1	1
	0		0		0		0	scaffold_6341@0	1	1
	0		0		0		0	scaffold_6317@0	1	1
	0		0		0		0	scaffold_5567@0	1	1
	0		0		0		0	scaffold_5245@0	1	1
	0		0		0		0	scaffold_5082@0	1	1
	0		0		0		0	scaffold_4579@0	1	1
	0		0		0		0	scaffold_4246@0	1	1
	0		0		0		0	scaffold_3765@0	1	1
	0		0		0		0	scaffold_3557@0	1	1
	0		0		0		0	scaffold_3536@0	1	1
	0		0		0		0	scaffold_2855@0	1	1
	0		0		0		0	scaffold_2821@0	1	1
	0		0		0		0	scaffold_2556@0	1	1
	0		0		0		0	scaffold_2460@0	1	1
	0		0		0		0	scaffold_2438@0	1	1
	0		0		0		0	scaffold_2181@0	1	1
	0		0		0		0	scaffold_2123@0.1	1	1
	0		0		0		0	scaffold_2081@0	1	1
	0		0		0		0	scaffold_1768@0.1	1	1
	0		0		0		0	scaffold_1617@0	1	1
	0		0		0		0	scaffold_595@0	1	1
	0		0		0		0	scaffold_13626@4.7	1	1
	0		0		0		0	scaffold_19234@5.6	1	1
	0		0		0		0	scaffold_19262@6	1	1
chr19@8.7	1		0		0	chr20@56.1	1		0	2
	0	chr14@12.8	3	chr15@12.5	3		0		0	2
	0	chr13@62.6	2	chr17@5.5	2		0		0	2
	0	chr7@78.7	2	chr1@141.2	1		0		0	2
	0	chr8@84.5	1	chr19@23.2	1		0		0	2
	0	chr8@82.8	1	chr19@26.3	1		0		0	2
	0	chr6@73.8	1	chr4@107	1		0		0	2
chr14@20.7	1	chr14@47.1	1	chr15@27.5	1		0		0	3
chr7@4.9	1	chr5@142.2	1		0	chr6@14.9	1		0	3
chr14@20.2	1		0	chr15@27.1	1	chr15@20.9	1		0	3
	0	chr11@50.8	7	chr10@36.6	10	chr11@9.2	2		0	3
chr17@3.1	16	chr11@73.6	43	chr10@61	49	chr9@39.8	15		0	4
chr19@9.2	10	chr9@19.4	43	chr8@16.2	9	chr20@54.4	20		0	4
	0		0	chr8@18.1	65		0		0	4
chr11@7.8	8	chr7@102.3	41	chr1@166	47	chr21@33.7	9		0	4
chr11@6.8	8	chr7@100.9	24	chr1@164.2	31	chr21@32.6	24		0	4
chr12@47.1	8	chr15@98.4	7	chr7@137.2	8	chr27@9.2	22		0	4
chr9@35.9	7	chr4@43.7	6	chr5@60.2	8	chr11@53.8	8		0	4
chr5@180.1	2	chr11@49.1	16	chr10@34.3	3		0	scaffold_16810@0.6	5	4
chr5@180.6	3		0	chr10@34.9	16		0		0	4
chr2@240.7	4	chr1@92.4	8	chr9@92	11	chr25@53.2	16		0	4
chr7@141	4	chr6@40.7	1	chr4@68.4	2	chr16@13	3		0	4
chr7@142.3	4	chr6@41.9	1		0	chr16@12.4	3	scaffold_12761@0.2	10	4
chr11@74.5	3	chr7@93.8	2	chr1@157.2	3	chr21@26.5	4		0	4
chr14@22.2	2	chr14@48.8	1	chr15@32.4	1		0	scaffold_19262@3.2	7	4
chr19@62	1	chr7@5.7	8	chr1@65.8	7	chr1@104	5		0	4
chr9@111.2	1	chr4@58.7	1	chr5@76.8	1	chr11@67.4	1		0	4
	0	chr4@117.8	15	chr5@139.3	15	chr15@3.3	4	scaffold_13629@2.4	6	4
chr11@48.4	22	chr2@87.6	251	chr3@71.6	300	chr18@50.7	144	scaffold_13644@1	14	5
chr11@50	9		0		0		0	scaffold_18549@1.3	127	5
chr11@51.3	11		0		0		0	scaffold_19209@1.4	140	5
chr11@55.7	104		0		0		0		0	5
chr11@5.2	103	chr7@97.5	108	chr1@161.7	149	chr21@30.7	111	scaffold_15168@3.2	5	5
	0	chr7@99.1	38		0		0	scaffold_16805@1.4	144	5
chr1@244.6	56	chr11@58.4	22	chr10@44.6	47	chr14@4.6	39	scaffold_13645@0.9	18	5
	0	chr11@59.3	3	chr10@45.9	3	chr16@4.4	1		0	5
	0	chr16@18.2	8	chr11@83.7	6	chr8@3.6	13		0	5
	0	chr7@80.4	16	chr1@142.7	23		0		0	5
chr14@19.5	30	chr14@45.4	27	chr15@26.3	24	chr15@20.4	19	scaffold_11704@0.4	38	5
chr15@100.2	8	chr2@111.3	37	chr3@97.3	44	chr30@3.3	20	scaffold_19262@7	36	5
chr15@19.8	8		0		0		0		0	5
chr11@123.6	44	chr9@38.9	112	chr8@39.3	21	chr5@13.2	44	scaffold_18579@6.8	40	5
	0		0	chr8@41	77		0	scaffold_18622@0.4	37	5
	0		0	chr8@42.7	41		0		0	5
chr11@57.7	26	chr19@12.1	76	chr1@215.2	21	chr18@47.9	17	scaffold_12795@1.2	86	5
chr11@59.1	16		0	chr1@216.5	45	chr18@48.7	23	scaffold_12795@2.8	21	5
	0		0		0		0	scaffold_12795@3.4	4	5
chr6@28.1	8	chr13@20.9	13	chr17@50.6	6	chr35@28.1	6	scaffold_14804@0.5	27	5
chr6@28.5	1	chr17@35.5	50	chr17@51.3	3	chr35@29.2	4		0	5
chr6@29.4	25		0	chr20@0.8	76		0		0	5
chr1@155.4	21	chr1@173	6	chr13@89.5	9	chr38@19.8	27	scaffold_15142@1.8	8	5
chr1@156.2	10	chr1@174.2	15	chr13@90.2	19		0	scaffold_16926@0.2	11	5
	0		0		0		0	scaffold_19280@0.6	12	5
chr12@54.1	28	chr10@129.3	58	chr7@5.4	194	chr10@19.4	18	scaffold_12526@0.2	19	5
	0		0		0	chr10@3.1	3	scaffold_15221@0.8	63	5
	0		0		0	chr27@3.2	19		0	5
	0		0		0	chr3@34.2	9		0	5
chr7@142.7	2	chr6@43	23	chr4@70.9	20	chr16@11.7	19	scaffold_12761@1.3	24	5
chr7@143.3	19		0		0		0		0	5
chr3@99.5	18	chr16@58.1	28	chr11@42.2	36	chr33@8.3	11	scaffold_12721@4.5	12	5
chr9@122.5	15	chr2@36.7	34	chr3@16	39	chr9@52.6	8	scaffold_15087@1.4	18	5
chr19@14.9	14	chr10@78.9	8	chr7@12.4	16	chr20@50.3	41	scaffold_11688@0.2	11	5
chr9@104.5	12	chr4@52.8	5	chr5@70.2	11	chr11@61.9	12	scaffold_18607@0.4	22	5
chrX@130.3	9	chrX@44.5	2	chrX@136.4	4	chrX@105.6	3	scaffold_11989@0.2	9	5
	0	chrX@44.9	1	chrX@137.1	1		0		0	5
chr19@15.9	6	chr8@71.2	3	chr16@18.2	1	chr20@49.3	16	scaffold_11661@2.3	16	5
chr14@21.2	5	chr14@47.5	6	chr15@27.9	7	chr15@21.6	2	scaffold_19262@4.7	8	5
chr16@3.3	3	chr16@3.4	4	chr10@12.4	26	chr6@39.5	2	scaffold_15093@0.9	1	5
chr10@45.1	2	chr6@117	5	chr1@200.6	28	chr28@5.3	5	scaffold_13575@1.4	36	5
	0	chr7@134.8	20	chr4@153.1	10		0		0	5
chr17@53.6	2	chr11@87.6	3	chr10@76.2	3	chr9@25.4	3	scaffold_13263@12.4	2	5
chr1@144.1	2	chr3@96.9	1	chr2@192.2	2	chr17@60.7	4	scaffold_19281@0.7	3	5
chr1@111.1	1	chr3@106.6	1	chr2@202.2	1	chr6@42.7	1	scaffold_13511@1.9	1	5
0	0	0	0	0	0	0	0	0	0
0	0	0	0	0	0	0	0	0	0
0	0	0	0	0	0	0	0	0	0
0	0	0	0	0	0	0	0	0	0
0	0	0	0	0	0	0	0	0	0
0	0	0	0	0	0	0	0	0	0
0	0	0	0	0	0	0	0	0	0
0	0	0	0	0	0	0	0	0	0
0	0	0	0	0	0	0	0	0	0
0	0	0	0	0	0	0	0	0	0
0	0	0	0	0	0	0	0	0	0
0	0	0	0	0	0	0	0	0	0
0	0	0	0	0	0	0	0	0	0
0	0	0	0	0	0	0	0	0	0
0	0	0	0	0	0	0	0	0	0
0	0	0	0	0	0	0	0	0	0
0	0	0	0	0	0	0	0	0	0
0	0	0	0	0	0	0	0	0	0
0	0	0	0	0	0	0	0	0	0
0	0	0	0	0	0	0	0	0	0
0	0	0	0	0	0	0	0	0	0
0	0	0	0	0	0	0	0	0	0
0	0	0	0	0	0	0	0	0	0
0	0	0	0	0	0	0	0	0	0
0	0	0	0	0	0	0	0	0	0
0	0	0	0	0	0	0	0	0	0
0	0	0	0	0	0	0	0	0	0
0	0	0	0	0	0	0	0	0	0
0	0	0	0	0	0	0	0	0	0
0	0	0	0	0	0	0	0	0	0
0	0	0	0	0	0	0	0	0	0
0	0	0	0	0	0	0	0	0	0
0	0	0	0	0	0	0	0	0	0
0	0	0	0	0	0	0	0	0	0
0	0	0	0	0	0	0	0	0	0
0	0	0	0	0	0	0	0	0	0
0	0	0	0	0	0	0	0	0	0
0	0	0	0	0	0	0	0	0	0
0	0	0	0	0	0	0	0	0	0
0	0	0	0	0	0	0	0	0	0
0	0	0	0	0	0	0	0	0	0
0	0	0	0	0	0	0	0	0	0
0	0	0	0	0	0	0	0	0	0
0	0	0	0	0	0	0	0	0	0
0	0	0	0	0	0	0	0	0	0
0	0	0	0	0	0	0	0	0	0
0	0	0	0	0	0	0	0	0	0
0	0	0	0	0	0	0	0	0	0
0	0	0	0	0	0	0	0	0	0
0	0	0	0	0	0	0	0	0	0
0	0	0	0	0	0	0	0	0	0
0	0	0	0	0	0	0	0	0	0
0	0	0	0	0	0	0	0	0	0
0	0	0	0	0	0	0	0	0	0
0	0	0	0	0	0	0	0	0	0
0	0	0	0	0	0	0	0	0	0
0	0	0	0	0	0	0	0	0	0
0	0	0	0	0	0	0	0	0	0
0	0	0	0	0	0	0	0	0	0
0	0	0	0	0	0	0	0	0	0
0	0	0	0	0	0	0	0	0	0
0	0	0	0	0	0	0	0	0	0
0	0	0	0	0	0	0	0	0	0
0	0	0	0	0	0	0	0	0	0
0	0	0	0	0	0	0	0	0	0
0	0	0	0	0	0	0	0	0	0
0	0	0	0	0	0	0	0	0	0
0	0	0	0	0	0	0	0	0	0
0	0	0	0	0	0	0	0	0	0
0	0	0	0	0	0	0	0	0	0
0	0	0	0	0	0	0	0	0	0
0	0	0	0	0	0	0	0	0	0
0	0	0	0	0	0	0	0	0	0
0	0	0	0	0	0	0	0	0	0
0	0	0	0	0	0	0	0	0	0
0	0	0	0	0	0	0	0	0	0
0	0	0	0	0	0	0	0	0	0
0	0	0	0	0	0	0	0	0	0
0	0	0	0	0	0	0	0	0	0
0	0	0	0	0	0	0	0	0	0
0	0	0	0	0	0	0	0	0	0
0	0	0	0	0	0	0	0	0	0
0	0	0	0	0	0	0	0	0	0
0	0	0	0	0	0	0	0	0	0
0	0	0	0	0	0	0	0	0	0
0	0	0	0	0	0	0	0	0	0
0	0	0	0	0	0	0	0	0	0
0	0	0	0	0	0	0	0	0	0
0	0	0	0	0	0	0	0	0	0
0	0	0	0	0	0	0	0	0	0
0	0	0	0	0	0	0	0	0	0
0	0	0	0	0	0	0	0	0	0
0	0	0	0	0	0	0	0	0	0
0	0	0	0	0	0	0	0	0	0
0	0	0	0	0	0	0	0	0	0
0	0	0	0	0	0	0	0	0	0
0	0	0	0	0	0	0	0	0	0
0	0	0	0	0	0	0	0	0	0
0	0	0	0	0	0	0	0	0	0
0	0	0	0	0	0	0	0	0	0
0	0	0	0	0	0	0	0	0	0
0	0	0	0	0	0	0	0	0	0
0	0	0	0	0	0	0	0	0	0
0	0	0	0	0	0	0	0	0	0
0	0	0	0	0	0	0	0	0	0
0	0	0	0	0	0	0	0	0	0
0	0	0	0	0	0	0	0	0	0
0	0	0	0	0	0	0	0	0	0
0	0	0	0	0	0	0	0	0	0
0	0	0	0	0	0	0	0	0	0
0	0	0	0	0	0	0	0	0	0
0	0	0	0	0	0	0	0	0	0
0	0	0	0	0	0	0	0	0	0
0	0	0	0	0	0	0	0	0	0
0	0	0	0	0	0	0	0	0	0
0	0	0	0	0	0	0	0	0	0
0	0	0	0	0	0	0	0	0	0
0	0	0	0	0	0	0	0	0	0
0	0	0	0	0	0	0	0	0	0
0	0	0	0	0	0	0	0	0	0
0	0	0	0	0	0	0	0	0	0
0	0	0	0	0	0	0	0	0	0
0	0	0	0	0	0	0	0	0	0
0	0	0	0	0	0	0	0	0	0
0	0	0	0	0	0	0	0	0	0
0	0	0	0	0	0	0	0	0	0
0	0	0	0	0	0	0	0	0	0
0	0	0	0	0	0	0	0	0	0
0	0	0	0	0	0	0	0	0	0
0	0	0	0	0	0	0	0	0	0
0	0	0	0	0	0	0	0	0	0
0	0	0	0	0	0	0	0	0	0
0	0	0	0	0	0	0	0	0	0
0	0	0	0	0	0	0	0	0	0
0	0	0	0	0	0	0	0	0	0
0	0	0	0	0	0	0	0	0	0
0	0	0	0	0	0	0	0	0	0
0	0	0	0	0	0	0	0	0	0
0	0	0	0	0	0	0	0	0	0
0	0	0	0	0	0	0	0	0	0
0	0	0	0	0	0	0	0	0	0
0	0	0	0	0	0	0	0	0	0
0	0	0	0	0	0	0	0	0	0
0	0	0	0	0	0	0	0	0	0
0	0	0	0	0	0	0	0	0	0
0	0	0	0	0	0	0	0	0	0
0	0	0	0	0	0	0	0	0	0
0	0	0	0	0	0	0	0	0	0
0	0	0	0	0	0	0	0	0	0
0	0	0	0	0	0	0	0	0	0
0	0	0	0	0	0	0	0	0	0
0	0	0	0	0	0	0	0	0	0
0	0	0	0	0	0	0	0	0	0
0	0	0	0	0	0	0	0	0	0
0	0	0	0	0	0	0	0	0	0
0	0	0	0	0	0	0	0	0	0
0	0	0	0	0	0	0	0	0	0
0	0	0	0	0	0	0	0	0	0
0	0	0	0	0	0	0	0	0	0
0	0	0	0	0	0	0	0	0	0
0	0	0	0	0	0	0	0	0	0
0	0	0	0	0	0	0	0	0	0
0	0	0	0	0	0	0	0	0	0
0	0	0	0	0	0	0	0	0	0
0	0	0	0	0	0	0	0	0	0
0	0	0	0	0	0	0	0	0	0
0	0	0	0	0	0	0	0	0	0
0	0	0	0	0	0	0	0	0	0
0	0	0	0	0	0	0	0	0	0
0	0	0	0	0	0	0	0	0	0
0	0	0	0	0	0	0	0	0	0
0	0	0	0	0	0	0	0	0	0
0	0	0	0	0	0	0	0	0	0
0	0	0	0	0	0	0	0	0	0
0	0	0	0	0	0	0	0	0	0
0	0	0	0	0	0	0	0	0	0
0	0	0	0	0	0	0	0	0	0
0	0	0	0	0	0	0	0	0	0
0	0	0	0	0	0	0	0	0	0
0	0	0	0	0	0	0	0	0	0
0	0	0	0	0	0	0	0	0	0
0	0	0	0	0	0	0	0	0	0
0	0	0	0	0	0	0	0	0	0
0	0	0	0	0	0	0	0	0	0
0	0	0	0	0	0	0	0	0	0
0	0	0	0	0	0	0	0	0	0
0	0	0	0	0	0	0	0	0	0
0	0	0	0	0	0	0	0	0	0
0	0	0	0	0	0	0	0	0	0
0	0	0	0	0	0	0	0	0	0
0	0	0	0	0	0	0	0	0	0
0	0	0	0	0	0	0	0	0	0
0	0	0	0	0	0	0	0	0	0
0	0	0	0	0	0	0	0	0	0
0	0	0	0	0	0	0	0	0	0
0	0	0	0	0	0	0	0	0	0
0	0	0	0	0	0	0	0	0	0
0	0	0	0	0	0	0	0	0	0
0	0	0	0	0	0	0	0	0	0
0	0	0	0	0	0	0	0	0	0
0	0	0	0	0	0	0	0	0	0
0	0	0	0	0	0	0	0	0	0
0	0	0	0	0	0	0	0	0	0
0	0	0	0	0	0	0	0	0	0
0	0	0	0	0	0	0	0	0	0
0	0	0	0	0	0	0	0	0	0
0	0	0	0	0	0	0	0	0	0
0	0	0	0	0	0	0	0	0	0
0	0	0	0	0	0	0	0	0	0
0	0	0	0	0	0	0	0	0	0
0	0	0	0	0	0	0	0	0	0
0	0	0	0	0	0	0	0	0	0
0	0	0	0	0	0	0	0	0	0
0	0	0	0	0	0	0	0	0	0
0	0	0	0	0	0	0	0	0	0
0	0	0	0	0	0	0	0	0	0
0	0	0	0	0	0	0	0	0	0
0	0	0	0	0	0	0	0	0	0
0	0	0	0	0	0	0	0	0	0
0	0	0	0	0	0	0	0	0	0
0	0	0	0	0	0	0	0	0	0
0	0	0	0	0	0	0	0	0	0
0	0	0	0	0	0	0	0	0	0
0	0	0	0	0	0	0	0	0	0
0	0	0	0	0	0	0	0	0	0
0	0	0	0	0	0	0	0	0	0
0	0	0	0	0	0	0	0	0	0
0	0	0	0	0	0	0	0	0	0
0	0	0	0	0	0	0	0	0	0
0	0	0	0	0	0	0	0	0	0
0	0	0	0	0	0	0	0	0	0
0	0	0	0	0	0	0	0	0	0
0	0	0	0	0	0	0	0	0	0
0	0	0	0	0	0	0	0	0	0
0	0	0	0	0	0	0	0	0	0
0	0	0	0	0	0	0	0	0	0
0	0	0	0	0	0	0	0	0	0
0	0	0	0	0	0	0	0	0	0
0	0	0	0	0	0	0	0	0	0
0	0	0	0	0	0	0	0	0	0
0	0	0	0	0	0	0	0	0	0
0	0	0	0	0	0	0	0	0	0
0	0	0	0	0	0	0	0	0	0
0	0	0	0	0	0	0	0	0	0
0	0	0	0	0	0	0	0	0	0
0	0	0	0	0	0	0	0	0	0
0	0	0	0	0	0	0	0	0	0
0	0	0	0	0	0	0	0	0	0
0	0	0	0	0	0	0	0	0	0
0	0	0	0	0	0	0	0	0	0
0	0	0	0	0	0	0	0	0	0

## Sheet: allCLICs
CLIC number	Human		Mouse		Rat		Dog		Opossum		Consensus size	Additional Opossum clusters (by the relaxed algorithm)	Syntenic human block (according to UCSC mm6 vs. hg17 alignment net)
	clusters	n genes	clusters	n genes	clusters	n genes	clusters	n genes	clusters	n genes
1	-	0	chr4@117.8	15	chr5@139.3	15	chr15@3.3	4	s13629@2.4	6	12		chr1:43,183,623-43,408,651
2	chr1@111.1	1	chr3@106.6	1	chr2@202.2	1	chr6@42.7	1	s13511@1.9	1	1
3	chr1@144.1	2	chr3@96.9	1	chr2@192.2	2	chr17@60.7	4	s19281@0.7	3	2	s19282@0.1
4	chr1@155.4 chr1@156.2	31	chr1@173 chr1@174.2	21	chr13@89.5 chr13@90.2	28	chr38@19.8	27	s15142@1.8 s16926@0.2 s19280@0.6	31	29
5	chr1@244.6	56	chr11@58.4 chr11@59.3 chr16@18.2 chr7@80.4	49	chr10@44.6 chr10@45.9 chr11@83.7 chr1@142.7	79	chr14@4.6 chr16@4.4 chr8@3.6	53	s13645@0.9	18	53	s14464@0.3
6	-	0	chr6@73.8	1	chr4@107	1	-	0	-	0	-		chr2:84,187,374-84,733,624
7	chr2@240.7	4	chr1@92.4	8	chr9@92	11	chr25@53.2	16	-	0	10	s13296@7.1
8	-	0	chr14@12.8	3	chr15@12.5	3	-	0	-	0	-		chr3:63,898,987-63,984,740
9	chr3@99.5	18	chr16@58.1	28	chr11@42.2	36	chr33@8.3	11	s12721@4.5	12	17
10	-	0	chr11@50.8	7	chr10@36.6	10	chr11@9.2	2	-	0	9	s13275@0.2	chr5:178,070,487-178,552,014
11	chr5@180.1 chr5@180.6	5	chr11@49.1	16	chr10@34.3 chr10@34.9	19	-	0	s16810@0.6	5	9	s16810@0.1 s1838@0.1
12	chr6@28.1 chr6@28.5 chr6@29.4	34	chr13@20.9 chr17@35.5	63	chr17@50.6 chr17@51.3 chr20@0.8	85	chr35@28.1 chr35@29.2	10	s14804@0.5	27	41
13	chr7@4.9	1	chr5@142.2	1	-	0	chr6@14.9	1	-	0	1	s12461@0.2 s14958@0.2
14	chr7@141	4	chr6@40.7	1	chr4@68.4	2	chr16@13	3	-	0	3
15	chr7@142.3	4	chr6@41.9	1	-	0	chr16@12.4	3	s12761@0.2	10	3
16	chr7@142.7 chr7@143.3	21	chr6@43	23	chr4@70.9	20	chr16@11.7	19	s12761@1.3	24	21
17	chr9@35.9	7	chr4@43.7	6	chr5@60.2	8	chr11@53.8	8	-	0	8
18	-	0	chr13@62.6	2	chr17@5.5	2	-	0	-	0	-		chr9:39,131,836-39,287,810
19	chr9@104.5	12	chr4@52.8	5	chr5@70.2	11	chr11@61.9	12	s18607@0.4	22	12	s2287@0.4
20	chr9@111.2	1	chr4@58.7	1	chr5@76.8	1	chr11@67.4	1	-	0	1	s13655@0.2
21	chr9@122.5	15	chr2@36.7	34	chr3@16	39	chr9@52.6	8	s15087@1.4	18	22
22	chr10@45.1	2	chr6@117 chr7@134.8	25	chr1@200.6 chr4@153.1	38	chr28@5.3	5	s13575@1.4	36	26
23	chr11@5.2	103	chr7@97.5 chr7@99.1	146	chr1@161.7	149	chr21@30.7	111	s15168@3.2 s16805@1.4	149	139	s12403@0.2 s15068@2.7 s3439@0.4
24	chr11@6.8	8	chr7@100.9	24	chr1@164.2	31	chr21@32.6	24	-	0	26	s12302@0 s13217@0.1
25	chr11@7.8	8	chr7@102.3	41	chr1@166	47	chr21@33.7	9	-	0	19	s18603@0.5
26	chr11@48.4 chr11@50 chr11@51.3 chr11@55.7	146	chr2@87.6	251	chr3@71.6	300	chr18@50.7	144	s13644@1 s18549@1.3 s19209@1.4	281	266
27	chr11@57.7 chr11@59.1	42	chr19@12.1	76	chr1@215.2 chr1@216.5	66	chr18@47.9 chr18@48.7	40	s12795@1.2 s12795@2.8 s12795@3.4	111	56
28	chr11@74.5	3	chr7@93.8	2	chr1@157.2	3	chr21@26.5	4	-	0	3	s13288@0.1
29	chr11@123.6	44	chr9@38.9	112	chr8@39.3 chr8@41 chr8@42.7	139	chr5@13.2	44	s18579@6.8 s18622@0.4	77	69
30	chr12@47.1	8	chr15@98.4	7	chr7@137.2	8	chr27@9.2	22	-	0	8	s13627@1.4 s13641@1.6
31	chr12@54.1	28	chr10@129.3	58	chr7@5.4	194	chr10@19.4 chr10@3.1 chr27@3.2 chr3@34.2	49	s12526@0.2 s15221@0.8	82	54
32	chr14@19.5 chr15@100.2 chr15@19.8	46	chr14@45.4 chr2@111.3	64	chr15@26.3 chr3@97.3	68	chr15@20.4 chr30@3.3	39	s11704@0.4 s19262@7	74	59
33	chr14@20.2	1	-	0	chr15@27.1	1	chr15@20.9	1	-	0	1	s19262@5.2
34	chr14@20.7	1	chr14@47.1	1	chr15@27.5	1	-	0	-	0	1	s19262@6
35	chr14@21.2	5	chr14@47.5	6	chr15@27.9	7	chr15@21.6	2	s19262@4.7	8	6
36	chr14@22.2	2	chr14@48.8	1	chr15@32.4	1	-	0	s19262@3.2	7	1
37	-	0	chr7@78.7	2	chr1@141.2	1	-	0	-	0	-	s15203@0.3	chr15:78,055,774-78,186,136
38	chr16@3.3	3	chr16@3.4	4	chr10@12.4	26	chr6@39.5	2	s15093@0.9	1	3
39	chr17@3.1	16	chr11@73.6	43	chr10@61	49	chr9@39.8	15	-	0	25
40	chr17@53.6	2	chr11@87.6	3	chr10@76.2	3	chr9@25.4	3	s13263@12.4	2	3
41	chr19@8.7	1	-	0	-	0	chr20@56.1	1	-	0	1	s12555@0.1
42	chr19@9.2	10	chr9@19.4	43	chr8@16.2 chr8@18.1	74	chr20@54.4	20	-	0	24
43	-	0	chr8@84.5	1	chr19@23.2	1	-	0	-	0	-		chr19:12,618,314-12,703,421
44	-	0	chr8@82.8	1	chr19@26.3	1	-	0	-	0	-		chr19:14,369,070-14,544,008
45	chr19@14.9	14	chr10@78.9	8	chr7@12.4	16	chr20@50.3	41	s11688@0.2	11	12	s19211@0.9
46	chr19@15.9	6	chr8@71.2	3	chr16@18.2	1	chr20@49.3	16	s11661@2.3	16	5
47	chr19@62	1	chr7@5.7	8	chr1@65.8	7	chr1@104	5	-	0	7	s18463@2.7
48	chrX@130.3	9	chrX@44.5 chrX@44.9	3	chrX@136.4 chrX@137.1	5	chrX@105.6	3	s11989@0.2	9	4	s11954@0 s12316@0.1
49	chr19@0.1	4	-	0	-	0	-	0	-	0
50	chr10@135.2	3	-	0	-	0	-	0	-	0
51	chr1@0.1	3	-	0	-	0	-	0	-	0
52	chr21@13.9	2	-	0	-	0	-	0	-	0
53	chr18@14.6	2	-	0	-	0	-	0	-	0
54	chr15@19.4	2	-	0	-	0	-	0	-	0
55	chr1@0.5	2	-	0	-	0	-	0	-	0
56	chrX@153.5	1	-	0	-	0	-	0	-	0		s2123@0.1
57	chrX@125.4	1	-	0	-	0	-	0	-	0
58	chr22@14.8	1	-	0	-	0	-	0	-	0
59	chr14@24.9	1	-	0	-	0	-	0	-	0
60	chr14@18.9	1	-	0	-	0	-	0	-	0
61	chr14@18.4	1	-	0	-	0	-	0	-	0
62	chr12@45.3	1	-	0	-	0	-	0	-	0		s5082@0
63	chr11@104.6	1	-	0	-	0	-	0	-	0
64	chr11@72.6	1	-	0	-	0	-	0	-	0
65	chr11@29	1	-	0	-	0	-	0	-	0
66	chr11@0.1	1	-	0	-	0	-	0	-	0
67	chr8@21.7	1	-	0	-	0	-	0	-	0
68	chr8@0.1	1	-	0	-	0	-	0	-	0		s15134@5.1
69	chr7@99.1	1	-	0	-	0	-	0	-	0
70	chr6@170.9	1	-	0	-	0	-	0	-	0
71	chr6@132.1	1	-	0	-	0	-	0	-	0
72	chr6@0.1	1	-	0	-	0	-	0	-	0
73	chr5@177.2	1	-	0	-	0	-	0	-	0
74	chr5@175.4	1	-	0	-	0	-	0	-	0
75	chr4@41.6	1	-	0	-	0	-	0	-	0
76	chr4@4.2	1	-	0	-	0	-	0	-	0
77	chr5@101.2	1	-	0	-	0	-	0	-	0
78	-	0	chr17@21.3	1	-	0	-	0	-	0		s19321@0
79	-	0	chr11@108.5	1	-	0	-	0	-	0
80	-	0	chr11@51.9	1	-	0	-	0	-	0
81	-	0	chr10@106.4	1	-	0	-	0	-	0
82	-	0	chrX@69.3	1	-	0	-	0	-	0
83	-	0	chr16@15.4	1	-	0	-	0	-	0
84	-	0	chr13@102.4	1	-	0	-	0	-	0
85	-	0	chr3@130.8	1	-	0	-	0	-	0
86	-	0	-	0	chrX@129.3	8	-	0	-	0
87	-	0	-	0	chr7@14.2	6	-	0	-	0
88	-	0	-	0	chr16@27.5	3	-	0	-	0
89	-	0	-	0	chr7@18.2	3	-	0	-	0
90	-	0	-	0	chr10@11.4	2	-	0	-	0
91	-	0	-	0	chrX@160.5	1	-	0	-	0
92	-	0	-	0	chrX@129.9	1	-	0	-	0
93	-	0	-	0	chrX@103.8	1	-	0	-	0
94	-	0	-	0	chrX@31.5	1	-	0	-	0
95	-	0	-	0	chr17@58.1	1	-	0	-	0
96	-	0	-	0	chr15@109.6	1	-	0	-	0
97	-	0	-	0	chr14@38.7	1	-	0	-	0
98	-	0	-	0	chr12@17.4	1	-	0	-	0
99	-	0	-	0	chr12@16.8	1	-	0	-	0
100	-	0	-	0	chr11@19.9	1	-	0	-	0
101	-	0	-	0	chr7@85.4	1	-	0	-	0
102	-	0	-	0	chr9@83.4	1	-	0	-	0
103	-	0	-	0	chr7@16.6	1	-	0	-	0
104	-	0	-	0	chr6@142.2	1	-	0	-	0
105	-	0	-	0	chr6@68.7	1	-	0	-	0
106	-	0	-	0	chr3@93.8	1	-	0	-	0
107	-	0	-	0	chr3@28.4	1	-	0	-	0
108	-	0	-	0	chr2@92.4	1	-	0	-	0
109	-	0	-	0	chr1@141.6	1	-	0	-	0
110	-	0	-	0	chr1@124.5	1	-	0	-	0
111	-	0	-	0	chr1@64.3	1	-	0	-	0
112	-	0	-	0	chr11@18.4	1	-	0	-	0
113	-	0	-	0	-	0	chr29@44.8	4	-	0
114	-	0	-	0	-	0	chrX@125.6	3	-	0
115	-	0	-	0	-	0	chr6@42.1	3	-	0
116	-	0	-	0	-	0	chr2@58.2	3	-	0
117	-	0	-	0	-	0	chr18@30.9	1	-	0
118	-	0	-	0	-	0	chr16@15.9	1	-	0
119	-	0	-	0	-	0	chr11@11	1	-	0
120	-	0	-	0	-	0	chr6@12.6	1	-	0
121	-	0	-	0	-	0	chrX@78.3	1	-	0
122	-	0	-	0	-	0	chr26@28.1	1	-	0
123	-	0	-	0	-	0	chrX@49.1	1	-	0
124	-	0	-	0	-	0	chrX@24.9	1	-	0
125	-	0	-	0	-	0	-	0	s3439@0.4	44
126	-	0	-	0	-	0	-	0	s11848@0.5	37
127	-	0	-	0	-	0	-	0	s13275@0.2	26
128	-	0	-	0	-	0	-	0	s12403@0.2	22
129	-	0	-	0	-	0	-	0	s15203@0.3	19
130	-	0	-	0	-	0	-	0	s9593@0.3	18
131	-	0	-	0	-	0	-	0	s19211@0.9	18
132	-	0	-	0	-	0	-	0	s18603@0.5	17
133	-	0	-	0	-	0	-	0	s19197@7.1	17
134	-	0	-	0	-	0	-	0	s2287@0.4	15
135	-	0	-	0	-	0	-	0	s15134@5.1	13
136	-	0	-	0	-	0	-	0	s13249@4.6	11
137	-	0	-	0	-	0	-	0	s1838@0.1	8
138	-	0	-	0	-	0	-	0	s18463@2.7	7
139	-	0	-	0	-	0	-	0	s14464@0.3	7
140	-	0	-	0	-	0	-	0	s13296@7.1	7
141	-	0	-	0	-	0	-	0	s13645@0.1	6
142	-	0	-	0	-	0	-	0	s12795@4.2	5
143	-	0	-	0	-	0	-	0	s12555@0.1	5
144	-	0	-	0	-	0	-	0	s12316@0.1	5
145	-	0	-	0	-	0	-	0	s4922@0	5
146	-	0	-	0	-	0	-	0	s19167@3.9	4
147	-	0	-	0	-	0	-	0	s18507@0.1	4
148	-	0	-	0	-	0	-	0	s13627@1.4	4
149	-	0	-	0	-	0	-	0	s12494@0.2	4
150	-	0	-	0	-	0	-	0	s12437@0.1	4
151	-	0	-	0	-	0	-	0	s12282@0	4
152	-	0	-	0	-	0	-	0	s2594@0	4
153	-	0	-	0	-	0	-	0	s16800@0	3
154	-	0	-	0	-	0	-	0	s13288@0.1	3
155	-	0	-	0	-	0	-	0	s13217@0.1	3
156	-	0	-	0	-	0	-	0	s12390@0	3
157	-	0	-	0	-	0	-	0	s12302@0	3
158	-	0	-	0	-	0	-	0	s11589@0.2	3
159	-	0	-	0	-	0	-	0	s4908@0	3
160	-	0	-	0	-	0	-	0	s19282@0.1	3
161	-	0	-	0	-	0	-	0	s16728@0	2
162	-	0	-	0	-	0	-	0	s16718@0	2
163	-	0	-	0	-	0	-	0	s16679@0	2
164	-	0	-	0	-	0	-	0	s16677@0.1	2
165	-	0	-	0	-	0	-	0	s15093@1.3	2
166	-	0	-	0	-	0	-	0	s15068@2.7	2
167	-	0	-	0	-	0	-	0	s14949@1.5	2
168	-	0	-	0	-	0	-	0	s14619@0.1	2
169	-	0	-	0	-	0	-	0	s13734@0	2
170	-	0	-	0	-	0	-	0	s12461@0.2	2
171	-	0	-	0	-	0	-	0	s12424@0.1	2
172	-	0	-	0	-	0	-	0	s11954@0	2
173	-	0	-	0	-	0	-	0	s11938@0.6	2
174	-	0	-	0	-	0	-	0	s10168@0	2
175	-	0	-	0	-	0	-	0	s7139@0	2
176	-	0	-	0	-	0	-	0	s5557@0	2
177	-	0	-	0	-	0	-	0	s4551@0	2
178	-	0	-	0	-	0	-	0	s3917@0	2
179	-	0	-	0	-	0	-	0	s3038@0	2
180	-	0	-	0	-	0	-	0	s2596@0	2
181	-	0	-	0	-	0	-	0	s1818@0.3	2
182	-	0	-	0	-	0	-	0	s19262@5.2	2
183	-	0	-	0	-	0	-	0	s19321@0	1
184	-	0	-	0	-	0	-	0	s19027@0	1
185	-	0	-	0	-	0	-	0	s19046@0.4	1
186	-	0	-	0	-	0	-	0	s17677@0	1
187	-	0	-	0	-	0	-	0	s17223@0	1
188	-	0	-	0	-	0	-	0	s16810@0.1	1
189	-	0	-	0	-	0	-	0	s16716@0	1
190	-	0	-	0	-	0	-	0	s16696@2.5	1
191	-	0	-	0	-	0	-	0	s16298@0	1
192	-	0	-	0	-	0	-	0	s16166@0	1
193	-	0	-	0	-	0	-	0	s15115@1	1
194	-	0	-	0	-	0	-	0	s14958@0.2	1
195	-	0	-	0	-	0	-	0	s14157@0	1
196	-	0	-	0	-	0	-	0	s14083@0	1
197	-	0	-	0	-	0	-	0	s13664@0	1
198	-	0	-	0	-	0	-	0	s13655@0.2	1
199	-	0	-	0	-	0	-	0	s13641@1.6	1
200	-	0	-	0	-	0	-	0	s13617@1.5	1
201	-	0	-	0	-	0	-	0	s13589@4.6	1
202	-	0	-	0	-	0	-	0	s13426@0.6	1
203	-	0	-	0	-	0	-	0	s13254@0	1
204	-	0	-	0	-	0	-	0	s13142@0	1
205	-	0	-	0	-	0	-	0	s13022@0	1
206	-	0	-	0	-	0	-	0	s13172@0.1	1
207	-	0	-	0	-	0	-	0	s12621@0	1
208	-	0	-	0	-	0	-	0	s12608@1.7	1
209	-	0	-	0	-	0	-	0	s12580@0	1
210	-	0	-	0	-	0	-	0	s12535@0	1
211	-	0	-	0	-	0	-	0	s12527@0	1
212	-	0	-	0	-	0	-	0	s12514@0	1
213	-	0	-	0	-	0	-	0	s12510@0	1
214	-	0	-	0	-	0	-	0	s12386@0	1
215	-	0	-	0	-	0	-	0	s12035@0	1
216	-	0	-	0	-	0	-	0	s11858@0	1
217	-	0	-	0	-	0	-	0	s11840@0	1
218	-	0	-	0	-	0	-	0	s11702@0	1
219	-	0	-	0	-	0	-	0	s11661@3	1
220	-	0	-	0	-	0	-	0	s10396@0	1
221	-	0	-	0	-	0	-	0	s9963@0	1
222	-	0	-	0	-	0	-	0	s9811@0	1
223	-	0	-	0	-	0	-	0	s9432@0	1
224	-	0	-	0	-	0	-	0	s9403@0	1
225	-	0	-	0	-	0	-	0	s8378@0	1
226	-	0	-	0	-	0	-	0	s7517@0	1
227	-	0	-	0	-	0	-	0	s6841@0	1
228	-	0	-	0	-	0	-	0	s6341@0	1
229	-	0	-	0	-	0	-	0	s6317@0	1
230	-	0	-	0	-	0	-	0	s5567@0	1
231	-	0	-	0	-	0	-	0	s5245@0	1
232	-	0	-	0	-	0	-	0	s5082@0	1
233	-	0	-	0	-	0	-	0	s4579@0	1
234	-	0	-	0	-	0	-	0	s4246@0	1
235	-	0	-	0	-	0	-	0	s3765@0	1
236	-	0	-	0	-	0	-	0	s3557@0	1
237	-	0	-	0	-	0	-	0	s3536@0	1
238	-	0	-	0	-	0	-	0	s2855@0	1
239	-	0	-	0	-	0	-	0	s2821@0	1
240	-	0	-	0	-	0	-	0	s2556@0	1
241	-	0	-	0	-	0	-	0	s2460@0	1
242	-	0	-	0	-	0	-	0	s2438@0	1
243	-	0	-	0	-	0	-	0	s2181@0	1
244	-	0	-	0	-	0	-	0	s2123@0.1	1
245	-	0	-	0	-	0	-	0	s2081@0	1
246	-	0	-	0	-	0	-	0	s1768@0.1	1
247	-	0	-	0	-	0	-	0	s1617@0	1
248	-	0	-	0	-	0	-	0	s595@0	1
249	-	0	-	0	-	0	-	0	s13626@4.7	1
250	-	0	-	0	-	0	-	0	s19234@5.6	1
251	-	0	-	0	-	0	-	0	s19262@6	1
