# Supplementary material for: Ancient genomic architecture for mammalian olfactory receptor clusters
Source: Genome Biol. 2006 Oct 1;7(10):R88. doi: 10.1186/gb-2006-7-10-r88 (PMC1794568; doi:10.1186/gb-2006-7-10-r88)
Supplement: Additional data file 2 — Shown is a table of genomic coordinates of non-OR genes shown in Figure 3. [file gb-2006-7-10-r88-S2.xls]

## Sheet: GenesAnalysedFig3
Human (hg17)					Mouse (mm6)				Rat (rn3)			Dog (CanFam1)			Opossum (MonDom1)
Human Symbol	gene name	chromosome	strat	end	Mouse Symbol	chromosome	strat	end	chromosome	strat	end	chromosome	strat	end	chromosome	strat	end
EBNA1BP2	EBNA1 binding protein 2	1	43298946	43307024	Ebna1bp2	4	117579722	117586678	5	139101100	139105666	15	19972624	19980515
					Lao1	4	117920483	117927792	5	139551965	139562829	15	3330117	3334579	scaffold_13629	2088197	2091212
SLC2A1	solute carrier family 2 (facilitated glucose transporter), member 1	1	43060608	43093594	Slc2a1	4	118067674	118096233	5	139696029	139724247	15	3469954	3485445	scaffold_13629	1,876,92	1887769
NEUROD4	neurogenic differentiation 4	12	53699889	53707486	Neurod4	10	130003661	130015734	7	8534962	8547128	27	3389310	3390312	scaffold_15221	1727061	1727826
ITGA7	integrin, alpha 7	12	54364623	54387949	Itga7	10	128670908	128695373	7	2230746	2269408	10	3154982	3173806	scaffold_12526	387944	418708
NUT	nuclear protein in testis	15	32425358	32437225	Nut	2	111871186	111882530	3	97988421	97999163	30	3,646,356-	3655752	scaffold_18623	9671283	9683975
Coordinates of genes shown on Fig 3. according to the UCSC genome browser (http://genome.ucsc.edu/)
Human and mosue Gene names are taken from the "Known Genes" or "RefSeq Genes" tracks.
The genes of other species were identified via the built-in alignments to human/mouse corresponding genes (in the "Genes and Gene Prediction Tracks")
