# Supplementary material for: Ancient genomic architecture for mammalian olfactory receptor clusters
Source: Genome Biol. 2006 Oct 1;7(10):R88. doi: 10.1186/gb-2006-7-10-r88 (PMC1794568; doi:10.1186/gb-2006-7-10-r88)
Supplement: Additional data file 8 — Shown is a table of the genomic coordinates and cluster assignment for all OR genes used in this study. [file gb-2006-7-10-r88-S8.xls]

## Sheet: HumanORsHg17
name	chromosome	start	end	strand	cluster
OR4G4P	chr1	42314	43258	+	chr1@0.1
OR4G11P	chr1	52877	53747	+	chr1@0.1
OR4F5	chr1	58953	59868	+	chr1@0.1
OR4F29	chr1	407521	408457	+	chr1@0.5
OR4F16	chr1	660961	661897	-	chr1@0.5
OR11I1P	chr1	111108602	111109553	+	chr1@111.1
OR13Z1P	chr1	144115547	144116440	+	chr1@144.1
OR13Z2P	chr1	144142126	144142682	+	chr1@144.1
OR10T2	chr1	155181387	155182329	-	chr1@155.4
OR10K2	chr1	155202793	155203729	-	chr1@155.4
OR10T1P	chr1	155227935	155228877	-	chr1@155.4
OR10K1	chr1	155248424	155249363	+	chr1@155.4
OR10R2	chr1	155262773	155263745	+	chr1@155.4
OR10R3P	chr1	155274081	155275020	+	chr1@155.4
OR10R1P	chr1	155297763	155298788	+	chr1@155.4
OR6Y1	chr1	155329993	155330968	-	chr1@155.4
OR6P1	chr1	155345516	155346467	-	chr1@155.4
OR10X1	chr1	155361784	155362711	-	chr1@155.4
OR10Z1	chr1	155389301	155390240	+	chr1@155.4
OR6K1P	chr1	155477401	155478372	-	chr1@155.4
OR6K2	chr1	155482543	155483515	-	chr1@155.4
OR6K3	chr1	155500033	155500978	-	chr1@155.4
OR6K4P	chr1	155507017	155507899	-	chr1@155.4
OR6K5P	chr1	155525430	155526278	-	chr1@155.4
OR6K6	chr1	155537783	155538707	+	chr1@155.4
OR6N1	chr1	155548609	155549545	-	chr1@155.4
OR6N2	chr1	155559547	155560498	-	chr1@155.4
OR2AQ1P	chr1	155578859	155579100	+	chr1@155.4
OR10AA1P	chr1	155591264	155592198	-	chr1@155.4
OR10J2P	chr1	156061906	156062864	-	chr1@156.2
OR10J3	chr1	156096535	156097522	-	chr1@156.2
OR10J7P	chr1	156133913	156134886	+	chr1@156.2
OR10J8P	chr1	156149023	156149949	+	chr1@156.2
OR10J9P	chr1	156188285	156189272	-	chr1@156.2
OR10J4P	chr1	156215066	156215998	+	chr1@156.2
OR10J1	chr1	156222654	156223581	+	chr1@156.2
OR10J5	chr1	156317943	156318870	-	chr1@156.2
OR10AE1P	chr1	156364485	156365083	-	chr1@156.2
OR10J6P	chr1	156381160	156382087	+	chr1@156.2
OR2B11	chr1	243940374	243941325	-	chr1@244.6
OR2W5	chr1	243980470	243981430	+	chr1@244.6
OR2C3	chr1	244020894	244021854	-	chr1@244.6
OR2G2	chr1	244077702	244078653	+	chr1@244.6
OR2G3	chr1	244094928	244095855	+	chr1@244.6
OR5AV1P	chr1	244109023	244109902	+	chr1@244.6
OR3D1P	chr1	244156223	244157159	+	chr1@244.6
OR13G1	chr1	244161460	244162384	-	chr1@244.6
OR6F1	chr1	244201174	244202098	-	chr1@244.6
OR5AX1	chr1	244212444	244213386	-	chr1@244.6
OR5AY1	chr1	244227957	244228899	+	chr1@244.6
OR1C1	chr1	244246807	244247749	-	chr1@244.6
OR9H1P	chr1	244264252	244265176	+	chr1@244.6
OR5AT1	chr1	244304145	244305072	-	chr1@244.6
OR6R1P	chr1	244322702	244323631	-	chr1@244.6
OR11L1	chr1	244330273	244331239	-	chr1@244.6
OR2W3	chr1	244384929	244385871	+	chr1@244.6
OR2T8	chr1	244410360	244411296	+	chr1@244.6
OR2AJ1	chr1	244423108	244424095	+	chr1@244.6
OR2X1P	chr1	244428231	244428976	+	chr1@244.6
OR2L8	chr1	244438200	244439136	+	chr1@244.6
OR2AK2	chr1	244454719	244455679	+	chr1@244.6
OR2L9P	chr1	244464084	244465018	+	chr1@244.6
OR2L1P	chr1	244479609	244480534	+	chr1@244.6
OR2L6P	chr1	244492473	244493409	+	chr1@244.6
OR2L5	chr1	244511290	244512226	+	chr1@244.6
OR2L2	chr1	244527610	244528546	+	chr1@244.6
OR2L3	chr1	244550024	244550960	+	chr1@244.6
OR2T32P	chr1	244572978	244573939	-	chr1@244.6
OR2L13	chr1	244588718	244589654	+	chr1@244.6
OR2M1P	chr1	244611274	244612204	+	chr1@244.6
OR2M5	chr1	244634490	244635426	+	chr1@244.6
OR2M2	chr1	244669328	244670369	+	chr1@244.6
OR2M3	chr1	244692410	244693346	+	chr1@244.6
OR2M4	chr1	244728271	244729204	+	chr1@244.6
OR2T33	chr1	244762197	244763157	-	chr1@244.6
OR2T12	chr1	244783961	244784921	-	chr1@244.6
OR2M7	chr1	244812975	244813911	-	chr1@244.6
OR5BF1	chr1	244838117	244839053	+	chr1@244.6
OR2T4	chr1	244850977	244851967	+	chr1@244.6
OR2T6	chr1	244876950	244877874	+	chr1@244.6
OR2T1	chr1	244895489	244896443	+	chr1@244.6
OR2T7	chr1	244930548	244931472	+	chr1@244.6
OR2T2	chr1	244942139	244943111	+	chr1@244.6
OR2T3	chr1	244962692	244963646	+	chr1@244.6
OR2T5	chr1	244977948	244978875	+	chr1@244.6
OR2AS2P	chr1	244987651	244988001	+	chr1@244.6
OR2G6	chr1	245010988	245011936	+	chr1@244.6
OR2AS1P	chr1	245038763	245039245	-	chr1@244.6
OR2T29	chr1	245047888	245048815	-	chr1@244.6
OR2T34	chr1	245063145	245064099	-	chr1@244.6
OR2T10	chr1	245082174	245083110	-	chr1@244.6
OR2T11	chr1	245115522	245116470	-	chr1@244.6
OR2T35	chr1	245127631	245128600	-	chr1@244.6
OR2T27	chr1	245139275	245140226	-	chr1@244.6
OR5BU1	chr1	245170713	245171646	-	chr1@244.6
OR6B2	chr2	240688900	240689836	-	chr2@240.7
OR6B3	chr2	240704486	240705479	-	chr2@240.7
OR9S24P	chr2	240738839	240739767	+	chr2@240.7
OR5S1P	chr2	240768508	240769456	+	chr2@240.7
OR5BM1P	chr3	99254426	99255352	+	chr3@99.5
OR5AC1P	chr3	99266005	99266927	+	chr3@99.5
OR5AC2	chr3	99288706	99289633	+	chr3@99.5
OR5AC4P	chr3	99306287	99307203	+	chr3@99.5
OR5H1	chr3	99334231	99335170	+	chr3@99.5
OR5H14	chr3	99350919	99351849	+	chr3@99.5
OR5H15	chr3	99370233	99371172	+	chr3@99.5
OR5H5P	chr3	99398744	99399669	+	chr3@99.5
OR5H3P	chr3	99408956	99409872	+	chr3@99.5
OR5H4P	chr3	99423577	99424527	+	chr3@99.5
OR5H7P	chr3	99439885	99440812	+	chr3@99.5
OR5H6	chr3	99465866	99466793	+	chr3@99.5
OR5H2	chr3	99484436	99485363	+	chr3@99.5
OR5H8P	chr3	99513446	99514374	+	chr3@99.5
OR5K4	chr3	99555387	99556350	+	chr3@99.5
OR5K3	chr3	99592199	99593162	+	chr3@99.5
OR5K1	chr3	99671110	99672034	+	chr3@99.5
OR5K2	chr3	99699214	99700162	+	chr3@99.5
OR4D12P	chr4	4246404	4247429	-	chr4@4.2
OR5M14P	chr4	41566154	41566508	-	chr4@41.6
OR7H2P	chr5	101179485	101180383	-	chr5@101.2
OR1X1P	chr5	175365753	175366998	+	chr5@175.4
OR1X5P	chr5	177196019	177197271	-	chr5@177.2
OR2AI1P	chr5	180052440	180053369	-	chr5@180.1
OR2Y1	chr5	180098731	180099664	-	chr5@180.1
OR2V1	chr5	180483965	180484910	-	chr5@180.6
OR2V2	chr5	180514548	180515493	+	chr5@180.6
OR4F3	chr5	180726893	180727829	+	chr5@180.6
OR4F1P	chr6	50921	51856	-	chr6@0.1
OR2B2	chr6	27987005	27988076	-	chr6@28.1
OR2W6P	chr6	28013159	28014157	+	chr6@28.1
OR2B6	chr6	28032997	28033936	+	chr6@28.1
OR2W4P	chr6	28052906	28053829	+	chr6@28.1
OR2W2P	chr6	28109670	28110618	+	chr6@28.1
OR2B7P	chr6	28122190	28123125	+	chr6@28.1
OR2B8P	chr6	28128987	28129937	-	chr6@28.1
OR1F12	chr6	28149072	28149993	+	chr6@28.1
OR2E1P	chr6	28531393	28531867	-	chr6@28.5
OR2AD1P	chr6	29102411	29103363	-	chr6@29.4
OR2W1	chr6	29119971	29120931	-	chr6@29.4
OR2P1P	chr6	29147587	29148322	-	chr6@29.4
OR2B3	chr6	29162065	29163004	-	chr6@29.4
OR2J1	chr6	29176704	29177634	+	chr6@29.4
OR2J3	chr6	29187646	29188579	+	chr6@29.4
OR2N1P	chr6	29213638	29214572	-	chr6@29.4
OR2J2	chr6	29249391	29250327	+	chr6@29.4
OR2J4P	chr6	29257265	29258198	+	chr6@29.4
OR2H4P	chr6	29290991	29291932	+	chr6@29.4
OR2G1P	chr6	29304985	29305976	-	chr6@29.4
OR2U1P	chr6	29338414	29339835	-	chr6@29.4
OR2U2P	chr6	29344232	29345177	-	chr6@29.4
OR2B4P	chr6	29366451	29367406	+	chr6@29.4
OR5U1	chr6	29382445	29383408	+	chr6@29.4
OR5V1	chr6	29430988	29431951	-	chr6@29.4
OR12D3	chr6	29450095	29451043	-	chr6@29.4
OR12D2	chr6	29472455	29473376	+	chr6@29.4
OR12D1P	chr6	29493035	29493964	+	chr6@29.4
OR11A1	chr6	29502452	29503397	-	chr6@29.4
OR10C1	chr6	29515771	29516707	+	chr6@29.4
OR2H1	chr6	29537525	29538473	+	chr6@29.4
OR2I1P	chr6	29628944	29629916	+	chr6@29.4
OR2H5P	chr6	29649652	29650589	+	chr6@29.4
OR2H2	chr6	29663700	29664636	+	chr6@29.4
OR2A4	chr6	132063304	132064234	-	chr6@132.1
OR4F7P	chr6	170866325	170867248	+	chr6@170.9
OR10AH1P	chr7	4929960	4930959	+	chr7@4.9
OR2AE1	chr7	99118338	99119307	-	chr7@99.1
OR9A3P	chr7	141015843	141016803	+	chr7@141
OR9A1P	chr7	141040131	141041073	+	chr7@141
OR9N1P	chr7	141064387	141065008	+	chr7@141
OR9A4	chr7	141071859	141072801	+	chr7@141
OR9A2	chr7	142240126	142241056	-	chr7@142.3
OR9P1P	chr7	142261003	142261709	-	chr7@142.3
OR6V1	chr7	142266274	142267213	+	chr7@142.3
OR6W1P	chr7	142276426	142277368	-	chr7@142.3
OR2R1P	chr7	142702394	142703341	-	chr7@142.7
OR10AC1P	chr7	142724886	142725841	-	chr7@142.7
OR2F2	chr7	143069973	143070924	+	chr7@143.3
OR2F1	chr7	143094711	143095662	+	chr7@143.3
OR2Q1P	chr7	143115645	143116573	+	chr7@143.3
OR6B1	chr7	143138737	143139670	+	chr7@143.3
OR2A5	chr7	143185142	143186075	+	chr7@143.3
OR2A25	chr7	143208960	143209890	+	chr7@143.3
OR2A41P	chr7	143212133	143212595	+	chr7@143.3
OR2A12	chr7	143229848	143230778	+	chr7@143.3
OR2A2	chr7	143244323	143245277	+	chr7@143.3
OR2A15P	chr7	143253204	143254101	-	chr7@143.3
OR2A14	chr7	143263853	143264783	+	chr7@143.3
OR2A13P	chr7	143276749	143277679	+	chr7@143.3
OR2A3P	chr7	143291966	143292897	+	chr7@143.3
OR2AO1P	chr7	143311480	143312257	+	chr7@143.3
OR2A42	chr7	143366654	143367584	-	chr7@143.3
OR2A20P	chr7	143385414	143386344	-	chr7@143.3
OR2A7	chr7	143393439	143394369	-	chr7@143.3
OR2A9P	chr7	143434113	143435043	+	chr7@143.3
OR2A1	chr7	143452865	143453795	+	chr7@143.3
OR4F21	chr8	106088	107024	-	chr8@0.1
OR6R2P	chr8	21710543	21711354	+	chr8@21.7
OR13E1P	chr9	35849021	35849977	-	chr9@35.9
OR13J1	chr9	35859462	35860398	-	chr9@35.9
OR2S2	chr9	35947138	35948095	-	chr9@35.9
OR13C6P	chr9	35981335	35982282	-	chr9@35.9
OR13C7P	chr9	35992908	35993864	-	chr9@35.9
OR2S1P	chr9	36003180	36004127	+	chr9@35.9
OR2AM1P	chr9	36011707	36012112	+	chr9@35.9
OR13F1	chr9	104346098	104347055	+	chr9@104.5
OR13C4	chr9	104368091	104369045	-	chr9@104.5
OR13C3	chr9	104377608	104378559	-	chr9@104.5
OR13C8	chr9	104411003	104411963	+	chr9@104.5
OR13D2P	chr9	104431852	104432786	+	chr9@104.5
OR13C5	chr9	104440295	104441249	-	chr9@104.5
OR13C2	chr9	104446509	104447463	-	chr9@104.5
OR13C9	chr9	104459086	104460040	-	chr9@104.5
OR13I1P	chr9	104471589	104472854	+	chr9@104.5
OR13C1P	chr9	104498592	104499552	-	chr9@104.5
OR13D1	chr9	104536353	104537295	+	chr9@104.5
OR13D3P	chr9	104564170	104565104	+	chr9@104.5
OR2K2	chr9	111169320	111170268	-	chr9@111.2
OR1J1	chr9	122318841	122319759	-	chr9@122.5
OR1J2	chr9	122352634	122353573	+	chr9@122.5
OR1J4	chr9	122360973	122361912	+	chr9@122.5
OR1N1	chr9	122368193	122369126	-	chr9@122.5
OR1N2	chr9	122395044	122395992	+	chr9@122.5
OR1L8	chr9	122409383	122410310	-	chr9@122.5
OR1H1P	chr9	122449696	122450630	+	chr9@122.5
OR1Q1	chr9	122456570	122457512	+	chr9@122.5
OR1B1	chr9	122470414	122471368	-	chr9@122.5
OR1L1	chr9	122503548	122504478	+	chr9@122.5
OR1L3	chr9	122516962	122517934	+	chr9@122.5
OR1L4	chr9	122565822	122566755	+	chr9@122.5
OR1L6	chr9	122591680	122592613	+	chr9@122.5
OR5C1	chr9	122630765	122631725	+	chr9@122.5
OR1K1	chr9	122641955	122642903	+	chr9@122.5
OR6D1P	chr10	45073761	45074574	+	chr10@45.1
OR13A1	chr10	45118892	45119819	-	chr10@45.1
OR6L2P	chr10	135132778	135133703	-	chr10@135.2
OR7M1P	chr10	135183605	135184155	+	chr10@135.2
OR6L1P	chr10	135277537	135278450	-	chr10@135.2
OR4F2P	chr11	76651	77586	-	chr11@0.1
OR55B1P	chr11	4124121	4125101	-	chr11@5.2
OR52B4	chr11	4345159	4346101	-	chr11@5.2
OR52B3P	chr11	4356087	4357030	+	chr11@5.2
OR51R1P	chr11	4395865	4396814	+	chr11@5.2
OR52P2P	chr11	4409138	4410035	-	chr11@5.2
OR52K2	chr11	4427145	4428087	+	chr11@5.2
OR52K3P	chr11	4452614	4453561	+	chr11@5.2
OR52K1	chr11	4466706	4467648	+	chr11@5.2
OR52M2P	chr11	4492750	4493730	-	chr11@5.2
OR52M1	chr11	4522996	4523947	+	chr11@5.2
OR52I2	chr11	4564723	4565668	+	chr11@5.2
OR52I1	chr11	4571871	4572816	+	chr11@5.2
OR51D1	chr11	4617596	4618568	+	chr11@5.2
OR51E1	chr11	4630332	4631286	+	chr11@5.2
OR51A9P	chr11	4638637	4639536	-	chr11@5.2
OR51E2	chr11	4659557	4660517	-	chr11@5.2
OR51C1P	chr11	4668566	4669508	-	chr11@5.2
OR51F5P	chr11	4687374	4688316	+	chr11@5.2
OR51C4P	chr11	4696417	4697365	+	chr11@5.2
OR51F3P	chr11	4713983	4714884	-	chr11@5.2
OR51F4P	chr11	4729851	4730750	-	chr11@5.2
OR51F1	chr11	4746787	4747723	-	chr11@5.2
OR51N1P	chr11	4764559	4765508	+	chr11@5.2
OR52Y1P	chr11	4771574	4772068	-	chr11@5.2
OR52R1	chr11	4781241	4782186	-	chr11@5.2
OR51F2	chr11	4799227	4800217	+	chr11@5.2
OR51A8P	chr11	4809938	4810875	+	chr11@5.2
OR51S1	chr11	4826045	4826969	-	chr11@5.2
OR51H1P	chr11	4837425	4838370	-	chr11@5.2
OR51H2P	chr11	4854362	4855309	+	chr11@5.2
OR51T1	chr11	4859705	4860686	+	chr11@5.2
OR51A6P	chr11	4867383	4868402	-	chr11@5.2
OR51A7	chr11	4885175	4886111	+	chr11@5.2
OR51G2	chr11	4892527	4893469	-	chr11@5.2
OR51G1	chr11	4901182	4902145	-	chr11@5.2
OR51A3P	chr11	4915161	4916100	-	chr11@5.2
OR51A4	chr11	4923967	4924906	-	chr11@5.2
OR51A2	chr11	4932580	4933519	-	chr11@5.2
OR51A5P	chr11	4950751	4951690	-	chr11@5.2
OR51L1	chr11	4976788	4977733	+	chr11@5.2
OR51P1P	chr11	4992943	4993882	+	chr11@5.2
OR52J2P	chr11	5014818	5015754	+	chr11@5.2
OR52J3	chr11	5024331	5025264	+	chr11@5.2
OR52E2	chr11	5036458	5037433	-	chr11@5.2
OR52E1P	chr11	5047377	5048300	+	chr11@5.2
OR52S1P	chr11	5053899	5054872	-	chr11@5.2
OR52E3P	chr11	5070481	5071414	+	chr11@5.2
OR52J1P	chr11	5081958	5082887	+	chr11@5.2
OR52A4	chr11	5098472	5099384	-	chr11@5.2
OR52A5	chr11	5109500	5110448	-	chr11@5.2
OR52A1	chr11	5129239	5130175	-	chr11@5.2
OR51A1P	chr11	5148159	5149029	-	chr11@5.2
OR52Z1P	chr11	5155525	5156416	-	chr11@5.2
OR51V1	chr11	5177543	5178488	-	chr11@5.2
OR51AB1P	chr11	5269272	5270157	-	chr11@5.2
OR51B4	chr11	5278822	5279752	-	chr11@5.2
OR51B3P	chr11	5292550	5293499	-	chr11@5.2
OR51B2	chr11	5301167	5302103	-	chr11@5.2
OR51B8P	chr11	5308393	5309151	-	chr11@5.2
OR51B5	chr11	5320394	5321330	-	chr11@5.2
OR51B6	chr11	5329313	5330249	+	chr11@5.2
OR51M1	chr11	5367237	5368182	+	chr11@5.2
OR51J1	chr11	5380402	5381350	+	chr11@5.2
OR51Q1	chr11	5400006	5400957	+	chr11@5.2
OR51K1P	chr11	5408461	5409408	-	chr11@5.2
OR51I1	chr11	5418378	5419320	-	chr11@5.2
OR51I2	chr11	5431294	5432230	+	chr11@5.2
OR51A10P	chr11	5446309	5447165	-	chr11@5.2
OR52D1	chr11	5466512	5467466	+	chr11@5.2
OR52V1P	chr11	5505028	5505932	-	chr11@5.2
OR52H1	chr11	5522369	5523311	-	chr11@5.2
OR52H2P	chr11	5529470	5530402	-	chr11@5.2
OR52B5P	chr11	5538772	5539717	+	chr11@5.2
OR52T1P	chr11	5544456	5545422	-	chr11@5.2
OR52B6	chr11	5558745	5559687	+	chr11@5.2
OR52U1P	chr11	5697095	5698072	+	chr11@5.2
OR52P1P	chr11	5704307	5705267	+	chr11@5.2
OR56B1	chr11	5714331	5715294	+	chr11@5.2
OR52N4	chr11	5732546	5733509	+	chr11@5.2
OR56B2P	chr11	5742967	5743852	+	chr11@5.2
OR52N5	chr11	5755468	5756440	-	chr11@5.2
OR52N1	chr11	5765662	5766622	-	chr11@5.2
OR52N3P	chr11	5778169	5779127	+	chr11@5.2
OR52N2	chr11	5798141	5799104	+	chr11@5.2
OR52E6	chr11	5818764	5819703	-	chr11@5.2
OR52E8	chr11	5834557	5835496	-	chr11@5.2
OR52E7P	chr11	5851765	5852694	+	chr11@5.2
OR52E4	chr11	5862098	5863034	+	chr11@5.2
OR52E5	chr11	5878582	5879563	+	chr11@5.2
OR52Q1P	chr11	5881440	5882284	+	chr11@5.2
OR56A3	chr11	5925152	5926097	+	chr11@5.2
OR56A5	chr11	5945361	5946300	-	chr11@5.2
OR52L1	chr11	5963749	5964691	-	chr11@5.2
OR56A4	chr11	5979859	5980798	-	chr11@5.2
OR56A1	chr11	6004556	6005498	-	chr11@5.2
OR56A7P	chr11	6023615	6024553	-	chr11@5.2
OR52L2P	chr11	6035094	6036036	-	chr11@5.2
OR52X1P	chr11	6044651	6045598	-	chr11@5.2
OR56B4	chr11	6085584	6086541	+	chr11@5.2
OR56B3P	chr11	6106415	6107359	+	chr11@5.2
OR52B1P	chr11	6129400	6130355	-	chr11@5.2
OR52B2	chr11	6147163	6148132	-	chr11@5.2
OR52W1	chr11	6177029	6177989	+	chr11@5.2
OR2AG2	chr11	6745816	6746764	-	chr11@6.8
OR2AG1	chr11	6762844	6763792	+	chr11@6.8
OR6A2	chr11	6772534	6773515	-	chr11@6.8
OR10A5	chr11	6823489	6824440	+	chr11@6.8
OR10A2	chr11	6847561	6848470	+	chr11@6.8
OR10A4	chr11	6854427	6855399	+	chr11@6.8
OR2D2	chr11	6869383	6870307	-	chr11@6.8
OR2D3	chr11	6898856	6899798	+	chr11@6.8
OR10AB1P	chr11	7706522	7707460	+	chr11@7.8
OR5P4P	chr11	7724112	7725032	+	chr11@7.8
OR5P1P	chr11	7751015	7751937	-	chr11@7.8
OR5P2	chr11	7774099	7775065	-	chr11@7.8
OR5P3	chr11	7803162	7804095	-	chr11@7.8
OR5E1P	chr11	7826822	7827755	+	chr11@7.8
OR10A6	chr11	7905843	7906785	-	chr11@7.8
OR10A3	chr11	7916701	7917643	-	chr11@7.8
OR2BH1P	chr11	28964757	28965621	+	chr11@29
OR4B1	chr11	48194937	48195864	+	chr11@48.4
OR4B2P	chr11	48205556	48206459	+	chr11@48.4
OR4X2	chr11	48223231	48224140	+	chr11@48.4
OR4X1	chr11	48241988	48242903	+	chr11@48.4
OR4S1	chr11	48284350	48285277	+	chr11@48.4
OR4C3	chr11	48303149	48304055	+	chr11@48.4
OR4C4P	chr11	48323478	48324106	-	chr11@48.4
OR4C17P	chr11	48330261	48330584	-	chr11@48.4
OR4C5	chr11	48343615	48344593	-	chr11@48.4
OR4C2P	chr11	48398371	48399299	+	chr11@48.4
OR4C10P	chr11	48410347	48411301	-	chr11@48.4
OR4C9P	chr11	48442192	48443148	-	chr11@48.4
OR4R1P	chr11	48464313	48465159	-	chr11@48.4
OR4A47	chr11	48466920	48467847	+	chr11@48.4
OR4A48P	chr11	48469848	48470622	+	chr11@48.4
OR4A46P	chr11	48474445	48475386	+	chr11@48.4
OR4A40P	chr11	48490447	48491391	+	chr11@48.4
OR4A43P	chr11	48504191	48505102	+	chr11@48.4
OR4A45P	chr11	48557563	48558479	+	chr11@48.4
OR4A41P	chr11	48567866	48568818	+	chr11@48.4
OR4A42P	chr11	48588190	48589124	+	chr11@48.4
OR4A44P	chr11	48605607	48606588	+	chr11@48.4
OR4A1P	chr11	49876391	49877314	-	chr11@50
OR4A49P	chr11	49893239	49893671	-	chr11@50
OR4A18P	chr11	49895617	49896505	-	chr11@50
OR4A19P	chr11	49898538	49899441	-	chr11@50
OR4R3P	chr11	49901177	49902015	+	chr11@50
OR4C13	chr11	49930550	49931477	+	chr11@50
OR4C12	chr11	49959686	49960613	-	chr11@50
OR4C45	chr11	50018735	50019653	+	chr11@50
OR4C49P	chr11	50039267	50040164	-	chr11@50
OR4A6P	chr11	51250038	51251008	-	chr11@51.3
OR4A5	chr11	51268026	51268971	-	chr11@51.3
OR4A7P	chr11	51282495	51283405	-	chr11@51.3
OR4A8P	chr11	51292034	51292979	-	chr11@51.3
OR4A2P	chr11	51307644	51308557	-	chr11@51.3
OR4A3P	chr11	51312404	51313275	-	chr11@51.3
OR4A4P	chr11	51315262	51316189	-	chr11@51.3
OR4R2P	chr11	51317901	51318758	+	chr11@51.3
OR4C7P	chr11	51339859	51340827	+	chr11@51.3
OR4C46	chr11	51371857	51372784	+	chr11@51.3
OR4C50P	chr11	51383449	51384376	-	chr11@51.3
OR4A11P	chr11	54842611	54843529	+	chr11@55.7
OR4A12P	chr11	54849807	54850752	+	chr11@55.7
OR4A16	chr11	54867252	54868236	+	chr11@55.7
OR4A15	chr11	54892025	54892967	+	chr11@55.7
OR4A9P	chr11	54912580	54913524	+	chr11@55.7
OR4A10P	chr11	54956008	54956419	+	chr11@55.7
OR4A17P	chr11	54968486	54969390	+	chr11@55.7
OR4A13P	chr11	54990822	54991764	+	chr11@55.7
OR4A50P	chr11	54999994	55000480	+	chr11@55.7
OR4A14P	chr11	55001602	55002561	+	chr11@55.7
OR4A21P	chr11	55015207	55016197	+	chr11@55.7
OR4C1P	chr11	55033780	55034714	+	chr11@55.7
OR4C14P	chr11	55061053	55061976	+	chr11@55.7
OR4C15	chr11	55078520	55079468	+	chr11@55.7
OR4C16	chr11	55096179	55097109	+	chr11@55.7
OR4C11	chr11	55127495	55128425	-	chr11@55.7
OR4P4	chr11	55162388	55163345	+	chr11@55.7
OR4S2	chr11	55174955	55175888	+	chr11@55.7
OR4C6	chr11	55189218	55190145	+	chr11@55.7
OR4V1P	chr11	55197643	55198607	+	chr11@55.7
OR4P1P	chr11	55207394	55208321	+	chr11@55.7
OR5D2P	chr11	55238832	55239770	+	chr11@55.7
OR5D3P	chr11	55250250	55251207	+	chr11@55.7
OR5D17P	chr11	55279028	55280006	+	chr11@55.7
OR5D13	chr11	55297489	55298431	+	chr11@55.7
OR5D15P	chr11	55311016	55311958	+	chr11@55.7
OR5D14	chr11	55319607	55320549	+	chr11@55.7
OR5L1	chr11	55335518	55336451	+	chr11@55.7
OR5D18	chr11	55343681	55344620	+	chr11@55.7
OR5L2	chr11	55351270	55352203	+	chr11@55.7
OR5D16	chr11	55362803	55363787	+	chr11@55.7
OR9M1P	chr11	55379643	55380573	+	chr11@55.7
OR5W1P	chr11	55427395	55428198	-	chr11@55.7
OR5W2	chr11	55437704	55438634	-	chr11@55.7
OR5I1	chr11	55459510	55460452	-	chr11@55.7
OR10AF1P	chr11	55472170	55472975	-	chr11@55.7
OR10AK1P	chr11	55481266	55481681	-	chr11@55.7
OR10AG1	chr11	55491612	55492515	-	chr11@55.7
OR5F1	chr11	55517735	55518677	-	chr11@55.7
OR5F2P	chr11	55539068	55540009	-	chr11@55.7
OR5AS1	chr11	55554470	55555442	+	chr11@55.7
OR5AQ1P	chr11	55578416	55579352	+	chr11@55.7
OR5J1P	chr11	55595162	55596098	+	chr11@55.7
OR5BE1P	chr11	55606852	55607788	+	chr11@55.7
OR8I2	chr11	55617359	55618289	+	chr11@55.7
OR8I4P	chr11	55621295	55621436	-	chr11@55.7
OR8H2	chr11	55629094	55630030	+	chr11@55.7
OR5BN2P	chr11	55640690	55641308	-	chr11@55.7
OR8H3	chr11	55646424	55647360	+	chr11@55.7
OR5BN1P	chr11	55656717	55657546	-	chr11@55.7
OR8J3	chr11	55660825	55661770	-	chr11@55.7
OR8K4P	chr11	55666566	55667438	-	chr11@55.7
OR8K5	chr11	55683448	55684369	-	chr11@55.7
OR5J7P	chr11	55689551	55689973	+	chr11@55.7
OR5J2	chr11	55700669	55701605	+	chr11@55.7
OR8V1P	chr11	55712382	55713339	-	chr11@55.7
OR8J2P	chr11	55734907	55735872	-	chr11@55.7
OR5T2	chr11	55756160	55757114	-	chr11@55.7
OR5T3	chr11	55776251	55777271	+	chr11@55.7
OR5T1	chr11	55799756	55800668	+	chr11@55.7
OR8H1	chr11	55814181	55815114	-	chr11@55.7
OR8I1P	chr11	55820591	55821522	-	chr11@55.7
OR8K3	chr11	55842358	55843294	+	chr11@55.7
OR8K2P	chr11	55859193	55860120	+	chr11@55.7
OR8K1	chr11	55870090	55871047	+	chr11@55.7
OR8J1	chr11	55884298	55885246	+	chr11@55.7
OR8U1	chr11	55899660	55900602	+	chr11@55.7
OR8L1P	chr11	55905686	55906641	+	chr11@55.7
OR5AL2P	chr11	55917780	55918700	+	chr11@55.7
OR5AL1P	chr11	55936747	55937732	+	chr11@55.7
OR5R1	chr11	55941312	55942284	-	chr11@55.7
OR5M4P	chr11	55972719	55973644	+	chr11@55.7
OR5M9	chr11	55986523	55987453	-	chr11@55.7
OR5M3	chr11	55993628	55994549	-	chr11@55.7
OR5M2P	chr11	56003542	56004478	-	chr11@55.7
OR5M8	chr11	56014489	56015422	-	chr11@55.7
OR5M7P	chr11	56024350	56025322	-	chr11@55.7
OR5M6P	chr11	56036285	56037222	-	chr11@55.7
OR5M5P	chr11	56050618	56051554	-	chr11@55.7
OR5M11	chr11	56066394	56067309	-	chr11@55.7
OR5M10	chr11	56100828	56101773	-	chr11@55.7
OR5M13P	chr11	56121477	56122414	-	chr11@55.7
OR5M1	chr11	56136609	56137554	-	chr11@55.7
OR5AM1P	chr11	56143797	56144862	-	chr11@55.7
OR5M12P	chr11	56152983	56153951	+	chr11@55.7
OR5AP1P	chr11	56157214	56158154	-	chr11@55.7
OR5AP2	chr11	56165543	56166494	-	chr11@55.7
OR5AR1	chr11	56187737	56188667	+	chr11@55.7
OR2AH1P	chr11	56193071	56193996	-	chr11@55.7
OR9G1	chr11	56224439	56225354	+	chr11@55.7
OR9G3P	chr11	56264230	56265144	+	chr11@55.7
OR9G4	chr11	56266882	56267818	-	chr11@55.7
OR9G2P	chr11	56275048	56276036	-	chr11@55.7
OR5G1P	chr11	56299316	56300258	-	chr11@55.7
OR5G4P	chr11	56314172	56315153	-	chr11@55.7
OR5G5P	chr11	56325910	56326846	-	chr11@55.7
OR5G3P	chr11	56343627	56344568	-	chr11@55.7
OR5AK3P	chr11	56495100	56496027	+	chr11@55.7
OR5AK2	chr11	56512964	56513891	+	chr11@55.7
OR5AK1P	chr11	56542141	56543069	+	chr11@55.7
OR5BQ1P	chr11	56553437	56553773	+	chr11@55.7
OR5AK4P	chr11	56561584	56562509	+	chr11@55.7
OR5AO1P	chr11	56569129	56569460	+	chr11@55.7
OR5BP1P	chr11	56579750	56580184	+	chr11@55.7
OR5BA1P	chr11	57390349	57391328	-	chr11@57.7
OR5AZ1P	chr11	57441349	57442278	-	chr11@57.7
OR5BD1P	chr11	57469602	57470519	-	chr11@57.7
OR6Q1	chr11	57555000	57555951	+	chr11@57.7
OR9L1P	chr11	57601396	57602653	-	chr11@57.7
OR9I3P	chr11	57632767	57633709	-	chr11@57.7
OR9I1	chr11	57642550	57643492	-	chr11@57.7
OR9I2P	chr11	57668473	57669469	+	chr11@57.7
OR5BL1P	chr11	57695136	57695769	+	chr11@57.7
OR9Q1	chr11	57703492	57704422	+	chr11@57.7
OR9Q2	chr11	57714538	57715480	+	chr11@57.7
OR1S2	chr11	57727254	57728190	-	chr11@57.7
OR1S1	chr11	57738831	57739767	+	chr11@57.7
OR10Q1	chr11	57751966	57752923	-	chr11@57.7
OR10W1	chr11	57790991	57791906	-	chr11@57.7
OR10Q2P	chr11	57815876	57816819	-	chr11@57.7
OR5BC1P	chr11	57841687	57842521	-	chr11@57.7
OR5B19P	chr11	57867861	57868719	-	chr11@57.7
OR5B10P	chr11	57873036	57873677	-	chr11@57.7
OR5B17	chr11	57882176	57883118	-	chr11@57.7
OR5B1P	chr11	57889878	57890812	-	chr11@57.7
OR5B15P	chr11	57911619	57912535	-	chr11@57.7
OR5B3	chr11	57926516	57927458	-	chr11@57.7
OR5B2	chr11	57946383	57947310	-	chr11@57.7
OR5B12	chr11	57963258	57964200	-	chr11@57.7
OR5B21	chr11	58031227	58032154	-	chr11@57.7
OR5AN2P	chr11	58833690	58834637	-	chr11@59.1
OR5BR1P	chr11	58856804	58858134	-	chr11@59.1
OR5AN1	chr11	58888507	58889440	+	chr11@59.1
OR5BB1P	chr11	58915401	58916340	-	chr11@59.1
OR5A2	chr11	58946030	58947002	-	chr11@59.1
OR5A1	chr11	58967217	58968162	+	chr11@59.1
OR4D6	chr11	58981009	58981951	+	chr11@59.1
OR4D10	chr11	59001478	59002411	+	chr11@59.1
OR4D8P	chr11	59015700	59016659	+	chr11@59.1
OR4D11	chr11	59027624	59028557	+	chr11@59.1
OR4D9	chr11	59038961	59039903	+	chr11@59.1
OR4D7P	chr11	59055745	59056759	+	chr11@59.1
OR10V1	chr11	59236967	59237894	-	chr11@59.1
OR10Y1P	chr11	59252567	59253541	+	chr11@59.1
OR10V3P	chr11	59265373	59266098	+	chr11@59.1
OR10V2P	chr11	59272859	59273623	+	chr11@59.1
OR8R1P	chr11	72638007	72638561	+	chr11@72.6
OR2AT2P	chr11	74459812	74460784	-	chr11@74.5
OR2AT4	chr11	74477446	74478406	-	chr11@74.5
OR2AT1P	chr11	74519795	74520565	-	chr11@74.5
OR2AL1P	chr11	104570026	104570873	-	chr11@104.6
OR6X1	chr11	123129500	123130436	-	chr11@123.6
OR6M1	chr11	123181328	123182267	-	chr11@123.6
OR6M2P	chr11	123216875	123217821	-	chr11@123.6
OR6M3P	chr11	123237598	123238441	-	chr11@123.6
OR8D4	chr11	123282348	123283290	+	chr11@123.6
OR4D5	chr11	123315533	123316487	+	chr11@123.6
OR6T1	chr11	123318786	123319755	-	chr11@123.6
OR10S1	chr11	123352615	123353575	-	chr11@123.6
OR10G6	chr11	123370082	123371078	-	chr11@123.6
OR10G5P	chr11	123385585	123386395	+	chr11@123.6
OR10G4	chr11	123391491	123392424	+	chr11@123.6
OR10G9	chr11	123398929	123399862	+	chr11@123.6
OR10G8	chr11	123405539	123406472	+	chr11@123.6
OR10G7	chr11	123413985	123414918	-	chr11@123.6
OR10D5P	chr11	123430709	123431643	+	chr11@123.6
OR10D4P	chr11	123469515	123470449	-	chr11@123.6
OR10N1P	chr11	123480968	123481891	-	chr11@123.6
OR10D1P	chr11	123534337	123535270	+	chr11@123.6
OR10D3P	chr11	123561186	123562122	+	chr11@123.6
OR8F1P	chr11	123583099	123584062	+	chr11@123.6
OR8G3P	chr11	123590665	123591601	+	chr11@123.6
OR8G2P	chr11	123600646	123601593	+	chr11@123.6
OR8G7P	chr11	123614331	123615528	+	chr11@123.6
OR8G1	chr11	123625632	123626544	+	chr11@123.6
OR8G5	chr11	123640037	123640970	+	chr11@123.6
OR8D1	chr11	123684948	123685872	-	chr11@123.6
OR8D2	chr11	123694370	123695303	-	chr11@123.6
OR8B7P	chr11	123699948	123700893	-	chr11@123.6
OR8B6P	chr11	123713867	123714840	-	chr11@123.6
OR8B5P	chr11	123732656	123733605	-	chr11@123.6
OR8B1P	chr11	123740727	123741657	-	chr11@123.6
OR8C1P	chr11	123751982	123752913	-	chr11@123.6
OR8B2	chr11	123757510	123758449	-	chr11@123.6
OR8B3	chr11	123771518	123772457	-	chr11@123.6
OR8X1P	chr11	123779338	123780207	-	chr11@123.6
OR8B4	chr11	123799050	123799977	-	chr11@123.6
OR8B8	chr11	123815258	123816191	-	chr11@123.6
OR8A2P	chr11	123835669	123836632	+	chr11@123.6
OR8B9P	chr11	123856105	123857034	-	chr11@123.6
OR8B10P	chr11	123891415	123892348	-	chr11@123.6
OR8A3P	chr11	123906711	123907090	+	chr11@123.6
OR8B12	chr11	123917830	123918760	-	chr11@123.6
OR8A1	chr11	123945225	123946152	+	chr11@123.6
OR8Q1P	chr11	123976707	123977364	+	chr11@123.6
OR7A19P	chr12	45272622	45273355	+	chr12@45.3
OR10AD1	chr12	46882391	46883342	-	chr12@47.1
OR5BK1P	chr12	47035708	47036595	-	chr12@47.1
OR5BT1P	chr12	47065400	47066355	-	chr12@47.1
OR5BJ1P	chr12	47074532	47075436	-	chr12@47.1
OR8T1P	chr12	47122082	47122997	-	chr12@47.1
OR8S1	chr12	47205681	47206617	+	chr12@47.1
OR5BS1P	chr12	47239931	47240864	+	chr12@47.1
OR11M1P	chr12	47307889	47308862	+	chr12@47.1
OR9K1P	chr12	53795583	53796522	+	chr12@54.1
OR9K2	chr12	53809885	53810824	+	chr12@54.1
OR9R1P	chr12	53838897	53839851	+	chr12@54.1
OR10U1P	chr12	53873911	53874867	-	chr12@54.1
OR10A7	chr12	53901075	53902023	+	chr12@54.1
OR6C74	chr12	53927338	53928274	+	chr12@54.1
OR6C69P	chr12	53942589	53943485	+	chr12@54.1
OR6C72P	chr12	53963800	53964734	+	chr12@54.1
OR6C6	chr12	53974341	53975283	-	chr12@54.1
OR6C5P	chr12	53991885	53992808	+	chr12@54.1
OR6C1	chr12	54000650	54001586	+	chr12@54.1
OR6C3	chr12	54011751	54012684	+	chr12@54.1
OR6C7P	chr12	54022888	54023827	+	chr12@54.1
OR6C75	chr12	54045161	54046097	+	chr12@54.1
OR6C71P	chr12	54056851	54057787	-	chr12@54.1
OR6C66P	chr12	54068495	54069428	+	chr12@54.1
OR6C73P	chr12	54076326	54077324	+	chr12@54.1
OR6C65	chr12	54080579	54081515	+	chr12@54.1
OR6C76	chr12	54106304	54107240	+	chr12@54.1
OR6C2	chr12	54132264	54133200	+	chr12@54.1
OR6C70	chr12	54149253	54150189	-	chr12@54.1
OR6C68	chr12	54172413	54173364	+	chr12@54.1
OR6C64P	chr12	54202643	54203522	+	chr12@54.1
OR6C4	chr12	54231277	54232204	+	chr12@54.1
OR2AP1	chr12	54254465	54255392	+	chr12@54.1
OR6U2P	chr12	54291673	54292605	+	chr12@54.1
OR10P1	chr12	54316942	54317881	+	chr12@54.1
OR10AE3P	chr12	54326245	54326714	-	chr12@54.1
OR11H12	chr14	18447593	18448571	+	chr14@18.4
OR11H13P	chr14	18876452	18877382	-	chr14@18.9
OR11H2	chr14	19250937	19251882	-	chr14@19.5
OR11K2P	chr14	19271344	19272292	-	chr14@19.5
OR4Q3	chr14	19285426	19286365	+	chr14@19.5
OR4H12P	chr14	19297908	19298784	+	chr14@19.5
OR4M1	chr14	19318321	19319260	+	chr14@19.5
OR4N1P	chr14	19334334	19335283	+	chr14@19.5
OR4N2	chr14	19365447	19366368	+	chr14@19.5
OR4K6P	chr14	19385365	19386304	+	chr14@19.5
OR4K3P	chr14	19406198	19407142	-	chr14@19.5
OR4K2	chr14	19414266	19415208	+	chr14@19.5
OR4K4P	chr14	19443703	19444634	+	chr14@19.5
OR4K5	chr14	19458605	19459574	+	chr14@19.5
OR4K1	chr14	19473665	19474598	+	chr14@19.5
OR4K16P	chr14	19494545	19495553	+	chr14@19.5
OR4K15	chr14	19513589	19514561	+	chr14@19.5
OR4Q2P	chr14	19540161	19541092	+	chr14@19.5
OR4K14	chr14	19552262	19553192	-	chr14@19.5
OR4K13	chr14	19571845	19572757	-	chr14@19.5
OR4U1P	chr14	19581914	19582854	+	chr14@19.5
OR4L1	chr14	19598043	19598979	+	chr14@19.5
OR4T1P	chr14	19631353	19632274	+	chr14@19.5
OR4K17	chr14	19655498	19656434	+	chr14@19.5
OR4N5	chr14	19681734	19682658	+	chr14@19.5
OR11G1P	chr14	19717226	19718177	+	chr14@19.5
OR11P1P	chr14	19721923	19722297	-	chr14@19.5
OR11G2	chr14	19735436	19736369	+	chr14@19.5
OR11H5P	chr14	19747295	19748194	+	chr14@19.5
OR11H6	chr14	19761777	19762698	+	chr14@19.5
OR11H7P	chr14	19767400	19768342	+	chr14@19.5
OR11H4	chr14	19780820	19781762	+	chr14@19.5
OR6S1	chr14	20178697	20179690	-	chr14@20.2
OR5AU1	chr14	20692938	20693871	-	chr14@20.7
OR10G3	chr14	21107776	21108715	-	chr14@21.2
OR10G1P	chr14	21139874	21140816	-	chr14@21.2
OR10G2	chr14	21171908	21172838	-	chr14@21.2
OR4E2	chr14	21203136	21204075	+	chr14@21.2
OR4E1P	chr14	21208043	21208990	-	chr14@21.2
OR6J1	chr14	22172515	22173556	-	chr14@22.2
OR6E1P	chr14	22241191	22242117	+	chr14@22.2
OR7K1P	chr14	24896809	24897813	+	chr14@24.9
OR11J2P	chr15	19430648	19431594	+	chr15@19.4
OR11J5P	chr15	19439237	19440197	-	chr15@19.4
OR11J1P	chr15	19769600	19770560	-	chr15@19.8
OR11H3P	chr15	19798864	19799811	-	chr15@19.8
OR11K1P	chr15	19820217	19821146	-	chr15@19.8
OR4Q1P	chr15	19833731	19834712	+	chr15@19.8
OR4H6P	chr15	19846023	19846954	+	chr15@19.8
OR4M2	chr15	19869939	19870878	+	chr15@19.8
OR4N4	chr15	19883836	19884784	+	chr15@19.8
OR4N3P	chr15	19914825	19915746	+	chr15@19.8
OR4F6	chr15	100163445	100164381	+	chr15@100.2
OR4F15	chr15	100175912	100176848	+	chr15@100.2
OR4F14P	chr15	100186466	100187402	+	chr15@100.2
OR4F13P	chr15	100206370	100207307	+	chr15@100.2
OR4F28P	chr15	100233689	100234624	+	chr15@100.2
OR4F4	chr15	100279870	100280785	-	chr15@100.2
OR4G2P	chr15	100284497	100285367	-	chr15@100.2
OR4G6P	chr15	100295275	100296219	-	chr15@100.2
OR1F1	chr16	3194247	3195183	+	chr16@3.3
OR1F2P	chr16	3205566	3206547	+	chr16@3.3
OR2C1	chr16	3345941	3346877	+	chr16@3.3
OR1D5	chr17	2912715	2913651	-	chr17@3.1
OR1D2	chr17	2942104	2943040	-	chr17@3.1
OR1E3P	chr17	2966470	2967447	+	chr17@3.1
OR1G1	chr17	2976656	2977595	-	chr17@3.1
OR1P1P	chr17	3003936	3004896	-	chr17@3.1
OR1A2	chr17	3047562	3048489	+	chr17@3.1
OR1A1	chr17	3065664	3066591	+	chr17@3.1
OR1D4	chr17	3090719	3091655	+	chr17@3.1
OR1D3P	chr17	3115654	3116606	+	chr17@3.1
OR3A2	chr17	3128016	3128961	-	chr17@3.1
OR3A1	chr17	3141681	3142626	-	chr17@3.1
OR3A4	chr17	3160354	3161398	+	chr17@3.1
OR1R1P	chr17	3235973	3236915	+	chr17@3.1
OR1E1	chr17	3247512	3248454	-	chr17@3.1
OR3A3	chr17	3270629	3271574	+	chr17@3.1
OR1E2	chr17	3282916	3283885	-	chr17@3.1
OR4D1	chr17	53587513	53588443	+	chr17@53.6
OR4D2	chr17	53602015	53602936	+	chr17@53.6
OR4K7P	chr18	14560842	14561775	+	chr18@14.6
OR4K8P	chr18	14603208	14604162	+	chr18@14.6
OR4G3P	chr19	45061	46005	+	chr19@0.1
OR4G1P	chr19	55600	56469	+	chr19@0.1
OR4F17	chr19	61678	62593	+	chr19@0.1
OR4F8P	chr19	107281	108216	-	chr19@0.1
OR2Z1	chr19	8702390	8703332	+	chr19@8.7
OR1M4P	chr19	9054611	9055074	-	chr19@9.2
OR1M1	chr19	9064920	9065859	+	chr19@9.2
OR7G2	chr19	9073947	9074919	-	chr19@9.2
OR7G1	chr19	9086506	9087439	-	chr19@9.2
OR7G15P	chr19	9093759	9094163	-	chr19@9.2
OR7G3	chr19	9097690	9098626	-	chr19@9.2
OR7D2	chr19	9157457	9158393	+	chr19@9.2
OR7D4	chr19	9185577	9186513	-	chr19@9.2
OR7D1P	chr19	9206819	9207752	+	chr19@9.2
OR7H1P	chr19	9250108	9251045	-	chr19@9.2
OR7C1	chr19	14770988	14771948	-	chr19@14.9
OR7A5	chr19	14799096	14800053	-	chr19@14.9
OR7A10	chr19	14812762	14813689	-	chr19@14.9
OR7A8P	chr19	14823846	14824756	-	chr19@14.9
OR7A2P	chr19	14835600	14836584	-	chr19@14.9
OR7A17	chr19	14852240	14853167	-	chr19@14.9
OR7A18P	chr19	14858657	14859084	-	chr19@14.9
OR7A1P	chr19	14863670	14864616	-	chr19@14.9
OR7A3P	chr19	14875053	14875985	-	chr19@14.9
OR7A11P	chr19	14888194	14889213	+	chr19@14.9
OR7A15P	chr19	14898863	14899869	+	chr19@14.9
OR7C2	chr19	14913300	14914257	+	chr19@14.9
OR1I1	chr19	15058876	15059822	+	chr19@14.9
OR10B1P	chr19	15112918	15113819	-	chr19@14.9
OR10H2	chr19	15699853	15700798	+	chr19@15.9
OR10H3	chr19	15713202	15714150	+	chr19@15.9
OR10H5	chr19	15765858	15766803	+	chr19@15.9
OR10H1	chr19	15778893	15779847	-	chr19@15.9
OR10H4	chr19	15920817	15921765	+	chr19@15.9
OR1AB1P	chr19	16023786	16024525	+	chr19@15.9
OR5AH1P	chr19	61964043	61964412	+	chr19@62
OR4K11P	chr21	13838422	13839377	-	chr21@13.9
OR4K12P	chr21	13875263	13876196	-	chr21@13.9
OR11H1	chr22	14823380	14824325	-	chr22@14.8
OR4W1P	chrX	125362388	125362736	-	chrX@125.4
OR11Q1P	chrX	130063603	130064552	+	chrX@130.3
OR11N1P	chrX	130183842	130184822	-	chrX@130.3
OR5AW1P	chrX	130201037	130201961	-	chrX@130.3
OR5BH1P	chrX	130257557	130258466	-	chrX@130.3
OR1AA1P	chrX	130283809	130284777	+	chrX@130.3
OR13H1	chrX	130403582	130404506	+	chrX@130.3
OR13K1P	chrX	130422237	130423321	+	chrX@130.3
OR7L1P	chrX	130455629	130456712	+	chrX@130.3
OR2AF1P	chrX	130478582	130479472	+	chrX@130.3
OR3B1P	chrX	153450710	153451639	-	chrX@153.5

## Sheet: MouseORsMm6
name	chromosome	start	end	strand	cluster
MOR103-3	chr1	92307172	92308111	-	chr1@92.4
MOR103-12	chr1	92318309	92319245	-	chr1@92.4
MOR103-2	chr1	92338579	92339518	-	chr1@92.4
MOR208-1	chr1	92400664	92401636	+	chr1@92.4
MOR208-4	chr1	92415823	92416789	+	chr1@92.4
MOR208-3	chr1	92424012	92424984	+	chr1@92.4
MOR208-2	chr1	92435330	92436299	+	chr1@92.4
MOR208-5	chr1	92447399	92448356	+	chr1@92.4
MOR267-13	chr1	172891622	172892534	+	chr1@173
MOR267-4	chr1	173065634	173066567	-	chr1@173
MOR267-5	chr1	173118851	173119784	-	chr1@173
MOR267-3	chr1	173138709	173139651	+	chr1@173
MOR267-2	chr1	173151004	173151946	+	chr1@173
MOR267-8	chr1	173205528	173206461	+	chr1@173
MOR123-1	chr1	173974362	173975307	+	chr1@174.2
MOR123-2	chr1	173982785	173983724	+	chr1@174.2
clror420	chr1	174001765	174002664	+	chr1@174.2
MOR105-1	chr1	174021452	174022391	+	chr1@174.2
MOR105-8	chr1	174031870	174032813	+	chr1@174.2
MOR105-4	chr1	174049502	174050458	-	chr1@174.2
MOR105-2	chr1	174069156	174070104	+	chr1@174.2
clror817	chr1	174074640	174075558	+	chr1@174.2
MOR105-3	chr1	174083928	174084876	+	chr1@174.2
MOR105-10	chr1	174091185	174092151	+	chr1@174.2
MOR267-6	chr1	174182391	174183333	-	chr1@174.2
MOR267-7	chr1	174324245	174325175	+	chr1@174.2
MOR103-10	chr1	174363604	174364558	+	chr1@174.2
MOR137-2	chr2	36233703	36234639	+	chr2@36.7
clror911	chr2	36255486	36256422	+	chr2@36.7
MOR136-5	chr2	36308940	36309861	+	chr2@36.7
MOR136-3	chr2	36353562	36354492	+	chr2@36.7
MOR136-1	chr2	36384749	36385688	+	chr2@36.7
MOR136-2	chr2	36411349	36412291	-	chr2@36.7
MOR136-4	chr2	36459576	36460515	+	chr2@36.7
MOR136-12	chr2	36500762	36501692	+	chr2@36.7
MOR136-7	chr2	36572203	36573139	+	chr2@36.7
MOR136-11	chr2	36620166	36621096	+	chr2@36.7
MOR136-9	chr2	36666485	36667424	+	chr2@36.7
MOR136-8	chr2	36718689	36719631	+	chr2@36.7
MOR136-6	chr2	36725400	36726339	+	chr2@36.7
MOR136-14	chr2	36744311	36745253	-	chr2@36.7
MOR136-13	chr2	36782210	36783149	+	chr2@36.7
MOR127-2	chr2	36791576	36792509	-	chr2@36.7
MOR136-10	chr2	36801730	36802678	+	chr2@36.7
MOR127-3	chr2	36822073	36823009	-	chr2@36.7
MOR127-4	chr2	36839110	36840064	+	chr2@36.7
MOR138-2	chr2	36859342	36860275	-	chr2@36.7
MOR134-1	chr2	36869283	36870231	+	chr2@36.7
MOR138-3	chr2	36928974	36929901	+	chr2@36.7
MOR159-2P	chr2	36951425	36952371	-	chr2@36.7
MOR159-1	chr2	37000469	37001423	+	chr2@36.7
MOR159-3	chr2	37016940	37017909	-	chr2@36.7
MOR158-1	chr2	37036857	37037811	-	chr2@36.7
MOR138-4P	chr2	37078376	37079297	+	chr2@36.7
MOR138-1	chr2	37133405	37134344	+	chr2@36.7
MOR128-1	chr2	37202611	37203547	+	chr2@36.7
MOR178-1	chr2	37263911	37264895	+	chr2@36.7
clror1015	chr2	85085884	85086783	-	chr2@87.6
MOR203-1	chr2	85097351	85098281	-	chr2@87.6
MOR203-2	chr2	85111682	85112627	-	chr2@87.6
MOR203-4	chr2	85127632	85128577	-	chr2@87.6
MOR203-3	chr2	85135958	85136906	-	chr2@87.6
MOR175-4	chr2	85276990	85277935	+	chr2@87.6
MOR175-5	chr2	85288291	85289236	+	chr2@87.6
clror933	chr2	85299518	85300467	-	chr2@87.6
MOR175-9	chr2	85305716	85306658	-	chr2@87.6
MOR175-6	chr2	85331180	85332122	+	chr2@87.6
MOR175-2	chr2	85345112	85346069	-	chr2@87.6
MOR175-1	chr2	85361225	85362182	-	chr2@87.6
MOR213-4	chr2	85371960	85372923	-	chr2@87.6
MOR187-3	chr2	85387180	85388122	+	chr2@87.6
MOR175-3	chr2	85419156	85420101	+	chr2@87.6
clror931	chr2	85451112	85452053	+	chr2@87.6
MOR213-6	chr2	85457188	85458124	-	chr2@87.6
MOR213-2	chr2	85467552	85468470	+	chr2@87.6
MOR213-5	chr2	85474335	85475253	+	chr2@87.6
MOR213-3	chr2	85483262	85484201	+	chr2@87.6
MOR213-9	chr2	85497088	85497982	-	chr2@87.6
MOR260-5	chr2	85520722	85521658	+	chr2@87.6
MOR180-1	chr2	85538606	85539539	-	chr2@87.6
MOR201-2	chr2	85547203	85548157	+	chr2@87.6
MOR201-1	chr2	85561162	85562114	+	chr2@87.6
MOR196-1	chr2	85566343	85567291	+	chr2@87.6
MOR196-3	chr2	85584551	85585487	+	chr2@87.6
MOR197-1	chr2	85601851	85602802	-	chr2@87.6
clror923	chr2	85615676	85616862	+	chr2@87.6
MOR196-4	chr2	85621019	85621943	+	chr2@87.6
clror836	chr2	85672994	85673969	+	chr2@87.6
MOR196-2	chr2	85681591	85682548	+	chr2@87.6
MOR200-1	chr2	85689568	85690504	+	chr2@87.6
MOR199-1	chr2	85705527	85706460	+	chr2@87.6
MOR199-2	chr2	85739066	85739999	+	chr2@87.6
MOR171-31P	chr2	85753748	85754714	-	chr2@87.6
MOR185-3	chr2	85819674	85820632	+	chr2@87.6
MOR185-5	chr2	85828451	85829411	-	chr2@87.6
MOR185-10	chr2	85857179	85858118	-	chr2@87.6
MOR185-7	chr2	85859752	85860697	-	chr2@87.6
MOR185-4	chr2	85868620	85869565	-	chr2@87.6
MOR185-6	chr2	85878899	85879859	-	chr2@87.6
MOR185-2	chr2	85895552	85896500	-	chr2@87.6
MOR194-1	chr2	85914507	85915458	-	chr2@87.6
MOR188-3	chr2	85925759	85926719	-	chr2@87.6
MOR187-2	chr2	85933620	85934583	-	chr2@87.6
MOR187-1	chr2	85952514	85953441	-	chr2@87.6
MOR172-1	chr2	85995567	85996506	+	chr2@87.6
MOR187-4	chr2	86012095	86013034	-	chr2@87.6
MOR188-2	chr2	86030165	86031104	-	chr2@87.6
MOR186-1	chr2	86044575	86045514	-	chr2@87.6
MOR186-2	chr2	86053188	86054130	-	chr2@87.6
MOR190-2	chr2	86083215	86084166	-	chr2@87.6
MOR188-1	chr2	86110858	86111800	-	chr2@87.6
MOR185-1	chr2	86120468	86121424	-	chr2@87.6
MOR190-3P	chr2	86132063	86133002	-	chr2@87.6
MOR190-1	chr2	86142788	86143730	-	chr2@87.6
MOR189-3	chr2	86180548	86181490	-	chr2@87.6
MOR189-2	chr2	86206210	86207152	+	chr2@87.6
MOR189-1	chr2	86235715	86236663	-	chr2@87.6
MOR192-1	chr2	86250930	86251872	-	chr2@87.6
MOR191-1	chr2	86355264	86356206	-	chr2@87.6
MOR179-2	chr2	86374148	86375081	-	chr2@87.6
MOR188-5	chr2	86387781	86388723	-	chr2@87.6
MOR193-1	chr2	86430427	86431364	-	chr2@87.6
MOR188-4	chr2	86451544	86452486	-	chr2@87.6
MOR179-6	chr2	86483481	86484450	+	chr2@87.6
MOR179-5	chr2	86503824	86504747	-	chr2@87.6
MOR179-7	chr2	86526503	86527496	+	chr2@87.6
MOR179-1	chr2	86548519	86549446	-	chr2@87.6
MOR206-6	chr2	86570523	86571471	-	chr2@87.6
MOR206-2	chr2	86587975	86588923	-	chr2@87.6
MOR206-1	chr2	86620332	86621258	-	chr2@87.6
MOR206-3	chr2	86656267	86657206	-	chr2@87.6
MOR206-4	chr2	86675578	86676544	-	chr2@87.6
MOR179-3	chr2	86685991	86686924	-	chr2@87.6
clror922	chr2	86707687	86708624	-	chr2@87.6
MOR207-1	chr2	86719359	86720292	-	chr2@87.6
clror921	chr2	86731033	86731969	-	chr2@87.6
MOR172-6	chr2	86746045	86746984	-	chr2@87.6
MOR172-2	chr2	86768943	86769882	-	chr2@87.6
MOR172-5	chr2	86790206	86791145	-	chr2@87.6
MOR172-3	chr2	86805196	86806135	-	chr2@87.6
MOR172-4	chr2	86833130	86834069	-	chr2@87.6
MOR181-2	chr2	86847470	86848409	-	chr2@87.6
MOR264-6	chr2	86889438	86890395	+	chr2@87.6
MOR264-20	chr2	86949688	86950666	+	chr2@87.6
MOR264-21	chr2	86966526	86967519	+	chr2@87.6
MOR264-2	chr2	87055195	87056140	+	chr2@87.6
MOR264-18	chr2	87069283	87070225	+	chr2@87.6
MOR264-1	chr2	87085456	87086437	+	chr2@87.6
MOR264-17	chr2	87115799	87116768	+	chr2@87.6
MOR264-3	chr2	87132238	87133195	+	chr2@87.6
MOR264-5	chr2	87154916	87155861	+	chr2@87.6
MOR177-5	chr2	87229784	87230708	+	chr2@87.6
MOR176-3	chr2	87242359	87243292	-	chr2@87.6
MOR264-4	chr2	87305139	87306084	+	chr2@87.6
MOR177-4	chr2	87326214	87327144	+	chr2@87.6
MOR177-1	chr2	87332568	87333495	-	chr2@87.6
MOR176-2	chr2	87342932	87343871	-	chr2@87.6
MOR176-1	chr2	87353730	87354669	-	chr2@87.6
MOR177-2	chr2	87369182	87370115	-	chr2@87.6
MOR177-3	chr2	87390697	87391630	-	chr2@87.6
MOR177-8	chr2	87435136	87436072	-	chr2@87.6
MOR177-6	chr2	87443947	87444883	+	chr2@87.6
MOR177-10	chr2	87450805	87451741	-	chr2@87.6
MOR181-1	chr2	87480285	87481236	+	chr2@87.6
MOR177-14	chr2	87500140	87501082	+	chr2@87.6
MOR264-19	chr2	87507571	87508549	+	chr2@87.6
clror900	chr2	87514282	87515205	+	chr2@87.6
clror902	chr2	87520368	87521298	+	chr2@87.6
MOR264-7	chr2	87530790	87531732	+	chr2@87.6
MOR264-11	chr2	87544022	87544973	+	chr2@87.6
MOR177-9	chr2	87554926	87555853	+	chr2@87.6
MOR177-12	chr2	87565742	87566672	+	chr2@87.6
MOR177-7	chr2	87593926	87594883	+	chr2@87.6
MOR173-2	chr2	87600491	87601424	-	chr2@87.6
MOR174-10	chr2	87640431	87641376	-	chr2@87.6
MOR174-3	chr2	87647019	87647981	-	chr2@87.6
MOR174-1	chr2	87659701	87660640	-	chr2@87.6
MOR174-4	chr2	87671456	87672413	-	chr2@87.6
MOR173-3	chr2	87687862	87688804	+	chr2@87.6
MOR173-1	chr2	87703566	87704526	-	chr2@87.6
MOR174-2	chr2	87722473	87723439	+	chr2@87.6
MOR174-9	chr2	87731945	87732887	-	chr2@87.6
MOR174-14	chr2	87747430	87748372	-	chr2@87.6
MOR174-8	chr2	87768179	87769130	-	chr2@87.6
MOR174-11	chr2	87790703	87791684	-	chr2@87.6
MOR174-7	chr2	87798785	87799735	-	chr2@87.6
MOR174-6	chr2	87821782	87822733	-	chr2@87.6
MOR174-16	chr2	87846819	87847767	-	chr2@87.6
MOR174-13	chr2	87882628	87883567	+	chr2@87.6
MOR174-12	chr2	87921829	87922780	-	chr2@87.6
MOR174-18	chr2	88008584	88009523	-	chr2@87.6
MOR174-15P	chr2	88020493	88021426	-	chr2@87.6
MOR174-5	chr2	88037316	88038264	+	chr2@87.6
MOR174-19	chr2	88041544	88042480	-	chr2@87.6
MOR225-6P	chr2	88089002	88089919	+	chr2@87.6
MOR225-2	chr2	88099758	88100682	-	chr2@87.6
MOR225-1	chr2	88109476	88110406	-	chr2@87.6
MOR230-6	chr2	88159091	88160003	+	chr2@87.6
MOR225-3	chr2	88184483	88185419	+	chr2@87.6
MOR230-5	chr2	88223334	88224246	+	chr2@87.6
MOR238-2	chr2	88257220	88258159	+	chr2@87.6
MOR237-2	chr2	88289555	88290476	+	chr2@87.6
MOR225-11	chr2	88349903	88350830	+	chr2@87.6
MOR226-1	chr2	88375606	88376563	+	chr2@87.6
MOR230-4	chr2	88380553	88381480	-	chr2@87.6
MOR225-5	chr2	88398132	88399098	-	chr2@87.6
clror994	chr2	88426402	88427368	-	chr2@87.6
MOR230-8	chr2	88453490	88454423	-	chr2@87.6
MOR225-12	chr2	88465118	88466084	-	chr2@87.6
MOR230-2	chr2	88492133	88493057	+	chr2@87.6
MOR232-7	chr2	88514922	88515852	+	chr2@87.6
MOR230-1	chr2	88528868	88529792	+	chr2@87.6
MOR232-6	chr2	88549701	88550631	+	chr2@87.6
MOR230-3	chr2	88562356	88563280	+	chr2@87.6
MOR225-4	chr2	88594418	88595345	-	chr2@87.6
MOR230-7	chr2	88607208	88608141	-	chr2@87.6
MOR233-7	chr2	88670703	88671639	-	chr2@87.6
MOR233-8	chr2	88685014	88685950	-	chr2@87.6
MOR233-13	chr2	88699097	88700036	-	chr2@87.6
MOR233-9	chr2	88710876	88711812	-	chr2@87.6
MOR233-4	chr2	88720836	88721751	-	chr2@87.6
MOR233-12	chr2	88752238	88753174	-	chr2@87.6
MOR233-6	chr2	88771903	88772839	-	chr2@87.6
MOR233-5	chr2	88794739	88795675	-	chr2@87.6
MOR233-3	chr2	88809324	88810260	-	chr2@87.6
MOR233-14	chr2	88822546	88823479	-	chr2@87.6
MOR233-10	chr2	88841835	88842771	-	chr2@87.6
MOR233-15	chr2	88853990	88854923	-	chr2@87.6
MOR233-11	chr2	88868024	88868960	-	chr2@87.6
MOR233-2	chr2	88890849	88891782	-	chr2@87.6
MOR233-1	chr2	88946470	88947442	-	chr2@87.6
clror1167	chr2	88979948	88980881	-	chr2@87.6
MOR237-1	chr2	88994100	88995018	-	chr2@87.6
MOR235-2	chr2	89000398	89001340	-	chr2@87.6
MOR233-18	chr2	89022995	89023928	-	chr2@87.6
MOR238-1	chr2	89037132	89038050	-	chr2@87.6
MOR231-2	chr2	89060232	89061177	-	chr2@87.6
MOR231-11	chr2	89103879	89104827	-	chr2@87.6
MOR231-3	chr2	89115243	89116161	-	chr2@87.6
MOR231-8	chr2	89137082	89138027	-	chr2@87.6
MOR231-14	chr2	89179938	89180883	-	chr2@87.6
MOR231-5	chr2	89191139	89192060	-	chr2@87.6
MOR231-4	chr2	89225240	89226158	-	chr2@87.6
MOR231-12	chr2	89272550	89273474	-	chr2@87.6
MOR231-9	chr2	89287918	89288863	-	chr2@87.6
MOR231-6	chr2	89306905	89307850	-	chr2@87.6
MOR231-10	chr2	89315016	89315940	-	chr2@87.6
MOR231-7	chr2	89354244	89355189	-	chr2@87.6
clror996	chr2	89364677	89365634	-	chr2@87.6
MOR231-18	chr2	89449619	89450576	-	chr2@87.6
MOR231-13	chr2	89486155	89487100	-	chr2@87.6
MOR232-4	chr2	89514077	89515010	+	chr2@87.6
MOR231-1	chr2	89532772	89533693	-	chr2@87.6
MOR232-5	chr2	89541815	89542721	-	chr2@87.6
MOR232-1	chr2	89578577	89579507	+	chr2@87.6
MOR232-3	chr2	89627560	89628496	+	chr2@87.6
MOR232-9	chr2	89640936	89641863	-	chr2@87.6
MOR232-2	chr2	89675529	89676462	+	chr2@87.6
MOR234-3	chr2	89691144	89692065	+	chr2@87.6
MOR234-1	chr2	89700157	89701072	+	chr2@87.6
MOR234-2	chr2	89712681	89713602	+	chr2@87.6
MOR236-1	chr2	89718887	89719814	-	chr2@87.6
MOR228-2	chr2	89734670	89735597	+	chr2@87.6
MOR235-1	chr2	89749163	89750072	-	chr2@87.6
MOR228-1	chr2	89783282	89784209	-	chr2@87.6
MOR229-1	chr2	89808208	89809137	-	chr2@87.6
MOR228-3	chr2	89816419	89817346	-	chr2@87.6
MOR227-1	chr2	89846839	89847754	-	chr2@87.6
MOR227-2	chr2	89949818	89950736	-	chr2@87.6
MOR227-5	chr2	89963260	89964178	-	chr2@87.6
MOR227-3	chr2	89979396	89980323	-	chr2@87.6
MOR227-4	chr2	89993685	89994609	-	chr2@87.6
MOR228-4	chr2	90105412	90106339	+	chr2@87.6
MOR245-18	chr2	110854643	110855579	-	chr2@111.3
MOR245-10	chr2	110880904	110881843	+	chr2@111.3
MOR248-11	chr2	110893241	110894153	-	chr2@111.3
MOR245-11	chr2	110916057	110916999	+	chr2@111.3
MOR245-12	chr2	110929988	110930930	+	chr2@111.3
MOR248-1	chr2	110939268	110940186	+	chr2@111.3
MOR248-2	chr2	110958946	110959864	-	chr2@111.3
MOR245-13	chr2	111002789	111003725	+	chr2@111.3
clror1136	chr2	111032261	111033083	+	chr2@111.3
MOR245-9	chr2	111102547	111103512	+	chr2@111.3
MOR245-6	chr2	111107219	111108116	+	chr2@111.3
MOR248-9	chr2	111113005	111113923	-	chr2@111.3
MOR245-24P	chr2	111151097	111152053	+	chr2@111.3
MOR248-7	chr2	111161136	111162075	-	chr2@111.3
MOR248-10	chr2	111188291	111189230	-	chr2@111.3
MOR248-4	chr2	111244921	111245860	-	chr2@111.3
MOR248-6	chr2	111268844	111269783	-	chr2@111.3
MOR248-8	chr2	111288028	111288954	+	chr2@111.3
MOR248-12	chr2	111315307	111316241	+	chr2@111.3
MOR248-5	chr2	111378038	111378977	+	chr2@111.3
MOR248-3	chr2	111404100	111405048	+	chr2@111.3
MOR245-7	chr2	111437215	111438154	-	chr2@111.3
MOR245-8	chr2	111496153	111497092	-	chr2@111.3
MOR245-15	chr2	111535231	111536167	-	chr2@111.3
clror1266	chr2	111583347	111584240	-	chr2@111.3
MOR245-5	chr2	111606372	111607335	-	chr2@111.3
MOR245-3	chr2	111631484	111632423	-	chr2@111.3
MOR245-21	chr2	111644155	111645091	-	chr2@111.3
MOR245-20	chr2	111665315	111666269	-	chr2@111.3
clror1267	chr2	111694887	111695757	-	chr2@111.3
MOR245-2	chr2	111714999	111715938	-	chr2@111.3
MOR245-1	chr2	111753109	111754054	-	chr2@111.3
MOR245-4	chr2	111765185	111766136	+	chr2@111.3
MOR245-16	chr2	111779191	111780154	+	chr2@111.3
MOR217-1	chr3	96896688	96897651	-	chr3@96.9
MOR122-2	chr3	106617435	106618386	-	chr3@106.6
MOR262-10	chr4	43612143	43613094	-	chr4@43.7
MOR262-4	chr4	43621550	43622489	-	chr4@43.7
MOR262-5	chr4	43685972	43686932	-	chr4@43.7
MOR262-11	chr4	43697291	43698251	-	chr4@43.7
MOR262-6	chr4	43736325	43737282	-	chr4@43.7
MOR262-12	chr4	43751457	43752411	-	chr4@43.7
MOR262-2	chr4	52741278	52742238	+	chr4@52.8
MOR262-8	chr4	52771437	52772391	-	chr4@52.8
MOR262-7	chr4	52826712	52827672	-	chr4@52.8
MOR262-3	chr4	52851309	52852261	-	chr4@52.8
MOR262-9	chr4	52886508	52887447	+	chr4@52.8
MOR262-1	chr4	58728228	58729170	-	chr4@58.7
MOR258-5	chr4	117624424	117625372	+	chr4@117.8
MOR258-4P	chr4	117631514	117632428	-	chr4@117.8
MOR258-3	chr4	117648408	117649356	-	chr4@117.8
MOR258-1	chr4	117668314	117669240	+	chr4@117.8
MOR258-6	chr4	117685154	117686099	+	chr4@117.8
MOR258-2	chr4	117693436	117694384	+	chr4@117.8
MOR259-9	chr4	117712500	117713396	-	chr4@117.8
MOR259-10	chr4	117740541	117741489	-	chr4@117.8
MOR259-5	chr4	117767760	117768711	-	chr4@117.8
clror830	chr4	117827688	117828549	+	chr4@117.8
MOR259-8	chr4	117851990	117852938	+	chr4@117.8
MOR259-2	chr4	117875429	117876377	-	chr4@117.8
MOR259-1	chr4	117892804	117893746	-	chr4@117.8
MOR0-10P	chr5	142196114	142197080	-	chr5@142.2
MOR120-2	chr6	40714213	40715158	+	chr6@40.7
MOR120-1	chr6	41903727	41904672	-	chr6@41.9
MOR257-4	chr6	42603955	42604897	-	chr6@43
MOR257-1	chr6	42615114	42616056	-	chr6@43
clror1005	chr6	42630135	42631071	-	chr6@43
clror838	chr6	42681905	42682906	-	chr6@43
clror1006	chr6	42887510	42888461	+	chr6@43
MOR257-2	chr6	42905531	42906486	+	chr6@43
clror780	chr6	42933519	42934470	+	chr6@43
MOR257-6	chr6	42944221	42945154	+	chr6@43
MOR257-3	chr6	42960951	42961884	+	chr6@43
MOR103-1	chr6	42981361	42982297	+	chr6@43
MOR261-13	chr6	43040396	43041326	+	chr6@43
MOR261-1	chr6	43055468	43056401	+	chr6@43
MOR261-12	chr6	43071059	43071983	+	chr6@43
MOR261-2	chr6	43100683	43101617	+	chr6@43
clror896	chr6	43256715	43257627	+	chr6@43
MOR261-3	chr6	43278137	43279068	+	chr6@43
MOR261-4	chr6	43315910	43316844	+	chr6@43
MOR261-11	chr6	43329664	43330594	+	chr6@43
MOR261-6	chr6	43336592	43337525	+	chr6@43
MOR261-5	chr6	43364250	43365192	+	chr6@43
MOR261-10	chr6	43379519	43380485	+	chr6@43
MOR261-9	chr6	43398214	43399180	+	chr6@43
clror1074	chr6	73758161	73759063	-	chr6@73.8
MOR253-9	chr6	116931146	116932076	+	chr6@117
MOR119-4	chr6	116953314	116954298	+	chr6@117
MOR119-3	chr6	116978002	116978974	+	chr6@117
MOR119-1	chr6	116993962	116994925	+	chr6@117
MOR119-2	chr6	117019329	117020262	-	chr6@117
MOR124-1	chr7	5636931	5637897	+	chr7@5.7
MOR103-7	chr7	5657987	5658932	+	chr7@5.7
MOR103-6	chr7	5671593	5672535	+	chr7@5.7
MOR103-8	chr7	5677777	5678716	-	chr7@5.7
MOR103-11	chr7	5685321	5686455	-	chr7@5.7
MOR103-9	chr7	5698868	5699807	-	chr7@5.7
MOR222-3	chr7	5765090	5766017	+	chr7@5.7
MOR254-2	chr7	78709410	78710364	+	chr7@78.7
MOR254-1	chr7	78769454	78770402	+	chr7@78.7
MOR227-6P	chr7	80138421	80139357	-	chr7@80.4
MOR251-4P	chr7	80175751	80176675	-	chr7@80.4
MOR104-1	chr7	80190587	80191514	-	chr7@80.4
MOR219-1	chr7	80205016	80205958	-	chr7@80.4
MOR219-2	chr7	80232939	80233899	-	chr7@80.4
MOR219-3P	chr7	80255271	80256222	-	chr7@80.4
MOR104-2	chr7	80264100	80265060	-	chr7@80.4
clror916	chr7	80312531	80313470	+	chr7@80.4
MOR221-2	chr7	80334976	80335906	+	chr7@80.4
MOR219-4	chr7	80358159	80359128	-	chr7@80.4
MOR220-3	chr7	80396322	80397251	+	chr7@80.4
MOR220-1	chr7	80454861	80455791	+	chr7@80.4
MOR219-5	chr7	80485271	80486228	-	chr7@80.4
MOR221-3	chr7	80533248	80534196	+	chr7@80.4
MOR220-2	chr7	80564042	80564969	+	chr7@80.4
MOR101-1	chr7	93823999	93824950	+	chr7@93.8
MOR101-2	chr7	93856018	93856981	+	chr7@93.8
MOR42-2	chr7	96581369	96582335	-	chr7@97.5
MOR42-3	chr7	96588634	96589585	-	chr7@97.5
MOR42-1	chr7	96598258	96599209	-	chr7@97.5
MOR31-4	chr7	96640038	96640978	+	chr7@97.5
MOR31-13	chr7	96647227	96648169	+	chr7@97.5
MOR16-1	chr7	96687120	96688071	+	chr7@97.5
MOR29-1	chr7	96696416	96697364	-	chr7@97.5
MOR28-1	chr7	96712892	96713846	+	chr7@97.5
MOR25-1	chr7	96748973	96749924	+	chr7@97.5
MOR10-1	chr7	96767553	96768501	+	chr7@97.5
MOR41-1	chr7	96778023	96778998	+	chr7@97.5
MOR18-3	chr7	96806103	96807069	+	chr7@97.5
MOR18-1	chr7	96817124	96818078	+	chr7@97.5
MOR11-2	chr7	96821318	96822275	-	chr7@97.5
MOR11-1	chr7	96831395	96832352	-	chr7@97.5
MOR18-2	chr7	96849089	96850052	-	chr7@97.5
MOR14-1	chr7	96860035	96860980	-	chr7@97.5
MOR14-2	chr7	96881539	96882484	+	chr7@97.5
MOR14-5	chr7	96888494	96889446	+	chr7@97.5
MOR14-10	chr7	96910273	96911265	+	chr7@97.5
MOR14-8P	chr7	96924369	96925290	-	chr7@97.5
clror856	chr7	96971868	96972725	-	chr7@97.5
MOR14-3	chr7	96984881	96985823	+	chr7@97.5
MOR30-1	chr7	96994966	96995911	-	chr7@97.5
MOR8-3	chr7	97008155	97009094	+	chr7@97.5
MOR21-1	chr7	97016655	97017624	-	chr7@97.5
MOR10-2	chr7	97035416	97036373	+	chr7@97.5
MOR10-3P	chr7	97049429	97050349	-	chr7@97.5
MOR14-9	chr7	97056253	97057295	+	chr7@97.5
MOR8-1	chr7	97062451	97063408	-	chr7@97.5
MOR7-2	chr7	97080839	97081778	-	chr7@97.5
MOR7-1	chr7	97092008	97092950	-	chr7@97.5
clror773	chr7	97120927	97122278	-	chr7@97.5
MOR30-3	chr7	97149268	97150228	+	chr7@97.5
MOR14-6	chr7	97159087	97160047	+	chr7@97.5
MOR30-2	chr7	97193307	97194267	+	chr7@97.5
MOR14-4	chr7	97205530	97206487	+	chr7@97.5
MOR8-2	chr7	97229616	97230570	-	chr7@97.5
MOR6-1	chr7	97251377	97252319	+	chr7@97.5
MOR32-3	chr7	97262579	97263533	-	chr7@97.5
MOR24-2	chr7	97319649	97320633	+	chr7@97.5
MOR32-6P	chr7	97343419	97344370	+	chr7@97.5
clror863	chr7	97428275	97429145	+	chr7@97.5
MOR23-1	chr7	97445843	97446791	+	chr7@97.5
MOR39-1	chr7	97453769	97454714	-	chr7@97.5
MOR24-3	chr7	97466038	97466980	-	chr7@97.5
MOR32-2	chr7	97490849	97491788	-	chr7@97.5
MOR17-2	chr7	97557705	97558665	+	chr7@97.5
MOR33-3P	chr7	97566631	97567558	-	chr7@97.5
MOR26-3	chr7	97576407	97577358	+	chr7@97.5
MOR9-1	chr7	97598283	97599243	-	chr7@97.5
MOR9-2	chr7	97612363	97613311	-	chr7@97.5
MOR15-1	chr7	97623777	97624749	-	chr7@97.5
MOR15-3	chr7	97644630	97645599	-	chr7@97.5
MOR20-1	chr7	97658153	97659107	+	chr7@97.5
MOR19-2	chr7	97666845	97667787	+	chr7@97.5
MOR19-1	chr7	97670690	97671644	-	chr7@97.5
MOR31-10	chr7	97690390	97691347	+	chr7@97.5
MOR31-9	chr7	97703684	97704641	+	chr7@97.5
MOR31-5	chr7	97710022	97710985	+	chr7@97.5
MOR4-1	chr7	97717776	97718718	-	chr7@97.5
MOR26-1	chr7	97745551	97746505	-	chr7@97.5
MOR1-4	chr7	97766661	97767615	-	chr7@97.5
MOR4-2P	chr7	97776472	97777396	-	chr7@97.5
MOR31-15P	chr7	97789095	97790049	+	chr7@97.5
MOR22-1	chr7	97838294	97839245	+	chr7@97.5
MOR26-2	chr7	97846660	97847605	-	chr7@97.5
MOR17-1	chr7	97860990	97861950	-	chr7@97.5
MOR22-2	chr7	97873811	97874762	-	chr7@97.5
MOR22-3	chr7	97883762	97884721	-	chr7@97.5
MOR31-1	chr7	97893675	97894657	-	chr7@97.5
MOR1-3	chr7	97993663	97994599	-	chr7@97.5
MOR1-1	chr7	98005167	98006091	-	chr7@97.5
MOR1-2	chr7	98018798	98019746	+	chr7@97.5
MOR3-1	chr7	98041182	98042142	+	chr7@97.5
MOR2-1	chr7	98049739	98050693	+	chr7@97.5
MOR12-5	chr7	98058925	98059861	+	chr7@97.5
MOR12-4	chr7	98068769	98069721	+	chr7@97.5
MOR5-2	chr7	98091533	98092499	+	chr7@97.5
MOR12-2P	chr7	98101462	98102400	-	chr7@97.5
MOR5-1	chr7	98115616	98116582	+	chr7@97.5
MOR12-1	chr7	98124107	98125058	-	chr7@97.5
MOR13-4	chr7	98133729	98134674	-	chr7@97.5
MOR13-3	chr7	98152155	98153094	+	chr7@97.5
MOR13-6	chr7	98161768	98162710	-	chr7@97.5
MOR13-2	chr7	98171013	98171958	-	chr7@97.5
MOR13-1	chr7	98180442	98181387	-	chr7@97.5
MOR33-2	chr7	98218638	98219577	+	chr7@97.5
clror861	chr7	98279735	98280700	-	chr7@97.5
MOR31-12	chr7	98291813	98292764	-	chr7@97.5
MOR31-7	chr7	98301624	98302563	-	chr7@97.5
MOR31-14	chr7	98318386	98319364	+	chr7@97.5
MOR31-11	chr7	98665278	98666220	+	chr7@99.1
MOR31-8	chr7	98676584	98677537	+	chr7@99.1
MOR33-1	chr7	98692005	98692959	+	chr7@99.1
MOR38-2	chr7	98700112	98701138	+	chr7@99.1
MOR38-1	chr7	98708610	98709537	-	chr7@99.1
MOR27-1	chr7	98730014	98731004	+	chr7@99.1
MOR40-13	chr7	98748033	98748993	+	chr7@99.1
MOR34-5	chr7	98756756	98757728	-	chr7@99.1
MOR34-4	chr7	98783061	98784030	+	chr7@99.1
MOR40-4	chr7	98800374	98801334	+	chr7@99.1
MOR40-12	chr7	98815926	98816868	+	chr7@99.1
MOR34-10P	chr7	98845742	98846714	-	chr7@99.1
MOR34-7	chr7	98993066	98994017	+	chr7@99.1
MOR34-1	chr7	99005027	99005984	-	chr7@99.1
MOR34-2	chr7	99028720	99029652	-	chr7@99.1
MOR34-3	chr7	99037163	99038120	-	chr7@99.1
MOR34-6	chr7	99050885	99051839	+	chr7@99.1
MOR32-12	chr7	99087402	99088353	-	chr7@99.1
MOR32-4	chr7	99108321	99109260	-	chr7@99.1
clror816	chr7	99118670	99119544	-	chr7@99.1
MOR32-1	chr7	99147557	99148511	+	chr7@99.1
MOR32-11	chr7	99168605	99169541	+	chr7@99.1
MOR32-5	chr7	99181826	99182768	+	chr7@99.1
MOR40-2	chr7	99198075	99199023	+	chr7@99.1
MOR40-1	chr7	99255707	99256667	-	chr7@99.1
clror828	chr7	99292718	99293669	-	chr7@99.1
MOR35-1	chr7	99315745	99316699	-	chr7@99.1
MOR40-11	chr7	99387856	99388819	+	chr7@99.1
clror775	chr7	99400452	99401415	+	chr7@99.1
MOR40-3	chr7	99426363	99427326	+	chr7@99.1
MOR31-2	chr7	99441600	99442548	-	chr7@99.1
MOR31-6	chr7	99449103	99450072	-	chr7@99.1
MOR36-1	chr7	99480685	99481672	+	chr7@99.1
MOR283-8	chr7	100626742	100627693	-	chr7@100.9
MOR283-9	chr7	100637990	100638938	-	chr7@100.9
MOR283-6	chr7	100662940	100663888	-	chr7@100.9
MOR283-5	chr7	100690187	100691141	-	chr7@100.9
MOR283-3	chr7	100701659	100702595	-	chr7@100.9
MOR283-10P	chr7	100739260	100740208	-	chr7@100.9
MOR283-4	chr7	100754718	100755669	-	chr7@100.9
MOR283-1	chr7	100767293	100768244	+	chr7@100.9
MOR260-4	chr7	100772776	100773733	-	chr7@100.9
MOR283-7	chr7	100793721	100794681	+	chr7@100.9
MOR283-12P	chr7	100814102	100815039	+	chr7@100.9
MOR283-2	chr7	100822214	100823165	-	chr7@100.9
MOR283-11	chr7	100834792	100835740	-	chr7@100.9
MOR260-7	chr7	100874845	100875766	-	chr7@100.9
MOR260-3	chr7	100892375	100893308	-	chr7@100.9
MOR103-16	chr7	100904304	100905255	-	chr7@100.9
MOR103-4	chr7	100919719	100920664	-	chr7@100.9
MOR103-15	chr7	100950225	100951209	-	chr7@100.9
MOR263-1	chr7	100985397	100986373	+	chr7@100.9
MOR263-2	chr7	101023257	101024213	+	chr7@100.9
MOR263-5	chr7	101046587	101047553	+	chr7@100.9
MOR260-1	chr7	101077585	101078533	-	chr7@100.9
MOR260-2	chr7	101096459	101097404	+	chr7@100.9
MOR204-4	chr7	101773198	101774131	-	chr7@102.3
MOR204-5	chr7	101804001	101804934	-	chr7@102.3
MOR204-22	chr7	101861921	101862866	+	chr7@102.3
MOR204-21	chr7	101884185	101885130	+	chr7@102.3
clror1175	chr7	101892212	101893067	-	chr7@102.3
MOR204-14	chr7	101947152	101948124	-	chr7@102.3
MOR204-12	chr7	101955867	101956815	+	chr7@102.3
MOR204-16	chr7	101976852	101977818	-	chr7@102.3
MOR204-19	chr7	102024354	102025299	-	chr7@102.3
MOR204-15	chr7	102107748	102108693	-	chr7@102.3
clror827	chr7	102129304	102130269	+	chr7@102.3
MOR204-17	chr7	102138736	102139681	-	chr7@102.3
MOR204-11	chr7	102169452	102170385	+	chr7@102.3
MOR204-18	chr7	102175286	102176231	-	chr7@102.3
MOR204-35	chr7	102198594	102199536	-	chr7@102.3
MOR204-10	chr7	102220048	102220993	+	chr7@102.3
MOR204-37	chr7	102247678	102248671	+	chr7@102.3
clror961	chr7	102269660	102270588	+	chr7@102.3
MOR204-9	chr7	102275129	102276074	+	chr7@102.3
MOR204-36	chr7	102317882	102318875	+	chr7@102.3
MOR204-25P	chr7	102338462	102339420	+	chr7@102.3
MOR204-27P	chr7	102360614	102361557	+	chr7@102.3
MOR204-8	chr7	102375560	102376505	-	chr7@102.3
clror824	chr7	102427080	102427942	+	chr7@102.3
MOR204-23	chr7	102464872	102465807	+	chr7@102.3
MOR204-7	chr7	102474370	102475321	+	chr7@102.3
MOR204-6	chr7	102482550	102483483	+	chr7@102.3
MOR267-14	chr7	102498165	102499131	-	chr7@102.3
MOR204-34	chr7	102519974	102520916	+	chr7@102.3
MOR268-3	chr7	102565911	102566892	+	chr7@102.3
MOR195-1	chr7	102607414	102608344	+	chr7@102.3
MOR268-1	chr7	102677621	102678554	-	chr7@102.3
MOR268-2	chr7	102697620	102698565	-	chr7@102.3
MOR268-4	chr7	102720764	102721733	-	chr7@102.3
MOR268-5	chr7	102733162	102734161	-	chr7@102.3
MOR268-6	chr7	102746020	102746947	-	chr7@102.3
MOR103-5	chr7	134561007	134561946	-	chr7@134.8
MOR104-4	chr7	134575101	134576055	+	chr7@134.8
MOR251-2	chr7	134721698	134722628	+	chr7@134.8
MOR251-5	chr7	134734861	134735776	+	chr7@134.8
MOR253-6	chr7	134744049	134744985	-	chr7@134.8
MOR252-2	chr7	134771682	134772606	-	chr7@134.8
MOR251-3	chr7	134799127	134800042	-	chr7@134.8
MOR251-1	chr7	134817839	134818769	-	chr7@134.8
MOR252-3P	chr7	134865200	134866127	+	chr7@134.8
MOR253-7	chr7	134891637	134892576	+	chr7@134.8
MOR252-1	chr7	134902531	134903455	-	chr7@134.8
MOR253-8	chr7	135007730	135008687	+	chr7@134.8
MOR253-1	chr7	135035265	135036201	+	chr7@134.8
MOR253-5	chr7	135049543	135050482	+	chr7@134.8
MOR253-4	chr7	135064851	135065811	+	chr7@134.8
MOR253-2	chr7	135088469	135089405	+	chr7@134.8
MOR253-3	chr7	135101817	135102756	+	chr7@134.8
MOR282-1a	chr8	71211565	71212491	+	chr8@71.2
MOR282-1b	chr8	71257618	71258544	+	chr8@71.2
MOR130-1	chr8	71267364	71268306	+	chr8@71.2
MOR267-16	chr8	82798714	82799659	+	chr8@82.8
MOR141-3	chr8	84506667	84507606	+	chr8@84.5
MOR132-1	chr9	18612955	18613897	-	chr9@19.4
MOR149-1	chr9	18673617	18674556	-	chr9@19.4
MOR147-1	chr9	18714890	18715856	+	chr9@19.4
MOR152-1	chr9	18733592	18734540	+	chr9@19.4
MOR153-1	chr9	18802886	18803849	+	chr9@19.4
MOR153-2	chr9	18846253	18847189	+	chr9@19.4
MOR150-3	chr9	18893414	18894347	+	chr9@19.4
MOR152-3	chr9	18977859	18978813	+	chr9@19.4
MOR152-2	chr9	18993898	18994837	+	chr9@19.4
MOR152-4P	chr9	19043887	19044841	-	chr9@19.4
MOR155-2	chr9	19117622	19118564	-	chr9@19.4
MOR153-3	chr9	19187690	19188629	+	chr9@19.4
MOR149-3	chr9	19229581	19230520	-	chr9@19.4
MOR149-2	chr9	19244107	19245046	-	chr9@19.4
MOR151-1	chr9	19310093	19311032	+	chr9@19.4
MOR147-2	chr9	19347709	19348657	-	chr9@19.4
MOR155-1	chr9	19371085	19372024	+	chr9@19.4
MOR154-1	chr9	19410475	19411393	-	chr9@19.4
MOR147-3	chr9	19438755	19439703	-	chr9@19.4
MOR148-1	chr9	19456859	19457798	+	chr9@19.4
MOR146-6P	chr9	19612168	19613095	+	chr9@19.4
MOR146-3	chr9	19683037	19683967	+	chr9@19.4
MOR146-2	chr9	19720381	19721335	-	chr9@19.4
MOR146-1	chr9	19758100	19759021	-	chr9@19.4
MOR143-1	chr9	19794928	19795864	+	chr9@19.4
clror939	chr9	19816188	19817156	-	chr9@19.4
MOR146-4	chr9	19871150	19872077	+	chr9@19.4
MOR145-5	chr9	19901715	19902654	-	chr9@19.4
MOR143-2	chr9	19929234	19930179	-	chr9@19.4
MOR145-4	chr9	19975478	19976408	+	chr9@19.4
MOR145-6	chr9	20011919	20012807	+	chr9@19.4
MOR141-1	chr9	20045351	20046287	-	chr9@19.4
MOR141-2	chr9	20087068	20088004	+	chr9@19.4
MOR145-3	chr9	20134471	20135359	+	chr9@19.4
MOR144-1	chr9	20160261	20161197	+	chr9@19.4
MOR145-2	chr9	20174715	20175675	+	chr9@19.4
MOR145-1	chr9	20188369	20189257	-	chr9@19.4
MOR171-3	chr9	37652905	37653837	-	chr9@38.9
MOR171-2	chr9	37671617	37672547	-	chr9@38.9
MOR161-2	chr9	37687707	37688640	+	chr9@38.9
MOR161-4	chr9	37714201	37715134	+	chr9@38.9
MOR161-1	chr9	37745522	37746455	+	chr9@38.9
MOR161-5	chr9	37796526	37797462	+	chr9@38.9
MOR161-6	chr9	37839112	37840042	+	chr9@38.9
MOR163-1	chr9	37860350	37861295	+	chr9@38.9
MOR162-7	chr9	37935100	37936045	+	chr9@38.9
MOR162-6	chr9	37968414	37969344	+	chr9@38.9
MOR162-12	chr9	38003928	38004855	+	chr9@38.9
MOR162-5	chr9	38027444	38028374	+	chr9@38.9
MOR162-4	chr9	38051294	38052239	+	chr9@38.9
MOR162-2	chr9	38058404	38059334	+	chr9@38.9
MOR162-3	chr9	38085743	38086688	+	chr9@38.9
MOR170-9	chr9	38122477	38123428	-	chr9@38.9
clror1195	chr9	38132405	38133262	+	chr9@38.9
MOR170-11	chr9	38151661	38152600	+	chr9@38.9
MOR170-5	chr9	38161431	38162373	+	chr9@38.9
MOR170-6	chr9	38196025	38196967	+	chr9@38.9
MOR170-1	chr9	38211125	38212072	+	chr9@38.9
MOR170-10P	chr9	38234553	38235477	+	chr9@38.9
MOR170-7	chr9	38251394	38252338	+	chr9@38.9
MOR170-4	chr9	38272195	38273137	+	chr9@38.9
MOR170-3	chr9	38291691	38292642	+	chr9@38.9
MOR170-8	chr9	38310154	38311150	+	chr9@38.9
MOR170-2	chr9	38320493	38321440	+	chr9@38.9
MOR164-1	chr9	38345482	38346436	+	chr9@38.9
MOR162-8	chr9	38372890	38373823	+	chr9@38.9
MOR169-1	chr9	38391480	38392410	+	chr9@38.9
MOR167-3	chr9	38406649	38407582	+	chr9@38.9
MOR167-1	chr9	38415355	38416288	+	chr9@38.9
MOR167-2	chr9	38430637	38431564	+	chr9@38.9
MOR165-5	chr9	38441277	38442210	+	chr9@38.9
MOR165-2	chr9	38458640	38459572	+	chr9@38.9
MOR165-1	chr9	38466340	38467276	+	chr9@38.9
MOR165-3	chr9	38481503	38482436	+	chr9@38.9
MOR165-4	chr9	38523885	38524818	+	chr9@38.9
MOR165-7	chr9	38549073	38550024	+	chr9@38.9
MOR167-4	chr9	38589196	38590129	-	chr9@38.9
MOR168-1	chr9	38600064	38600997	-	chr9@38.9
MOR168-2P	chr9	38607522	38608449	-	chr9@38.9
MOR164-3	chr9	38615110	38616088	-	chr9@38.9
MOR171-23	chr9	38640035	38640983	-	chr9@38.9
MOR165-6	chr9	38698296	38699229	+	chr9@38.9
MOR165-8	chr9	38717863	38718805	+	chr9@38.9
MOR161-3	chr9	38758108	38759044	+	chr9@38.9
MOR164-2	chr9	38770298	38771252	+	chr9@38.9
clror797	chr9	38790330	38791254	+	chr9@38.9
MOR171-9	chr9	38797278	38798205	+	chr9@38.9
MOR171-8	chr9	38819400	38820327	+	chr9@38.9
MOR171-46	chr9	38872395	38873319	+	chr9@38.9
MOR171-22	chr9	38917899	38918826	+	chr9@38.9
MOR224-6	chr9	38924331	38925264	-	chr9@38.9
MOR171-11	chr9	38936727	38937654	-	chr9@38.9
MOR171-10	chr9	38960839	38961760	-	chr9@38.9
MOR171-24	chr9	39001949	39002885	-	chr9@38.9
MOR171-25	chr9	39020016	39020964	-	chr9@38.9
clror1010	chr9	39046272	39047213	-	chr9@38.9
MOR171-6	chr9	39086408	39087330	+	chr9@38.9
MOR171-44	chr9	39126453	39127395	+	chr9@38.9
MOR171-19	chr9	39158683	39159619	+	chr9@38.9
MOR171-20	chr9	39199044	39200004	-	chr9@38.9
MOR171-43	chr9	39230285	39231222	-	chr9@38.9
MOR171-45	chr9	39259971	39261146	-	chr9@38.9
clror794	chr9	39305876	39306805	+	chr9@38.9
MOR171-21	chr9	39368506	39369451	-	chr9@38.9
MOR171-42	chr9	39404249	39405191	+	chr9@38.9
MOR171-5	chr9	39427123	39428064	-	chr9@38.9
MOR171-12	chr9	39453599	39454535	-	chr9@38.9
MOR224-9	chr9	39492747	39493686	-	chr9@38.9
MOR224-3	chr9	39515138	39516074	-	chr9@38.9
MOR224-4	chr9	39556385	39557320	+	chr9@38.9
MOR224-12	chr9	39565943	39566894	+	chr9@38.9
MOR224-5	chr9	39589547	39590492	+	chr9@38.9
clror917	chr9	39611878	39612811	+	chr9@38.9
MOR224-1	chr9	39628848	39629762	-	chr9@38.9
MOR171-28	chr9	39662048	39662984	+	chr9@38.9
MOR171-18	chr9	39679636	39680575	+	chr9@38.9
MOR171-15	chr9	39714743	39715622	-	chr9@38.9
MOR171-7	chr9	39738199	39739135	+	chr9@38.9
MOR171-16	chr9	39762463	39763399	+	chr9@38.9
MOR171-13	chr9	39782258	39783182	+	chr9@38.9
MOR171-17	chr9	39816099	39817044	+	chr9@38.9
MOR171-14	chr9	39862627	39863551	+	chr9@38.9
MOR171-1	chr9	39894769	39895702	+	chr9@38.9
MOR224-2	chr9	39902344	39903277	-	chr9@38.9
MOR224-10	chr9	39908496	39909477	-	chr9@38.9
MOR224-11	chr9	39926386	39927329	-	chr9@38.9
MOR223-3	chr9	39943171	39944107	+	chr9@38.9
MOR223-1	chr9	39949690	39950626	-	chr9@38.9
MOR223-2	chr9	39955415	39956349	-	chr9@38.9
MOR223-8	chr9	39972158	39973088	+	chr9@38.9
MOR223-4	chr9	40024585	40025551	+	chr9@38.9
MOR162-1	chr9	40042305	40043253	-	chr9@38.9
MOR239-6	chr9	40050832	40051777	-	chr9@38.9
MOR171-4	chr9	40077312	40078248	-	chr9@38.9
MOR104-3	chr9	40137405	40138344	+	chr9@38.9
MOR128-3	chr10	78723959	78724926	-	chr10@78.9
clror1193	chr10	78962647	78963789	-	chr10@78.9
MOR139-2	chr10	79085693	79086623	+	chr10@78.9
MOR139-1	chr10	79099834	79100764	+	chr10@78.9
MOR139-4	chr10	79133366	79134326	+	chr10@78.9
MOR139-3	chr10	79150840	79151800	+	chr10@78.9
MOR269-3	chr10	128727004	128727943	+	chr10@129.3
MOR269-2	chr10	128748377	128749307	+	chr10@129.3
MOR115-2	chr10	128800121	128801048	-	chr10@129.3
MOR115-1	chr10	128816122	128817052	-	chr10@129.3
MOR114-4	chr10	128830124	128831063	-	chr10@129.3
MOR114-5	chr10	128869921	128870857	-	chr10@129.3
MOR114-8	chr10	128897119	128898073	-	chr10@129.3
MOR114-3	chr10	128911174	128912110	-	chr10@129.3
MOR111-2	chr10	128975241	128976141	+	chr10@129.3
MOR111-6	chr10	128987626	128988565	+	chr10@129.3
MOR114-9	chr10	129005476	129006412	-	chr10@129.3
MOR110-11P	chr10	129048255	129049196	+	chr10@129.3
MOR114-12	chr10	129058715	129059651	+	chr10@129.3
MOR114-6	chr10	129069973	129070909	+	chr10@129.3
MOR110-8	chr10	129087655	129088597	+	chr10@129.3
MOR110-3	chr10	129124798	129125758	+	chr10@129.3
MOR111-5	chr10	129171812	129172751	+	chr10@129.3
MOR111-10	chr10	129206674	129207610	+	chr10@129.3
MOR111-4	chr10	129216691	129217627	+	chr10@129.3
clror844	chr10	129231009	129231948	+	chr10@129.3
MOR112-1	chr10	129244883	129245852	+	chr10@129.3
MOR114-1	chr10	129270246	129271185	+	chr10@129.3
clror841	chr10	129284557	129285491	+	chr10@129.3
MOR114-11	chr10	129314686	129315649	+	chr10@129.3
MOR269-1	chr10	129352561	129353494	-	chr10@129.3
MOR108-1	chr10	129370189	129371125	-	chr10@129.3
MOR114-2	chr10	129392247	129393183	+	chr10@129.3
MOR114-7	chr10	129404926	129405862	+	chr10@129.3
MOR110-10	chr10	129414837	129415791	-	chr10@129.3
MOR111-1	chr10	129427110	129428049	-	chr10@129.3
MOR111-3	chr10	129436424	129437351	-	chr10@129.3
MOR110-7	chr10	129449988	129450933	+	chr10@129.3
MOR110-4	chr10	129467692	129468650	-	chr10@129.3
MOR110-5	chr10	129482841	129483854	-	chr10@129.3
MOR117-1	chr10	129499316	129500252	-	chr10@129.3
MOR112-2	chr10	129512301	129513240	+	chr10@129.3
MOR108-4	chr10	129520674	129521661	+	chr10@129.3
MOR113-4	chr10	129535452	129536391	-	chr10@129.3
MOR110-6	chr10	129546367	129547327	-	chr10@129.3
MOR110-1	chr10	129586911	129587844	-	chr10@129.3
MOR113-3	chr10	129646579	129647530	-	chr10@129.3
MOR113-1	chr10	129656141	129657080	-	chr10@129.3
MOR110-9	chr10	129674359	129675298	-	chr10@129.3
MOR110-2	chr10	129689923	129690880	-	chr10@129.3
MOR265-1	chr10	129719000	129719950	-	chr10@129.3
MOR116-1	chr10	129752870	129753809	+	chr10@129.3
MOR109-1	chr10	129769135	129770068	+	chr10@129.3
MOR113-2	chr10	129809919	129810858	+	chr10@129.3
MOR210-4	chr10	129847348	129848296	-	chr10@129.3
MOR210-3	chr10	129861615	129862563	-	chr10@129.3
MOR210-1	chr10	129897869	129898832	-	chr10@129.3
MOR210-2	chr10	129915444	129916386	-	chr10@129.3
MOR210-5	chr10	129945670	129946636	-	chr10@129.3
MOR276-2	chr11	48865618	48866599	-	chr11@49.1
MOR276-1	chr11	48887035	48887983	+	chr11@49.1
MOR277-1	chr11	48901100	48902054	+	chr11@49.1
MOR280-1	chr11	48912857	48913793	+	chr11@49.1
MOR256-24	chr11	49032991	49033927	+	chr11@49.1
MOR256-25	chr11	49046164	49047100	+	chr11@49.1
MOR256-27	chr11	49080254	49081190	+	chr11@49.1
MOR256-2	chr11	49093375	49094311	+	chr11@49.1
MOR256-1	chr11	49183319	49184255	+	chr11@49.1
MOR256-28	chr11	49196694	49197630	+	chr11@49.1
MOR256-22	chr11	49212522	49213458	+	chr11@49.1
MOR256-50	chr11	49222994	49223921	+	chr11@49.1
MOR256-23	chr11	49266481	49267438	+	chr11@49.1
MOR256-26	chr11	49304590	49305526	+	chr11@49.1
MOR129-2	chr11	50721861	50722809	+	chr11@50.8
MOR129-1	chr11	50737544	50738468	+	chr11@50.8
clror785	chr11	50744630	50745551	+	chr11@50.8
MOR129-3	chr11	50759815	50760739	+	chr11@50.8
MOR126-1	chr11	50779845	50780787	+	chr11@50.8
MOR126-2	chr11	50800950	50801892	+	chr11@50.8
clror1293	chr11	51908194	51909125	-	chr11@51.9
MOR281-1	chr11	58180629	58181577	-	chr11@58.4
clror973	chr11	58202966	58203889	-	chr11@58.4
MOR284-2	chr11	58215435	58216383	-	chr11@58.4
MOR275-4	chr11	58227230	58228184	-	chr11@58.4
MOR275-1	chr11	58254666	58255614	-	chr11@58.4
MOR275-2	chr11	58276934	58277867	-	chr11@58.4
MOR275-3	chr11	58292033	58292973	-	chr11@58.4
MOR102-2	chr11	58323075	58324023	+	chr11@58.4
MOR107-1	chr11	58350702	58351674	-	chr11@58.4
MOR285-4	chr11	58409504	58410422	+	chr11@58.4
MOR285-2	chr11	58427332	58428253	+	chr11@58.4
MOR285-1	chr11	58445755	58446676	-	chr11@58.4
MOR256-47	chr11	58457848	58458793	-	chr11@58.4
MOR278-1	chr11	58503758	58504688	+	chr11@58.4
MOR278-2	chr11	58511865	58512813	+	chr11@58.4
MOR222-2	chr11	58542639	58543566	+	chr11@58.4
MOR222-1	chr11	58566749	58567672	+	chr11@58.4
clror1072	chr11	59296411	59297368	-	chr11@59.3
MOR256-30	chr11	59314757	59315717	-	chr11@59.3
MOR256-51	chr11	59338595	59339528	+	chr11@59.3
MOR135-11	chr11	73079413	73080358	+	chr11@73.6
MOR135-12	chr11	73100409	73101363	+	chr11@73.6
MOR135-15	chr11	73113742	73114683	-	chr11@73.6
MOR135-13	chr11	73120734	73121679	-	chr11@73.6
MOR135-20	chr11	73131103	73132038	-	chr11@73.6
MOR135-2	chr11	73150695	73151640	-	chr11@73.6
MOR135-25	chr11	73158952	73159883	-	chr11@73.6
MOR135-1	chr11	73178933	73179869	-	chr11@73.6
MOR135-4	chr11	73211545	73212481	-	chr11@73.6
MOR135-14	chr11	73241917	73242856	-	chr11@73.6
MOR135-16P	chr11	73266110	73267012	-	chr11@73.6
MOR135-3	chr11	73314456	73315395	-	chr11@73.6
MOR135-5	chr11	73328240	73329146	+	chr11@73.6
MOR135-17	chr11	73390269	73391198	+	chr11@73.6
MOR135-22	chr11	73449743	73450681	-	chr11@73.6
MOR135-6	chr11	73502045	73502984	-	chr11@73.6
MOR135-26	chr11	73512598	73513531	+	chr11@73.6
MOR135-9	chr11	73539800	73540735	-	chr11@73.6
MOR135-7	chr11	73572843	73573782	-	chr11@73.6
MOR135-8	chr11	73613096	73614029	-	chr11@73.6
MOR135-10	chr11	73632210	73633149	-	chr11@73.6
MOR135-27	chr11	73665906	73666842	+	chr11@73.6
MOR135-18	chr11	73680350	73681284	+	chr11@73.6
MOR135-28	chr11	73690268	73691216	+	chr11@73.6
MOR157-1	chr11	73709320	73710265	-	chr11@73.6
MOR255-2	chr11	73769983	73770931	-	chr11@73.6
MOR255-1	chr11	73779480	73780416	-	chr11@73.6
MOR255-6	chr11	73846949	73847897	+	chr11@73.6
MOR255-4	chr11	73880814	73881762	+	chr11@73.6
MOR125-1	chr11	73931931	73932873	-	chr11@73.6
MOR133-5P	chr11	73965224	73966163	+	chr11@73.6
clror872	chr11	73981357	73982290	-	chr11@73.6
MOR133-1	chr11	73995049	73996021	+	chr11@73.6
clror871	chr11	74023794	74024732	-	chr11@73.6
MOR133-2	chr11	74042685	74043656	+	chr11@73.6
MOR255-5	chr11	74059940	74060888	-	chr11@73.6
MOR255-3	chr11	74072305	74073241	-	chr11@73.6
MOR240-3	chr11	87616951	87617883	-	chr11@87.6
MOR240-1	chr11	87620979	87621915	-	chr11@87.6
MOR240-2	chr11	87641955	87642897	-	chr11@87.6
MOR5-3	chr11	108508166	108509125	-	chr11@108.5
MOR256-14	chr13	20552413	20553364	-	chr13@20.9
MOR256-31	chr13	20595758	20596694	+	chr13@20.9
MOR256-15	chr13	20622175	20623120	-	chr13@20.9
MOR256-16	chr13	20826994	20827945	+	chr13@20.9
MOR130-2	chr13	21017084	21018023	-	chr13@20.9
MOR256-36	chr13	21035104	21036085	-	chr13@20.9
MOR256-13	chr13	21053574	21054519	-	chr13@20.9
MOR256-8	chr13	21091105	21092032	-	chr13@20.9
MOR256-11	chr13	21118644	21119586	-	chr13@20.9
MOR256-12	chr13	21138432	21139386	-	chr13@20.9
MOR256-10	chr13	21154065	21155007	-	chr13@20.9
MOR256-35	chr13	21183067	21184006	+	chr13@20.9
MOR218-3	chr13	62574512	62575460	+	chr13@62.6
MOR209-1	chr13	62582618	62583545	+	chr13@62.6
MOR274-2	chr14	12640558	12641509	-	chr14@12.8
MOR274-1	chr14	12789635	12790589	+	chr14@12.8
MOR241-3	chr14	44988620	44989547	-	chr14@45.4
MOR247-2	chr14	45053887	45054817	-	chr14@45.4
MOR246-3	chr14	45128185	45129148	-	chr14@45.4
MOR246-4	chr14	45177463	45178426	-	chr14@45.4
MOR246-2	chr14	45220325	45221297	+	chr14@45.4
MOR246-6	chr14	45241650	45242619	-	chr14@45.4
MOR247-1	chr14	45280008	45280965	-	chr14@45.4
MOR246-5	chr14	45331649	45332630	-	chr14@45.4
MOR241-1	chr14	45375071	45375998	-	chr14@45.4
MOR241-2	chr14	45392127	45393054	-	chr14@45.4
MOR242-1	chr14	45413638	45414580	-	chr14@45.4
MOR243-1	chr14	45439122	45440067	-	chr14@45.4
MOR106-5	chr14	45486504	45487443	+	chr14@45.4
MOR106-3	chr14	45507292	45508228	+	chr14@45.4
MOR106-2	chr14	45518267	45519197	+	chr14@45.4
MOR106-4	chr14	45546800	45547736	+	chr14@45.4
MOR106-6	chr14	45608952	45609888	+	chr14@45.4
MOR106-8P	chr14	45627160	45628093	+	chr14@45.4
MOR106-11	chr14	45737316	45738300	+	chr14@45.4
MOR106-12	chr14	45748360	45749302	+	chr14@45.4
MOR106-7	chr14	45775331	45776236	-	chr14@45.4
MOR106-1	chr14	45830886	45831862	-	chr14@45.4
MOR205-1	chr14	47135384	47136320	-	chr14@47.1
MOR223-5	chr14	47472215	47473157	-	chr14@47.5
MOR223-9	chr14	47489923	47490877	-	chr14@47.5
MOR223-6	chr14	47510019	47510976	-	chr14@47.5
MOR244-3	chr14	47550520	47551447	+	chr14@47.5
MOR244-2	chr14	47563180	47564113	-	chr14@47.5
MOR118-1	chr14	48801525	48802467	-	chr14@48.8
MOR286-2	chr15	98281650	98282616	-	chr15@98.4
MOR160-3	chr15	98367597	98368521	-	chr15@98.4
MOR160-4	chr15	98395507	98396422	-	chr15@98.4
MOR160-1	chr15	98432862	98433792	-	chr15@98.4
MOR160-2	chr15	98491614	98492541	+	chr15@98.4
MOR160-5	chr15	98512701	98513637	+	chr15@98.4
MOR122-1	chr15	98555424	98556357	+	chr15@98.4
MOR131-1	chr16	3263602	3264544	+	chr16@3.4
clror957	chr16	3273129	3274063	+	chr16@3.4
MOR256-17	chr16	3510539	3511478	+	chr16@3.4
MOR140-1	chr16	15441685	15442612	-	chr16@15.4
MOR279-2	chr16	18056844	18057792	-	chr16@18.2
MOR279-1	chr16	18179578	18180520	-	chr16@18.2
MOR270-1	chr16	18258162	18259101	+	chr16@18.2
MOR272-1	chr16	18286034	18286973	-	chr16@18.2
MOR271-1	chr16	18301321	18302257	-	chr16@18.2
clror832	chr16	18337281	18338223	-	chr16@18.2
MOR273-2	chr16	18377063	18378005	-	chr16@18.2
MOR273-1	chr16	18395495	18396440	-	chr16@18.2
MOR184-3	chr16	57784659	57785625	-	chr16@58.1
MOR184-1	chr16	57811591	57812518	-	chr16@58.1
MOR184-7	chr16	57860488	57861418	-	chr16@58.1
MOR184-6	chr16	57877535	57878495	-	chr16@58.1
MOR184-9	chr16	57904115	57905070	-	chr16@58.1
MOR184-4	chr16	57913909	57914863	-	chr16@58.1
MOR183-2	chr16	57986446	57987376	+	chr16@58.1
MOR183-9	chr16	58013738	58014665	-	chr16@58.1
MOR183-8	chr16	58022571	58023495	-	chr16@58.1
MOR183-6P	chr16	58037148	58038052	-	chr16@58.1
MOR183-4	chr16	58060928	58061838	-	chr16@58.1
clror981	chr16	58105910	58106828	-	chr16@58.1
MOR184-5	chr16	58135611	58136538	+	chr16@58.1
MOR183-1	chr16	58153971	58154901	-	chr16@58.1
MOR183-3	chr16	58172315	58173241	-	chr16@58.1
MOR182-8	chr16	58188266	58189184	-	chr16@58.1
MOR182-2	chr16	58255498	58256425	-	chr16@58.1
MOR182-1	chr16	58270331	58271255	-	chr16@58.1
MOR182-5	chr16	58289914	58290835	+	chr16@58.1
MOR182-3	chr16	58301247	58302165	-	chr16@58.1
MOR182-4	chr16	58331508	58332430	-	chr16@58.1
MOR182-6	chr16	58345536	58346454	-	chr16@58.1
MOR256-21	chr17	34844735	34845668	-	chr17@35.5
MOR256-20	chr17	34852438	34853377	-	chr17@35.5
MOR256-29	chr17	34870565	34871485	-	chr17@35.5
MOR256-38	chr17	34930690	34931626	-	chr17@35.5
MOR256-32P	chr17	34957156	34958089	-	chr17@35.5
MOR263-6	chr17	34971592	34972520	-	chr17@35.5
MOR121-1	chr17	34986277	34987219	+	chr17@35.5
MOR156-2	chr17	34992586	34993520	-	chr17@35.5
MOR156-4	chr17	35023795	35024726	-	chr17@35.5
MOR156-1	chr17	35039666	35040584	-	chr17@35.5
MOR250-2	chr17	35075892	35076819	-	chr17@35.5
MOR250-3	chr17	35098730	35099650	-	chr17@35.5
MOR250-5	chr17	35123444	35124371	+	chr17@35.5
MOR250-7	chr17	35143788	35144715	+	chr17@35.5
MOR250-6	chr17	35155813	35156740	+	chr17@35.5
MOR156-3	chr17	35166782	35167712	+	chr17@35.5
MOR156-5	chr17	35222032	35222995	+	chr17@35.5
MOR250-1	chr17	35242719	35243664	+	chr17@35.5
MOR249-2	chr17	35275115	35276066	+	chr17@35.5
MOR218-4	chr17	35342440	35343405	-	chr17@35.5
MOR218-9	chr17	35353583	35354519	-	chr17@35.5
MOR218-10	chr17	35368732	35369668	-	chr17@35.5
MOR218-11P	chr17	35389165	35390107	-	chr17@35.5
MOR218-2	chr17	35403111	35404077	-	chr17@35.5
clror906	chr17	35438672	35439548	-	chr17@35.5
MOR263-7	chr17	35484812	35485775	+	chr17@35.5
MOR263-3	chr17	35510140	35511135	+	chr17@35.5
MOR263-4	chr17	35536084	35537051	+	chr17@35.5
MOR263-10	chr17	35555859	35556849	+	chr17@35.5
MOR256-9	chr17	35579680	35580610	+	chr17@35.5
MOR256-3	chr17	35589381	35590329	+	chr17@35.5
MOR218-8	chr17	35618920	35619880	+	chr17@35.5
MOR218-1	chr17	35634514	35635474	+	chr17@35.5
MOR218-7	chr17	35687001	35687973	+	chr17@35.5
MOR263-9	chr17	35838133	35839123	-	chr17@35.5
MOR256-19	chr17	35850704	35851658	+	chr17@35.5
MOR256-4	chr17	35865563	35866508	-	chr17@35.5
MOR256-49	chr17	35913780	35914722	-	chr17@35.5
MOR256-6	chr17	35932121	35933060	+	chr17@35.5
MOR256-5	chr17	35958617	35959556	+	chr17@35.5
MOR256-48	chr17	35991778	35992714	+	chr17@35.5
clror980	chr17	36058304	36059240	+	chr17@35.5
MOR256-18	chr17	36088052	36088991	-	chr17@35.5
MOR256-7	chr17	36118690	36119629	+	chr17@35.5
MOR266-2	chr19	11024572	11025520	-	chr19@12.1
MOR266-5	chr19	11051490	11052447	-	chr19@12.1
MOR266-10	chr19	11066768	11067710	-	chr19@12.1
MOR266-4	chr19	11092518	11093448	+	chr19@12.1
MOR239-3	chr19	11232303	11233236	-	chr19@12.1
MOR239-2	chr19	11255304	11256246	-	chr19@12.1
MOR239-7	chr19	11270193	11271126	-	chr19@12.1
MOR239-1	chr19	11284350	11285286	-	chr19@12.1
MOR239-4	chr19	11295197	11296133	-	chr19@12.1
MOR239-5	chr19	11305095	11306040	-	chr19@12.1
MOR215-3	chr19	11316216	11317170	-	chr19@12.1
clror1033	chr19	11374105	11375019	-	chr19@12.1
MOR214-5	chr19	11406063	11407002	+	chr19@12.1
MOR214-1	chr19	11437216	11438155	-	chr19@12.1
MOR214-3	chr19	11464727	11465666	+	chr19@12.1
MOR214-4	chr19	11479545	11480484	+	chr19@12.1
MOR214-2	chr19	11494678	11495626	-	chr19@12.1
MOR214-6	chr19	11518385	11519321	-	chr19@12.1
MOR215-4	chr19	11529390	11530350	-	chr19@12.1
MOR215-1	chr19	11590760	11591708	+	chr19@12.1
MOR215-2	chr19	11618806	11619763	+	chr19@12.1
MOR202-9	chr19	11870266	11871205	+	chr19@12.1
MOR202-8	chr19	11876169	11877108	+	chr19@12.1
MOR202-4	chr19	12057836	12058796	+	chr19@12.1
MOR202-7	chr19	12079942	12080887	+	chr19@12.1
MOR202-2	chr19	12085708	12086635	-	chr19@12.1
MOR202-3	chr19	12096908	12097838	-	chr19@12.1
MOR202-5	chr19	12115422	12116367	-	chr19@12.1
MOR202-34	chr19	12130799	12131744	+	chr19@12.1
MOR202-33	chr19	12149650	12150628	+	chr19@12.1
MOR202-1	chr19	12195047	12195980	+	chr19@12.1
MOR202-23	chr19	12212284	12213206	+	chr19@12.1
MOR202-6a	chr19	12223463	12224387	-	chr19@12.1
MOR202-6b	chr19	12240131	12241055	-	chr19@12.1
MOR202-14	chr19	12276138	12277062	+	chr19@12.1
MOR202-20	chr19	12307436	12308390	-	chr19@12.1
MOR202-17	chr19	12360923	12361847	-	chr19@12.1
MOR202-35	chr19	12380474	12381410	+	chr19@12.1
MOR202-13	chr19	12406045	12406969	+	chr19@12.1
clror880	chr19	12450960	12451890	+	chr19@12.1
clror878	chr19	12498572	12499765	-	chr19@12.1
MOR202-28	chr19	12530043	12530964	-	chr19@12.1
MOR202-12	chr19	12558440	12559373	+	chr19@12.1
MOR202-15	chr19	12581310	12582237	+	chr19@12.1
MOR202-21	chr19	12591644	12592566	+	chr19@12.1
MOR202-11	chr19	12627251	12628181	+	chr19@12.1
clror881	chr19	12650929	12651870	-	chr19@12.1
MOR202-16	chr19	12678244	12679189	-	chr19@12.1
MOR202-25P	chr19	12686543	12687498	-	chr19@12.1
clror877	chr19	12694834	12695776	+	chr19@12.1
MOR202-36	chr19	12703117	12704059	-	chr19@12.1
MOR202-10	chr19	12726207	12727155	+	chr19@12.1
MOR202-37	chr19	12809168	12810113	+	chr19@12.1
MOR202-18	chr19	12843026	12843974	+	chr19@12.1
MOR202-19	chr19	12856975	12857917	+	chr19@12.1
MOR266-8	chr19	12928691	12929651	+	chr19@12.1
MOR266-3	chr19	12950086	12951076	+	chr19@12.1
MOR266-1	chr19	12972970	12973918	+	chr19@12.1
MOR266-9	chr19	12992206	12993163	+	chr19@12.1
MOR127-1	chr19	13004476	13005430	+	chr19@12.1
MOR212-1	chr19	13018527	13019472	-	chr19@12.1
clror769	chr19	13028293	13029239	-	chr19@12.1
MOR211-2	chr19	13038506	13039451	-	chr19@12.1
MOR212-3	chr19	13062086	13063034	-	chr19@12.1
MOR211-1	chr19	13085657	13086608	+	chr19@12.1
MOR212-2	chr19	13111123	13112071	-	chr19@12.1
clror840	chr19	13142884	13143832	+	chr19@12.1
MOR216-1	chrX	44530102	44531032	-	chrX@44.5
MOR128-2	chrX	44946292	44947291	-	chrX@44.9
MOR102-1	chrX	69254983	69255931	+	chrX@69.3
clror1003	chr16	3289786	3289993	1059
clror1007	chr7	102397083	102397518	637
clror1008	chr10	129828699	129829350	894
clror1009	chr19	11536990	11537638	1172
clror1011	chr9	38811080	38811910	775
clror1012	chr9	38988837	38989386	783
clror1013	chr2	87696025	87696957	211
clror1014	chr16	57993363	57994177	1077
clror1016	chr14	47449216	47449790	1043
clror1017	chr9	38399067	38400130	754
clror1019	chr19	11217550	11218259	1153
clror1020	chr19	11486349	11486797	1168
clror1021	chr2	87483779	87484525	194
clror1022	chr2	87050541	87051204	171
clror1023	chr10	129669918	129670221	887
clror1024	chr9	39666538	39667364	811
clror1025	chr9	38889077	38889769	778
clror1026	chr2	36776620	36777289	46
clror1027	chr2	85282853	85283789	72
clror1028	chr14	45504355	45505096	1030
clror1029	chr9	37990068	37990757	732
clror1030	chr9	37945663	37946495	730
clror1031	chr9	38012698	38013355	734
clror1032	chr9	39416590	39417419	799
clror1034	chr2	36217222	36218081	30
clror1035	chr2	86222986	86223925	137
clror1036	chr2	86185655	86186556	135
clror1037	chr2	86303884	86305319	140
clror1038	chr2	111216496	111217799	331
clror1041	chr9	39644654	39645317	809
clror1042	chr1	174302423	174303020	26
clror1043	chr2	89327689	89328238	286
clror1044	chr10	129114095	129114557	857
clror1045	chr14	12869314	12869713	1014
clror1046	chr7	99203059	99203752	576
clror1048	chr2	110952208	110952889	321
clror1049	chrX	44406409	44407222	1225
clror1050	chr7	102397650	102398052	638
clror1052	chr7	5711979	5712752	420
clror1053	chr7	97475310	97476016	498
clror1054	chr7	97436275	97436818	494
clror1058	chr16	58096552	58097368	1084
clror1059	chr11	73524478	73524945	966
clror1060	chr11	49288028	49288484	914
clror1062	chr11	50895373	50896006	922
clror1063	chr2	86336517	86337048	141
clror1064	chr10	79033552	79033939	835
clror1071	chr9	19587546	19588260	702
clror1073	chr19	11425090	11425842	1164
clror1077	chr2	86153080	86153425	131
clror1080	chr2	86161960	86162825	133
clror1081	chr2	111567952	111568597	341
clror1083	chr19	11363182	11363599	1161
clror1084	chr2	86095151	86095764	126
clror1085	chr14	45579557	45580139	1034
clror1086	chr16	58241887	58242424	1090
clror1087	chr4	117813159	117813951	377
clror1088	chr2	85028971	85029646	64
clror1090	chr10	106390293	106390951	841
clror1244	chr2	87950711	87951551	223
clror1277	chr16	58315352	58316045	1095
clror1280	chr2	86153728	86154019	132
clror1281	chr19	12662407	12662897	1202
clror1282	chr3	130789027	130789403	354
clror1283	chr17	21296119	21296912	1098
clror1284	chr13	102430666	102431255	1011
clror1285	chr11	73835879	73836447	978
clror770	chr2	85744233	85745064	105
clror782	chr2	89835960	89836785	308
clror786	chr7	134971774	134972536	666
clror787	chr7	134937432	134938055	665
clror790	chr10	79071249	79071871	836
clror800	chr7	97798084	97798484	520
clror801	chr7	99238723	99239414	577
clror812	chr9	19207670	19208273	692
clror818	chr7	97273673	97274535	487
clror820	chr7	96964491	96965227	464
clror822	chr2	85050747	85051404	65
clror825	chr7	102418083	102418350	639
clror829	chr7	99072152	99072770	567
clror834	chr7	97548546	97549194	500
clror837	chr11	74090329	74091051	991
clror842	chr7	97294390	97295326	489
clror843	chr7	97073105	97073825	474
clror845	chr7	99136904	99137324	571
clror848	chr7	98196491	98197070	544
clror851	chr7	98108336	98109001	536
clror853	chr7	97327741	97328440	491
clror854	chr7	97112397	97112985	478
clror855	chr7	97106713	97107538	477
clror857	chr7	97280481	97281423	488
clror858	chr7	96898273	96899354	461
clror859	chr7	97735390	97736325	515
clror860	chr7	99269102	99270038	579
clror866	chr1	174381799	174382774	29
clror868	chr4	117788390	117788932	376
clror870	chr11	74014306	74015278	986
clror873	chr11	74006331	74007391	985
clror882	chr19	12373519	12374645	1191
clror888	chr14	45804984	45805410	1040
clror890	chr2	37151653	37152577	61
clror891	chr2	87272835	87273330	181
clror892	chr2	86982038	86982470	170
clror894	chr2	87221215	87222119	178
clror895	chr6	43284693	43285603	401
clror901	chr2	87408958	87409654	189
clror903	chr2	87537479	87538176	200
clror904	chr19	12878518	12879259	1211
clror905	chr19	13051324	13052257	1220
clror908	chr17	35305988	35306940	1122
clror910	chr17	35735504	35736125	1138
clror912	chr2	36268790	36269324	33
clror914	chr7	80282263	80282866	431
clror918	chr9	39693208	39694138	813
clror919	chr7	100862386	100863307	601
clror920	chr2	86699888	86700695	157
clror924	chr2	85629894	85630638	98
clror926	chr2	85782559	85783075	108
clror928	chr2	85772959	85773421	107
clror929	chr2	85648814	85649789	99
clror932	chr2	85354007	85354465	78
clror936	chr9	19101027	19101382	689
clror937	chr9	19088258	19088794	688
clror940	chr10	129601668	129602253	883
clror943	chr10	129618629	129619064	884
clror946	chr11	58556785	58557478	944
clror947	chr11	58483296	58484214	940
clror948	chr13	20612841	20613792	998
clror950	chr2	88143771	88144686	232
clror951	chr2	88120840	88121773	231
clror953	chr2	88196836	88197202	235
clror955	chr9	19531774	19533422	701
clror956	chr9	19657852	19658179	704
clror959	chr7	134600809	134601372	655
clror963	chr17	34910536	34911358	1102
clror964	chr17	35011159	35011951	1108
clror965	chr17	35037493	35038253	1110
clror966	chr17	35169069	35169988	1118
clror967	chr9	39178814	39179756	790
clror968	chr9	39335117	39335651	795
clror969	chr9	39412599	39413133	798
clror970	chr11	58306904	58307456	933
clror972	chr11	58268150	58269104	929
clror974	chr11	58300626	58300982	932
clror975	chr7	102064142	102064973	622
clror976	chr7	102011804	102012428	620
clror978	chr14	45233820	45234384	1021
clror979	chr14	45022350	45022809	1016
clror983	chr16	58072314	58073022	1083
clror985	chr16	58050370	58050853	1081
clror991	chr11	49247376	49248081	912
clror993	chr2	88627310	88628088	253
clror995	chr2	88656679	88657150	254
clror997	chr2	89328290	89328646	287
MOR135-19	chr11	73653665	73654601	971

## Sheet: RatORsRn3
name	chromosome	start	end	strand	cluster
NM_001000538	chr1	64299216	64300191	+	chr1@64.3
NG_003438	chr1	65733834	65734399	-	chr1@65.8
NM_001000110	chr1	65821217	65822171	+	chr1@65.8
NM_001000111	chr1	65841496	65842435	+	chr1@65.8
NM_001000112	chr1	65852086	65853025	+	chr1@65.8
NM_001000539	chr1	65869757	65870696	+	chr1@65.8
NM_001000768	chr1	65873702	65874644	-	chr1@65.8
NM_001000113	chr1	65883998	65884943	-	chr1@65.8
NG_003663	chr1	124461377	124461888	-	chr1@124.5
NM_001000115	chr1	141230359	141231307	+	chr1@141.2
NM_001000114	chr1	141576127	141577075	+	chr1@141.6
NM_001000540	chr1	142417734	142418658	-	chr1@142.7
NM_001000116	chr1	142441847	142442774	-	chr1@142.7
NM_001000695	chr1	142471589	142472531	-	chr1@142.7
NG_003511	chr1	142490803	142491741	-	chr1@142.7
NM_001000694	chr1	142513996	142514947	-	chr1@142.7
NM_001000937	chr1	142521907	142522864	-	chr1@142.7
NG_003471	chr1	142557277	142558254	+	chr1@142.7
NM_001000117	chr1	142569978	142570938	-	chr1@142.7
NM_001000118	chr1	142617672	142618665	+	chr1@142.7
NG_003614	chr1	142667035	142668074	+	chr1@142.7
NG_003613	chr1	142723092	142724033	+	chr1@142.7
NM_001000119	chr1	142755771	142756767	+	chr1@142.7
NM_001000693	chr1	142788767	142789709	-	chr1@142.7
NM_001000692	chr1	142818517	142819510	+	chr1@142.7
NG_003664	chr1	142847099	142847477	-	chr1@142.7
NM_001000936	chr1	142861230	142862172	-	chr1@142.7
NG_003665	chr1	142890185	142890616	-	chr1@142.7
NM_001000691	chr1	142898022	142899030	-	chr1@142.7
NM_001000120	chr1	142913999	142914929	+	chr1@142.7
NG_003666	chr1	142943112	142943508	-	chr1@142.7
NM_001000690	chr1	142949834	142950842	-	chr1@142.7
NG_003667	chr1	142970753	142971340	-	chr1@142.7
NM_001000689	chr1	143001335	143002274	+	chr1@142.7
NM_001000121	chr1	157153575	157154526	+	chr1@157.2
NM_001000935	chr1	157164359	157165340	+	chr1@157.2
NM_001000504	chr1	157201448	157202414	+	chr1@157.2
NG_003668	chr1	160145305	160146320	-	chr1@161.7
NM_001000128	chr1	160152289	160153279	-	chr1@161.7
NM_001000127	chr1	160170041	160170992	-	chr1@161.7
NM_001000126	chr1	160224900	160225842	+	chr1@161.7
NG_003572	chr1	160250967	160251910	+	chr1@161.7
NM_001000541	chr1	160287375	160288326	+	chr1@161.7
NM_001000125	chr1	160299264	160300212	-	chr1@161.7
NM_001000124	chr1	160316176	160317130	+	chr1@161.7
NM_001001001	chr1	160326712	160327657	+	chr1@161.7
NM_001000123	chr1	160337294	160338254	-	chr1@161.7
NM_001000122	chr1	160354510	160355464	+	chr1@161.7
NM_001000132	chr1	160568742	160569669	+	chr1@161.7
NM_001000131	chr1	160582887	160583862	+	chr1@161.7
NM_001001021	chr1	160591769	160592720	-	chr1@161.7
NM_001001008	chr1	160626839	160627784	+	chr1@161.7
NG_003669	chr1	160640689	160641299	-	chr1@161.7
NG_003670	chr1	160648377	160648680	-	chr1@161.7
NM_001000130	chr1	160652409	160653360	-	chr1@161.7
NM_001000749	chr1	160659956	160660901	-	chr1@161.7
NG_003636	chr1	160680157	160681101	+	chr1@161.7
NM_001000748	chr1	160705369	160706332	+	chr1@161.7
NM_001001022	chr1	160713740	160714703	+	chr1@161.7
NM_001000129	chr1	160722886	160723849	+	chr1@161.7
NM_001000542	chr1	160726982	160727936	-	chr1@161.7
NM_001001279	chr1	160825355	160826294	+	chr1@161.7
NM_001000133	chr1	160844788	160845757	+	chr1@161.7
NM_001001280	chr1	160851213	160852152	-	chr1@161.7
NM_001001269	chr1	160867699	160868641	-	chr1@161.7
NM_001001284	chr1	160883965	160884973	-	chr1@161.7
NM_001000134	chr1	160904695	160905640	+	chr1@161.7
NM_001001281	chr1	160912818	160913778	+	chr1@161.7
NM_001001287	chr1	160932117	160933068	+	chr1@161.7
NM_001000135	chr1	160945783	160946731	+	chr1@161.7
NM_001001270	chr1	160990639	160991593	-	chr1@161.7
NM_001001271	chr1	161001574	161002513	+	chr1@161.7
NM_001001282	chr1	161016960	161017905	-	chr1@161.7
NM_001000136	chr1	161034756	161035695	+	chr1@161.7
NM_001000137	chr1	161049374	161050358	+	chr1@161.7
NM_001000138	chr1	161056237	161057173	+	chr1@161.7
NM_001000747	chr1	161086416	161087355	+	chr1@161.7
NM_001000543	chr1	161098766	161099705	+	chr1@161.7
NM_001000746	chr1	161111764	161112712	+	chr1@161.7
NM_001000745	chr1	161119614	161120565	+	chr1@161.7
NG_003571	chr1	161132917	161133862	-	chr1@161.7
NM_001000139	chr1	161156091	161157039	+	chr1@161.7
NM_001000140	chr1	161163866	161164811	-	chr1@161.7
NM_001000141	chr1	161172529	161173474	-	chr1@161.7
NM_001001023	chr1	161178748	161179720	-	chr1@161.7
NM_001001024	chr1	161187054	161187999	-	chr1@161.7
NM_001001025	chr1	161197635	161198592	+	chr1@161.7
NM_001000143	chr1	161229067	161230015	+	chr1@161.7
NG_003570	chr1	161235973	161236929	+	chr1@161.7
NG_003671	chr1	161245126	161245347	-	chr1@161.7
NM_001000744	chr1	161255627	161256578	+	chr1@161.7
NG_003569	chr1	161264034	161264990	-	chr1@161.7
NM_001000144	chr1	161284658	161285609	+	chr1@161.7
NM_001000145	chr1	161295850	161296810	-	chr1@161.7
NM_001000146	chr1	161309728	161310676	-	chr1@161.7
NM_001000147	chr1	161320267	161321239	-	chr1@161.7
NM_001000148	chr1	161332718	161333672	+	chr1@161.7
NM_001000149	chr1	161349881	161350823	+	chr1@161.7
NM_001000952	chr1	161353726	161354680	-	chr1@161.7
NM_001000743	chr1	161366226	161367192	+	chr1@161.7
NM_001000742	chr1	161398416	161399364	+	chr1@161.7
NM_001000150	chr1	161410545	161411508	+	chr1@161.7
NM_001000151	chr1	161419986	161420928	-	chr1@161.7
NM_001000951	chr1	161427336	161428281	-	chr1@161.7
NM_001000152	chr1	161442858	161443812	-	chr1@161.7
NG_003672	chr1	161465713	161466667	-	chr1@161.7
NG_003673	chr1	161473712	161474746	-	chr1@161.7
NG_003674	chr1	161498186	161499153	+	chr1@161.7
NM_001000153	chr1	161512636	161513590	-	chr1@161.7
NM_001000154	chr1	161520568	161521513	-	chr1@161.7
NM_001000155	chr1	161538358	161539312	-	chr1@161.7
NM_001000156	chr1	161549586	161550537	+	chr1@161.7
NM_001000157	chr1	161572039	161572987	-	chr1@161.7
NM_001000740	chr1	161587825	161588785	-	chr1@161.7
NM_001000158	chr1	161602000	161602951	-	chr1@161.7
NM_001001026	chr1	161624076	161625024	-	chr1@161.7
NM_001000159	chr1	161647344	161648307	-	chr1@161.7
NM_001001027	chr1	161758707	161759643	-	chr1@161.7
NM_001001272	chr1	161768294	161769218	-	chr1@161.7
NM_001001285	chr1	161778532	161779456	-	chr1@161.7
NM_001001273	chr1	161810350	161811298	+	chr1@161.7
NM_001001288	chr1	161851843	161852782	+	chr1@161.7
NM_001000160	chr1	161864432	161865386	+	chr1@161.7
NM_001001283	chr1	161889159	161890125	+	chr1@161.7
NM_001000161	chr1	161918846	161919794	+	chr1@161.7
NM_001000162	chr1	161944865	161945813	+	chr1@161.7
NM_001001274	chr1	161949561	161950512	-	chr1@161.7
NM_001000544	chr1	161965293	161966238	-	chr1@161.7
NM_001000163	chr1	161976385	161977324	+	chr1@161.7
NM_001000164	chr1	161983455	161984400	-	chr1@161.7
NM_001000545	chr1	162006207	162007152	-	chr1@161.7
NG_003440	chr1	162016026	162016975	-	chr1@161.7
NG_003675	chr1	162028659	162029535	+	chr1@161.7
NM_001000165	chr1	162042054	162043026	+	chr1@161.7
NM_001000166	chr1	162108409	162109360	-	chr1@161.7
NM_001000739	chr1	162126152	162127085	-	chr1@161.7
NG_003568	chr1	162145333	162146300	+	chr1@161.7
NM_001000546	chr1	162297319	162298261	+	chr1@161.7
NM_001000167	chr1	162307079	162308054	+	chr1@161.7
NM_001000547	chr1	162320488	162321442	+	chr1@161.7
NM_001000168	chr1	162335140	162336112	+	chr1@161.7
NM_001000169	chr1	162362587	162363577	+	chr1@161.7
NM_001000548	chr1	162383383	162384343	+	chr1@161.7
NM_001000170	chr1	162391799	162392765	+	chr1@161.7
NM_001000738	chr1	162406545	162407514	+	chr1@161.7
NM_001001000	chr1	162415993	162416953	+	chr1@161.7
NM_001000950	chr1	162429776	162430736	+	chr1@161.7
NM_001000171	chr1	162444788	162445754	+	chr1@161.7
NM_001000737	chr1	162487962	162488928	+	chr1@161.7
NM_001000172	chr1	162515685	162516654	-	chr1@161.7
NG_003676	chr1	162541599	162542358	-	chr1@161.7
NM_001000173	chr1	162547818	162548778	-	chr1@161.7
NM_001000174	chr1	162582280	162583240	+	chr1@161.7
NM_001000175	chr1	162605627	162606593	-	chr1@161.7
NM_001000176	chr1	162658992	162659943	+	chr1@161.7
NM_001000177	chr1	162666734	162667691	-	chr1@161.7
NG_003677	chr1	162681940	162682559	-	chr1@161.7
NM_001001028	chr1	162685496	162686453	-	chr1@161.7
NM_001001029	chr1	162713793	162714759	-	chr1@161.7
NM_001000178	chr1	162721600	162722557	-	chr1@161.7
NG_003678	chr1	162758359	162759312	+	chr1@161.7
NM_001000179	chr1	162776674	162777613	+	chr1@161.7
NM_001000949	chr1	162823769	162824708	-	chr1@161.7
NM_001000180	chr1	162834997	162835948	-	chr1@161.7
NM_001001030	chr1	162867809	162868748	-	chr1@161.7
NG_003679	chr1	162873247	162873672	-	chr1@161.7
NM_001000181	chr1	162878201	162879143	-	chr1@161.7
NM_001000182	chr1	162889253	162890207	-	chr1@161.7
NM_001000183	chr1	162899111	162900065	+	chr1@161.7
NM_001001031	chr1	162905703	162906645	+	chr1@161.7
NG_003680	chr1	162913387	162914335	+	chr1@161.7
NM_001001032	chr1	162931208	162932147	+	chr1@161.7
NM_001000184	chr1	162938512	162939454	+	chr1@161.7
NM_001000185	chr1	162952789	162953737	+	chr1@161.7
NG_003681	chr1	162957872	162958571	-	chr1@161.7
NM_001000549	chr1	162977294	162978233	-	chr1@161.7
NM_001000186	chr1	162991235	162992177	-	chr1@161.7
NM_001000948	chr1	163022721	163023672	-	chr1@161.7
NG_003567	chr1	163033319	163034238	-	chr1@161.7
NM_001000187	chr1	163061831	163062782	-	chr1@161.7
NM_001000188	chr1	163082028	163082982	-	chr1@161.7
NM_001001033	chr1	163100210	163101176	+	chr1@161.7
NM_001001034	chr1	163116577	163117528	+	chr1@161.7
NM_001000189	chr1	163138219	163139185	+	chr1@161.7
NM_001000190	chr1	163165361	163166306	-	chr1@161.7
NM_001000550	chr1	163175997	163176966	-	chr1@161.7
NM_001000191	chr1	163872149	163873097	+	chr1@164.2
NM_001000192	chr1	163929258	163930206	-	chr1@164.2
NM_001001018	chr1	163969925	163970876	-	chr1@164.2
NM_001000193	chr1	163988178	163989126	-	chr1@164.2
NG_003566	chr1	164002822	164003771	-	chr1@164.2
NM_001000194	chr1	164023654	164024605	-	chr1@164.2
NM_001000736	chr1	164043299	164044250	-	chr1@164.2
NM_001000195	chr1	164078316	164079267	+	chr1@164.2
NM_001000196	chr1	164082683	164083610	-	chr1@164.2
NG_003682	chr1	164111690	164112093	+	chr1@164.2
NM_001000735	chr1	164122310	164123237	-	chr1@164.2
NM_001000197	chr1	164146919	164147870	+	chr1@164.2
NM_001000198	chr1	164170614	164171562	+	chr1@164.2
NG_003683	chr1	164183462	164184239	+	chr1@164.2
NM_001000199	chr1	164197984	164198935	-	chr1@164.2
NM_001000551	chr1	164209882	164210833	-	chr1@164.2
NM_001001372	chr1	164215612	164216536	-	chr1@164.2
NM_001000552	chr1	164247596	164248520	+	chr1@164.2
NM_001000200	chr1	164275437	164276361	-	chr1@164.2
NM_001000201	chr1	164302077	164303010	-	chr1@164.2
NM_001000202	chr1	164320762	164321713	-	chr1@164.2
NM_001000553	chr1	164337425	164338370	-	chr1@164.2
NG_003684	chr1	164348817	164349448	-	chr1@164.2
NM_001000203	chr1	164389754	164390708	+	chr1@164.2
NG_003565	chr1	164424761	164425713	+	chr1@164.2
NM_001000204	chr1	164457547	164458492	-	chr1@164.2
NM_001000205	chr1	164475323	164476277	+	chr1@164.2
NM_001000206	chr1	164484421	164485369	+	chr1@164.2
NM_001001035	chr1	164491960	164492908	-	chr1@164.2
NM_001000207	chr1	164506576	164507524	-	chr1@164.2
NM_001000208	chr1	164555328	164556273	+	chr1@164.2
NM_001000209	chr1	165350395	165351334	+	chr1@166
NG_003685	chr1	165352446	165352885	+	chr1@166
NM_001000210	chr1	165357388	165358333	-	chr1@166
NG_003686	chr1	165366170	165366794	-	chr1@166
NM_001000211	chr1	165374209	165375148	-	chr1@166
NM_001000734	chr1	165430377	165431310	+	chr1@166
NM_001000213	chr1	165460423	165461356	+	chr1@166
NG_003635	chr1	165490072	165491005	+	chr1@166
NM_001000214	chr1	165518347	165519292	-	chr1@166
NM_001000215	chr1	165546066	165547050	+	chr1@166
NM_001000216	chr1	165568652	165569591	+	chr1@166
NM_001000217	chr1	165588471	165589416	+	chr1@166
NG_003687	chr1	165594910	165595908	+	chr1@166
NM_001001037	chr1	165653928	165654876	+	chr1@166
NM_001000218	chr1	165673916	165674861	-	chr1@166
NM_001000219	chr1	165700246	165701218	-	chr1@166
NG_003441	chr1	165752458	165752644	-	chr1@166
NG_003564	chr1	165791410	165792391	-	chr1@166
NM_001000947	chr1	165793512	165794484	-	chr1@166
NG_003563	chr1	165819414	165820358	-	chr1@166
NM_001001038	chr1	165865290	165866235	-	chr1@166
NG_003688	chr1	165874240	165874545	-	chr1@166
NM_001000222	chr1	165881764	165882706	-	chr1@166
NM_001000946	chr1	165915271	165916204	+	chr1@166
NG_003689	chr1	165921259	165922008	-	chr1@166
NM_001000221	chr1	165931189	165932146	-	chr1@166
NM_001000220	chr1	165940865	165941810	+	chr1@166
NM_001000999	chr1	165974933	165975878	+	chr1@166
NG_003634	chr1	166007041	166007969	+	chr1@166
NG_003690	chr1	166032034	166032562	+	chr1@166
NM_001000228	chr1	166045848	166046793	+	chr1@166
NM_001000733	chr1	166070209	166071154	+	chr1@166
NG_003633	chr1	166087689	166088634	+	chr1@166
NM_001000229	chr1	166110667	166111612	+	chr1@166
NM_001000732	chr1	166123214	166124159	+	chr1@166
NM_001000230	chr1	166129571	166130516	+	chr1@166
NG_003691	chr1	166138795	166139732	+	chr1@166
NG_003442	chr1	166159271	166160205	+	chr1@166
NM_001000227	chr1	166194421	166195366	+	chr1@166
NM_001000730	chr1	166243147	166244092	-	chr1@166
NM_001000226	chr1	166271495	166272440	-	chr1@166
NG_003692	chr1	166304199	166304985	+	chr1@166
NM_001000225	chr1	166582226	166583171	+	chr1@166
NM_001000224	chr1	166595401	166596382	+	chr1@166
NM_001001010	chr1	166608749	166609694	+	chr1@166
NG_003693	chr1	166626993	166627982	+	chr1@166
NM_001000223	chr1	166658958	166659894	+	chr1@166
NM_001000554	chr1	200115617	200116556	-	chr1@200.6
NM_001000231	chr1	200178958	200179915	-	chr1@200.6
NM_001000767	chr1	200369937	200370867	+	chr1@200.6
NG_003696	chr1	200397841	200398289	+	chr1@200.6
NM_001000232	chr1	200419539	200420457	+	chr1@200.6
NG_003697	chr1	200431598	200431832	-	chr1@200.6
NG_003698	chr1	200440120	200440883	+	chr1@200.6
NM_001000233	chr1	200446464	200447397	-	chr1@200.6
NG_003699	chr1	200471518	200471847	+	chr1@200.6
NM_001000234	chr1	200475563	200476487	-	chr1@200.6
NM_001000235	chr1	200530356	200531268	-	chr1@200.6
NM_001000236	chr1	200549551	200550481	-	chr1@200.6
NM_001000237	chr1	200578297	200579221	+	chr1@200.6
NG_003700	chr1	200581870	200582526	-	chr1@200.6
NM_001000238	chr1	200608801	200609734	+	chr1@200.6
NM_001000239	chr1	200632794	200633718	-	chr1@200.6
NM_001001039	chr1	200670824	200671757	+	chr1@200.6
NM_001000240	chr1	200709324	200710257	+	chr1@200.6
NM_001000766	chr1	200734667	200735600	+	chr1@200.6
NM_001000241	chr1	200794763	200795696	+	chr1@200.6
NM_001000955	chr1	200826293	200827226	+	chr1@200.6
NM_001000242	chr1	200857726	200858659	+	chr1@200.6
NM_001000765	chr1	200870744	200871677	+	chr1@200.6
NM_001000555	chr1	200923761	200924694	+	chr1@200.6
NM_001000764	chr1	200955134	200956070	+	chr1@200.6
NM_001001040	chr1	200979441	200980377	+	chr1@200.6
NG_003701	chr1	200995292	200995640	-	chr1@200.6
NM_001000243	chr1	201007957	201008890	+	chr1@200.6
NG_003702	chr1	214827340	214827481	-	chr1@215.2
NM_001000505	chr1	214830042	214830999	-	chr1@215.2
NM_001000506	chr1	214882666	214883596	+	chr1@215.2
NG_003703	chr1	215033468	215034295	-	chr1@215.2
NM_001000244	chr1	215051034	215051967	-	chr1@215.2
NM_001000762	chr1	215078791	215079727	-	chr1@215.2
NM_001000245	chr1	215099002	215099938	-	chr1@215.2
NM_001000246	chr1	215113425	215114361	-	chr1@215.2
NM_001000247	chr1	215122199	215123144	-	chr1@215.2
NM_001000248	chr1	215133926	215134880	-	chr1@215.2
NM_001000249	chr1	215196483	215197449	-	chr1@215.2
NG_003575	chr1	215245363	215246285	-	chr1@215.2
NM_001000251	chr1	215287475	215288417	+	chr1@215.2
NM_001000761	chr1	215335599	215336538	+	chr1@215.2
NM_001000760	chr1	215377834	215378782	-	chr1@215.2
NM_001000250	chr1	215396804	215397764	-	chr1@215.2
NG_003704	chr1	215403908	215404423	-	chr1@215.2
NM_001001041	chr1	215413722	215414664	-	chr1@215.2
NG_003472	chr1	215426852	215427734	+	chr1@215.2
NM_001000759	chr1	215443828	215444791	+	chr1@215.2
NM_001000507	chr1	215490933	215491890	+	chr1@215.2
NM_001000252	chr1	215854442	215855381	+	chr1@216.5
NM_001000954	chr1	216125009	216125969	+	chr1@216.5
NM_001000253	chr1	216159500	216160445	+	chr1@216.5
NM_001001042	chr1	216168077	216168998	-	chr1@216.5
NG_003443	chr1	216187119	216188039	-	chr1@216.5
NM_001000254	chr1	216208225	216209170	-	chr1@216.5
NM_001001043	chr1	216229097	216230033	+	chr1@216.5
NM_001000255	chr1	216257070	216257997	+	chr1@216.5
NM_001000758	chr1	216284800	216285724	+	chr1@216.5
NM_001000757	chr1	216297011	216297935	+	chr1@216.5
NM_001001019	chr1	216334254	216335178	-	chr1@216.5
NG_003574	chr1	216368487	216369420	-	chr1@216.5
NG_003573	chr1	216402623	216403588	+	chr1@216.5
NM_001000256	chr1	216422470	216423394	+	chr1@216.5
NG_003705	chr1	216433816	216434101	-	chr1@216.5
NM_001001045	chr1	216442220	216443174	+	chr1@216.5
NG_003706	chr1	216447035	216447918	+	chr1@216.5
NG_003707	chr1	216453838	216454033	+	chr1@216.5
NM_001000257	chr1	216468016	216468964	+	chr1@216.5
NM_001000756	chr1	216491216	216492149	-	chr1@216.5
NG_003637	chr1	216504810	216505768	-	chr1@216.5
NM_001000755	chr1	216523604	216524519	-	chr1@216.5
NM_001000556	chr1	216570413	216571346	+	chr1@216.5
NG_003708	chr1	216602186	216603060	+	chr1@216.5
NM_001000754	chr1	216664082	216665021	+	chr1@216.5
NM_001001046	chr1	216704933	216705878	+	chr1@216.5
NG_003444	chr1	216750895	216751837	+	chr1@216.5
NM_001001047	chr1	216776003	216776939	+	chr1@216.5
NG_003709	chr1	216790165	216790664	+	chr1@216.5
NG_003473	chr1	216816142	216817086	+	chr1@216.5
NG_003710	chr1	216833921	216834774	+	chr1@216.5
NM_001000258	chr1	216851842	216852784	+	chr1@216.5
NM_001001048	chr1	216928790	216929741	+	chr1@216.5
NM_001001275	chr1	216960619	216961570	+	chr1@216.5
NM_001001289	chr1	216986199	216987156	+	chr1@216.5
NM_001000259	chr1	217014287	217015247	+	chr1@216.5
NM_001000260	chr1	217038895	217039843	+	chr1@216.5
NM_001001276	chr1	217058893	217059838	-	chr1@216.5
NM_001001286	chr1	217074366	217075329	-	chr1@216.5
NM_001000261	chr1	217084671	217085607	-	chr1@216.5
NM_001001277	chr1	217096109	217097057	-	chr1@216.5
NG_004070	chr1	217114976	217115924	+	chr1@216.5
NM_001001278	chr1	217140279	217141224	-	chr1@216.5
NM_001000262	chr1	217179147	217180095	-	chr1@216.5
NM_001000263	chr1	217228362	217229313	+	chr1@216.5
NG_003579	chr2	92422774	92423817	-	chr2@92.4
NM_001000558	chr2	192151647	192152610	-	chr2@192.2
NG_003604	chr2	192189086	192190014	-	chr2@192.2
NM_001000914	chr2	202243836	202244787	-	chr2@202.2
NG_003711	chr3	15297637	15298501	+	chr3@16
NG_003643	chr3	15323711	15324646	+	chr3@16
NM_001000559	chr3	15369054	15369993	+	chr3@16
NM_001000831	chr3	15544178	15545117	+	chr3@16
NM_001000380	chr3	15583263	15584193	+	chr3@16
NM_001000830	chr3	15617717	15618647	+	chr3@16
NM_001000560	chr3	15650788	15651712	+	chr3@16
NM_001000379	chr3	15689690	15690620	+	chr3@16
NM_001000829	chr3	15725061	15726000	+	chr3@16
NM_001001014	chr3	15897559	15898498	+	chr3@16
NM_001000381	chr3	15924445	15925369	+	chr3@16
NM_001000382	chr3	16004547	16005486	+	chr3@16
NG_003642	chr3	16052395	16053317	+	chr3@16
NM_001000383	chr3	16072294	16073230	+	chr3@16
NM_001000828	chr3	16130147	16131086	+	chr3@16
NM_001000384	chr3	16175631	16176570	+	chr3@16
NM_001000827	chr3	16200153	16201095	+	chr3@16
NM_001000969	chr3	16207004	16207943	+	chr3@16
NM_001000385	chr3	16244692	16245634	-	chr3@16
NG_003712	chr3	16259120	16259884	+	chr3@16
NM_001000826	chr3	16270664	16271603	+	chr3@16
NM_020106	chr3	16274287	16275223	-	chr3@16
NM_001000386	chr3	16285150	16286098	+	chr3@16
NM_001000387	chr3	16305603	16306539	-	chr3@16
NM_001000388	chr3	16317716	16318670	+	chr3@16
NM_001000825	chr3	16334251	16335184	-	chr3@16
NM_001000968	chr3	16345802	16346750	+	chr3@16
NM_001000389	chr3	16368866	16369793	+	chr3@16
NM_001000824	chr3	16379887	16380880	-	chr3@16
NM_001000390	chr3	16416122	16417076	-	chr3@16
NM_001000391	chr3	16473713	16474700	+	chr3@16
NM_001000392	chr3	16489359	16490352	-	chr3@16
NM_001000393	chr3	16506806	16507760	-	chr3@16
NM_001000823	chr3	16566958	16567882	+	chr3@16
NM_001000394	chr3	16636133	16637069	+	chr3@16
NM_001000395	chr3	16659103	16660033	+	chr3@16
NG_003713	chr3	16688617	16688828	+	chr3@16
NG_003714	chr3	16721682	16721911	+	chr3@16
NM_001000397	chr3	16742416	16743400	+	chr3@16
NG_003715	chr3	28350051	28350499	-	chr3@28.4
NM_001000688	chr3	68474275	68475205	-	chr3@71.6
NG_003716	chr3	68486368	68487029	-	chr3@71.6
NG_003612	chr3	68496590	68497505	-	chr3@71.6
NM_001000281	chr3	68504923	68505853	-	chr3@71.6
NM_001000282	chr3	68522270	68523218	-	chr3@71.6
NM_001000283	chr3	68543368	68544313	-	chr3@71.6
NM_001000284	chr3	68553782	68554730	-	chr3@71.6
NM_001000285	chr3	68714112	68715057	+	chr3@71.6
NM_001001123	chr3	68730196	68731141	+	chr3@71.6
NM_001001049	chr3	68737643	68738588	+	chr3@71.6
NM_001001050	chr3	68742944	68743889	+	chr3@71.6
NM_001000286	chr3	68750624	68751569	+	chr3@71.6
NM_001000287	chr3	68778735	68779692	-	chr3@71.6
NG_003717	chr3	68785256	68785960	+	chr3@71.6
NM_001000288	chr3	68787956	68788895	-	chr3@71.6
NG_003718	chr3	68818059	68818492	-	chr3@71.6
NM_001000289	chr3	68829830	68830775	+	chr3@71.6
NM_001000290	chr3	68856079	68857015	+	chr3@71.6
NM_001000291	chr3	68864737	68865673	-	chr3@71.6
NM_001000687	chr3	68879649	68880564	+	chr3@71.6
NG_003446	chr3	68887403	68888330	+	chr3@71.6
NM_001000292	chr3	68918249	68919188	+	chr3@71.6
NM_001000293	chr3	68934939	68935869	-	chr3@71.6
NG_003719	chr3	68945002	68945606	-	chr3@71.6
NM_001000294	chr3	68963060	68963996	+	chr3@71.6
NM_001000295	chr3	68984309	68985242	-	chr3@71.6
NM_001000934	chr3	68994208	68995162	+	chr3@71.6
NM_001000296	chr3	69008612	69009566	+	chr3@71.6
NM_001000297	chr3	69013448	69014396	+	chr3@71.6
NM_001000298	chr3	69033518	69034454	+	chr3@71.6
NG_003447	chr3	69043021	69043983	-	chr3@71.6
NM_001001124	chr3	69061885	69062824	+	chr3@71.6
NM_001000299	chr3	69067218	69068142	+	chr3@71.6
NM_001000300	chr3	69083930	69084905	+	chr3@71.6
NM_001001125	chr3	69093228	69094167	+	chr3@71.6
NM_001000301	chr3	69100953	69101937	+	chr3@71.6
NM_001000302	chr3	69114758	69115691	+	chr3@71.6
NM_001000686	chr3	69139114	69140047	+	chr3@71.6
NM_001000303	chr3	69149686	69150652	-	chr3@71.6
NM_001000304	chr3	69175608	69176568	+	chr3@71.6
NG_003720	chr3	69187678	69188637	-	chr3@71.6
NM_001000305	chr3	69205579	69206521	-	chr3@71.6
NM_001000685	chr3	69225225	69226167	-	chr3@71.6
NM_001000684	chr3	69234290	69235235	-	chr3@71.6
NM_001000561	chr3	69243403	69244348	-	chr3@71.6
NM_001000683	chr3	69260168	69261128	-	chr3@71.6
NM_001000306	chr3	69275308	69276256	-	chr3@71.6
NM_001000307	chr3	69290902	69291853	-	chr3@71.6
NM_001000682	chr3	69309428	69310388	-	chr3@71.6
NG_003611	chr3	69316454	69317393	-	chr3@71.6
NM_001000308	chr3	69328432	69329359	-	chr3@71.6
NG_003721	chr3	69342463	69343358	+	chr3@71.6
NM_001000933	chr3	69382821	69383763	-	chr3@71.6
NM_001000932	chr3	69394847	69395786	-	chr3@71.6
NG_003510	chr3	69403755	69404680	-	chr3@71.6
NM_001000309	chr3	69411885	69412827	-	chr3@71.6
NG_003722	chr3	69422312	69423033	-	chr3@71.6
NM_001000310	chr3	69427295	69428243	-	chr3@71.6
NM_001000681	chr3	69436545	69437487	-	chr3@71.6
NG_003723	chr3	69441395	69442042	-	chr3@71.6
NG_003724	chr3	69463382	69464174	-	chr3@71.6
NM_001000931	chr3	69481065	69482007	-	chr3@71.6
NM_001000680	chr3	69499746	69500700	-	chr3@71.6
NG_003509	chr3	69507440	69508380	-	chr3@71.6
NM_001000311	chr3	69519062	69520004	-	chr3@71.6
NG_003725	chr3	69527301	69527900	-	chr3@71.6
NM_001000679	chr3	69545048	69545990	-	chr3@71.6
NG_003726	chr3	69549871	69550511	-	chr3@71.6
NM_001000678	chr3	69566537	69567479	-	chr3@71.6
NM_001000677	chr3	69604871	69605813	-	chr3@71.6
NG_004055	chr3	69619708	69620651	-	chr3@71.6
NM_001000312	chr3	69645002	69645935	-	chr3@71.6
NG_003727	chr3	69662481	69663422	-	chr3@71.6
NG_003728	chr3	69679201	69680091	-	chr3@71.6
NM_001000313	chr3	69700033	69700969	-	chr3@71.6
NM_001000314	chr3	69716412	69717354	-	chr3@71.6
NM_001000315	chr3	69754719	69755685	+	chr3@71.6
NM_001000316	chr3	69779631	69780567	-	chr3@71.6
NM_001000317	chr3	69825505	69826498	+	chr3@71.6
NM_001000676	chr3	69864355	69865306	+	chr3@71.6
NM_001000318	chr3	69894490	69895459	+	chr3@71.6
NM_001000930	chr3	69915873	69916800	-	chr3@71.6
NG_004068	chr3	69936648	69937596	-	chr3@71.6
NM_001000562	chr3	70009506	70010454	-	chr3@71.6
NG_004069	chr3	70053392	70054340	+	chr3@71.6
NG_004067	chr3	70074117	70075044	+	chr3@71.6
NG_003729	chr3	70107782	70108079	-	chr3@71.6
NM_001001375	chr3	70113192	70114158	+	chr3@71.6
NM_001000675	chr3	70148856	70149804	-	chr3@71.6
NM_001000319	chr3	70176062	70177004	-	chr3@71.6
NM_001000674	chr3	70203663	70204608	-	chr3@71.6
NM_001001376	chr3	70225199	70226165	+	chr3@71.6
NM_001001051	chr3	70245798	70246743	-	chr3@71.6
NM_001000563	chr3	70269986	70270952	-	chr3@71.6
NM_001000673	chr3	70277341	70278277	-	chr3@71.6
NG_003656	chr3	70289035	70289987	+	chr3@71.6
NM_001000672	chr3	70293415	70294357	-	chr3@71.6
NM_001000564	chr3	70300358	70301291	-	chr3@71.6
NM_001000671	chr3	70310296	70311235	-	chr3@71.6
NG_003508	chr3	70328605	70329525	-	chr3@71.6
NM_001000320	chr3	70334952	70335891	-	chr3@71.6
NM_001000321	chr3	70376526	70377465	-	chr3@71.6
NM_001000565	chr3	70408522	70409461	-	chr3@71.6
NM_001000566	chr3	70469514	70470453	-	chr3@71.6
NG_003730	chr3	70492917	70493236	+	chr3@71.6
NM_001001052	chr3	70505888	70506827	-	chr3@71.6
NM_001001053	chr3	70544276	70545242	-	chr3@71.6
NM_001001054	chr3	70561221	70562160	-	chr3@71.6
NG_003476	chr3	70573496	70574434	-	chr3@71.6
NG_003731	chr3	70605249	70605611	+	chr3@71.6
NG_003732	chr3	70618037	70618721	-	chr3@71.6
NM_001000322	chr3	70682705	70683644	-	chr3@71.6
NM_001000670	chr3	70704415	70705354	-	chr3@71.6
NM_001001055	chr3	70738305	70739244	-	chr3@71.6
NG_003733	chr3	70760792	70761083	+	chr3@71.6
NM_001000323	chr3	70770887	70771838	+	chr3@71.6
NM_001001377	chr3	70808596	70809577	+	chr3@71.6
NM_001000929	chr3	70833468	70834392	+	chr3@71.6
NM_001000669	chr3	70864892	70865915	+	chr3@71.6
NM_001000324	chr3	70891701	70892622	+	chr3@71.6
NM_001000668	chr3	70903227	70904172	+	chr3@71.6
NM_001000325	chr3	70925912	70926893	+	chr3@71.6
NM_001000511	chr3	70952560	70953532	+	chr3@71.6
NM_001000667	chr3	70980735	70981692	+	chr3@71.6
NM_001000666	chr3	70993303	70994248	+	chr3@71.6
NG_003734	chr3	71005627	71006498	+	chr3@71.6
NG_003736	chr3	71021048	71021935	+	chr3@71.6
NM_001000665	chr3	71034955	71035900	+	chr3@71.6
NM_001000326	chr3	71092408	71093335	-	chr3@71.6
NG_003737	chr3	71095555	71095710	+	chr3@71.6
NM_001000664	chr3	71100127	71101057	+	chr3@71.6
NG_003738	chr3	71106935	71107697	-	chr3@71.6
NG_003739	chr3	71121017	71121955	-	chr3@71.6
NG_003448	chr3	71153287	71154224	-	chr3@71.6
NG_003740	chr3	71173112	71173766	+	chr3@71.6
NG_003449	chr3	71198024	71198963	-	chr3@71.6
NM_001000327	chr3	71228576	71229506	+	chr3@71.6
NM_001000328	chr3	71235466	71236393	-	chr3@71.6
NM_001000567	chr3	71249391	71250330	-	chr3@71.6
NM_001000568	chr3	71267930	71268863	-	chr3@71.6
NG_003507	chr3	71309169	71310095	+	chr3@71.6
NG_003506	chr3	71311204	71312117	+	chr3@71.6
NM_001000663	chr3	71328750	71329689	+	chr3@71.6
NM_001000662	chr3	71354075	71355008	+	chr3@71.6
NM_001000928	chr3	71368041	71368974	+	chr3@71.6
NM_001000661	chr3	71398946	71399885	-	chr3@71.6
NG_003741	chr3	71427296	71427486	+	chr3@71.6
NM_001000660	chr3	71428492	71429428	+	chr3@71.6
NM_001000659	chr3	71445438	71446374	-	chr3@71.6
NM_001000329	chr3	71459370	71460315	+	chr3@71.6
NG_003742	chr3	71466549	71467021	+	chr3@71.6
NM_001000658	chr3	71481820	71482753	+	chr3@71.6
NG_003743	chr3	71492929	71493543	-	chr3@71.6
NM_001000330	chr3	71494821	71495757	+	chr3@71.6
NG_003505	chr3	71505376	71506278	+	chr3@71.6
NM_001000657	chr3	71513027	71513963	+	chr3@71.6
NM_001001056	chr3	71560577	71561504	+	chr3@71.6
NM_001000331	chr3	71570961	71571894	+	chr3@71.6
NM_001000332	chr3	71578696	71579629	+	chr3@71.6
NG_003610	chr3	71605341	71606289	-	chr3@71.6
NM_001000512	chr3	71610910	71611864	-	chr3@71.6
NM_001000333	chr3	71628278	71629217	-	chr3@71.6
NG_004056	chr3	71640616	71641504	-	chr3@71.6
NM_001000656	chr3	71661095	71662052	-	chr3@71.6
NG_003504	chr3	71681587	71682521	+	chr3@71.6
NM_001000927	chr3	71767206	71768148	+	chr3@71.6
NM_001000334	chr3	71779157	71780108	-	chr3@71.6
NM_001000655	chr3	71801629	71802610	-	chr3@71.6
NM_001000335	chr3	71812158	71813109	-	chr3@71.6
NM_001000336	chr3	71838864	71839815	-	chr3@71.6
NM_001000926	chr3	71851043	71852000	-	chr3@71.6
NG_003744	chr3	71865709	71866412	-	chr3@71.6
NM_001000654	chr3	71870024	71870957	-	chr3@71.6
NM_001000337	chr3	71881376	71882327	-	chr3@71.6
NG_003503	chr3	71913174	71914099	-	chr3@71.6
NG_003745	chr3	71932415	71933362	+	chr3@71.6
NM_001000338	chr3	71985547	71986519	+	chr3@71.6
NG_003657	chr3	72002689	72003619	-	chr3@71.6
NM_001000652	chr3	72024302	72025214	-	chr3@71.6
NG_003746	chr3	72035785	72036662	-	chr3@71.6
NM_001000651	chr3	72050104	72051040	+	chr3@71.6
NM_001000650	chr3	72097263	72098178	+	chr3@71.6
NM_001000649	chr3	72130222	72131158	-	chr3@71.6
NG_003655	chr3	72157239	72158186	+	chr3@71.6
NG_003502	chr3	72166707	72167620	+	chr3@71.6
NG_003747	chr3	72187782	72188665	-	chr3@71.6
NM_001001058	chr3	72202243	72203194	-	chr3@71.6
NM_001001059	chr3	72214115	72215054	-	chr3@71.6
NM_001000339	chr3	72224191	72225112	-	chr3@71.6
NG_003748	chr3	72241983	72242558	+	chr3@71.6
NM_001000648	chr3	72259194	72260106	+	chr3@71.6
NM_001000647	chr3	72275640	72276582	+	chr3@71.6
NM_001000646	chr3	72297775	72298705	+	chr3@71.6
NM_001000645	chr3	72350736	72351678	+	chr3@71.6
NM_001001126	chr3	72370159	72371089	+	chr3@71.6
NG_003749	chr3	72377825	72378734	-	chr3@71.6
NM_001000340	chr3	72398630	72399572	+	chr3@71.6
NM_001000644	chr3	72427025	72427955	+	chr3@71.6
NM_001000643	chr3	72434914	72435823	-	chr3@71.6
NG_003750	chr3	72471026	72471796	-	chr3@71.6
NG_003501	chr3	72481157	72482095	+	chr3@71.6
NG_003500	chr3	72488378	72489294	+	chr3@71.6
NG_003499	chr3	72513243	72514164	+	chr3@71.6
NM_001000642	chr3	72531931	72532852	+	chr3@71.6
NG_003609	chr3	72551802	72552714	+	chr3@71.6
NM_001000641	chr3	72561213	72562149	+	chr3@71.6
NM_001000640	chr3	72586155	72587091	+	chr3@71.6
NM_001000639	chr3	72611110	72612037	-	chr3@71.6
NM_001000341	chr3	72626306	72627233	-	chr3@71.6
NM_001000638	chr3	72642592	72643522	-	chr3@71.6
NM_001000637	chr3	72668654	72669584	+	chr3@71.6
NM_001000636	chr3	72685385	72686315	-	chr3@71.6
NM_001000342	chr3	72712293	72713223	+	chr3@71.6
NM_001000343	chr3	72766560	72767493	-	chr3@71.6
NM_001000344	chr3	72780967	72781897	-	chr3@71.6
NM_001000345	chr3	72794529	72795459	+	chr3@71.6
NM_001000635	chr3	72812947	72813871	+	chr3@71.6
NM_001000925	chr3	72871110	72872037	-	chr3@71.6
NM_001001060	chr3	72881890	72882823	-	chr3@71.6
NM_001000346	chr3	72913442	72914378	-	chr3@71.6
NM_001000347	chr3	72989147	72990083	+	chr3@71.6
NM_001000634	chr3	73009284	73010220	-	chr3@71.6
NM_001000924	chr3	73022266	73023202	-	chr3@71.6
NG_003450	chr3	73058466	73059097	+	chr3@71.6
NM_001000348	chr3	73065824	73066760	-	chr3@71.6
NM_001000349	chr3	73081218	73082154	-	chr3@71.6
NM_001000633	chr3	73100309	73101245	-	chr3@71.6
NM_001001061	chr3	73113805	73114741	-	chr3@71.6
NM_001000350	chr3	73129706	73130621	-	chr3@71.6
NM_001000351	chr3	73205818	73206754	-	chr3@71.6
NM_001000352	chr3	73214724	73215660	-	chr3@71.6
NM_001000632	chr3	73245603	73246539	-	chr3@71.6
NG_003608	chr3	73266951	73267883	-	chr3@71.6
NM_001001062	chr3	73302166	73303099	-	chr3@71.6
NM_001000353	chr3	73312743	73313679	-	chr3@71.6
NM_001000354	chr3	73330657	73331593	-	chr3@71.6
NG_003751	chr3	73341736	73342588	+	chr3@71.6
NM_001000631	chr3	73347324	73348260	-	chr3@71.6
NG_003498	chr3	73381750	73382693	-	chr3@71.6
NG_003752	chr3	73399059	73399468	+	chr3@71.6
NM_001001378	chr3	73405670	73406588	+	chr3@71.6
NG_003753	chr3	73419122	73419386	+	chr3@71.6
NM_001000355	chr3	73430910	73431846	+	chr3@71.6
NM_001000356	chr3	73437386	73438319	-	chr3@71.6
NG_003754	chr3	73460178	73460862	-	chr3@71.6
NM_001000997	chr3	73465924	73466860	-	chr3@71.6
NM_001000569	chr3	73486320	73487256	-	chr3@71.6
NM_001000630	chr3	73508063	73509014	+	chr3@71.6
NG_003755	chr3	73513705	73514449	+	chr3@71.6
NM_001000629	chr3	73526631	73527549	-	chr3@71.6
NM_001000357	chr3	73532302	73533229	-	chr3@71.6
NM_001000628	chr3	73576815	73577751	-	chr3@71.6
NM_001001063	chr3	73628133	73629054	-	chr3@71.6
NM_001001064	chr3	73650998	73651922	-	chr3@71.6
NM_001000513	chr3	73670396	73671344	-	chr3@71.6
NG_003757	chr3	73678640	73679077	-	chr3@71.6
NG_003607	chr3	73700211	73701164	-	chr3@71.6
NM_001000627	chr3	73708239	73709157	-	chr3@71.6
NM_001000359	chr3	73751227	73752175	-	chr3@71.6
NM_001000626	chr3	73796531	73797455	-	chr3@71.6
NM_001000570	chr3	73834644	73835565	-	chr3@71.6
NG_003758	chr3	73841876	73842452	-	chr3@71.6
NM_001001065	chr3	73898245	73899169	-	chr3@71.6
NG_003759	chr3	73912899	73913825	-	chr3@71.6
NM_001001066	chr3	73930904	73931849	-	chr3@71.6
NM_001000571	chr3	73950187	73951132	-	chr3@71.6
NM_001000625	chr3	73960582	73961527	-	chr3@71.6
NM_001000624	chr3	73979425	73980379	-	chr3@71.6
NM_001000360	chr3	73997936	73998881	-	chr3@71.6
NM_001000923	chr3	74019921	74020875	-	chr3@71.6
NM_001000623	chr3	74043225	74044149	-	chr3@71.6
NM_001000622	chr3	74068376	74069330	-	chr3@71.6
NM_001000621	chr3	74087362	74088313	-	chr3@71.6
NM_001000361	chr3	74110714	74111659	-	chr3@71.6
NG_003451	chr3	74144904	74145827	+	chr3@71.6
NM_001001067	chr3	74165340	74166270	-	chr3@71.6
NM_001000362	chr3	74173906	74174818	-	chr3@71.6
NM_001000572	chr3	74196141	74197071	+	chr3@71.6
NG_003760	chr3	74226250	74226862	+	chr3@71.6
NM_001000573	chr3	74243188	74244109	-	chr3@71.6
NM_001000514	chr3	74291500	74292433	+	chr3@71.6
NM_001000620	chr3	74308267	74309188	+	chr3@71.6
NM_001000619	chr3	74317666	74318596	+	chr3@71.6
NM_001000363	chr3	74332534	74333464	+	chr3@71.6
NM_001000574	chr3	74341092	74342019	-	chr3@71.6
NG_003477	chr3	74389047	74389885	+	chr3@71.6
NM_001000364	chr3	74396196	74397105	-	chr3@71.6
NG_003761	chr3	74422320	74422504	-	chr3@71.6
NM_001000618	chr3	74429495	74430425	-	chr3@71.6
NM_001000617	chr3	74438523	74439453	-	chr3@71.6
NM_001000922	chr3	74467290	74468220	-	chr3@71.6
NM_001001384	chr3	74475970	74476900	-	chr3@71.6
NM_001000616	chr3	74508678	74509605	-	chr3@71.6
NG_003762	chr3	74520522	74521044	-	chr3@71.6
NG_003497	chr3	74551540	74552459	-	chr3@71.6
NM_001000575	chr3	74576213	74577140	-	chr3@71.6
NM_001000576	chr3	74588235	74589153	-	chr3@71.6
NG_003496	chr3	74606167	74607093	-	chr3@71.6
NM_001000577	chr3	74619731	74620655	-	chr3@71.6
NM_001000578	chr3	74643504	74644434	+	chr3@71.6
NG_003495	chr3	93779508	93780423	+	chr3@93.8
NM_001001068	chr3	96691770	96692709	-	chr3@97.3
NM_001000365	chr3	96717280	96718219	+	chr3@97.3
NM_001000615	chr3	96731636	96732575	+	chr3@97.3
NM_001000366	chr3	96744426	96745338	-	chr3@97.3
NM_001000367	chr3	96790712	96791645	+	chr3@97.3
NM_001000921	chr3	96815173	96816091	+	chr3@97.3
NM_001000368	chr3	96855166	96856084	+	chr3@97.3
NG_004058	chr3	96864045	96864838	-	chr3@97.3
NM_001000614	chr3	96895618	96896536	+	chr3@97.3
NM_001000613	chr3	96905965	96906901	+	chr3@97.3
NM_001000369	chr3	96934522	96935461	+	chr3@97.3
NM_001001069	chr3	96947530	96948469	-	chr3@97.3
NG_003452	chr3	96966522	96967459	-	chr3@97.3
NG_003606	chr3	96984827	96985765	-	chr3@97.3
NM_001000996	chr3	97017550	97018489	-	chr3@97.3
NM_001000611	chr3	97047866	97048805	-	chr3@97.3
NM_001000919	chr3	97076404	97077343	-	chr3@97.3
NM_001000371	chr3	97100310	97101249	-	chr3@97.3
NM_001000372	chr3	97116486	97117425	+	chr3@97.3
NM_001000610	chr3	97134688	97135633	+	chr3@97.3
NM_001000609	chr3	97198791	97199730	+	chr3@97.3
NM_001000373	chr3	97221051	97221990	+	chr3@97.3
NM_001000918	chr3	97272672	97273611	-	chr3@97.3
NM_001000374	chr3	97321356	97322295	-	chr3@97.3
NM_001000608	chr3	97344007	97344946	-	chr3@97.3
NM_001000579	chr3	97368005	97368944	-	chr3@97.3
NM_001000607	chr3	97389422	97390349	-	chr3@97.3
NM_001000917	chr3	97405792	97406731	-	chr3@97.3
NM_001000606	chr3	97418517	97419456	-	chr3@97.3
NM_001000375	chr3	97429643	97430606	-	chr3@97.3
NM_001000605	chr3	97449411	97450350	-	chr3@97.3
NM_001000376	chr3	97480366	97481305	-	chr3@97.3
NM_001000604	chr3	97495565	97496504	-	chr3@97.3
NM_001000603	chr3	97502582	97503545	-	chr3@97.3
NM_001000916	chr3	97530400	97531336	+	chr3@97.3
NG_003493	chr3	97546997	97547965	-	chr3@97.3
NM_001000602	chr3	97585624	97586563	-	chr3@97.3
NM_001000377	chr3	97630905	97631844	-	chr3@97.3
NM_001000915	chr3	97726396	97727335	-	chr3@97.3
NM_001000580	chr3	97763875	97764814	-	chr3@97.3
NM_001000378	chr3	97795977	97796928	+	chr3@97.3
NG_003763	chr3	97863952	97864678	+	chr3@97.3
NM_001000601	chr3	97890980	97891919	+	chr3@97.3
NM_001000600	chr3	97910630	97911566	+	chr3@97.3
NG_003586	chr4	68403668	68404611	-	chr4@68.4
NM_001000854	chr4	68444852	68445797	+	chr4@68.4
NM_001001004	chr4	70525488	70526430	-	chr4@70.9
NM_001000977	chr4	70536867	70537809	-	chr4@70.9
NM_001000853	chr4	70548524	70549463	-	chr4@70.9
NM_001000852	chr4	70612811	70613765	-	chr4@70.9
NG_003764	chr4	70870163	70870491	+	chr4@70.9
NM_001000976	chr4	70898184	70899138	+	chr4@70.9
NM_001000851	chr4	70916576	70917527	+	chr4@70.9
NM_001000850	chr4	70949814	70950771	+	chr4@70.9
NM_001000849	chr4	70969505	70970441	+	chr4@70.9
NM_001000975	chr4	70985814	70986747	+	chr4@70.9
NM_001000848	chr4	71011632	71012568	+	chr4@70.9
NM_001000847	chr4	71071496	71072429	+	chr4@70.9
NM_001000846	chr4	71093869	71094811	+	chr4@70.9
NG_003585	chr4	71114017	71114954	+	chr4@70.9
NG_003765	chr4	71121467	71121808	+	chr4@70.9
NM_001000845	chr4	71157641	71158574	+	chr4@70.9
NM_001000844	chr4	71195672	71196605	+	chr4@70.9
NM_001000843	chr4	71230936	71231878	+	chr4@70.9
NM_001000974	chr4	71250026	71250989	+	chr4@70.9
NM_001000842	chr4	71264444	71265407	+	chr4@70.9
NG_003766	chr4	107001108	107001976	-	chr4@107
NM_001000992	chr4	152935488	152936415	+	chr4@153.1
NM_001000905	chr4	152977107	152978091	+	chr4@153.1
NM_001000904	chr4	153002380	153003364	+	chr4@153.1
NM_001000903	chr4	153026672	153027656	+	chr4@153.1
NM_001000902	chr4	153048431	153049415	+	chr4@153.1
NM_001000991	chr4	153083028	153084012	+	chr4@153.1
NM_001000901	chr4	153108481	153109465	+	chr4@153.1
NM_001000900	chr4	153124208	153125171	+	chr4@153.1
NM_001000899	chr4	153149325	153150258	-	chr4@153.1
NM_001000898	chr4	153170264	153171197	-	chr4@153.1
NM_001000408	chr5	60178529	60179480	-	chr5@60.2
NM_001000407	chr5	60190810	60191749	-	chr5@60.2
NG_003767	chr5	60248270	60248884	-	chr5@60.2
NM_001000406	chr5	60254068	60255028	-	chr5@60.2
NM_001000897	chr5	60266997	60267945	-	chr5@60.2
NM_001000581	chr5	60280669	60281626	-	chr5@60.2
NM_001000415	chr5	60301768	60302725	-	chr5@60.2
NM_001000414	chr5	60315725	60316685	+	chr5@60.2
NM_001000405	chr5	70013044	70014004	+	chr5@70.2
NG_003768	chr5	70052583	70053199	-	chr5@70.2
NM_001000855	chr5	70091083	70092037	+	chr5@70.2
NM_001000404	chr5	70122615	70123569	-	chr5@70.2
NG_004059	chr5	70130924	70131551	-	chr5@70.2
NM_001000403	chr5	70186826	70187780	-	chr5@70.2
NM_001000402	chr5	70217665	70218619	+	chr5@70.2
NM_001000401	chr5	70266754	70267705	-	chr5@70.2
NM_001000400	chr5	70331200	70332160	-	chr5@70.2
NM_001000399	chr5	70371838	70372789	-	chr5@70.2
NM_001000398	chr5	70405422	70406361	+	chr5@70.2
NM_001000582	chr5	76812605	76813547	-	chr5@76.8
NM_001000409	chr5	139140009	139140957	+	chr5@139.3
NM_001000515	chr5	139158249	139159188	-	chr5@139.3
NM_001000583	chr5	139171515	139172463	-	chr5@139.3
NM_001000584	chr5	139191148	139192087	+	chr5@139.3
NM_001000585	chr5	139220992	139221940	+	chr5@139.3
NM_001000822	chr5	139228484	139229432	-	chr5@139.3
NM_001001071	chr5	139269046	139269988	-	chr5@139.3
NM_001000410	chr5	139352349	139353297	-	chr5@139.3
NM_001000411	chr5	139386072	139387020	-	chr5@139.3
NM_001000412	chr5	139414328	139415276	-	chr5@139.3
NM_001000821	chr5	139441091	139442039	-	chr5@139.3
NM_001000413	chr5	139467608	139468556	-	chr5@139.3
NG_003453	chr5	139483258	139484201	-	chr5@139.3
NG_003584	chr5	139498114	139499055	-	chr5@139.3
NG_003654	chr5	139527062	139528000	-	chr5@139.3
NG_003769	chr6	68734403	68735057	-	chr6@68.7
NG_003770	chr6	142207152	142207840	-	chr6@142.2
NM_001000054	chr7	2313639	2314578	+	chr7@5.4
NM_001000708	chr7	2316353	2317292	+	chr7@5.4
NM_001000707	chr7	2336759	2337698	-	chr7@5.4
NM_001000497	chr7	2388619	2389549	-	chr7@5.4
NM_001000586	chr7	2466237	2467176	-	chr7@5.4
NM_001000055	chr7	2511260	2512199	-	chr7@5.4
NM_001000056	chr7	2562961	2563897	-	chr7@5.4
NG_003771	chr7	2581375	2582150	-	chr7@5.4
NM_001001358	chr7	2642385	2643321	-	chr7@5.4
NG_003629	chr7	2809361	2810299	+	chr7@5.4
NG_003772	chr7	2820363	2821236	-	chr7@5.4
NM_001001382	chr7	2843829	2844774	-	chr7@5.4
NG_003555	chr7	2885433	2886337	+	chr7@5.4
NG_003479	chr7	3090111	3091006	+	chr7@5.4
NM_001000061	chr7	3160727	3161690	-	chr7@5.4
NG_003773	chr7	3205418	3206135	-	chr7@5.4
NG_003628	chr7	3210380	3211316	-	chr7@5.4
NM_001000060	chr7	3231279	3232218	-	chr7@5.4
NG_003554	chr7	3274235	3275152	-	chr7@5.4
NM_001000940	chr7	3294432	3295368	-	chr7@5.4
NG_003774	chr7	3301602	3302355	-	chr7@5.4
NM_001000059	chr7	3322665	3323616	-	chr7@5.4
NG_003775	chr7	3354380	3354686	-	chr7@5.4
NM_001000058	chr7	3380483	3381443	-	chr7@5.4
NG_003553	chr7	3396184	3397125	-	chr7@5.4
NG_003776	chr7	3448267	3449212	-	chr7@5.4
NM_001000057	chr7	3457135	3458080	+	chr7@5.4
NG_003552	chr7	3483432	3484371	+	chr7@5.4
NM_001001361	chr7	3530296	3531232	+	chr7@5.4
NG_003627	chr7	3553392	3554312	+	chr7@5.4
NM_001001355	chr7	3582948	3583887	-	chr7@5.4
NM_001001357	chr7	3653878	3654814	+	chr7@5.4
NM_001000696	chr7	3689296	3690250	+	chr7@5.4
NG_003777	chr7	3722821	3723100	-	chr7@5.4
NM_001001358	chr7	3734106	3735042	+	chr7@5.4
NG_003771	chr7	3794285	3795060	+	chr7@5.4
NG_003551	chr7	3840923	3841870	+	chr7@5.4
NG_003626	chr7	3862382	3863334	-	chr7@5.4
NG_003550	chr7	3882239	3883159	-	chr7@5.4
NM_001000587	chr7	3938000	3938954	-	chr7@5.4
NM_001001354	chr7	3973797	3974733	-	chr7@5.4
NG_003431	chr7	3995330	3996218	+	chr7@5.4
NG_003625	chr7	4023422	4024355	+	chr7@5.4
NM_001001356	chr7	4057495	4058428	-	chr7@5.4
NM_001001385	chr7	4080502	4081438	-	chr7@5.4
NM_001000705	chr7	4112929	4113874	-	chr7@5.4
NG_003549	chr7	4140418	4141352	-	chr7@5.4
NG_003780	chr7	4155013	4155368	-	chr7@5.4
NG_003548	chr7	4170749	4171661	-	chr7@5.4
NG_003432	chr7	4207743	4208699	-	chr7@5.4
NM_001000588	chr7	4240521	4241484	-	chr7@5.4
NG_003547	chr7	4287332	4288277	-	chr7@5.4
NG_003546	chr7	4332670	4333583	+	chr7@5.4
NG_003781	chr7	4356169	4356734	+	chr7@5.4
NM_001000704	chr7	4367040	4367979	+	chr7@5.4
NM_001001386	chr7	4386211	4387147	-	chr7@5.4
NG_003782	chr7	4407822	4408779	+	chr7@5.4
NG_003783	chr7	4424052	4424553	+	chr7@5.4
NG_003433	chr7	4436710	4437655	+	chr7@5.4
NM_001001367	chr7	4457261	4458203	-	chr7@5.4
NM_001001387	chr7	4496731	4497667	+	chr7@5.4
NG_003659	chr7	4520388	4521324	+	chr7@5.4
NG_003545	chr7	4537600	4538538	+	chr7@5.4
NG_003624	chr7	4565371	4566305	-	chr7@5.4
NG_003623	chr7	4603069	4604017	+	chr7@5.4
NG_003784	chr7	4613975	4614785	+	chr7@5.4
NM_001001368	chr7	4656805	4657744	-	chr7@5.4
NG_003544	chr7	4670956	4671892	-	chr7@5.4
NG_003785	chr7	4701194	4701626	+	chr7@5.4
NG_003543	chr7	4754318	4755338	-	chr7@5.4
NM_001001369	chr7	4776528	4777467	-	chr7@5.4
NG_003786	chr7	4784110	4784651	+	chr7@5.4
NG_003622	chr7	4818949	4819880	+	chr7@5.4
NM_001001370	chr7	4838934	4839912	+	chr7@5.4
NM_001000073	chr7	4858219	4859164	-	chr7@5.4
NM_001000074	chr7	4876210	4877149	+	chr7@5.4
NG_003542	chr7	4890970	4891906	-	chr7@5.4
NM_001000703	chr7	4932739	4933693	+	chr7@5.4
NG_003541	chr7	4969594	4970545	+	chr7@5.4
NM_001001381	chr7	4981709	4982648	+	chr7@5.4
NG_003621	chr7	5020186	5021100	-	chr7@5.4
NG_003652	chr7	5084937	5085852	+	chr7@5.4
NM_001000486	chr7	5103338	5104280	-	chr7@5.4
NM_001000486	chr7	5107875	5108817	+	chr7@5.4
NG_003620	chr7	5136266	5137316	+	chr7@5.4
NM_001000487	chr7	5158602	5159547	-	chr7@5.4
NG_003540	chr7	5169775	5170732	+	chr7@5.4
NM_001001073	chr7	5177962	5178907	+	chr7@5.4
NG_003463	chr7	5200235	5201108	+	chr7@5.4
NG_003539	chr7	5233363	5234299	-	chr7@5.4
NG_003619	chr7	5257401	5258336	-	chr7@5.4
NG_003538	chr7	5295897	5296803	+	chr7@5.4
NG_003787	chr7	5472735	5473249	-	chr7@5.4
NG_003788	chr7	5488853	5489740	-	chr7@5.4
NG_003789	chr7	5531881	5532766	-	chr7@5.4
NG_003791	chr7	5540158	5540398	-	chr7@5.4
NG_003537	chr7	5569623	5570560	-	chr7@5.4
NG_003536	chr7	5589899	5590847	-	chr7@5.4
NG_003535	chr7	5610664	5611653	+	chr7@5.4
NG_003658	chr7	5628860	5629799	+	chr7@5.4
NG_003792	chr7	5647945	5648469	+	chr7@5.4
NG_003793	chr7	5674466	5675337	+	chr7@5.4
NG_003794	chr7	5694155	5695042	+	chr7@5.4
NG_003534	chr7	5779165	5780127	-	chr7@5.4
NG_003795	chr7	5811010	5811732	-	chr7@5.4
NM_001000702	chr7	5825102	5826038	-	chr7@5.4
NG_003480	chr7	5848622	5849589	-	chr7@5.4
NM_001001074	chr7	5905305	5906241	-	chr7@5.4
NG_003481	chr7	5912463	5913222	-	chr7@5.4
NG_003796	chr7	5958890	5959196	-	chr7@5.4
NM_001000590	chr7	5977780	5978740	-	chr7@5.4
NG_003618	chr7	5998647	5999595	-	chr7@5.4
NG_003533	chr7	6025417	6026367	-	chr7@5.4
NG_003532	chr7	6102268	6103201	+	chr7@5.4
NG_003531	chr7	6119454	6120394	+	chr7@5.4
NG_003482	chr7	6144269	6145205	+	chr7@5.4
NM_001000938	chr7	6335591	6336527	+	chr7@5.4
NM_001000700	chr7	6358950	6359886	+	chr7@5.4
NG_003797	chr7	6392780	6393720	-	chr7@5.4
NG_003798	chr7	6401054	6402006	-	chr7@5.4
NG_003799	chr7	6409563	6410521	-	chr7@5.4
NM_001000077	chr7	6429403	6430339	-	chr7@5.4
NG_003434	chr7	6455815	6456810	+	chr7@5.4
NM_001001371	chr7	6493633	6494572	-	chr7@5.4
NG_003530	chr7	6503470	6504396	-	chr7@5.4
NG_003651	chr7	6541929	6542883	-	chr7@5.4
NG_003800	chr7	6579973	6580890	+	chr7@5.4
NM_001000075	chr7	6592172	6593123	-	chr7@5.4
NM_001000076	chr7	6620858	6621803	-	chr7@5.4
NG_003465	chr7	6652193	6653174	+	chr7@5.4
NG_003801	chr7	6700490	6700703	+	chr7@5.4
NG_003529	chr7	6726931	6727868	+	chr7@5.4
NG_003528	chr7	6744971	6745874	+	chr7@5.4
NM_001000071	chr7	6761552	6762491	+	chr7@5.4
NG_003802	chr7	6776619	6777463	+	chr7@5.4
NM_001000699	chr7	6799207	6800152	+	chr7@5.4
NG_003527	chr7	6864164	6865148	+	chr7@5.4
NM_001000070	chr7	6876273	6877197	-	chr7@5.4
NG_003526	chr7	6908251	6909175	-	chr7@5.4
NG_003803	chr7	6929170	6930050	-	chr7@5.4
NG_003650	chr7	6992092	6993042	+	chr7@5.4
NM_001000069	chr7	7012695	7013655	-	chr7@5.4
NG_003804	chr7	7031269	7032205	-	chr7@5.4
NM_001001075	chr7	7038715	7039654	-	chr7@5.4
NG_003805	chr7	7052315	7053266	+	chr7@5.4
NM_001000068	chr7	7079282	7080206	-	chr7@5.4
NG_003806	chr7	7098806	7099213	-	chr7@5.4
NG_003525	chr7	7120014	7120930	-	chr7@5.4
NG_003617	chr7	7127651	7128601	+	chr7@5.4
NG_003524	chr7	7149658	7150582	+	chr7@5.4
NM_001001366	chr7	7205610	7206549	-	chr7@5.4
NG_003523	chr7	7217600	7218555	-	chr7@5.4
NG_003522	chr7	7263036	7263971	+	chr7@5.4
NG_003521	chr7	7276650	7277589	+	chr7@5.4
NG_003520	chr7	7283925	7284878	-	chr7@5.4
NG_003807	chr7	7309232	7309992	+	chr7@5.4
NG_003519	chr7	7336132	7337041	+	chr7@5.4
NG_003616	chr7	7348975	7349915	+	chr7@5.4
NG_003649	chr7	7361265	7362197	+	chr7@5.4
NG_003518	chr7	7376017	7376954	+	chr7@5.4
NG_003517	chr7	7404292	7405237	+	chr7@5.4
NG_003808	chr7	7434031	7434855	+	chr7@5.4
NG_003516	chr7	7457714	7458649	+	chr7@5.4
NG_003809	chr7	7462754	7463418	+	chr7@5.4
NG_003615	chr7	7505254	7506216	+	chr7@5.4
NG_003810	chr7	7552869	7553130	-	chr7@5.4
NG_003811	chr7	7557397	7557913	+	chr7@5.4
NG_003812	chr7	7569746	7570172	-	chr7@5.4
NG_003813	chr7	7598289	7599187	-	chr7@5.4
NG_003515	chr7	7604477	7605413	-	chr7@5.4
NM_001001365	chr7	7639415	7640351	+	chr7@5.4
NG_003514	chr7	7681250	7682177	-	chr7@5.4
NM_001001364	chr7	7714859	7715795	-	chr7@5.4
NM_001001363	chr7	7740219	7741155	+	chr7@5.4
NG_003814	chr7	7812237	7813182	-	chr7@5.4
NG_003815	chr7	7825409	7825909	-	chr7@5.4
NM_001000067	chr7	7860575	7861520	-	chr7@5.4
NG_003512	chr7	7889064	7890000	+	chr7@5.4
NM_001000072	chr7	7912858	7913797	-	chr7@5.4
NM_001000066	chr7	7923537	7924476	-	chr7@5.4
NM_001001362	chr7	7959439	7960420	-	chr7@5.4
NM_001000698	chr7	7997687	7998644	-	chr7@5.4
NM_001000065	chr7	8016398	8017361	-	chr7@5.4
NG_003816	chr7	8037136	8037984	+	chr7@5.4
NM_001000064	chr7	8088225	8089164	+	chr7@5.4
NM_001001076	chr7	8104863	8105802	+	chr7@5.4
NM_001000498	chr7	8119952	8120891	+	chr7@5.4
NG_003462	chr7	8165764	8166703	+	chr7@5.4
NM_001000697	chr7	8221994	8222942	-	chr7@5.4
NM_001001077	chr7	8255726	8256674	-	chr7@5.4
NM_001000522	chr7	8294467	8295412	-	chr7@5.4
NM_001000591	chr7	8316800	8317760	-	chr7@5.4
NM_001000063	chr7	8424056	8424998	-	chr7@5.4
NM_001000062	chr7	8465000	8465969	-	chr7@5.4
NM_001000998	chr7	12016229	12017165	+	chr7@12.4
NG_003456	chr7	12019092	12019350	-	chr7@12.4
NM_001000421	chr7	12042577	12043537	-	chr7@12.4
NM_001000712	chr7	12063523	12064480	-	chr7@12.4
NM_001000941	chr7	12100016	12100946	-	chr7@12.4
NM_207597	chr7	12105959	12106889	-	chr7@12.4
NM_001000711	chr7	12127745	12128678	-	chr7@12.4
NG_003817	chr7	12153579	12153736	-	chr7@12.4
NM_001000592	chr7	12171065	12172019	-	chr7@12.4
NM_173335	chr7	12192675	12193629	-	chr7@12.4
NM_001000710	chr7	12227723	12228656	-	chr7@12.4
NM_001000709	chr7	12276096	12277029	+	chr7@12.4
NM_001000420	chr7	12337404	12338337	+	chr7@12.4
NM_001000419	chr7	12362118	12363081	+	chr7@12.4
NM_001000418	chr7	12543994	12544936	+	chr7@12.4
NG_003483	chr7	12683719	12684374	+	chr7@12.4
NM_001001379	chr7	13938225	13939182	-	chr7@14.2
NM_001000593	chr7	14033128	14034064	+	chr7@14.2
NM_001001380	chr7	14059659	14060616	-	chr7@14.2
NM_001001388	chr7	14175377	14176334	-	chr7@14.2
NG_003454	chr7	14390638	14391593	+	chr7@14.2
NM_001000416	chr7	14451418	14452375	-	chr7@14.2
NM_001000485	chr7	16550152	16551103	-	chr7@16.6
NG_003818	chr7	18168723	18169600	+	chr7@18.2
NG_003484	chr7	18172778	18173671	+	chr7@18.2
NG_003820	chr7	18300809	18301022	+	chr7@18.2
NG_003821	chr7	85419731	85420099	-	chr7@85.4
NM_001000906	chr7	137129180	137130140	-	chr7@137.2
NM_001001078	chr7	137153326	137154244	-	chr7@137.2
NM_001000423	chr7	137185656	137186586	-	chr7@137.2
NM_001000424	chr7	137240214	137241141	+	chr7@137.2
NM_001000993	chr7	137262674	137263610	+	chr7@137.2
NG_003822	chr7	137288683	137289463	+	chr7@137.2
NG_003823	chr7	137291603	137291777	+	chr7@137.2
NM_001000425	chr7	137316659	137317592	+	chr7@137.2
NG_003824	chr8	16053658	16054237	+	chr8@16.2
NG_003825	chr8	16067225	16067564	-	chr8@16.2
NG_003826	chr8	16077517	16077922	+	chr8@16.2
NM_001000885	chr8	16101518	16102457	-	chr8@16.2
NG_003595	chr8	16126492	16127420	-	chr8@16.2
NM_001000884	chr8	16162856	16163795	-	chr8@16.2
NM_001000883	chr8	16184689	16185655	-	chr8@16.2
NM_001000988	chr8	16256158	16257106	-	chr8@16.2
NG_003827	chr8	16291379	16292246	+	chr8@16.2
NM_001000516	chr8	16840426	16841368	-	chr8@18.1
NM_001000882	chr8	16883001	16883940	-	chr8@18.1
NM_001000426	chr8	16919214	16920153	+	chr8@18.1
NM_001000881	chr8	16972164	16973103	+	chr8@18.1
NM_001000880	chr8	17037543	17038482	-	chr8@18.1
NG_003828	chr8	17044423	17044819	+	chr8@18.1
NM_001000987	chr8	17054063	17054999	+	chr8@18.1
NM_001000879	chr8	17080937	17081900	-	chr8@18.1
NM_001000428	chr8	17104382	17105321	-	chr8@18.1
NG_003829	chr8	17119831	17120181	+	chr8@18.1
NM_001000986	chr8	17145081	17146050	-	chr8@18.1
NG_003830	chr8	17160867	17161722	-	chr8@18.1
NG_003831	chr8	17166695	17166821	-	chr8@18.1
NM_001000878	chr8	17207230	17208169	-	chr8@18.1
NG_003646	chr8	17229173	17230128	-	chr8@18.1
NM_001001079	chr8	17279595	17280525	-	chr8@18.1
NM_001001080	chr8	17292937	17293879	-	chr8@18.1
NM_001000427	chr8	17304747	17305722	-	chr8@18.1
NG_003645	chr8	17311711	17312635	+	chr8@18.1
NG_003594	chr8	17367759	17368694	-	chr8@18.1
NM_001000877	chr8	17431571	17432510	+	chr8@18.1
NM_001001017	chr8	17446742	17447681	+	chr8@18.1
NM_001000876	chr8	17484317	17485256	-	chr8@18.1
NM_001000429	chr8	17541294	17542212	-	chr8@18.1
NM_001000431	chr8	17687843	17688782	-	chr8@18.1
NM_001000875	chr8	17712106	17713045	+	chr8@18.1
NM_001000874	chr8	17754291	17755263	-	chr8@18.1
NG_003662	chr8	17795430	17796381	+	chr8@18.1
NM_001000432	chr8	17845259	17846177	-	chr8@18.1
NG_003832	chr8	17860679	17861018	+	chr8@18.1
NG_003833	chr8	17890234	17890771	+	chr8@18.1
NG_003834	chr8	17925341	17926258	-	chr8@18.1
NM_001000433	chr8	17948016	17948955	-	chr8@18.1
NM_001000873	chr8	17986445	17987384	+	chr8@18.1
NG_003593	chr8	18027003	18027970	-	chr8@18.1
NM_001000872	chr8	18095281	18096223	-	chr8@18.1
NM_001000871	chr8	18151984	18152914	+	chr8@18.1
NM_001000985	chr8	18173859	18174789	+	chr8@18.1
NG_003835	chr8	18232471	18232705	+	chr8@18.1
NM_001000870	chr8	18233381	18234311	+	chr8@18.1
NM_001000869	chr8	18351768	18352707	-	chr8@18.1
NM_001000984	chr8	18392708	18393650	+	chr8@18.1
NM_001000868	chr8	18409681	18410611	+	chr8@18.1
NM_001000867	chr8	18447206	18448145	+	chr8@18.1
NG_003836	chr8	18477564	18478232	+	chr8@18.1
NG_003592	chr8	18516805	18517729	+	chr8@18.1
NM_001000434	chr8	18544842	18545799	+	chr8@18.1
NG_003837	chr8	18578861	18579563	-	chr8@18.1
NM_001001005	chr8	18584176	18585115	-	chr8@18.1
NM_001000983	chr8	18628572	18629568	-	chr8@18.1
NM_001001016	chr8	18724680	18725676	+	chr8@18.1
NG_003591	chr8	18755714	18756655	+	chr8@18.1
NG_003838	chr8	18786184	18786872	-	chr8@18.1
NM_001000865	chr8	18790824	18791763	-	chr8@18.1
NG_003590	chr8	18844649	18845594	+	chr8@18.1
NM_001000864	chr8	18918612	18919542	+	chr8@18.1
NG_003644	chr8	19030727	19031657	+	chr8@18.1
NG_003589	chr8	19043454	19044383	+	chr8@18.1
NG_003839	chr8	19055916	19056282	-	chr8@18.1
NG_003840	chr8	19057032	19057310	-	chr8@18.1
NM_001000862	chr8	19105017	19106016	+	chr8@18.1
NG_003841	chr8	19118054	19118484	-	chr8@18.1
NM_001000981	chr8	19279257	19280187	+	chr8@18.1
NM_001000859	chr8	19300780	19301743	+	chr8@18.1
NM_001000594	chr8	19330567	19331530	-	chr8@18.1
NM_001000820	chr8	38981464	38982394	-	chr8@39.3
NM_001001081	chr8	39009980	39010910	-	chr8@39.3
NM_001000435	chr8	39053503	39054436	+	chr8@39.3
NM_001001120	chr8	39085176	39086109	+	chr8@39.3
NM_001000436	chr8	39119584	39120514	+	chr8@39.3
NM_001000819	chr8	39132983	39133919	+	chr8@39.3
NM_001000966	chr8	39250515	39251451	+	chr8@39.3
NM_001000818	chr8	39295242	39296175	+	chr8@39.3
NM_001000817	chr8	39315120	39316050	+	chr8@39.3
NM_001001082	chr8	39354270	39355218	+	chr8@39.3
NM_001000437	chr8	39394219	39395164	+	chr8@39.3
NG_003583	chr8	39411163	39412107	+	chr8@39.3
NM_001000816	chr8	39430472	39431399	+	chr8@39.3
NG_003842	chr8	39475795	39476737	-	chr8@39.3
NG_003457	chr8	39494918	39495848	+	chr8@39.3
NG_003582	chr8	39502525	39503454	+	chr8@39.3
NG_003843	chr8	39579921	39580098	-	chr8@39.3
NG_003844	chr8	39589031	39589816	+	chr8@39.3
NM_001000815	chr8	39600676	39601621	+	chr8@39.3
NM_001000438	chr8	39616222	39617155	+	chr8@39.3
NM_001000439	chr8	39680825	39681758	+	chr8@39.3
NM_001000488	chr8	40331564	40332497	+	chr8@41
NM_001000965	chr8	40343943	40344897	+	chr8@41
NM_001000814	chr8	40348863	40349805	+	chr8@41
NM_001000440	chr8	40372836	40373775	+	chr8@41
NM_001000441	chr8	40391141	40392083	+	chr8@41
NG_003640	chr8	40403436	40404469	+	chr8@41
NM_001001083	chr8	40425951	40426935	+	chr8@41
NM_001000442	chr8	40440943	40441885	+	chr8@41
NM_001000443	chr8	40448853	40449786	+	chr8@41
NM_001000964	chr8	40456524	40457466	+	chr8@41
NM_001000444	chr8	40485424	40486366	+	chr8@41
NM_001000595	chr8	40502657	40503599	+	chr8@41
NM_001000813	chr8	40516068	40517019	+	chr8@41
NM_001000445	chr8	40521374	40522307	+	chr8@41
NM_001001084	chr8	40541658	40542600	+	chr8@41
NM_001000446	chr8	40553208	40554150	+	chr8@41
NM_001000447	chr8	40564331	40565273	+	chr8@41
NM_001000812	chr8	40576101	40577037	+	chr8@41
NM_001000963	chr8	40590554	40591484	+	chr8@41
NM_001001013	chr8	40602203	40603133	+	chr8@41
NM_001000811	chr8	40607372	40608305	+	chr8@41
NM_001000448	chr8	40614854	40615787	+	chr8@41
NM_001000449	chr8	40628713	40629646	+	chr8@41
NM_001000450	chr8	40651212	40652148	+	chr8@41
NM_001000451	chr8	40660061	40660994	+	chr8@41
NM_001000810	chr8	40677695	40678628	+	chr8@41
NM_001000809	chr8	40685056	40685989	+	chr8@41
NM_001000808	chr8	40695130	40696063	+	chr8@41
NM_001000807	chr8	40704531	40705452	+	chr8@41
NM_001000452	chr8	40719227	40720160	+	chr8@41
NM_001001020	chr8	40734210	40735143	+	chr8@41
NM_001000806	chr8	40752182	40753115	+	chr8@41
NM_001000453	chr8	40765173	40766103	+	chr8@41
NM_001000454	chr8	40779817	40780750	-	chr8@41
NM_001000805	chr8	40791255	40792188	-	chr8@41
NM_001001085	chr8	40795995	40796928	-	chr8@41
NG_003846	chr8	40803606	40804550	-	chr8@41
NM_001001086	chr8	40824697	40825630	+	chr8@41
NM_001000596	chr8	40845700	40846636	-	chr8@41
NG_003847	chr8	40901993	40902926	+	chr8@41
NM_001000455	chr8	40928749	40929697	+	chr8@41
NM_001000962	chr8	40967624	40968557	+	chr8@41
NM_001000804	chr8	40997627	40998569	+	chr8@41
NM_001000803	chr8	41035905	41036847	+	chr8@41
NG_003848	chr8	41055822	41056690	+	chr8@41
NM_001000456	chr8	41077278	41078214	+	chr8@41
NM_001000457	chr8	41090460	41091414	+	chr8@41
NM_001000802	chr8	41102253	41103189	+	chr8@41
NG_003486	chr8	41117669	41118599	+	chr8@41
NG_003849	chr8	41125725	41126614	+	chr8@41
NG_003661	chr8	41145995	41146925	+	chr8@41
NG_003850	chr8	41153175	41153854	+	chr8@41
NG_003581	chr8	41185372	41186299	+	chr8@41
NM_001000458	chr8	41191131	41192067	-	chr8@41
NM_001000801	chr8	41209221	41210154	-	chr8@41
NM_001000800	chr8	41227971	41228907	-	chr8@41
NG_003851	chr8	41256089	41256638	+	chr8@41
NG_003852	chr8	41270356	41270746	-	chr8@41
NM_173129	chr8	41283981	41284917	-	chr8@41
NM_001000961	chr8	41318138	41319086	-	chr8@41
NM_001000517	chr8	41338429	41339389	-	chr8@41
NG_003853	chr8	41395926	41396779	-	chr8@41
NM_001000518	chr8	41413995	41415048	-	chr8@41
NG_003855	chr8	41428162	41428881	-	chr8@41
NM_001000459	chr8	41439188	41440133	-	chr8@41
NM_001000799	chr8	41467014	41467974	-	chr8@41
NG_003580	chr8	41527954	41528897	-	chr8@41
NM_001000798	chr8	41537003	41537948	-	chr8@41
NG_003856	chr8	41560278	41561109	-	chr8@41
NG_003458	chr8	41576842	41577787	-	chr8@41
NM_001000797	chr8	41593585	41594545	-	chr8@41
NM_001000960	chr8	41636674	41637586	-	chr8@41
NM_001000460	chr8	41651889	41652834	-	chr8@41
NM_001000597	chr8	41674630	41675566	-	chr8@41
NM_001000598	chr8	41689526	41690471	-	chr8@41
NG_003857	chr8	41706292	41707163	-	chr8@41
NM_001000461	chr8	41719512	41720457	-	chr8@41
NG_003858	chr8	42270559	42270859	-	chr8@42.7
NG_003460	chr8	42281251	42282059	-	chr8@42.7
NG_003860	chr8	42295026	42295869	-	chr8@42.7
NM_001000462	chr8	42304861	42305806	-	chr8@42.7
NM_001000463	chr8	42330888	42331833	-	chr8@42.7
NM_001000796	chr8	42347107	42348034	-	chr8@42.7
NM_001000464	chr8	42376649	42377585	-	chr8@42.7
NM_001000959	chr8	42391310	42392264	-	chr8@42.7
NM_001000465	chr8	42425204	42426143	-	chr8@42.7
NM_001000519	chr8	42446001	42446937	-	chr8@42.7
NM_001000795	chr8	42490838	42491771	+	chr8@42.7
NM_001000466	chr8	42496925	42497870	+	chr8@42.7
NG_003861	chr8	42522140	42522336	+	chr8@42.7
NM_001000467	chr8	42526047	42526992	+	chr8@42.7
NG_003862	chr8	42542560	42543007	+	chr8@42.7
NM_001000794	chr8	42552506	42553442	+	chr8@42.7
NM_001000468	chr8	42587647	42588565	-	chr8@42.7
NM_001000469	chr8	42614475	42615411	-	chr8@42.7
NM_001000793	chr8	42661118	42662057	+	chr8@42.7
NG_003863	chr8	42673472	42674141	+	chr8@42.7
NM_001001087	chr8	42684673	42685582	+	chr8@42.7
NM_001000470	chr8	42701065	42702004	+	chr8@42.7
NM_001000471	chr8	42722556	42723495	+	chr8@42.7
NM_001000792	chr8	42739118	42740051	+	chr8@42.7
NM_001000472	chr8	42772174	42773110	+	chr8@42.7
NG_003639	chr8	42801987	42803080	+	chr8@42.7
NM_001000473	chr8	42821708	42822632	+	chr8@42.7
NM_001000474	chr8	42833025	42833964	+	chr8@42.7
NM_001000475	chr8	42847028	42847964	+	chr8@42.7
NM_001000599	chr8	42863339	42864263	+	chr8@42.7
NM_001000791	chr8	42881401	42882334	+	chr8@42.7
NM_001000476	chr8	42894775	42895705	-	chr8@42.7
NM_001000790	chr8	42902488	42903427	-	chr8@42.7
NM_001000477	chr8	42914995	42915934	-	chr8@42.7
NG_003459	chr8	42935143	42936079	+	chr8@42.7
NM_001000478	chr8	42948351	42949287	-	chr8@42.7
NM_001000479	chr8	42954126	42955059	-	chr8@42.7
NM_001000480	chr8	42975012	42975966	+	chr8@42.7
NM_001000789	chr8	43017537	43018485	-	chr8@42.7
NM_001000481	chr8	43029055	43030000	-	chr8@42.7
NM_001000482	chr8	43148304	43149243	+	chr8@42.7
NG_003864	chr9	83355192	83355981	-	chr9@83.4
NM_001001088	chr9	91901095	91902034	-	chr9@92
NM_001000483	chr9	91909362	91910298	-	chr9@92
NM_001000753	chr9	91922649	91923588	-	chr9@92
NM_001000520	chr9	91970056	91971028	+	chr9@92
NM_001001121	chr9	91984211	91985183	+	chr9@92
NG_003865	chr9	91985974	91986178	+	chr9@92
NM_001000484	chr9	91994918	91995878	+	chr9@92
NM_001000752	chr9	92002303	92003275	+	chr9@92
NM_001000751	chr9	92012978	92013938	+	chr9@92
NM_001000953	chr9	92026089	92027058	+	chr9@92
NM_001000750	chr9	92044975	92045977	+	chr9@92
NG_003866	chr10	11375425	11376127	-	chr10@11.4
NM_214823	chr10	11378724	11379687	-	chr10@11.4
NM_001000493	chr10	11951293	11952232	-	chr10@12.4
NG_003588	chr10	12095904	12096867	-	chr10@12.4
NM_214822	chr10	12123534	12124476	+	chr10@12.4
NG_003429	chr10	12170567	12171510	-	chr10@12.4
NG_003867	chr10	12195534	12196194	+	chr10@12.4
NM_173333	chr10	12199165	12200107	+	chr10@12.4
NG_003868	chr10	12248976	12249639	-	chr10@12.4
NM_001000858	chr10	12252285	12253248	-	chr10@12.4
NM_214824	chr10	12300201	12301143	-	chr10@12.4
NM_001000980	chr10	12334210	12335155	-	chr10@12.4
NG_003587	chr10	12345590	12346551	-	chr10@12.4
NM_214825	chr10	12357105	12358047	-	chr10@12.4
NM_001000494	chr10	12375938	12376880	-	chr10@12.4
NM_001000979	chr10	12388786	12389728	-	chr10@12.4
NG_003869	chr10	12408957	12409909	-	chr10@12.4
NM_214826	chr10	12441578	12442508	-	chr10@12.4
NM_214830	chr10	12479222	12480164	+	chr10@12.4
NM_001000978	chr10	12505007	12505949	-	chr10@12.4
NM_214829	chr10	12520185	12521127	-	chr10@12.4
NM_214827	chr10	12549767	12550709	-	chr10@12.4
NG_003870	chr10	12586380	12587277	-	chr10@12.4
NM_214828	chr10	12609710	12610649	-	chr10@12.4
NG_003871	chr10	12639078	12639267	-	chr10@12.4
NM_001000857	chr10	12661362	12662304	-	chr10@12.4
NM_001000523	chr10	12706760	12707702	-	chr10@12.4
NM_214831	chr10	12751798	12752740	-	chr10@12.4
NM_214832	chr10	34220905	34221853	-	chr10@34.3
NM_214833	chr10	34280922	34281870	-	chr10@34.3
NM_214834	chr10	34304970	34305918	+	chr10@34.3
NM_001000001	chr10	34741450	34742386	+	chr10@34.9
NM_001000788	chr10	34752175	34753111	+	chr10@34.9
NM_001000000	chr10	34766522	34767458	+	chr10@34.9
NG_003653	chr10	34780239	34781177	+	chr10@34.9
NM_001001089	chr10	34819788	34820718	+	chr10@34.9
NM_001001090	chr10	34833769	34834705	+	chr10@34.9
NM_001000524	chr10	34852919	34853855	+	chr10@34.9
NM_001001091	chr10	34864415	34865345	+	chr10@34.9
NM_001001092	chr10	34887671	34888601	+	chr10@34.9
NM_001001093	chr10	34908777	34909713	+	chr10@34.9
NM_001001094	chr10	34922844	34923777	+	chr10@34.9
NM_001000002	chr10	34941822	34942758	+	chr10@34.9
NM_001001095	chr10	34954790	34955726	+	chr10@34.9
NM_001001096	chr10	34970411	34971347	+	chr10@34.9
NM_001000003	chr10	34999095	35000031	+	chr10@34.9
NG_003872	chr10	35000769	35001075	+	chr10@34.9
NG_003873	chr10	36534883	36535439	+	chr10@36.6
NM_001000787	chr10	36544469	36545417	+	chr10@36.6
NM_001001012	chr10	36555874	36556798	+	chr10@36.6
NM_001000786	chr10	36563788	36564700	+	chr10@36.6
NM_001000005	chr10	36578435	36579359	+	chr10@36.6
NM_001000785	chr10	36596245	36597187	+	chr10@36.6
NM_001000004	chr10	36609795	36610737	+	chr10@36.6
NM_001000784	chr10	36621679	36622621	+	chr10@36.6
NM_001000783	chr10	36635147	36636080	+	chr10@36.6
NG_003874	chr10	36645144	36645676	+	chr10@36.6
NM_214821	chr10	44109507	44110455	-	chr10@44.6
NM_001000782	chr10	44127025	44127979	-	chr10@44.6
NM_001000781	chr10	44145165	44146173	-	chr10@44.6
NM_001000009	chr10	44161643	44162573	-	chr10@44.6
NM_001001002	chr10	44238751	44239681	-	chr10@44.6
NM_001000008	chr10	44267533	44268478	-	chr10@44.6
NG_003638	chr10	44281862	44282807	-	chr10@44.6
NG_003578	chr10	44302877	44303809	-	chr10@44.6
NM_001000780	chr10	44323050	44324013	-	chr10@44.6
NM_001000007	chr10	44336530	44337475	-	chr10@44.6
NM_001000006	chr10	44364080	44365043	-	chr10@44.6
NM_001000779	chr10	44399342	44400281	-	chr10@44.6
NM_001000010	chr10	44410691	44411639	-	chr10@44.6
NG_003875	chr10	44435268	44435567	-	chr10@44.6
NM_001000011	chr10	44441099	44442047	+	chr10@44.6
NG_003876	chr10	44446409	44446769	-	chr10@44.6
NG_003577	chr10	44451971	44452909	+	chr10@44.6
NM_001000778	chr10	44474626	44475574	+	chr10@44.6
NM_001000012	chr10	44502590	44503562	-	chr10@44.6
NM_001000525	chr10	44561104	44562088	+	chr10@44.6
NM_001000013	chr10	44592008	44592929	+	chr10@44.6
NM_001000777	chr10	44604338	44605256	-	chr10@44.6
NM_001000014	chr10	44631514	44632435	-	chr10@44.6
NM_001000015	chr10	44665038	44665959	+	chr10@44.6
NG_003576	chr10	44678244	44679154	-	chr10@44.6
NM_001000016	chr10	44717360	44718281	+	chr10@44.6
NM_001000017	chr10	44730263	44731184	-	chr10@44.6
NM_001000776	chr10	44788841	44789756	+	chr10@44.6
NM_001000018	chr10	44808937	44809858	+	chr10@44.6
NG_003877	chr10	44814159	44814357	-	chr10@44.6
NM_001000958	chr10	44829993	44830914	+	chr10@44.6
NG_003466	chr10	44848950	44849866	-	chr10@44.6
NG_003878	chr10	44861044	44861940	+	chr10@44.6
NM_001000019	chr10	44875313	44876234	+	chr10@44.6
NM_001000775	chr10	44894934	44895855	+	chr10@44.6
NM_001000774	chr10	44924906	44925824	+	chr10@44.6
NM_001000957	chr10	44951321	44952251	+	chr10@44.6
NM_001000773	chr10	44958999	44959989	+	chr10@44.6
NM_001000772	chr10	44988214	44989141	+	chr10@44.6
NM_001000020	chr10	44996761	44997754	+	chr10@44.6
NM_001000771	chr10	45011203	45012133	+	chr10@44.6
NM_001000956	chr10	45029690	45030683	+	chr10@44.6
NM_001000526	chr10	45048764	45049691	-	chr10@44.6
NM_001000021	chr10	45073538	45074465	+	chr10@44.6
NM_001000770	chr10	45088475	45089402	+	chr10@44.6
NM_001000769	chr10	45103889	45104816	+	chr10@44.6
NM_001000022	chr10	45121463	45122390	+	chr10@44.6
NM_001001097	chr10	45893741	45894698	-	chr10@45.9
NM_001000023	chr10	45909961	45910921	-	chr10@45.9
NG_003430	chr10	45937681	45938750	+	chr10@45.9
NM_001000024	chr10	60247832	60248777	+	chr10@61
NM_001000025	chr10	60258730	60259684	+	chr10@61
NM_001000724	chr10	60281563	60282508	-	chr10@61
NM_212527	chr10	60297391	60298336	-	chr10@61
NM_001000723	chr10	60308567	60309512	-	chr10@61
NM_001000722	chr10	60330859	60331801	-	chr10@61
NM_001000944	chr10	60345362	60346298	+	chr10@61
NG_003879	chr10	60378846	60379615	-	chr10@61
NM_001000943	chr10	60435087	60436026	-	chr10@61
NM_001000027	chr10	60460277	60461216	-	chr10@61
NG_003880	chr10	60479282	60479787	+	chr10@61
NG_003632	chr10	60495401	60496323	-	chr10@61
NM_001000721	chr10	60572100	60573036	-	chr10@61
NG_003631	chr10	60580334	60581275	+	chr10@61
NM_001000527	chr10	60595299	60596244	+	chr10@61
NM_001000026	chr10	60648403	60649348	+	chr10@61
NG_004066	chr10	60663539	60664484	+	chr10@61
NM_001000028	chr10	60689236	60690175	-	chr10@61
NM_001000720	chr10	60726837	60727776	-	chr10@61
NG_003660	chr10	60779076	60780017	-	chr10@61
NM_001000719	chr10	60790510	60791449	+	chr10@61
NG_003882	chr10	60806041	60806202	+	chr10@61
NM_001000718	chr10	60867439	60868378	+	chr10@61
NM_001000717	chr10	60879382	60880321	-	chr10@61
NM_001000029	chr10	60901665	60902604	-	chr10@61
NG_004053	chr10	60972025	60972935	+	chr10@61
NM_001000716	chr10	60978679	60979612	-	chr10@61
NG_003630	chr10	61011698	61012636	+	chr10@61
NM_001000030	chr10	61017047	61017986	-	chr10@61
NM_001000031	chr10	61047770	61048706	-	chr10@61
NM_001000942	chr10	61132057	61132996	-	chr10@61
NM_001000715	chr10	61175030	61175966	+	chr10@61
NG_003883	chr10	61214204	61214665	-	chr10@61
NM_001000495	chr10	61222943	61223882	-	chr10@61
NM_001000032	chr10	61265521	61266457	+	chr10@61
NM_001000033	chr10	61320341	61321286	-	chr10@61
NG_003558	chr10	61387358	61388307	-	chr10@61
NM_001000528	chr10	61399360	61400296	-	chr10@61
NG_003557	chr10	61415363	61416303	+	chr10@61
NM_001000034	chr10	61433166	61434114	+	chr10@61
NM_001001350	chr10	61457680	61458628	+	chr10@61
NM_001000035	chr10	61495511	61496450	+	chr10@61
NM_001000036	chr10	61506809	61507754	-	chr10@61
NM_001001098	chr10	61530102	61531074	+	chr10@61
NM_001000038	chr10	61568685	61569657	+	chr10@61
NM_001001351	chr10	61584964	61585912	-	chr10@61
NG_003556	chr10	61626544	61627496	-	chr10@61
NM_001000037	chr10	61646420	61647356	+	chr10@61
NM_001000714	chr10	61672426	61673362	+	chr10@61
NM_001000039	chr10	76200258	76201194	-	chr10@76.2
NM_001000040	chr10	76204359	76205295	-	chr10@76.2
NM_001000713	chr10	76215514	76216456	-	chr10@76.2
NG_003461	chr11	18376973	18377882	+	chr11@18.4
NG_003885	chr11	19923315	19924023	+	chr11@19.9
NM_001001099	chr11	41834790	41835711	+	chr11@42.2
NM_001001100	chr11	41844046	41844967	+	chr11@42.2
NM_001001102	chr11	41868726	41869644	+	chr11@42.2
NM_001001103	chr11	41896392	41897310	+	chr11@42.2
NM_001000496	chr11	41912836	41913757	-	chr11@42.2
NG_003561	chr11	41950607	41951523	+	chr11@42.2
NM_001000945	chr11	41973280	41974210	-	chr11@42.2
NM_001001353	chr11	41992721	41993651	-	chr11@42.2
NM_001001352	chr11	42002331	42003252	-	chr11@42.2
NM_001000530	chr11	42025850	42026774	+	chr11@42.2
NM_001000729	chr11	42068253	42069174	+	chr11@42.2
NM_001001383	chr11	42088615	42089545	+	chr11@42.2
NM_001000728	chr11	42100416	42101346	+	chr11@42.2
NM_001000531	chr11	42117260	42118187	-	chr11@42.2
NM_001001104	chr11	42154001	42154922	+	chr11@42.2
NG_003887	chr11	42174482	42175408	+	chr11@42.2
NM_001001105	chr11	42190922	42191846	+	chr11@42.2
NM_001001106	chr11	42214156	42215080	+	chr11@42.2
NM_001001107	chr11	42224861	42225785	+	chr11@42.2
NM_001001108	chr11	42235810	42236734	+	chr11@42.2
NM_001000052	chr11	42246371	42247295	+	chr11@42.2
NG_003560	chr11	42262858	42263789	+	chr11@42.2
NM_001000727	chr11	42280807	42281737	+	chr11@42.2
NG_003888	chr11	42286102	42286947	+	chr11@42.2
NM_001000051	chr11	42319575	42320505	-	chr11@42.2
NG_003889	chr11	42347511	42348342	+	chr11@42.2
NM_001000726	chr11	42354137	42355067	-	chr11@42.2
NG_003559	chr11	42370453	42371375	+	chr11@42.2
NM_001000050	chr11	42377114	42378044	-	chr11@42.2
NM_001000725	chr11	42452685	42453639	+	chr11@42.2
NM_001000049	chr11	42464604	42465558	+	chr11@42.2
NM_001001009	chr11	42476289	42477243	+	chr11@42.2
NM_001000048	chr11	42510258	42511188	+	chr11@42.2
NM_001000047	chr11	42535237	42536167	+	chr11@42.2
NM_001000046	chr11	42593181	42594111	+	chr11@42.2
NM_001000045	chr11	42625520	42626447	+	chr11@42.2
NM_001000908	chr11	83560706	83561651	+	chr11@83.7
NM_001000044	chr11	83598151	83599093	+	chr11@83.7
NM_001000043	chr11	83676379	83677318	+	chr11@83.7
NM_001000532	chr11	83701207	83702146	+	chr11@83.7
NM_001000042	chr11	83726614	83727553	-	chr11@83.7
NM_001000041	chr11	83815768	83816710	+	chr11@83.7
NG_003890	chr12	16826161	16826952	+	chr12@16.8
NG_003467	chr12	17416074	17416960	-	chr12@17.4
NG_003891	chr13	89286876	89287621	-	chr13@89.5
NM_001000499	chr13	89359270	89360200	+	chr13@89.5
NG_003892	chr13	89470110	89470716	-	chr13@89.5
NG_003894	chr13	89486092	89486633	+	chr13@89.5
NM_001000078	chr13	89523912	89524845	-	chr13@89.5
NG_003895	chr13	89537699	89538521	+	chr13@89.5
NM_001000533	chr13	89580566	89581499	-	chr13@89.5
NM_001000079	chr13	89600017	89600959	+	chr13@89.5
NM_001000080	chr13	89613346	89614288	+	chr13@89.5
NM_001000081	chr13	89971328	89972273	+	chr13@90.2
NM_001001109	chr13	89986242	89987181	+	chr13@90.2
NG_003435	chr13	89987879	89988418	+	chr13@90.2
NM_001000913	chr13	89999841	90000780	+	chr13@90.2
NM_001000082	chr13	90010137	90011091	+	chr13@90.2
NM_001000083	chr13	90032724	90033663	+	chr13@90.2
NM_001000995	chr13	90042002	90042950	+	chr13@90.2
NM_001000912	chr13	90062195	90063146	+	chr13@90.2
NM_001000084	chr13	90074451	90075375	-	chr13@90.2
NM_001000085	chr13	90101547	90102495	+	chr13@90.2
NG_003896	chr13	90109244	90110199	+	chr13@90.2
NM_001000500	chr13	90117882	90118830	+	chr13@90.2
NM_001000501	chr13	90126335	90127301	+	chr13@90.2
NM_001000911	chr13	90219639	90220581	-	chr13@90.2
NM_001000910	chr13	90235665	90236598	+	chr13@90.2
NG_003601	chr13	90244095	90245074	+	chr13@90.2
NM_001000086	chr13	90254300	90255230	+	chr13@90.2
NM_001000087	chr13	90289997	90290951	+	chr13@90.2
NM_001000909	chr13	90334343	90335321	+	chr13@90.2
NG_003897	chr14	38732195	38733076	-	chr14@38.7
NM_001000088	chr15	12384767	12385736	-	chr15@12.5
NM_001000502	chr15	12472118	12473072	-	chr15@12.5
NM_001000534	chr15	12608539	12609487	+	chr15@12.5
NM_001000093	chr15	25943480	25944434	-	chr15@26.3
NM_001000973	chr15	25973846	25974827	-	chr15@26.3
NM_001000094	chr15	26021475	26022402	-	chr15@26.3
NM_001000096	chr15	26048341	26049283	-	chr15@26.3
NM_001000841	chr15	26117615	26118554	+	chr15@26.3
NM_001001003	chr15	26153522	26154458	+	chr15@26.3
NM_001000840	chr15	26177064	26178000	+	chr15@26.3
NM_001000839	chr15	26190439	26191375	+	chr15@26.3
NG_004054	chr15	26241962	26242898	+	chr15@26.3
NM_001000521	chr15	26258160	26259096	+	chr15@26.3
NM_001000097	chr15	26318576	26319551	+	chr15@26.3
NM_001000838	chr15	26356024	26356963	+	chr15@26.3
NG_003436	chr15	26373102	26374044	+	chr15@26.3
NM_001000089	chr15	26411167	26412094	-	chr15@26.3
NM_001000971	chr15	26434829	26435759	-	chr15@26.3
NM_001000090	chr15	26476154	26477126	-	chr15@26.3
NM_001000091	chr15	26520265	26521240	+	chr15@26.3
NM_001001015	chr15	26558929	26559865	-	chr15@26.3
NM_001000092	chr15	26575634	26576606	-	chr15@26.3
NM_001000837	chr15	26610517	26611492	-	chr15@26.3
NM_001000836	chr15	26624876	26625851	-	chr15@26.3
NM_001000835	chr15	26654204	26655137	-	chr15@26.3
NG_003469	chr15	26679884	26680826	+	chr15@26.3
NM_001000970	chr15	26713570	26714557	-	chr15@26.3
NM_001000503	chr15	27066945	27067941	-	chr15@27.1
NM_001000834	chr15	27491783	27492719	-	chr15@27.5
NM_001000833	chr15	27836370	27837312	-	chr15@27.9
NM_001000099	chr15	27856906	27857848	-	chr15@27.9
NM_001000100	chr15	27885071	27886028	-	chr15@27.9
NM_001000832	chr15	27902631	27903588	-	chr15@27.9
NM_001000535	chr15	27944639	27945566	+	chr15@27.9
NM_001000101	chr15	27959603	27960536	-	chr15@27.9
NM_001000102	chr15	27984436	27985441	-	chr15@27.9
NM_001000103	chr15	32359832	32360777	-	chr15@32.4
NG_003898	chr15	109648718	109648997	+	chr15@109.6
NG_003647	chr16	18154195	18155101	-	chr16@18.2
NG_003899	chr16	27411462	27411699	-	chr16@27.5
NG_003900	chr16	27596226	27596842	+	chr16@27.5
NG_003901	chr16	27685780	27686420	+	chr16@27.5
NM_001001122	chr17	5504664	5505591	+	chr17@5.5
NM_001000104	chr17	5519350	5520298	-	chr17@5.5
NM_021860	chr17	50450671	50451613	-	chr17@50.6
NG_003470	chr17	50487655	50488566	+	chr17@50.6
NG_003603	chr17	50509122	50510041	+	chr17@50.6
NM_001000536	chr17	50547642	50548581	-	chr17@50.6
NM_001000105	chr17	50605391	50606312	+	chr17@50.6
NG_003602	chr17	50675057	50675995	+	chr17@50.6
NM_001000106	chr17	51252477	51253416	+	chr17@51.3
NM_001000107	chr17	51308591	51309545	-	chr17@51.3
NM_001001007	chr17	51407186	51408137	+	chr17@51.3
NG_003437	chr17	58143567	58143967	-	chr17@58.1
NM_001000108	chr19	23197954	23198893	-	chr19@23.2
NM_001000537	chr19	26297954	26298899	-	chr19@26.3
NM_001000267	chr20	92809	93748	-	chr20@0.8
NG_003902	chr20	144373	144802	+	chr20@0.8
NM_001000895	chr20	164657	165596	+	chr20@0.8
NM_001000266	chr20	178031	178970	-	chr20@0.8
NG_003598	chr20	187013	187953	-	chr20@0.8
NM_001000268	chr20	196470	197409	-	chr20@0.8
NG_003903	chr20	202714	203531	+	chr20@0.8
NM_001000894	chr20	212578	213517	-	chr20@0.8
NG_003597	chr20	217781	218721	-	chr20@0.8
NM_001000893	chr20	247818	248757	-	chr20@0.8
NM_001000892	chr20	261422	262361	-	chr20@0.8
NM_001000891	chr20	274511	275555	-	chr20@0.8
NM_001001006	chr20	289689	290628	-	chr20@0.8
NM_001000890	chr20	305478	306417	-	chr20@0.8
NM_001000269	chr20	334751	335690	-	chr20@0.8
NM_001000270	chr20	350708	351650	+	chr20@0.8
NG_003474	chr20	407206	408170	+	chr20@0.8
NM_001001373	chr20	416556	417510	-	chr20@0.8
NM_001000508	chr20	428929	429895	+	chr20@0.8
NM_001000275	chr20	540074	541079	+	chr20@0.8
NM_001000889	chr20	558684	559656	-	chr20@0.8
NM_001000274	chr20	581242	582214	-	chr20@0.8
NM_001000273	chr20	609213	610185	-	chr20@0.8
NM_001000888	chr20	636662	637631	-	chr20@0.8
NM_001000557	chr20	646783	647746	-	chr20@0.8
NM_001001110	chr20	664413	665358	-	chr20@0.8
NM_001000272	chr20	678311	679277	-	chr20@0.8
NM_001001111	chr20	710763	711729	-	chr20@0.8
NG_003904	chr20	720630	721597	-	chr20@0.8
NM_001001112	chr20	738120	739086	-	chr20@0.8
NM_001001113	chr20	747809	748775	-	chr20@0.8
NM_001001114	chr20	757026	757983	-	chr20@0.8
NM_001001374	chr20	769683	770637	+	chr20@0.8
NG_003905	chr20	776106	776463	-	chr20@0.8
NM_001000271	chr20	783079	784018	+	chr20@0.8
NM_001000887	chr20	792619	793558	+	chr20@0.8
NG_003596	chr20	804621	805559	+	chr20@0.8
NM_001001115	chr20	823731	824670	+	chr20@0.8
NM_001000276	chr20	831801	832716	+	chr20@0.8
NM_001000509	chr20	844021	844960	+	chr20@0.8
NM_001000886	chr20	856656	857595	+	chr20@0.8
NG_003906	chr20	875320	876245	+	chr20@0.8
NG_003445	chr20	883447	884386	-	chr20@0.8
NG_003907	chr20	1099325	1099943	+	chr20@0.8
NM_214456	chr20	1102170	1103100	-	chr20@0.8
NG_003908	chr20	1115138	1115721	+	chr20@0.8
NG_003600	chr20	1117617	1118547	-	chr20@0.8
NG_003909	chr20	1126990	1127265	+	chr20@0.8
NM_214460	chr20	1128749	1129679	-	chr20@0.8
NG_003910	chr20	1140799	1141354	+	chr20@0.8
NM_001001116	chr20	1142794	1143724	-	chr20@0.8
NG_003911	chr20	1159114	1159571	+	chr20@0.8
NM_001001117	chr20	1160965	1161895	-	chr20@0.8
NG_003475	chr20	1183140	1183751	+	chr20@0.8
NM_001000277	chr20	1185188	1186118	-	chr20@0.8
NG_003912	chr20	1197206	1198021	-	chr20@0.8
NM_001000896	chr20	1199858	1200788	-	chr20@0.8
NG_003913	chr20	1216264	1217170	-	chr20@0.8
NM_001000279	chr20	1246309	1247263	+	chr20@0.8
NG_003914	chr20	1288389	1289015	+	chr20@0.8
NM_001000510	chr20	1290418	1291348	-	chr20@0.8
NM_001001119	chr20	1336576	1337518	+	chr20@0.8
NM_001001397	chr20	1349772	1350699	+	chr20@0.8
NM_001001421	chr20	1364914	1365841	+	chr20@0.8
NM_001001422	chr20	1381376	1382303	+	chr20@0.8
NM_001001423	chr20	1407045	1407975	+	chr20@0.8
NG_003915	chr20	1423525	1424423	+	chr20@0.8
NG_003917	chr20	1429357	1430069	-	chr20@0.8
NM_001001424	chr20	1437943	1438873	+	chr20@0.8
NM_001001425	chr20	1444983	1445925	-	chr20@0.8
NM_001001426	chr20	1461056	1461995	+	chr20@0.8
NM_001001427	chr20	1489420	1490359	+	chr20@0.8
NG_003599	chr20	1504685	1505624	+	chr20@0.8
NM_001001428	chr20	1529998	1530937	+	chr20@0.8
NM_001001429	chr20	1535908	1536847	+	chr20@0.8
NM_212493	chr20	1542825	1543758	+	chr20@0.8
NG_003918	chrX	31507789	31507966	+	chrX@31.5
NG_003492	chrX	103814124	103814681	-	chrX@103.8
NG_003920	chrX	128987323	128987610	+	chrX@129.3
NG_003921	chrX	128989236	128989919	-	chrX@129.3
NG_003923	chrX	129007843	129008526	-	chrX@129.3
NG_003924	chrX	129123165	129123628	-	chrX@129.3
NG_003925	chrX	129128848	129129311	-	chrX@129.3
NG_003924	chrX	129131952	129132415	+	chrX@129.3
NG_003928	chrX	129309022	129309772	-	chrX@129.3
NG_003930	chrX	129565708	129566054	+	chrX@129.3
NG_003933	chrX	129930825	129931575	-	chrX@129.9
NG_003605	chrX	136287328	136288292	+	chrX@136.4
NM_001000489	chrX	136308529	136309468	-	chrX@136.4
NM_001000490	chrX	136464241	136465174	-	chrX@136.4
NM_001000491	chrX	136587738	136588662	-	chrX@136.4
NM_001000492	chrX	137065640	137066579	-	chrX@137.1
NM_001000264	chrX	160545448	160546387	-	chrX@160.5

## Sheet: DogORsCanFam1
	name	chromosome	start	end	strand	cluster
1	cOR5BW1P	chr1	103899208	103900209	-	chr1@104
2	cOR6Z2	chr1	103972996	103974001	+	chr1@104
3	cOR6Z3	chr1	103982095	103983136	-	chr1@104
4	cOR6Z1	chr1	103998604	103999540	-	chr1@104
5	cOR13S1P	chr1	104025384	104026345	-	chr1@104
6	cOR6C79P	chr2	58075397	58076348	+	chr2@58.2
7	cOR6C62	chr2	58132610	58133552	+	chr2@58.2
8	cOR4K21P	chr2	58248764	58249758	-	chr2@58.2
9	cOR6C25P	chr3	34096337	34097279	-	chr3@34.2
10	cOR6C97P	chr3	34102550	34103568	-	chr3@34.2
11	cOR6C7	chr3	34112430	34113450	-	chr3@34.2
12	cOR6C41P	chr3	34124701	34125526	+	chr3@34.2
13	cOR13P1	chr3	34139489	34140487	+	chr3@34.2
14	cOR6C94P	chr3	34159088	34160082	+	chr3@34.2
15	cOR6C40P	chr3	34186962	34187995	+	chr3@34.2
16	cOR6C88	chr3	34192713	34193649	-	chr3@34.2
17	cOR6C24P	chr3	34212884	34213890	-	chr3@34.2
18	cOR8A1	chr5	12793779	12794706	-	chr5@13.2
19	cOR8B18	chr5	12808968	12809895	+	chr5@13.2
20	cOR8B23P	chr5	12838622	12839630	+	chr5@13.2
21	cOR8C6	chr5	12873020	12873953	+	chr5@13.2
22	cOR8B8	chr5	12901263	12902208	+	chr5@13.2
23	cOR8C7	chr5	12942616	12943546	-	chr5@13.2
24	cOR8B3	chr5	12963351	12964374	+	chr5@13.2
25	cOR8D7	chr5	12973692	12974622	+	chr5@13.2
26	cOR8B22P	chr5	12989173	12990143	+	chr5@13.2
27	cOR8B15P	chr5	13005095	13006132	+	chr5@13.2
28	cOR8B1	chr5	13025274	13026204	+	chr5@13.2
29	cOR8B21	chr5	13039934	13040864	+	chr5@13.2
30	cOR8B19P	chr5	13059607	13060276	+	chr5@13.2
31	cOR8B14	chr5	13077800	13078832	+	chr5@13.2
32	cOR8B20	chr5	13102429	13103359	+	chr5@13.2
33	cOR8B16P	chr5	13117816	13118846	+	chr5@13.2
34	cOR8D2	chr5	13150556	13151480	+	chr5@13.2
35	cOR8D8	chr5	13161564	13162398	+	chr5@13.2
36	cOR8D6	chr5	13173169	13174108	-	chr5@13.2
37	cOR10D1	chr5	13202107	13203037	-	chr5@13.2
38	cOR8G8	chr5	13210414	13211407	-	chr5@13.2
39	cOR8F4	chr5	13223993	13225007	-	chr5@13.2
40	cOR8F2	chr5	13232294	13233251	-	chr5@13.2
41	cOR10D8	chr5	13269720	13270659	-	chr5@13.2
42	cOR10AI1	chr5	13278086	13279019	-	chr5@13.2
43	cOR10D9	chr5	13300420	13301353	-	chr5@13.2
44	cOR10N1	chr5	13346215	13347196	+	chr5@13.2
45	cOR10D4	chr5	13357239	13358172	+	chr5@13.2
46	cOR10D5	chr5	13387172	13388102	-	chr5@13.2
47	cOR10D10	chr5	13397642	13398572	-	chr5@13.2
48	cOR10G15P	chr5	13412545	13413475	+	chr5@13.2
49	cOR10G14P	chr5	13423065	13423999	-	chr5@13.2
50	cOR10G12P	chr5	13441353	13442353	+	chr5@13.2
51	cOR10G13	chr5	13451919	13452852	-	chr5@13.2
52	cOR10G11	chr5	13467326	13468259	+	chr5@13.2
53	cOR10S3	chr5	13481637	13482663	+	chr5@13.2
54	cOR8C5P	chr5	13498135	13499146	-	chr5@13.2
55	cOR6T3P	chr5	13512581	13513528	+	chr5@13.2
56	cOR4D5	chr5	13518557	13519619	-	chr5@13.2
57	cOR8D4	chr5	13559729	13560662	+	chr5@13.2
58	cOR6M6	chr5	13569458	13570403	+	chr5@13.2
59	cOR6M4P	chr5	13587968	13588930	+	chr5@13.2
60	cOR6M5	chr5	13605206	13606151	-	chr5@13.2
61	cOR6M7	chr5	13621939	13622878	+	chr5@13.2
62	cOR1F15	chr6	12638288	12639230	+	chr6@12.6
63	cOR10AH1	chr6	14869845	14870820	+	chr6@14.9
64	cOR2C1	chr6	39455543	39456479	-	chr6@39.5
65	cOR1F14P	chr6	39618044	39619074	-	chr6@39.5
66	cOR6C57P	chr6	42106862	42107847	+	chr6@42.1
67	cOR6C8P	chr6	42148238	42149405	+	chr6@42.1
68	cOR6C52P	chr6	42156644	42157640	-	chr6@42.1
69	cOR11I3	chr6	42677501	42678452	-	chr6@42.7
70	cOR2H10	chr8	3302334	3303324	-	chr8@3.6
71	cOR2B9	chr8	3348985	3349942	-	chr8@3.6
72	cOR2W14	chr8	3385704	3386646	+	chr8@3.6
73	cOR2W13P	chr8	3414603	3415621	+	chr8@3.6
74	cOR2C6	chr8	3439670	3440633	-	chr8@3.6
75	cOR2G4P	chr8	3544999	3545997	-	chr8@3.6
76	cOR11S1	chr8	3591846	3592803	+	chr8@3.6
77	cOR11S2	chr8	3627961	3628918	+	chr8@3.6
78	cOR6C4	chr8	3686964	3687888	+	chr8@3.6
79	cOR6AA1	chr8	3718299	3719238	+	chr8@3.6
80	cOR4L1	chr8	3776918	3777854	-	chr8@3.6
81	cOR4K25P	chr8	3811754	3812738	+	chr8@3.6
82	cOR4Q6P	chr8	3840786	3842022	-	chr8@3.6
83	cOR4D14	chr9	25412712	25413651	+	chr9@25.4
84	cOR4D2	chr9	25423096	25424038	+	chr9@25.4
85	cOR4D15	chr9	25434250	25435192	+	chr9@25.4
86	cOR1D8	chr9	39657354	39658329	-	chr9@39.8
87	cOR1D10P	chr9	39667926	39668966	-	chr9@39.8
88	cOR1D12P	chr9	39700145	39701110	-	chr9@39.8
89	cOR1A3	chr9	39727121	39728048	-	chr9@39.8
90	cOR1A4	chr9	39743365	39744277	-	chr9@39.8
91	cOR1P1	chr9	39765205	39766156	+	chr9@39.8
92	cOR1D11	chr9	39787468	39788434	+	chr9@39.8
93	cOR3A12	chr9	39798264	39799209	-	chr9@39.8
94	cOR3A11	chr9	39809305	39810250	-	chr9@39.8
95	cOR3A9	chr9	39830962	39831907	-	chr9@39.8
96	cOR3A10	chr9	39855607	39856552	+	chr9@39.8
97	cOR1AO1P	chr9	39894189	39895103	-	chr9@39.8
98	cOR1R4	chr9	39908471	39909413	+	chr9@39.8
99	cOR1E12	chr9	39914709	39915654	-	chr9@39.8
100	cOR1E11	chr9	39923484	39924423	-	chr9@39.8
101	cOR1K2	chr9	52535190	52536138	-	chr9@52.6
102	cOR5C1	chr9	52551543	52552500	-	chr9@52.6
103	cOR1AF1	chr9	52572941	52573868	-	chr9@52.6
104	cOR1L10P	chr9	52610090	52611021	-	chr9@52.6
105	cOR1L6	chr9	52627553	52628483	-	chr9@52.6
106	cOR1J6P	chr9	52654142	52655068	-	chr9@52.6
107	cOR1L8	chr9	52684615	52685557	+	chr9@52.6
108	cOR1L11P	chr9	52712391	52713370	+	chr9@52.6
109	cOR6C82	chr10	3021630	3022554	-	chr10@3.1
110	cOR6U3	chr10	3100070	3100928	+	chr10@3.1
111	cOR10P4P	chr10	3113629	3114598	+	chr10@3.1
112	cOR6C45P	chr10	19092866	19093812	-	chr10@19.4
113	cOR6C38	chr10	19117372	19118308	-	chr10@19.4
114	cOR6C23P	chr10	19131465	19132496	-	chr10@19.4
115	cOR6C14P	chr10	19156926	19157892	-	chr10@19.4
116	cOR6C37	chr10	19178497	19179433	-	chr10@19.4
117	cOR6C56P	chr10	19235113	19236099	+	chr10@19.4
118	cOR6C32P	chr10	19267899	19268813	+	chr10@19.4
119	cOR6C35	chr10	19291948	19292884	+	chr10@19.4
120	cOR6C17	chr10	19327118	19328048	+	chr10@19.4
121	cOR11G6P	chr10	19374373	19375335	-	chr10@19.4
122	cOR4Q8P	chr10	19405626	19406332	+	chr10@19.4
123	cOR4F33P	chr10	19413455	19414392	-	chr10@19.4
124	cOR4K20	chr10	19419921	19420809	-	chr10@19.4
125	cOR6C44	chr10	19580637	19581546	+	chr10@19.4
126	cOR6C49	chr10	19601873	19602639	-	chr10@19.4
127	cOR6C20P	chr10	19632984	19633852	+	chr10@19.4
128	cOR6C78P	chr10	19639706	19640643	-	chr10@19.4
129	cOR9K9P	chr10	19658066	19659234	-	chr10@19.4
130	cOR1X2	chr11	9101434	9102373	-	chr11@9.2
131	cOR1AD1	chr11	9256659	9257595	+	chr11@9.2
132	cOR2AI2	chr11	10997165	10998095	+	chr11@11
133	cOR13E3	chr11	53737588	53738659	-	chr11@53.8
134	cOR13J2	chr11	53747405	53748362	-	chr11@53.8
135	cOR13C17P	chr11	53798200	53799191	-	chr11@53.8
136	cOR13C19	chr11	53810541	53811498	-	chr11@53.8
137	cOR13C22	chr11	53819462	53820419	-	chr11@53.8
138	cOR13C12	chr11	53833878	53834829	-	chr11@53.8
139	cOR13C28P	chr11	53840516	53841526	-	chr11@53.8
140	cOR13C14	chr11	53852135	53853077	+	chr11@53.8
141	cOR13F5	chr11	61836054	61837035	+	chr11@61.9
142	cOR13C16	chr11	61861712	61862666	-	chr11@61.9
143	cOR13C27	chr11	61877892	61878843	-	chr11@61.9
144	cOR13C25	chr11	61900423	61901380	+	chr11@61.9
145	cOR13D7	chr11	61927656	61928592	+	chr11@61.9
146	cOR13F4	chr11	61934833	61935772	-	chr11@61.9
147	cOR13C9	chr11	61944599	61945571	-	chr11@61.9
148	cOR13C26	chr11	61957058	61958012	-	chr11@61.9
149	cOR13C13	chr11	61996210	61997170	-	chr11@61.9
150	cOR13D1	chr11	62013252	62014188	+	chr11@61.9
151	cOR13D8	chr11	62045463	62046414	+	chr11@61.9
152	cOR13D4	chr11	62058968	62059910	+	chr11@61.9
153	cOR2K2	chr11	67413579	67414527	-	chr11@67.4
154	cOR13G1	chr14	3777484	3778468	+	chr14@4.6
155	cOR2AK3	chr14	3842216	3843209	+	chr14@4.6
156	cOR2L19P	chr14	3885966	3886991	-	chr14@4.6
157	cOR2L17	chr14	3932312	3933245	-	chr14@4.6
158	cOR2L16	chr14	3964328	3965264	-	chr14@4.6
159	cOR2T16	chr14	4048614	4049556	-	chr14@4.6
160	cOR2W12	chr14	4119475	4120417	-	chr14@4.6
161	cOR11L2	chr14	4173405	4174422	+	chr14@4.6
162	cOR6AB1P	chr14	4208903	4210030	-	chr14@4.6
163	cOR2AZ1	chr14	4281303	4282236	-	chr14@4.6
164	cOR2AV2	chr14	4446079	4447045	+	chr14@4.6
165	cOR2AY1P	chr14	4511423	4512320	+	chr14@4.6
166	cOR2AV1	chr14	4543542	4544478	+	chr14@4.6
167	cOR2L20	chr14	4602966	4603911	+	chr14@4.6
168	cOR2L21	chr14	4624462	4625398	+	chr14@4.6
169	cOR2AK4P	chr14	4640180	4641114	+	chr14@4.6
170	cOR2T24	chr14	4655777	4656713	+	chr14@4.6
171	cOR2T15	chr14	4678952	4679945	+	chr14@4.6
172	cOR2T13	chr14	4697627	4698602	+	chr14@4.6
173	cOR2L15	chr14	4732065	4733055	-	chr14@4.6
174	cOR2T22	chr14	4774006	4774948	+	chr14@4.6
175	cOR2T20	chr14	4818110	4819100	+	chr14@4.6
176	cOR2M9	chr14	4897261	4898224	-	chr14@4.6
177	cOR2M8P	chr14	4917844	4918860	+	chr14@4.6
178	cOR2M11	chr14	4946378	4947377	+	chr14@4.6
179	cOR2M10P	chr14	4968344	4969378	+	chr14@4.6
180	cOR2T36	chr14	5011859	5012819	+	chr14@4.6
181	cOR2T14	chr14	5072269	5073229	+	chr14@4.6
182	cOR2T23	chr14	5140007	5140964	+	chr14@4.6
183	cOR2T38	chr14	5158983	5159937	+	chr14@4.6
184	cOR2T25	chr14	5195707	5196658	+	chr14@4.6
185	cOR2T21	chr14	5208521	5209493	+	chr14@4.6
186	cOR2T18	chr14	5240413	5241370	+	chr14@4.6
187	cOR2T19P	chr14	5257234	5258237	-	chr14@4.6
188	cOR2T37	chr14	5307360	5308320	-	chr14@4.6
189	cOR5BU2	chr14	5324882	5325824	-	chr14@4.6
190	cOR2G5	chr14	5389233	5390178	+	chr14@4.6
191	cOR2AX2	chr14	5410942	5411896	+	chr14@4.6
192	cOR2AX1	chr14	5451605	5452547	+	chr14@4.6
193	cOR13P2	chr15	3228387	3229323	-	chr15@3.3
194	cOR13P4	chr15	3250192	3251137	-	chr15@3.3
195	cOR13P3	chr15	3270645	3271584	+	chr15@3.3
196	cOR13P5	chr15	3292446	3293480	+	chr15@3.3
197	cOR4N6	chr15	20214363	20215284	-	chr15@20.4
198	cOR4N7	chr15	20237171	20238095	-	chr15@20.4
199	cOR4Q7	chr15	20271237	20272182	+	chr15@20.4
200	cOR4H13	chr15	20375028	20376015	-	chr15@20.4
201	cOR11H9	chr15	20398536	20399613	+	chr15@20.4
202	cOR11G11	chr15	20417633	20418599	+	chr15@20.4
203	cOR11K4	chr15	20432715	20433681	+	chr15@20.4
204	cOR11K3P	chr15	20462836	20463806	+	chr15@20.4
205	cOR11J3	chr15	20477425	20478391	+	chr15@20.4
206	cOR11J4P	chr15	20497609	20498598	+	chr15@20.4
207	cOR11G5	chr15	20513622	20514558	+	chr15@20.4
208	cOR11G1	chr15	20527720	20528653	+	chr15@20.4
209	cOR11G7	chr15	20552001	20552961	+	chr15@20.4
210	cOR11G3	chr15	20564537	20565470	+	chr15@20.4
211	cOR11H10	chr15	20579787	20580777	+	chr15@20.4
212	cOR11H8	chr15	20589400	20590390	+	chr15@20.4
213	cOR11H7	chr15	20594790	20595786	+	chr15@20.4
214	cOR11G9	chr15	20607036	20607978	-	chr15@20.4
215	cOR11H11	chr15	20621187	20622162	+	chr15@20.4
216	cOR6S2	chr15	20933334	20934327	-	chr15@20.9
217	cOR4E3	chr15	21643139	21644063	+	chr15@21.6
218	cOR4E1	chr15	21647883	21648828	-	chr15@21.6
219	cOR2Z2	chr16	4385612	4386488	-	chr16@4.4
220	cOR2A39	chr16	11430148	11431087	-	chr16@11.7
221	cOR2A35	chr16	11449907	11450846	-	chr16@11.7
222	cOR2A7P	chr16	11463378	11464390	-	chr16@11.7
223	cOR2A34P	chr16	11519025	11520010	-	chr16@11.7
224	cOR2A32	chr16	11524868	11525798	-	chr16@11.7
225	cOR2A36	chr16	11538628	11539558	-	chr16@11.7
226	cOR2A43	chr16	11555241	11556171	-	chr16@11.7
227	cOR2A33	chr16	11571149	11572079	-	chr16@11.7
228	cOR6B5	chr16	11614434	11615358	-	chr16@11.7
229	cOR2Q1	chr16	11633490	11634429	-	chr16@11.7
230	cOR13M2	chr16	11648498	11649431	-	chr16@11.7
231	cOR2F3	chr16	11672460	11673495	-	chr16@11.7
232	cOR2F4P	chr16	11696874	11697826	-	chr16@11.7
233	cOR13M1P	chr16	11722659	11723659	-	chr16@11.7
234	cOR13M5P	chr16	11729734	11730578	-	chr16@11.7
235	cOR13M4	chr16	11746450	11747434	-	chr16@11.7
236	cOR10AC2	chr16	11918079	11919042	+	chr16@11.7
237	cOR13Q4	chr16	11944109	11945048	+	chr16@11.7
238	cOR13Q1P	chr16	11951928	11952741	+	chr16@11.7
239	cOR6W1	chr16	12347536	12348481	+	chr16@12.4
240	cOR6V2	chr16	12356295	12357315	-	chr16@12.4
241	cOR9A8	chr16	12367120	12368059	+	chr16@12.4
242	cOR9A10	chr16	13029958	13030771	-	chr16@13
243	cOR9A7	chr16	13043911	13044853	-	chr16@13
244	cOR9A9P	chr16	13068471	13069403	-	chr16@13
245	cOR2AV3P	chr16	15911867	15912795	-	chr16@15.9
246	cOR13AM1P	chr17	60621546	60622497	+	chr17@60.7
247	cOR13L1P	chr17	60657703	60658704	+	chr17@60.7
248	cOR13L2	chr17	60684940	60685897	+	chr17@60.7
249	cOR	chr17	60726132	60726891	+	chr17@60.7
250	cOR4L4	chr18	30873398	30874389	-	chr18@30.9
251	cOR10V5	chr18	47669409	47670387	-	chr18@47.9
252	cOR10Q3	chr18	47684731	47685757	-	chr18@47.9
253	cOR10V6	chr18	47704153	47705080	+	chr18@47.9
254	cOR10V4	chr18	47732089	47733025	+	chr18@47.9
255	cOR4Z2	chr18	47859427	47860360	-	chr18@47.9
256	cOR4D11	chr18	47869887	47870820	-	chr18@47.9
257	cOR4Z1P	chr18	47883927	47884940	-	chr18@47.9
258	cOR4Z4P	chr18	47900820	47901830	-	chr18@47.9
259	cOR4Z3	chr18	47909345	47910278	-	chr18@47.9
260	cOR5A5	chr18	47924908	47925865	-	chr18@47.9
261	cOR5A2	chr18	47945737	47946712	+	chr18@47.9
262	cOR5AN7	chr18	47961651	47962587	+	chr18@47.9
263	cOR5AN4	chr18	47989858	47990800	+	chr18@47.9
264	cOR5AN5P	chr18	47994334	47995292	+	chr18@47.9
265	cOR5AN2	chr18	48028011	48028983	+	chr18@47.9
266	cOR5AN6	chr18	48050848	48051802	+	chr18@47.9
267	cOR5A3	chr18	48067498	48068545	+	chr18@47.9
268	cOR5R2	chr18	48423483	48424431	+	chr18@48.7
269	cOR5B25	chr18	48448542	48449484	+	chr18@48.7
270	cOR5B24	chr18	48481231	48482167	+	chr18@48.7
271	cOR5B30P	chr18	48512007	48513010	-	chr18@48.7
272	cOR5BC2P	chr18	48517914	48518896	+	chr18@48.7
273	cOR5B34	chr18	48524374	48525316	-	chr18@48.7
274	cOR5B26	chr18	48550595	48551537	+	chr18@48.7
275	cOR5B27	chr18	48579831	48580767	+	chr18@48.7
276	cOR5B31	chr18	48599452	48600397	+	chr18@48.7
277	cOR5B35	chr18	48615714	48616656	+	chr18@48.7
278	cOR5B33P	chr18	48631429	48632372	+	chr18@48.7
279	cOR5BC3	chr18	48643385	48644336	+	chr18@48.7
280	cOR10Q5	chr18	48656798	48657755	+	chr18@48.7
281	cOR10Q1	chr18	48685168	48686125	+	chr18@48.7
282	cOR1S3P	chr18	48699401	48700432	+	chr18@48.7
283	cOR9Q3	chr18	48709433	48710435	-	chr18@48.7
284	cOR9Q4	chr18	48720258	48721191	-	chr18@48.7
285	cOR9I2	chr18	48776007	48776988	-	chr18@48.7
286	cOR9I5	chr18	48798192	48799134	+	chr18@48.7
287	cOR9I4P	chr18	48811300	48812315	+	chr18@48.7
288	cOR6Q2	chr18	48842161	48843112	-	chr18@48.7
289	cOR12G1	chr18	48883664	48884675	+	chr18@48.7
290	cOR5BA2	chr18	48934353	48935310	+	chr18@48.7
291	cOR5AK6P	chr18	49577602	49578632	-	chr18@50.7
292	cOR5AK8	chr18	49585673	49586600	-	chr18@50.7
293	cOR5AK7	chr18	49598007	49598934	-	chr18@50.7
294	cOR5G3	chr18	49700367	49701315	+	chr18@50.7
295	cOR5G7P	chr18	49716904	49717826	+	chr18@50.7
296	cOR5G8	chr18	49729165	49730107	+	chr18@50.7
297	cOR5G9	chr18	49742738	49743680	+	chr18@50.7
298	cOR5G1	chr18	49759569	49760508	+	chr18@50.7
299	cOR9G10	chr18	49787531	49788464	+	chr18@50.7
300	cOR9G4	chr18	49802077	49803013	+	chr18@50.7
301	cOR9G7	chr18	49804818	49805751	-	chr18@50.7
302	cOR9G8	chr18	49818628	49819543	-	chr18@50.7
303	cOR13R2	chr18	49836358	49837288	-	chr18@50.7
304	cOR9G1P	chr18	49857021	49857789	+	chr18@50.7
305	cOR13R1	chr18	49888450	49889380	+	chr18@50.7
306	cOR5AR1	chr18	49898467	49899400	-	chr18@50.7
307	cOR5AP3	chr18	49911092	49912043	+	chr18@50.7
308	cOR5AP4	chr18	49918189	49919125	+	chr18@50.7
309	cOR5M19	chr18	49933766	49934822	+	chr18@50.7
310	cOR5M23	chr18	49944053	49945088	+	chr18@50.7
311	cOR5M12	chr18	49948422	49949403	-	chr18@50.7
312	cOR5M24P	chr18	49960586	49961598	+	chr18@50.7
313	cOR5M13	chr18	49974188	49975121	+	chr18@50.7
314	cOR5M16	chr18	49985291	49986257	+	chr18@50.7
315	cOR5M8	chr18	50011052	50011985	+	chr18@50.7
316	cOR5M18	chr18	50019857	50020787	+	chr18@50.7
317	cOR5M20	chr18	50026823	50027753	+	chr18@50.7
318	cOR8U10	chr18	50038143	50039097	-	chr18@50.7
319	cOR8U6	chr18	50059843	50060800	+	chr18@50.7
320	cOR5AL1	chr18	50066887	50067874	-	chr18@50.7
321	cOR5AL3	chr18	50077148	50078087	-	chr18@50.7
322	cOR8U2	chr18	50088694	50089651	-	chr18@50.7
323	cOR8U7	chr18	50096200	50097160	-	chr18@50.7
324	cOR8J7	chr18	50105312	50106239	-	chr18@50.7
325	cOR8K1	chr18	50120608	50121565	-	chr18@50.7
326	cOR8K7	chr18	50127476	50128418	-	chr18@50.7
327	cOR5J3	chr18	50138759	50139695	+	chr18@50.7
328	cOR5J4	chr18	50147444	50148398	+	chr18@50.7
329	cOR8V6	chr18	50167377	50168316	-	chr18@50.7
330	cOR8V11	chr18	50182784	50183723	-	chr18@50.7
331	cOR8V12P	chr18	50197844	50198746	-	chr18@50.7
332	cOR8J6	chr18	50209968	50210943	-	chr18@50.7
333	cOR8V4	chr18	50221265	50222213	-	chr18@50.7
334	cOR8J5	chr18	50239912	50240857	-	chr18@50.7
335	cOR8V2	chr18	50251263	50252247	-	chr18@50.7
336	cOR8J4P	chr18	50263261	50264219	-	chr18@50.7
337	cOR5T7	chr18	50272482	50273400	-	chr18@50.7
338	cOR5T5	chr18	50293518	50294502	+	chr18@50.7
339	cOR5T4P	chr18	50295014	50295850	-	chr18@50.7
340	cOR5T9P	chr18	50301990	50302967	-	chr18@50.7
341	cOR5T6	chr18	50312267	50313203	+	chr18@50.7
342	cOR8H4	chr18	50322003	50322936	-	chr18@50.7
343	cOR8I3	chr18	50336489	50337500	-	chr18@50.7
344	cOR5J1	chr18	50358751	50359687	-	chr18@50.7
345	cOR5AQ2	chr18	50373359	50374289	-	chr18@50.7
346	cOR5F3	chr18	50406603	50407572	+	chr18@50.7
347	cOR12E1	chr18	50420267	50421221	+	chr18@50.7
348	cOR5T8	chr18	50426827	50427799	-	chr18@50.7
349	cOR12E2	chr18	50445624	50446554	+	chr18@50.7
350	cOR10AG2	chr18	50454790	50455738	+	chr18@50.7
351	cOR12E4	chr18	50474766	50475729	+	chr18@50.7
352	cOR12E8	chr18	50484717	50485689	-	chr18@50.7
353	cOR12E5	chr18	50499610	50500657	+	chr18@50.7
354	cOR5I1	chr18	50526703	50527645	+	chr18@50.7
355	cOR12E7	chr18	50538335	50539232	+	chr18@50.7
356	cOR5I2	chr18	50557923	50558865	+	chr18@50.7
357	cOR5W8	chr18	50565761	50566691	+	chr18@50.7
358	cOR5W9P	chr18	50575378	50576334	+	chr18@50.7
359	cOR8W1	chr18	50587016	50587946	+	chr18@50.7
360	cOR5W6	chr18	50596261	50597233	+	chr18@50.7
361	cOR5BV1P	chr18	50607109	50607994	+	chr18@50.7
362	cOR5W4	chr18	50617525	50618461	+	chr18@50.7
363	cOR5BG2	chr18	50623619	50624621	-	chr18@50.7
364	cOR5L4	chr18	50637086	50638043	-	chr18@50.7
365	cOR5L7P	chr18	50644455	50645434	-	chr18@50.7
366	cOR5L6	chr18	50654855	50655788	-	chr18@50.7
367	cOR5D21	chr18	50663830	50664769	-	chr18@50.7
368	cOR5D14	chr18	50673267	50674314	-	chr18@50.7
369	cOR5D19	chr18	50681927	50682869	-	chr18@50.7
370	cOR5D24P	chr18	50690346	50691299	-	chr18@50.7
371	cOR5D20	chr18	50703289	50704237	-	chr18@50.7
372	cOR5D23	chr18	50713035	50713905	-	chr18@50.7
373	cOR4P7	chr18	50735586	50736516	+	chr18@50.7
374	cOR4P6	chr18	50751009	50751999	+	chr18@50.7
375	cOR4P11	chr18	50755472	50756411	-	chr18@50.7
376	cOR4P5	chr18	50768510	50769497	-	chr18@50.7
377	cOR4V4	chr18	50780207	50781152	-	chr18@50.7
378	cOR4P9	chr18	50791644	50792619	-	chr18@50.7
379	cOR4Y1	chr18	50810077	50811010	-	chr18@50.7
380	cOR4A27P	chr18	50822110	50823107	-	chr18@50.7
381	cOR4C63P	chr18	50836833	50837762	+	chr18@50.7
382	cOR4Y4	chr18	50845089	50846016	-	chr18@50.7
383	cOR4Y2P	chr18	50862493	50863458	-	chr18@50.7
384	cOR4A33	chr18	50872486	50873413	-	chr18@50.7
385	cOR4C20P	chr18	50895274	50896244	+	chr18@50.7
386	cOR4C37	chr18	50908682	50909618	+	chr18@50.7
387	cOR4C62P	chr18	50926706	50927634	+	chr18@50.7
388	cOR4C18	chr18	50934368	50935355	+	chr18@50.7
389	cOR4C33P	chr18	50944358	50945334	+	chr18@50.7
390	cOR4C60P	chr18	50968453	50969381	+	chr18@50.7
391	cOR4V3P	chr18	50982378	50983299	-	chr18@50.7
392	cOR4V2P	chr18	50999308	51000222	-	chr18@50.7
393	cOR4C39	chr18	51031982	51032948	-	chr18@50.7
394	cOR4C64P	chr18	51059831	51060827	-	chr18@50.7
395	cOR4C36	chr18	51124084	51125014	+	chr18@50.7
396	cOR4P12P	chr18	51150677	51151595	-	chr18@50.7
397	cOR4C29	chr18	51165732	51166662	-	chr18@50.7
398	cOR4C26P	chr18	51186482	51187422	+	chr18@50.7
399	cOR4C30P	chr18	51213528	51214432	-	chr18@50.7
400	cOR4C32P	chr18	51278645	51279645	-	chr18@50.7
401	cOR4C38P	chr18	51300686	51301672	-	chr18@50.7
402	cOR4C28P	chr18	51323912	51324823	-	chr18@50.7
403	cOR4C31	chr18	51350181	51351093	-	chr18@50.7
404	cOR4C27	chr18	51368922	51369834	-	chr18@50.7
405	cOR4C56	chr18	51378216	51379257	-	chr18@50.7
406	cOR4C59	chr18	51389474	51390416	-	chr18@50.7
407	cOR4C1	chr18	51399296	51400217	-	chr18@50.7
408	cOR4A54	chr18	51416625	51417576	-	chr18@50.7
409	cOR4A39	chr18	51431244	51432189	-	chr18@50.7
410	cOR4A26	chr18	51445402	51446317	-	chr18@50.7
411	cOR4A29	chr18	51458136	51459063	-	chr18@50.7
412	cOR4A51	chr18	51483846	51484761	-	chr18@50.7
413	cOR4A34	chr18	51497413	51498475	-	chr18@50.7
414	cOR4A55	chr18	51517030	51517966	-	chr18@50.7
415	cOR4A28	chr18	51542487	51543492	-	chr18@50.7
416	cOR4C58	chr18	51552745	51553657	-	chr18@50.7
417	cOR4C54	chr18	51567738	51568665	+	chr18@50.7
418	cOR4C41	chr18	51572771	51573698	-	chr18@50.7
419	cOR4C35	chr18	51592804	51593815	+	chr18@50.7
420	cOR4C52	chr18	51604910	51605864	+	chr18@50.7
421	cOR4C53	chr18	51612934	51613840	-	chr18@50.7
422	cOR4X3P	chr18	51630507	51631425	-	chr18@50.7
423	cOR4A4	chr18	51679342	51680269	-	chr18@50.7
424	cOR4C43P	chr18	51710074	51711045	+	chr18@50.7
425	cOR4C24	chr18	51717872	51718799	-	chr18@50.7
426	cOR4C3	chr18	51741413	51742280	+	chr18@50.7
427	cOR4S5	chr18	51777683	51778610	-	chr18@50.7
428	cOR4B1	chr18	51809335	51810262	-	chr18@50.7
429	cOR4S4	chr18	51825221	51826148	-	chr18@50.7
430	cOR4X5P	chr18	51845215	51846155	-	chr18@50.7
431	cOR4X6	chr18	51858593	51859520	-	chr18@50.7
432	cOR4B4	chr18	51867553	51868480	-	chr18@50.7
433	cOR4B3	chr18	51886410	51887337	-	chr18@50.7
434	cOR4S7	chr18	51902962	51903976	+	chr18@50.7
435	cOR1AB2P	chr20	49253000	49253967	-	chr20@49.3
436	cOR2Z5P	chr20	49268063	49268985	-	chr20@49.3
437	cOR1AB3	chr20	49269418	49270363	-	chr20@49.3
438	cOR2Z3	chr20	49293657	49294530	-	chr20@49.3
439	cOR10H9	chr20	49325754	49326711	+	chr20@49.3
440	cOR10H19P	chr20	49331013	49331870	-	chr20@49.3
441	cOR10H7	chr20	49338980	49339967	+	chr20@49.3
442	cOR10H20	chr20	49348086	49349013	+	chr20@49.3
443	cOR10H10	chr20	49355479	49356508	-	chr20@49.3
444	cOR10H15P	chr20	49368810	49369738	-	chr20@49.3
445	cOR10H17P	chr20	49378941	49379914	-	chr20@49.3
446	cOR10H18	chr20	49386134	49387088	+	chr20@49.3
447	cOR10H16	chr20	49393498	49394518	+	chr20@49.3
448	cOR10H6	chr20	49404230	49405187	+	chr20@49.3
449	cOR10H21	chr20	49420051	49421011	-	chr20@49.3
450	cOR1AE1	chr20	49439919	49440852	-	chr20@49.3
451	cOR10B1P	chr20	49856266	49856617	+	chr20@50.3
452	cOR1I2	chr20	49901014	49901968	-	chr20@50.3
453	cOR7H6P	chr20	50009243	50010235	-	chr20@50.3
454	cOR7C19	chr20	50025716	50026652	-	chr20@50.3
455	cOR7A26	chr20	50041601	50042585	+	chr20@50.3
456	cOR7C41P	chr20	50050063	50051048	-	chr20@50.3
457	cOR7C32	chr20	50062229	50063240	-	chr20@50.3
458	cOR7C9P	chr20	50078897	50080094	-	chr20@50.3
459	cOR7C16	chr20	50086133	50087063	-	chr20@50.3
460	cOR7C42P	chr20	50093475	50094418	-	chr20@50.3
461	cOR7C47	chr20	50105259	50106210	-	chr20@50.3
462	cOR7C20	chr20	50131376	50132306	+	chr20@50.3
463	cOR7C34	chr20	50154739	50155714	+	chr20@50.3
464	cOR7C28	chr20	50175478	50176444	-	chr20@50.3
465	cOR7C22	chr20	50185915	50186881	-	chr20@50.3
466	cOR7C5P	chr20	50194445	50195635	-	chr20@50.3
467	cOR7C36	chr20	50242026	50242992	+	chr20@50.3
468	cOR7C24	chr20	50267518	50268487	+	chr20@50.3
469	cOR7A25P	chr20	50272599	50273581	+	chr20@50.3
470	cOR7C15	chr20	50283628	50284615	+	chr20@50.3
471	cOR7C38	chr20	50315688	50316618	+	chr20@50.3
472	cOR7C10P	chr20	50338930	50339922	+	chr20@50.3
473	cOR71	chr20	50359865	50360882	-	chr20@50.3
474	cOR7C35	chr20	50382279	50383209	+	chr20@50.3
475	cOR7C54P	chr20	50392084	50392625	-	chr20@50.3
476	cOR7C21	chr20	50401120	50402065	+	chr20@50.3
477	cOR7C39	chr20	50422077	50423052	-	chr20@50.3
478	cOR7C30	chr20	50437875	50438826	+	chr20@50.3
479	cOR7C55	chr20	50462636	50463566	+	chr20@50.3
480	cOR7C6	chr20	50474924	50475890	+	chr20@50.3
481	cOR7A29P	chr20	50481892	50483067	+	chr20@50.3
482	cOR7C48	chr20	50493659	50494571	+	chr20@50.3
483	cOR7C23	chr20	50504735	50505734	-	chr20@50.3
484	cOR7C37	chr20	50571517	50572447	+	chr20@50.3
485	cOR7C18	chr20	50587363	50588293	+	chr20@50.3
486	cOR7C17	chr20	50598588	50599554	+	chr20@50.3
487	cOR7C8P	chr20	50607956	50608953	-	chr20@50.3
488	cOR7C27	chr20	50619800	50620730	-	chr20@50.3
489	cOR7A24P	chr20	50632708	50633718	-	chr20@50.3
490	cOR7C7	chr20	50642213	50643131	-	chr20@50.3
491	cOR7C56P	chr20	50660117	50660354	-	chr20@50.3
492	cOR7D7	chr20	54135964	54136897	+	chr20@54.4
493	cOR7E152	chr20	54257357	54258347	+	chr20@54.4
494	cOR7E153	chr20	54266997	54267984	+	chr20@54.4
495	cOR7D5	chr20	54278005	54279040	+	chr20@54.4
496	cOR7E154	chr20	54288339	54289266	+	chr20@54.4
497	cOR7H5	chr20	54294912	54295848	-	chr20@54.4
498	cOR7D4	chr20	54320253	54321189	-	chr20@54.4
499	cOR7D8	chr20	54334589	54335708	-	chr20@54.4
500	cOR7H3	chr20	54354425	54355436	+	chr20@54.4
501	cOR7G10	chr20	54391259	54392195	-	chr20@54.4
502	cOR7G12	chr20	54438397	54439402	+	chr20@54.4
503	cOR7G5	chr20	54441524	54442556	+	chr20@54.4
504	cOR7G9	chr20	54449937	54450963	+	chr20@54.4
505	cOR7G14	chr20	54474380	54475331	+	chr20@54.4
506	cOR7G8	chr20	54486684	54487620	+	chr20@54.4
507	cOR7G13	chr20	54495375	54496389	-	chr20@54.4
508	cOR7G7	chr20	54504846	54505800	-	chr20@54.4
509	cOR7G6	chr20	54527969	54528905	-	chr20@54.4
510	cOR1M1	chr20	54556206	54557145	+	chr20@54.4
511	cOR1M2	chr20	54580311	54581250	+	chr20@54.4
512	cOR2Z6	chr20	56060265	56061204	+	chr20@56.1
513	cOR2AT5P	chr21	26442243	26443142	+	chr21@26.5
514	cOR2AT8P	chr21	26449905	26450519	+	chr21@26.5
515	cOR2AT7	chr21	26464932	26465880	+	chr21@26.5
516	cOR2AT6	chr21	26470153	26471089	+	chr21@26.5
517	cOR55B3P	chr21	29673984	29674891	-	chr21@30.7
518	cOR55B4P	chr21	29684507	29685528	-	chr21@30.7
519	cOR52M1	chr21	29733754	29734705	-	chr21@30.7
520	cOR52B7	chr21	29758762	29759722	-	chr21@30.7
521	cOR52B9	chr21	29771640	29772582	+	chr21@30.7
522	cOR52B10	chr21	29789856	29790813	+	chr21@30.7
523	cOR51R2	chr21	29836011	29837016	+	chr21@30.7
524	cOR52P4	chr21	29860432	29861377	-	chr21@30.7
525	cOR52K5	chr21	29888367	29889315	+	chr21@30.7
526	cOR52K6	chr21	29908074	29909016	+	chr21@30.7
527	cOR52M5	chr21	29930961	29931912	-	chr21@30.7
528	cOR52M6P	chr21	29970592	29971552	+	chr21@30.7
529	cOR52I2	chr21	30020274	30021246	+	chr21@30.7
530	cOR51D2	chr21	30050630	30051644	+	chr21@30.7
531	cOR51A21	chr21	30087653	30088613	-	chr21@30.7
532	cOR51A25	chr21	30100501	30101569	-	chr21@30.7
533	cOR51E2	chr21	30127109	30128078	-	chr21@30.7
534	cOR51C4	chr21	30135772	30136714	-	chr21@30.7
535	cOR51F7	chr21	30152467	30153451	+	chr21@30.7
536	cOR51C6P	chr21	30166382	30167339	+	chr21@30.7
537	cOR51C5	chr21	30179519	30180461	-	chr21@30.7
538	cOR51F6	chr21	30196513	30197488	-	chr21@30.7
539	cOR52R2P	chr21	30217216	30218203	-	chr21@30.7
540	cOR52A14	chr21	30300550	30301549	+	chr21@30.7
541	cOR52AE1	chr21	30308534	30309485	-	chr21@30.7
542	cOR52A15	chr21	30321961	30322897	-	chr21@30.7
543	cOR52A9P	chr21	30329034	30330234	-	chr21@30.7
544	cOR51X4	chr21	30334348	30335287	+	chr21@30.7
545	cOR52A6	chr21	30343606	30344554	-	chr21@30.7
546	cOR52A13P	chr21	30372185	30373258	-	chr21@30.7
547	cOR51A19	chr21	30385241	30386222	-	chr21@30.7
548	cOR52Z2	chr21	30397735	30398704	-	chr21@30.7
549	cOR51V9	chr21	30414834	30415809	-	chr21@30.7
550	cOR51B4P	chr21	30473697	30474638	-	chr21@30.7
551	cOR51B11P	chr21	30492378	30493388	-	chr21@30.7
552	cOR51B10	chr21	30499809	30500739	-	chr21@30.7
553	cOR51B7	chr21	30507738	30508674	-	chr21@30.7
554	cOR51B8	chr21	30527014	30527950	+	chr21@30.7
555	cOR51B9	chr21	30533708	30534659	+	chr21@30.7
556	cOR51Q2P	chr21	30540861	30541826	-	chr21@30.7
557	cOR51M1	chr21	30561663	30562653	+	chr21@30.7
558	cOR51K2	chr21	30580383	30581316	+	chr21@30.7
559	cOR51J3	chr21	30592723	30593674	+	chr21@30.7
560	cOR51Q3	chr21	30608005	30608950	+	chr21@30.7
561	cOR51Q1	chr21	30614672	30615566	+	chr21@30.7
562	cOR51K1	chr21	30624341	30625283	-	chr21@30.7
563	cOR51I1	chr21	30634839	30635781	-	chr21@30.7
564	cOR51I2	chr21	30652761	30653799	+	chr21@30.7
565	cOR52H3	chr21	30675925	30676879	+	chr21@30.7
566	cOR52H11	chr21	30686700	30687639	+	chr21@30.7
567	cOR52H12P	chr21	30700444	30701315	+	chr21@30.7
568	cOR52H8P	chr21	30706694	30707660	+	chr21@30.7
569	cOR52V2	chr21	30721581	30722598	+	chr21@30.7
570	cOR52D1	chr21	30755909	30756863	-	chr21@30.7
571	cOR52D4	chr21	30769441	30770395	-	chr21@30.7
572	cOR51A24	chr21	30782707	30783652	+	chr21@30.7
573	cOR51I3P	chr21	30793974	30794992	+	chr21@30.7
574	cOR51I5	chr21	30823342	30824380	-	chr21@30.7
575	cOR52H2	chr21	30837491	30838436	-	chr21@30.7
576	cOR52H5	chr21	30851123	30852062	-	chr21@30.7
577	cOR52H4	chr21	30871544	30872492	-	chr21@30.7
578	cOR52B6	chr21	30881547	30882525	+	chr21@30.7
579	cOR52B8P	chr21	30920255	30921241	+	chr21@30.7
580	cOR52H9	chr21	31012237	31013176	+	chr21@30.7
581	cOR52H7	chr21	31024083	31025028	+	chr21@30.7
582	cOR52D3	chr21	31037653	31038601	+	chr21@30.7
583	cOR52U4	chr21	31052838	31053813	+	chr21@30.7
584	cOR52U3	chr21	31064805	31065780	+	chr21@30.7
585	cOR52U5	chr21	31076703	31077678	+	chr21@30.7
586	cOR52AC1	chr21	31087898	31088831	-	chr21@30.7
587	cOR52P1	chr21	31107794	31108772	+	chr21@30.7
588	cOR52N8	chr21	31115717	31116764	+	chr21@30.7
589	cOR56B12	chr21	31135697	31136666	+	chr21@30.7
590	cOR52N6	chr21	31157452	31158415	+	chr21@30.7
591	cOR52N10	chr21	31170092	31171055	+	chr21@30.7
592	cOR52N11P	chr21	31184037	31184918	+	chr21@30.7
593	cOR56B2	chr21	31194766	31195723	+	chr21@30.7
594	cOR56B10	chr21	31204993	31205950	+	chr21@30.7
595	cOR56B5	chr21	31214348	31215305	+	chr21@30.7
596	cOR52N12	chr21	31234688	31235675	-	chr21@30.7
597	cOR52N7	chr21	31247701	31248658	+	chr21@30.7
598	cOR52N9	chr21	31259477	31260437	+	chr21@30.7
599	cOR52N2	chr21	31271022	31271991	+	chr21@30.7
600	cOR52E18P	chr21	31301214	31302229	+	chr21@30.7
601	cOR52E15	chr21	31307486	31308425	-	chr21@30.7
602	cOR52E16	chr21	31319762	31320698	-	chr21@30.7
603	cOR52E10	chr21	31330162	31331140	-	chr21@30.7
604	cOR52E8	chr21	31340665	31341604	-	chr21@30.7
605	cOR52E4	chr21	31347383	31348316	-	chr21@30.7
606	cOR52E21	chr21	31353043	31353985	+	chr21@30.7
607	cOR52E24	chr21	31360626	31361637	+	chr21@30.7
608	cOR52E25	chr21	31373502	31374441	+	chr21@30.7
609	cOR56A4	chr21	31390956	31391895	+	chr21@30.7
610	cOR56A6P	chr21	31398541	31399604	-	chr21@30.7
611	cOR56A13	chr21	31435081	31436023	+	chr21@30.7
612	cOR56A12P	chr21	31456631	31457622	+	chr21@30.7
613	cOR56A18	chr21	31515764	31516721	+	chr21@30.7
614	cOR56A21P	chr21	31526040	31527017	+	chr21@30.7
615	cOR56A20	chr21	31549811	31550750	+	chr21@30.7
616	cOR56A8	chr21	31573429	31574386	-	chr21@30.7
617	cOR56A15	chr21	31580308	31581247	-	chr21@30.7
618	cOR56A25	chr21	31602697	31603639	-	chr21@30.7
619	cOR56A11	chr21	31618730	31619672	-	chr21@30.7
620	cOR52L3P	chr21	31630101	31631110	-	chr21@30.7
621	cOR56B13	chr21	31656399	31657362	+	chr21@30.7
622	cOR52L4	chr21	31686620	31687565	-	chr21@30.7
623	cOR52X2	chr21	31695451	31696408	-	chr21@30.7
624	cOR56B6	chr21	31724331	31725294	+	chr21@30.7
625	cOR56B9P	chr21	31743278	31744268	+	chr21@30.7
626	cOR52B2P	chr21	31769394	31770265	-	chr21@30.7
627	cOR52W2	chr21	31800696	31801656	+	chr21@30.7
628	cOR13N4	chr21	32350971	32351892	+	chr21@32.6
629	cOR2AG1	chr21	32364856	32365804	+	chr21@32.6
630	cOR2AG8P	chr21	32401471	32402459	+	chr21@32.6
631	cOR2AG7	chr21	32411571	32412501	+	chr21@32.6
632	cOR13N3	chr21	32422454	32423258	-	chr21@32.6
633	cOR2D4	chr21	32443043	32443964	-	chr21@32.6
634	cOR6B9	chr21	32484149	32485103	-	chr21@32.6
635	cOR6B6	chr21	32505060	32506002	-	chr21@32.6
636	cOR6A2	chr21	32516091	32517072	-	chr21@32.6
637	cOR10A5	chr21	32573424	32574375	+	chr21@32.6
638	cOR10A10P	chr21	32594038	32595017	+	chr21@32.6
639	cOR10A17	chr21	32605773	32606745	+	chr21@32.6
640	cOR2D11	chr21	32609036	32609981	-	chr21@32.6
641	cOR2D8	chr21	32655790	32656657	+	chr21@32.6
642	cOR10A13	chr21	32720676	32721627	+	chr21@32.6
643	cOR10A11	chr21	32732602	32733553	+	chr21@32.6
644	cOR12F2P	chr21	32745689	32746682	+	chr21@32.6
645	cOR2D10P	chr21	32749004	32749918	-	chr21@32.6
646	cOR13N1	chr21	32770765	32771707	+	chr21@32.6
647	cOR2D12	chr21	32812925	32813867	+	chr21@32.6
648	cOR2D5	chr21	32833729	32834671	+	chr21@32.6
649	cOR10A8P	chr21	32840360	32841307	-	chr21@32.6
650	cOR2D2P	chr21	32876049	32877020	-	chr21@32.6
651	cOR2D7	chr21	32902340	32903288	+	chr21@32.6
652	cOR5P5	chr21	33622331	33623267	+	chr21@33.7
653	cOR5P4	chr21	33631216	33632152	+	chr21@33.7
654	cOR10AB2	chr21	33641207	33642173	-	chr21@33.7
655	cOR10AB3P	chr21	33657804	33658762	+	chr21@33.7
656	cOR5P6	chr21	33667286	33668228	-	chr21@33.7
657	cOR5E2	chr21	33688651	33689599	+	chr21@33.7
658	cOR10A16	chr21	33723560	33724640	-	chr21@33.7
659	cOR10A15P	chr21	33735369	33736312	-	chr21@33.7
660	cOR10A3	chr21	33754933	33755875	-	chr21@33.7
661	cOR6B10	chr25	53033848	53034784	-	chr25@53.2
662	cOR6B8	chr25	53040394	53041357	-	chr25@53.2
663	cOR9S6	chr25	53103466	53104414	+	chr25@53.2
664	cOR9S3P	chr25	53121255	53122225	+	chr25@53.2
665	cOR9S7	chr25	53142695	53143643	+	chr25@53.2
666	cOR9S19P	chr25	53159064	53159957	+	chr25@53.2
667	cOR9S26P	chr25	53170287	53171273	+	chr25@53.2
668	cOR9S8P	chr25	53179730	53180733	+	chr25@53.2
669	cOR9S11P	chr25	53191501	53192487	+	chr25@53.2
670	cOR9S22P	chr25	53199825	53200800	+	chr25@53.2
671	cOR9S20	chr25	53216763	53217711	+	chr25@53.2
672	cOR9S12P	chr25	53230016	53230971	+	chr25@53.2
673	cOR9S5	chr25	53240269	53241217	+	chr25@53.2
674	cOR9S16	chr25	53263024	53263987	+	chr25@53.2
675	cOR9S25P	chr25	53272588	53273558	+	chr25@53.2
676	cOR9S21	chr25	53291157	53292114	+	chr25@53.2
677	cOR7A22P	chr26	28122595	28123111	+	chr26@28.1
678	cOR6C83	chr27	3009067	3010042	-	chr27@3.2
679	cOR6C42	chr27	3025084	3026056	-	chr27@3.2
680	cOR6C27	chr27	3040818	3041754	-	chr27@3.2
681	cOR6C93	chr27	3059940	3060882	+	chr27@3.2
682	cOR6C13	chr27	3068697	3069633	-	chr27@3.2
683	cOR6C28P	chr27	3086935	3088134	-	chr27@3.2
684	cOR6C39	chr27	3098901	3099837	-	chr27@3.2
685	cOR6C47	chr27	3112912	3113845	+	chr27@3.2
686	cOR6C33	chr27	3122328	3123297	-	chr27@3.2
687	cOR10A14	chr27	3142469	3143414	-	chr27@3.2
688	cOR9R3P	chr27	3191706	3192712	-	chr27@3.2
689	cOR9K10	chr27	3204258	3205218	+	chr27@3.2
690	cOR6C84P	chr27	3235966	3236904	+	chr27@3.2
691	cOR6C36	chr27	3254101	3255037	-	chr27@3.2
692	cOR9K5	chr27	3266543	3267482	-	chr27@3.2
693	cOR9R5	chr27	3279448	3280381	-	chr27@3.2
694	cOR9K8	chr27	3292377	3293337	+	chr27@3.2
695	cOR9K6	chr27	3305237	3306176	-	chr27@3.2
696	cOR9K7	chr27	3331800	3332739	-	chr27@3.2
697	cOR11M3	chr27	8880150	8881152	-	chr27@9.2
698	cOR8S8	chr27	8934035	8934962	-	chr27@9.2
699	cOR8S14	chr27	8960574	8961576	-	chr27@9.2
700	cOR8S11P	chr27	8981746	8982746	-	chr27@9.2
701	cOR8S10	chr27	8997772	8998693	-	chr27@9.2
702	cOR8S7	chr27	9008263	9009196	-	chr27@9.2
703	cOR8S15	chr27	9021222	9022167	-	chr27@9.2
704	cOR8S9	chr27	9033417	9034371	-	chr27@9.2
705	cOR8S13	chr27	9060640	9061573	-	chr27@9.2
706	cOR8S12	chr27	9075441	9076374	-	chr27@9.2
707	cOR8S17	chr27	9108912	9109848	-	chr27@9.2
708	cOR8T5P	chr27	9113756	9114740	-	chr27@9.2
709	cOR8T4	chr27	9202566	9203481	+	chr27@9.2
710	cOR8T2P	chr27	9241303	9242280	+	chr27@9.2
711	cOR8T3P	chr27	9248130	9249075	+	chr27@9.2
712	cOR8S21P	chr27	9289754	9290661	+	chr27@9.2
713	cOR8S18	chr27	9314547	9315456	+	chr27@9.2
714	cOR8S5	chr27	9348551	9349478	+	chr27@9.2
715	cOR10AD4P	chr27	9480402	9481316	+	chr27@9.2
716	cOR10AD1	chr27	9506592	9507546	+	chr27@9.2
717	cOR10AD2	chr27	9536249	9537293	+	chr27@9.2
718	cOR10AD3	chr27	9567316	9568300	+	chr27@9.2
719	cOR13A2	chr28	5269061	5270045	-	chr28@5.3
720	cOR6D6	chr28	5289680	5290667	+	chr28@5.3
721	cOR6D7	chr28	5303803	5304754	+	chr28@5.3
722	cOR6D4P	chr28	5339486	5340515	-	chr28@5.3
723	cOR6D5	chr28	5393001	5393979	-	chr28@5.3
724	cOR6C11	chr29	44782834	44783770	-	chr29@44.8
725	cOR9K1P	chr29	44806874	44807959	+	chr29@44.8
726	cOR6C55P	chr29	44816268	44817274	-	chr29@44.8
727	cOR6C22P	chr29	44839131	44840134	-	chr29@44.8
728	cOR4K18P	chr30	3001337	3002310	+	chr30@3.3
729	cOR4K15	chr30	3037698	3038670	+	chr30@3.3
730	cOR4F23P	chr30	3051104	3052111	+	chr30@3.3
731	cOR4F31P	chr30	3075604	3076718	+	chr30@3.3
732	cOR4F22P	chr30	3093462	3094493	+	chr30@3.3
733	cOR4F25	chr30	3129083	3130019	+	chr30@3.3
734	cOR4F30P	chr30	3142298	3143232	+	chr30@3.3
735	cOR4F24	chr30	3177847	3178783	+	chr30@3.3
736	cOR4F26P	chr30	3264300	3265264	-	chr30@3.3
737	cOR4G7	chr30	3270733	3271669	-	chr30@3.3
738	cOR4G9	chr30	3281860	3282877	-	chr30@3.3
739	cOR4K22	chr30	3303206	3304175	+	chr30@3.3
740	cOR4K27	chr30	3319536	3320469	+	chr30@3.3
741	cOR4G8P	chr30	3342949	3343841	-	chr30@3.3
742	cOR4G10	chr30	3429438	3430374	+	chr30@3.3
743	cOR4T2P	chr30	3466153	3467121	-	chr30@3.3
744	cOR4N5	chr30	3483427	3484336	-	chr30@3.3
745	cOR4L3P	chr30	3503000	3503932	-	chr30@3.3
746	cOR4Q5	chr30	3521068	3522007	-	chr30@3.3
747	cOR4F34	chr30	3588924	3589863	-	chr30@3.3
748	cOR5AC3	chr33	8131853	8132774	+	chr33@8.3
749	cOR5H11	chr33	8170875	8171802	+	chr33@8.3
750	cOR5H13	chr33	8207090	8208122	+	chr33@8.3
751	cOR5H12	chr33	8225213	8226242	+	chr33@8.3
752	cOR5H9	chr33	8235605	8236532	+	chr33@8.3
753	cOR5H16	chr33	8254153	8255182	+	chr33@8.3
754	cOR5K8	chr33	8313624	8314551	+	chr33@8.3
755	cOR5K6P	chr33	8326757	8327772	+	chr33@8.3
756	cOR5K7	chr33	8340326	8341253	+	chr33@8.3
757	cOR5K5	chr33	8353933	8354860	+	chr33@8.3
758	cOR5K9P	chr33	8369265	8370236	+	chr33@8.3
759	cOR2B2	chr35	28057774	28058713	-	chr35@28.1
760	cOR2W16	chr35	28087564	28088500	+	chr35@28.1
761	cOR2B10P	chr35	28107039	28107946	+	chr35@28.1
762	cOR2W15	chr35	28127334	28128261	+	chr35@28.1
763	cOR2B7	chr35	28173342	28174317	+	chr35@28.1
764	cOR2Y2	chr35	28194377	28195349	-	chr35@28.1
765	cOR2AD2	chr35	28997759	28998701	-	chr35@29.2
766	cOR2W9	chr35	29099595	29100534	-	chr35@29.2
767	cOR10C2	chr35	29161400	29162336	+	chr35@29.2
768	cOR2H9P	chr35	29406663	29407641	-	chr35@29.2
769	cOR10T4	chr38	19359664	19360609	-	chr38@19.8
770	cOR10K2	chr38	19377583	19378525	-	chr38@19.8
771	cOR10T3	chr38	19390222	19391164	-	chr38@19.8
772	cOR10K3	chr38	19406195	19407134	+	chr38@19.8
773	cOR10R4	chr38	19412939	19413878	+	chr38@19.8
774	cOR10R6P	chr38	19440173	19441150	+	chr38@19.8
775	cOR6Y3	chr38	19450097	19451072	-	chr38@19.8
776	cOR6P1	chr38	19460050	19461118	-	chr38@19.8
777	cOR10X2	chr38	19471946	19472885	-	chr38@19.8
778	cOR10Z2	chr38	19496102	19497041	+	chr38@19.8
779	cOR6K2	chr38	19575279	19576242	-	chr38@19.8
780	cOR6K8	chr38	19585608	19586553	-	chr38@19.8
781	cOR6K10	chr38	19592254	19593328	-	chr38@19.8
782	cOR6K5	chr38	19609339	19610287	-	chr38@19.8
783	cOR6K7	chr38	19622168	19623125	+	chr38@19.8
784	cOR6N4	chr38	19632477	19633425	-	chr38@19.8
785	cOR6N3	chr38	19643976	19644927	-	chr38@19.8
786	cOR10AA2	chr38	19667436	19668378	-	chr38@19.8
787	cOR10J23	chr38	19917810	19918740	-	chr38@19.8
788	cOR10J21	chr38	19951474	19952506	-	chr38@19.8
789	cOR10J7P	chr38	19973713	19974695	+	chr38@19.8
790	cOR10J20	chr38	19999367	20000294	+	chr38@19.8
791	cOR10J10	chr38	20018345	20018905	-	chr38@19.8
792	cOR10J19	chr38	20038341	20039274	+	chr38@19.8
793	cOR10J24P	chr38	20046356	20047289	+	chr38@19.8
794	cOR10J22	chr38	20097842	20098799	-	chr38@19.8
795	cOR10J14	chr38	20157118	20158039	+	chr38@19.8
796	cOR4L5P	chrX	24905896	24906254	-	chrX@24.9
797	cOR6C86P	chrX	49098241	49099180	+	chrX@49.1
798	cOR10AJ2P	chrX	78295088	78295572	-	chrX@78.3
799	cOR5BH3	chrX	105593037	105593958	-	chrX@105.6
800	cOR1AG1P	chrX	105624706	105625681	+	chrX@105.6
801	cOR13H2P	chrX	105701880	105702805	+	chrX@105.6
802	cOR	chrX	125499273	125500270	-	chrX@125.6
803	cOR7R1	chrX	125595891	125596851	-	chrX@125.6
804	cOR7C51	chrX	125656545	125657481	+	chrX@125.6

## Sheet: OpossumORsMonDom1
Symbol	chromosome	start	end	strand	cluster
Modo-OR1AB2	scaffold_11661	2014721	2015660	-	scaffold_11661@2.3
Modo-OR7D11P	scaffold_11688	134502	135439	-	scaffold_11688@0.2
Modo-OR1S3P	scaffold_12795	577089	578026	-	scaffold_12795@1.2
Modo-OR9I1	scaffold_12795	598170	599109	+	scaffold_12795@1.2
Modo-OR10Q1	scaffold_12795	759706	760666	-	scaffold_12795@1.2
Modo-OR10Q6	scaffold_12795	798021	798966	-	scaffold_12795@1.2
Modo-OR10Q7P	scaffold_12795	822553	823481	-	scaffold_12795@1.2
Modo-OR5B36	scaffold_12795	979111	980047	-	scaffold_12795@1.2
Modo-OR5B12	scaffold_12795	1007014	1007947	-	scaffold_12795@1.2
Modo-OR5B37	scaffold_12795	1024364	1025279	-	scaffold_12795@1.2
Modo-OR7D12P	scaffold_11688	183141	184080	+	scaffold_11688@0.2
Modo-OR5B34	scaffold_12795	1114094	1115048	-	scaffold_12795@1.2
Modo-OR5B38	scaffold_12795	1128791	1129745	-	scaffold_12795@1.2
Modo-OR5B39P	scaffold_12795	1231931	1232874	-	scaffold_12795@1.2
Modo-OR5B40	scaffold_12795	1369431	1370373	-	scaffold_12795@1.2
Modo-OR5B41P	scaffold_12795	1764835	1765784	-	scaffold_12795@1.2
Modo-OR5B42P	scaffold_12795	1909525	1910453	-	scaffold_12795@1.2
Modo-OR5B43P	scaffold_12795	1932729	1933667	-	scaffold_12795@1.2
Modo-OR5B25	scaffold_12795	1942025	1942925	-	scaffold_12795@1.2
Modo-OR5B44	scaffold_12795	1967301	1968243	-	scaffold_12795@1.2
Modo-OR5AN2	scaffold_12795	2586977	2587910	-	scaffold_12795@2.8
Modo-OR7D13	scaffold_11688	229705	230641	+	scaffold_11688@0.2
Modo-OR10V6	scaffold_12795	3475791	3476736	+	scaffold_12795@3.4
Modo-OR2D11	scaffold_13217	58895	59828	+	scaffold_13217@0.1
Modo-OR4D14	scaffold_13263	12441352	12442285	-	scaffold_13263@12.4
Modo-OR4D1	scaffold_13263	12452196	12453279	-	scaffold_13263@12.4
Modo-OR1N3	scaffold_13275	473313	474258	+	scaffold_13275@0.2
Modo-OR2AT9	scaffold_13288	10260	11220	+	scaffold_13288@0.1
Modo-OR2AT10P	scaffold_13288	61491	62442	+	scaffold_13288@0.1
Modo-OR2AT11	scaffold_13288	90705	91353	+	scaffold_13288@0.1
Modo-OR6B9P	scaffold_13296	7094057	7095028	-	scaffold_13296@7.1
Modo-OR6B11	scaffold_13296	7105441	7106395	-	scaffold_13296@7.1
Modo-OR1I2	scaffold_11688	358008	358941	+	scaffold_11688@0.2
Modo-OR11I3P	scaffold_13511	1920532	1921481	+	scaffold_13511@1.9
Modo-OR6D8	scaffold_13575	1019238	1020195	+	scaffold_13575@1.4
Modo-OR13A2	scaffold_13575	1037950	1038874	-	scaffold_13575@1.4
Modo-OR13A3	scaffold_13575	1057154	1058084	-	scaffold_13575@1.4
Modo-OR13V1	scaffold_13575	1670307	1671234	-	scaffold_13575@1.4
Modo-OR6AE1	scaffold_13575	1825099	1826077	+	scaffold_13575@1.4
Modo-OR8AA1	scaffold_13627	1379765	1380692	-	scaffold_13627@1.4
Modo-OR8AA2P	scaffold_13627	1494401	1495337	-	scaffold_13627@1.4
Modo-OR10B1	scaffold_11688	443205	443871	-	scaffold_11688@0.2
Modo-OR4B3	scaffold_13644	868596	869505	+	scaffold_13644@1
Modo-OR4B5P	scaffold_13644	884030	884926	+	scaffold_13644@1
Modo-OR4B4	scaffold_13644	893080	894001	+	scaffold_13644@1
Modo-OR4B6P	scaffold_13644	911020	911927	+	scaffold_13644@1
Modo-OR4B7P	scaffold_13644	926887	927815	+	scaffold_13644@1
Modo-OR4B8P	scaffold_13644	967891	968827	+	scaffold_13644@1
Modo-OR4B9P	scaffold_13644	1001815	1002724	+	scaffold_13644@1
Modo-OR4S7P	scaffold_13644	1022920	1023838	-	scaffold_13644@1
Modo-OR4G9	scaffold_11704	164536	165472	+	scaffold_11704@0.4
Modo-OR4S9	scaffold_13644	1057863	1058796	+	scaffold_13644@1
Modo-OR4X6	scaffold_13644	1071858	1072779	+	scaffold_13644@1
Modo-OR4X8P	scaffold_13644	1101772	1102707	+	scaffold_13644@1
Modo-OR2K2	scaffold_13655	152962	153904	-	scaffold_13655@0.2
Modo-OR2AJ2P	scaffold_14464	313104	314026	-	scaffold_14464@0.3
Modo-OR2W15	scaffold_14804	33219	34161	-	scaffold_14804@0.5
Modo-OR2U3P	scaffold_14804	71645	72533	-	scaffold_14804@0.5
Modo-OR2N1	scaffold_14804	144085	145042	-	scaffold_14804@0.5
Modo-OR2B2	scaffold_14804	216904	217846	-	scaffold_14804@0.5
Modo-OR2H4	scaffold_14804	252311	253256	+	scaffold_14804@0.5
Modo-OR2Y3	scaffold_14804	290012	290972	+	scaffold_14804@0.5
Modo-OR2H11	scaffold_14804	328360	329302	-	scaffold_14804@0.5
Modo-OR10AL1	scaffold_14804	370005	370971	+	scaffold_14804@0.5
Modo-OR2G1	scaffold_14804	476423	477353	-	scaffold_14804@0.5
Modo-OR2G7	scaffold_14804	502565	503486	-	scaffold_14804@0.5
Modo-OR2G8	scaffold_14804	533796	534738	-	scaffold_14804@0.5
Modo-OR2G9	scaffold_14804	567160	568093	-	scaffold_14804@0.5
Modo-OR2G10	scaffold_14804	600347	601271	-	scaffold_14804@0.5
Modo-OR2B4	scaffold_14804	631493	632435	+	scaffold_14804@0.5
Modo-OR12D3P	scaffold_14804	705148	706096	-	scaffold_14804@0.5
Modo-OR12D2	scaffold_14804	736481	737414	-	scaffold_14804@0.5
Modo-OR11A1	scaffold_14804	843818	844769	-	scaffold_14804@0.5
Modo-OR10C2	scaffold_14804	893822	894761	+	scaffold_14804@0.5
Modo-OR4G7	scaffold_11704	197393	198332	+	scaffold_11704@0.4
Modo-OR2I1P	scaffold_14804	969692	970628	+	scaffold_14804@0.5
Modo-OR2H2P	scaffold_14804	987577	988499	+	scaffold_14804@0.5
Modo-OR52W1P	scaffold_15068	2717785	2718114	-	scaffold_15068@2.7
Modo-OR52B2P	scaffold_15068	2748626	2749397	+	scaffold_15068@2.7
Modo-OR1K2	scaffold_15087	1104294	1105215	-	scaffold_15087@1.4
Modo-OR5C1	scaffold_15087	1126021	1126981	-	scaffold_15087@1.4
Modo-OR1AH1	scaffold_15087	1156536	1157475	-	scaffold_15087@1.4
Modo-OR1L6	scaffold_15087	1213989	1214928	-	scaffold_15087@1.4
Modo-OR12K1	scaffold_15087	1259452	1260442	-	scaffold_15087@1.4
Modo-OR12K2	scaffold_15087	1307492	1308482	-	scaffold_15087@1.4
Modo-OR1Q2	scaffold_15087	1363445	1364387	-	scaffold_15087@1.4
Modo-OR1N2	scaffold_15087	1453509	1454451	+	scaffold_15087@1.4
Modo-OR1N4	scaffold_15087	1491535	1492471	-	scaffold_15087@1.4
Modo-OR1AM1P	scaffold_15087	1520346	1521276	+	scaffold_15087@1.4
Modo-OR1B1	scaffold_15087	1597827	1598778	-	scaffold_15087@1.4
Modo-OR12K3	scaffold_15087	1618796	1619720	-	scaffold_15087@1.4
Modo-OR1F1	scaffold_15093	885057	885993	+	scaffold_15093@0.9
Modo-OR2C1P	scaffold_15093	1249946	1250916	+	scaffold_15093@1.3
Modo-OR1AB4	scaffold_11661	2091576	2092521	-	scaffold_11661@2.3
Modo-OR4F24	scaffold_15134	5019195	5020131	+	scaffold_15134@5.1
Modo-OR4F14	scaffold_15134	5153566	5154502	+	scaffold_15134@5.1
Modo-OR4F35P	scaffold_15134	5288319	5289250	-	scaffold_15134@5.1
Modo-OR10J25P	scaffold_15142	1567068	1567996	-	scaffold_15142@1.8
Modo-OR10J1	scaffold_15142	1802536	1803463	-	scaffold_15142@1.8
Modo-OR4G10	scaffold_11704	263896	264832	+	scaffold_11704@0.4
Modo-OR10J4	scaffold_15142	1881483	1882416	-	scaffold_15142@1.8
Modo-OR10J7	scaffold_15142	1908040	1908970	-	scaffold_15142@1.8
Modo-OR10J21	scaffold_15142	1947354	1948293	+	scaffold_15142@1.8
Modo-OR10J2	scaffold_15142	2029876	2030806	+	scaffold_15142@1.8
Modo-OR55B3P	scaffold_15168	3161894	3162786	-	scaffold_15168@3.2
Modo-OR10A14	scaffold_15221	1462554	1463436	-	scaffold_15221@0.8
Modo-OR9K6	scaffold_15221	1563699	1564638	+	scaffold_15221@0.8
Modo-OR9K7	scaffold_15221	1604783	1605722	-	scaffold_15221@0.8
Modo-OR9K12	scaffold_15221	1639262	1640201	-	scaffold_15221@0.8
Modo-OR52N6P	scaffold_16805	28581	29532	-	scaffold_16805@1.4
Modo-OR4K29	scaffold_11704	309531	310467	+	scaffold_11704@0.4
Modo-OR56B12	scaffold_16805	38470	39418	-	scaffold_16805@1.4
Modo-OR52N13P	scaffold_16805	65767	66705	+	scaffold_16805@1.4
Modo-OR52N14	scaffold_16805	81538	82501	+	scaffold_16805@1.4
Modo-OR52N4	scaffold_16805	92424	93387	+	scaffold_16805@1.4
Modo-OR52P1	scaffold_16805	108460	109423	-	scaffold_16805@1.4
Modo-OR52AC1	scaffold_16805	131080	132049	+	scaffold_16805@1.4
Modo-OR52AC2	scaffold_16805	144351	145317	+	scaffold_16805@1.4
Modo-OR52B11	scaffold_16805	276813	277755	+	scaffold_16805@1.4
Modo-OR52B7	scaffold_16805	305959	306901	+	scaffold_16805@1.4
Modo-OR52B12	scaffold_16805	347416	348382	+	scaffold_16805@1.4
Modo-OR52B10	scaffold_16805	389918	390860	+	scaffold_16805@1.4
Modo-OR52A20P	scaffold_16805	432649	433573	+	scaffold_16805@1.4
Modo-OR52H9P	scaffold_16805	456151	456918	-	scaffold_16805@1.4
Modo-OR52A21P	scaffold_16805	482105	482959	+	scaffold_16805@1.4
Modo-OR52Z7P	scaffold_16805	530976	531816	+	scaffold_16805@1.4
Modo-OR52Z8P	scaffold_16805	538892	539821	+	scaffold_16805@1.4
Modo-OR4Z6	scaffold_11704	510204	511140	-	scaffold_11704@0.4
Modo-OR52Z9	scaffold_16805	550793	551744	+	scaffold_16805@1.4
Modo-OR52Z10	scaffold_16805	584372	585296	+	scaffold_16805@1.4
Modo-OR52H2	scaffold_16805	599375	600320	+	scaffold_16805@1.4
Modo-OR52H3	scaffold_16805	615304	616249	+	scaffold_16805@1.4
Modo-OR52H8P	scaffold_16805	628341	629288	+	scaffold_16805@1.4
Modo-OR52V2	scaffold_16805	644609	645605	+	scaffold_16805@1.4
Modo-OR51A24	scaffold_16805	855708	856653	+	scaffold_16805@1.4
Modo-OR51A22	scaffold_16805	872158	873118	+	scaffold_16805@1.4
Modo-OR51I2	scaffold_16805	912982	913918	+	scaffold_16805@1.4
Modo-OR4K15P	scaffold_11704	637100	638060	-	scaffold_11704@0.4
Modo-OR51B8P	scaffold_16805	1031655	1032586	+	scaffold_16805@1.4
Modo-OR51B12P	scaffold_16805	1041031	1041962	+	scaffold_16805@1.4
Modo-OR51B13	scaffold_16805	1054688	1055624	+	scaffold_16805@1.4
Modo-OR51B14	scaffold_16805	1082844	1083780	+	scaffold_16805@1.4
Modo-OR51B15	scaffold_16805	1120012	1120948	+	scaffold_16805@1.4
Modo-OR51Q3	scaffold_16805	1137240	1138185	+	scaffold_16805@1.4
Modo-OR51V1	scaffold_16805	1250473	1251415	+	scaffold_16805@1.4
Modo-OR51X4	scaffold_16805	1262993	1263941	+	scaffold_16805@1.4
Modo-OR51X7	scaffold_16805	1269265	1270207	+	scaffold_16805@1.4
Modo-OR52Z5	scaffold_16805	1279701	1280667	+	scaffold_16805@1.4
Modo-OR52Z2	scaffold_16805	1292145	1293102	+	scaffold_16805@1.4
Modo-OR51L5	scaffold_16805	1301556	1302513	+	scaffold_16805@1.4
Modo-OR51L6	scaffold_16805	1410258	1411215	+	scaffold_16805@1.4
Modo-OR51L7	scaffold_16805	1417492	1418449	+	scaffold_16805@1.4
Modo-OR51L8	scaffold_16805	1448331	1449288	+	scaffold_16805@1.4
Modo-OR51L9P	scaffold_16805	1475025	1475762	+	scaffold_16805@1.4
Modo-OR51L10P	scaffold_16805	1500177	1501132	+	scaffold_16805@1.4
Modo-OR51L11P	scaffold_16805	1527443	1528399	+	scaffold_16805@1.4
Modo-OR51L12P	scaffold_16805	1552848	1553792	+	scaffold_16805@1.4
Modo-OR51L13P	scaffold_16805	1581821	1582777	+	scaffold_16805@1.4
Modo-OR4K16	scaffold_11704	658002	658938	-	scaffold_11704@0.4
Modo-OR51AJ1	scaffold_16805	1700986	1701916	+	scaffold_16805@1.4
Modo-OR51AB2	scaffold_16805	1755054	1756020	+	scaffold_16805@1.4
Modo-OR51AH1	scaffold_16805	1779533	1780517	+	scaffold_16805@1.4
Modo-OR51AH2	scaffold_16805	1803066	1804020	+	scaffold_16805@1.4
Modo-OR51AF2	scaffold_16805	1853166	1854123	+	scaffold_16805@1.4
Modo-OR51AJ2	scaffold_16805	1866857	1867787	+	scaffold_16805@1.4
Modo-OR51AJ3P	scaffold_16805	1884509	1885440	+	scaffold_16805@1.4
Modo-OR2Y1	scaffold_16810	80184	81117	-	scaffold_16810@0.1
Modo-OR2V4	scaffold_16810	569724	570669	-	scaffold_16810@0.6
Modo-OR2V5	scaffold_16810	594859	595804	-	scaffold_16810@0.6
Modo-OR4K1	scaffold_11704	680658	681588	-	scaffold_11704@0.4
Modo-OR2BE1	scaffold_16810	625405	626362	+	scaffold_16810@0.6
Modo-OR1F15	scaffold_16810	846216	847158	+	scaffold_16810@0.6
Modo-OR6K1P	scaffold_16926	222911	223857	-	scaffold_16926@0.2
Modo-OR6K2	scaffold_16926	296443	297403	-	scaffold_16926@0.2
Modo-OR6K4	scaffold_16926	334714	335644	-	scaffold_16926@0.2
Modo-OR6K11P	scaffold_16926	360525	361351	-	scaffold_16926@0.2
Modo-OR6K12	scaffold_16926	393556	394501	-	scaffold_16926@0.2
Modo-OR6K7	scaffold_16926	412365	413322	+	scaffold_16926@0.2
Modo-OR4K22	scaffold_11704	691285	692254	-	scaffold_11704@0.4
Modo-OR2G6	scaffold_1838	135963	136902	+	scaffold_1838@0.1
Modo-OR5AK7P	scaffold_18549	170945	171871	-	scaffold_18549@1.3
Modo-OR5AK9	scaffold_18549	188764	189688	-	scaffold_18549@1.3
Modo-OR5G3P	scaffold_18549	536223	537170	+	scaffold_18549@1.3
Modo-OR5G10	scaffold_18549	557853	558795	+	scaffold_18549@1.3
Modo-OR5G11P	scaffold_18549	570082	570672	+	scaffold_18549@1.3
Modo-OR5CB1P	scaffold_18549	577423	578348	+	scaffold_18549@1.3
Modo-OR5G1	scaffold_18549	590725	591667	+	scaffold_18549@1.3
Modo-OR5AK10P	scaffold_18549	599940	600859	-	scaffold_18549@1.3
Modo-OR5AK11P	scaffold_18549	615732	616654	+	scaffold_18549@1.3
Modo-OR10H22P	scaffold_11661	2413783	2414694	-	scaffold_11661@2.3
Modo-OR4K30	scaffold_11704	700502	701468	-	scaffold_11704@0.4
Modo-OR5AK12	scaffold_18549	628641	629568	+	scaffold_18549@1.3
Modo-OR5G12P	scaffold_18549	721005	721934	+	scaffold_18549@1.3
Modo-OR5G13	scaffold_18549	735578	736520	+	scaffold_18549@1.3
Modo-OR9G7	scaffold_18549	757538	758462	+	scaffold_18549@1.3
Modo-OR9G11P	scaffold_18549	769499	770419	+	scaffold_18549@1.3
Modo-OR9G12P	scaffold_18549	785494	786451	+	scaffold_18549@1.3
Modo-OR9G13P	scaffold_18549	800289	801221	+	scaffold_18549@1.3
Modo-OR9G14	scaffold_18549	810149	811079	+	scaffold_18549@1.3
Modo-OR9G15	scaffold_18549	822970	823897	+	scaffold_18549@1.3
Modo-OR4K6	scaffold_11704	793741	794701	-	scaffold_11704@0.4
Modo-OR9G16	scaffold_18549	839385	840312	+	scaffold_18549@1.3
Modo-OR9G4	scaffold_18549	847051	847987	-	scaffold_18549@1.3
Modo-OR9G17P	scaffold_18549	856998	857869	-	scaffold_18549@1.3
Modo-OR9G18	scaffold_18549	867430	868372	-	scaffold_18549@1.3
Modo-OR13R2	scaffold_18549	911500	912550	+	scaffold_18549@1.3
Modo-OR5AR1	scaffold_18549	925153	926083	-	scaffold_18549@1.3
Modo-OR5AP3	scaffold_18549	943297	944236	+	scaffold_18549@1.3
Modo-OR5AP4	scaffold_18549	964370	965309	+	scaffold_18549@1.3
Modo-OR5M10P	scaffold_18549	1003994	1004928	+	scaffold_18549@1.3
Modo-OR5AP5	scaffold_18549	1014715	1015654	+	scaffold_18549@1.3
Modo-OR5M12	scaffold_18549	1022891	1023866	+	scaffold_18549@1.3
Modo-OR5M13P	scaffold_18549	1053192	1054132	+	scaffold_18549@1.3
Modo-OR5M25P	scaffold_18549	1066580	1067517	+	scaffold_18549@1.3
Modo-OR5M26	scaffold_18549	1084459	1085395	+	scaffold_18549@1.3
Modo-OR5M16P	scaffold_18549	1095141	1096090	+	scaffold_18549@1.3
Modo-OR5M27	scaffold_18549	1124780	1125602	+	scaffold_18549@1.3
Modo-OR5M5	scaffold_18549	1138324	1139260	+	scaffold_18549@1.3
Modo-OR5M8	scaffold_18549	1151857	1152793	+	scaffold_18549@1.3
Modo-ORUN1P	scaffold_11989	14578	15063	+	scaffold_11989@0.2
Modo-OR5M28	scaffold_18549	1157798	1158758	+	scaffold_18549@1.3
Modo-OR5M29	scaffold_18549	1182016	1182940	+	scaffold_18549@1.3
Modo-OR5M2	scaffold_18549	1221634	1222570	+	scaffold_18549@1.3
Modo-OR8U2	scaffold_18549	1238285	1239242	+	scaffold_18549@1.3
Modo-OR8U11P	scaffold_18549	1248277	1249228	+	scaffold_18549@1.3
Modo-OR8U12	scaffold_18549	1262079	1263036	+	scaffold_18549@1.3
Modo-OR5AL1	scaffold_18549	1268496	1269444	+	scaffold_18549@1.3
Modo-OR8AA3P	scaffold_18549	1276985	1277613	+	scaffold_18549@1.3
Modo-OR8U6	scaffold_18549	1381690	1382608	-	scaffold_18549@1.3
Modo-OR8U10	scaffold_18549	1484620	1485574	+	scaffold_18549@1.3
Modo-OR5Z1P	scaffold_11989	110907	111834	-	scaffold_11989@0.2
Modo-OR5M9P	scaffold_18549	1514523	1515460	-	scaffold_18549@1.3
Modo-OR5M3	scaffold_18549	1540384	1541314	-	scaffold_18549@1.3
Modo-OR8V13	scaffold_18549	1627062	1627998	-	scaffold_18549@1.3
Modo-OR8K3	scaffold_18549	1682609	1683545	-	scaffold_18549@1.3
Modo-OR8K8P	scaffold_18549	1714902	1715838	-	scaffold_18549@1.3
Modo-OR8V4	scaffold_18549	1822238	1823186	-	scaffold_18549@1.3
Modo-OR8J5	scaffold_18549	1839908	1840862	-	scaffold_18549@1.3
Modo-OR8K1	scaffold_18549	1857776	1858724	-	scaffold_18549@1.3
Modo-OR8K9P	scaffold_18549	1897864	1898811	-	scaffold_18549@1.3
Modo-OR8V14P	scaffold_18549	1910319	1911269	-	scaffold_18549@1.3
Modo-OR8Z1P	scaffold_11989	165439	166211	-	scaffold_11989@0.2
Modo-OR8V2P	scaffold_18549	1935589	1936553	-	scaffold_18549@1.3
Modo-OR8K10	scaffold_18549	1947159	1948107	-	scaffold_18549@1.3
Modo-OR8J8P	scaffold_18549	1969147	1970087	-	scaffold_18549@1.3
Modo-OR8J9	scaffold_18549	1984124	1985087	-	scaffold_18549@1.3
Modo-OR5T5	scaffold_18549	2008652	2009599	+	scaffold_18549@1.3
Modo-OR8I3P	scaffold_18549	2013987	2014921	-	scaffold_18549@1.3
Modo-OR5T10P	scaffold_18549	2029304	2029577	+	scaffold_18549@1.3
Modo-OR8I5P	scaffold_18549	2035012	2035946	-	scaffold_18549@1.3
Modo-OR5BE2	scaffold_18549	2060128	2061037	-	scaffold_18549@1.3
Modo-OR5J1	scaffold_18549	2072304	2073240	-	scaffold_18549@1.3
Modo-OR5CA1	scaffold_11989	192665	193604	-	scaffold_11989@0.2
Modo-OR5J8	scaffold_18549	2092574	2093507	-	scaffold_18549@1.3
Modo-OR5J9	scaffold_18549	2104734	2105667	-	scaffold_18549@1.3
Modo-OR5J10	scaffold_18549	2115393	2116329	-	scaffold_18549@1.3
Modo-OR5J11	scaffold_18549	2143342	2144278	-	scaffold_18549@1.3
Modo-OR5AQ2	scaffold_18549	2160155	2161094	-	scaffold_18549@1.3
Modo-OR5AQ3P	scaffold_18549	2191678	2192612	-	scaffold_18549@1.3
Modo-OR5AS1	scaffold_18549	2232718	2233654	-	scaffold_18549@1.3
Modo-OR13H2	scaffold_11989	249405	250329	+	scaffold_11989@0.2
Modo-OR5F3	scaffold_18549	2307614	2308556	+	scaffold_18549@1.3
Modo-OR10AG35P	scaffold_18549	2387473	2388489	+	scaffold_18549@1.3
Modo-OR10AG28P	scaffold_18549	2404811	2405725	+	scaffold_18549@1.3
Modo-OR10AG15P	scaffold_18549	2440952	2441876	+	scaffold_18549@1.3
Modo-OR8D9	scaffold_18579	6358319	6359252	+	scaffold_18579@6.8
Modo-OR4D5	scaffold_18579	7210001	7210943	-	scaffold_18579@6.8
Modo-OR8D4	scaffold_18579	7234248	7235181	-	scaffold_18579@6.8
Modo-OR6M6	scaffold_18579	7343046	7343985	+	scaffold_18579@6.8
Modo-OR6X1	scaffold_18579	7389312	7390248	+	scaffold_18579@6.8
Modo-OR5P7	scaffold_18603	519858	520794	+	scaffold_18603@0.5
Modo-OR13K2	scaffold_11989	262381	263317	+	scaffold_11989@0.2
Modo-OR5P8P	scaffold_18603	552857	553795	+	scaffold_18603@0.5
Modo-OR5P9P	scaffold_18603	587456	588393	+	scaffold_18603@0.5
Modo-OR5P10	scaffold_18603	612706	613642	+	scaffold_18603@0.5
Modo-OR5P11P	scaffold_18603	620465	621417	+	scaffold_18603@0.5
Modo-OR5P3	scaffold_18603	708815	709751	-	scaffold_18603@0.5
Modo-OR2K3P	scaffold_18607	43341	44240	+	scaffold_18607@0.4
Modo-OR13D9	scaffold_18607	157215	158151	-	scaffold_18607@0.4
Modo-OR13C26	scaffold_18607	272920	273871	-	scaffold_18607@0.4
Modo-OR13D10P	scaffold_18607	289917	290858	+	scaffold_18607@0.4
Modo-OR13D11	scaffold_18607	328277	329219	+	scaffold_18607@0.4
Modo-OR2AF2	scaffold_11989	344206	345145	+	scaffold_11989@0.2
Modo-OR13D12P	scaffold_18607	351334	352275	+	scaffold_18607@0.4
Modo-OR13D4P	scaffold_18607	367557	368497	+	scaffold_18607@0.4
Modo-OR13D13	scaffold_18607	385701	386640	+	scaffold_18607@0.4
Modo-OR13D8	scaffold_18607	446868	447807	+	scaffold_18607@0.4
Modo-OR13D1	scaffold_18607	471674	472613	+	scaffold_18607@0.4
Modo-OR8F2	scaffold_18622	19684	20623	-	scaffold_18622@0.4
Modo-OR8F5	scaffold_18622	33716	34649	-	scaffold_18622@0.4
Modo-OR8F6P	scaffold_18622	70246	71205	-	scaffold_18622@0.4
Modo-OR8G2	scaffold_18622	81593	82526	+	scaffold_18622@0.4
Modo-OR10H21	scaffold_11661	2612845	2613787	+	scaffold_11661@2.3
Modo-OR10A5	scaffold_12302	1198	2143	+	scaffold_12302@0
Modo-OR8G8P	scaffold_18622	124325	125268	+	scaffold_18622@0.4
Modo-OR8F7P	scaffold_18622	143467	144398	+	scaffold_18622@0.4
Modo-OR8G10	scaffold_18622	161037	161973	+	scaffold_18622@0.4
Modo-OR8G11	scaffold_18622	179055	179985	+	scaffold_18622@0.4
Modo-OR8F8P	scaffold_18622	191539	192460	+	scaffold_18622@0.4
Modo-OR8F9	scaffold_18622	212970	213900	+	scaffold_18622@0.4
Modo-OR8B15	scaffold_18622	255678	256629	+	scaffold_18622@0.4
Modo-OR8F10	scaffold_18622	276983	277913	+	scaffold_18622@0.4
Modo-OR8F11	scaffold_18622	319637	320564	+	scaffold_18622@0.4
Modo-OR8G12	scaffold_18622	343317	344247	+	scaffold_18622@0.4
Modo-OR10A17	scaffold_12302	24165	25116	+	scaffold_12302@0
Modo-OR8F12P	scaffold_18622	355797	356726	+	scaffold_18622@0.4
Modo-OR8G13P	scaffold_18622	375418	376344	-	scaffold_18622@0.4
Modo-OR8D2	scaffold_18622	381408	382329	-	scaffold_18622@0.4
Modo-OR8B3P	scaffold_18622	407716	408660	-	scaffold_18622@0.4
Modo-OR8B16P	scaffold_18622	427991	428944	-	scaffold_18622@0.4
Modo-OR8B24P	scaffold_18622	455228	455624	-	scaffold_18622@0.4
Modo-OR8B25P	scaffold_18622	458872	459626	-	scaffold_18622@0.4
Modo-OR8B26	scaffold_18622	471939	472887	-	scaffold_18622@0.4
Modo-OR8B27	scaffold_18622	477345	478296	-	scaffold_18622@0.4
Modo-OR8B28	scaffold_18622	516345	517299	-	scaffold_18622@0.4
Modo-OR2D2	scaffold_12302	70566	71490	-	scaffold_12302@0
Modo-OR8B29P	scaffold_18622	542755	543695	-	scaffold_18622@0.4
Modo-OR8B30	scaffold_18622	555469	556402	-	scaffold_18622@0.4
Modo-OR8B8	scaffold_18622	580382	580871	-	scaffold_18622@0.4
Modo-OR8B31	scaffold_18622	611444	612377	-	scaffold_18622@0.4
Modo-OR8B32	scaffold_18622	657421	658351	-	scaffold_18622@0.4
Modo-OR8A1	scaffold_18622	716186	717113	+	scaffold_18622@0.4
Modo-OR8B33	scaffold_18622	719646	720576	-	scaffold_18622@0.4
Modo-OR8A4	scaffold_18622	777756	778683	+	scaffold_18622@0.4
Modo-OR5E2	scaffold_19167	3844839	3845775	-	scaffold_19167@3.9
Modo-OR10AG38	scaffold_19209	357106	358024	-	scaffold_19209@1.4
Modo-OR10AG3	scaffold_19209	375682	376603	+	scaffold_19209@1.4
Modo-OR10AG11	scaffold_19209	384983	385904	+	scaffold_19209@1.4
Modo-OR10AG14	scaffold_19209	417296	418238	+	scaffold_19209@1.4
Modo-OR10AG27	scaffold_19209	488774	489716	+	scaffold_19209@1.4
Modo-OR13T1	scaffold_19209	542002	542944	+	scaffold_19209@1.4
Modo-OR13T2	scaffold_19209	564534	565455	+	scaffold_19209@1.4
Modo-OR10AG21	scaffold_19209	595067	595988	+	scaffold_19209@1.4
Modo-OR4A27	scaffold_19209	720430	721351	-	scaffold_19209@1.4
Modo-OR10AG9	scaffold_19209	749308	750229	+	scaffold_19209@1.4
Modo-OR6C45	scaffold_12526	7154	8081	+	scaffold_12526@0.2
Modo-OR13T3	scaffold_19209	757988	758918	+	scaffold_19209@1.4
Modo-OR13T4	scaffold_19209	836171	837101	+	scaffold_19209@1.4
Modo-OR13T5P	scaffold_19209	857578	858509	+	scaffold_19209@1.4
Modo-OR13T6P	scaffold_19209	870597	871529	+	scaffold_19209@1.4
Modo-OR13T7P	scaffold_19209	903241	904186	+	scaffold_19209@1.4
Modo-OR13T8	scaffold_19209	920352	921258	+	scaffold_19209@1.4
Modo-OR13T9	scaffold_19209	938547	939483	+	scaffold_19209@1.4
Modo-OR13T10	scaffold_19209	952998	953931	+	scaffold_19209@1.4
Modo-OR13T11P	scaffold_19209	971688	972612	+	scaffold_19209@1.4
Modo-OR13T12P	scaffold_19209	1002881	1003813	+	scaffold_19209@1.4
Modo-OR6C98	scaffold_12526	19417	20347	+	scaffold_12526@0.2
Modo-OR13T13P	scaffold_19209	1051766	1052697	-	scaffold_19209@1.4
Modo-OR13T14	scaffold_19209	1116778	1117711	+	scaffold_19209@1.4
Modo-OR5I1	scaffold_19209	1189514	1190450	+	scaffold_19209@1.4
Modo-OR8W1	scaffold_19209	1216209	1217136	+	scaffold_19209@1.4
Modo-OR8W2	scaffold_19209	1230624	1231551	+	scaffold_19209@1.4
Modo-OR8W3	scaffold_19209	1244137	1245064	+	scaffold_19209@1.4
Modo-OR8W4	scaffold_19209	1256516	1257479	+	scaffold_19209@1.4
Modo-OR10AG4	scaffold_19209	1311044	1311965	-	scaffold_19209@1.4
Modo-OR10AG12	scaffold_19209	1321820	1322741	-	scaffold_19209@1.4
Modo-OR5L6	scaffold_19209	1395322	1396291	-	scaffold_19209@1.4
Modo-OR10P5P	scaffold_12526	56367	57296	+	scaffold_12526@0.2
Modo-OR5D3	scaffold_19209	1455356	1456298	-	scaffold_19209@1.4
Modo-OR5D25	scaffold_19209	1519397	1520303	-	scaffold_19209@1.4
Modo-OR5D19	scaffold_19209	1533059	1534001	-	scaffold_19209@1.4
Modo-OR5D26	scaffold_19209	1553694	1554636	-	scaffold_19209@1.4
Modo-OR5D27P	scaffold_19209	1566829	1567758	-	scaffold_19209@1.4
Modo-OR4P13	scaffold_19209	1602353	1603286	-	scaffold_19209@1.4
Modo-OR4P12	scaffold_19209	1630806	1631733	+	scaffold_19209@1.4
Modo-OR4P14	scaffold_19209	1660738	1661665	+	scaffold_19209@1.4
Modo-OR4P4	scaffold_19209	1668292	1669192	-	scaffold_19209@1.4
Modo-OR10P6P	scaffold_12526	87803	88451	+	scaffold_12526@0.2
Modo-OR4A56	scaffold_19209	1703750	1704677	+	scaffold_19209@1.4
Modo-OR4AB1P	scaffold_19209	1720953	1721877	+	scaffold_19209@1.4
Modo-OR4AB2	scaffold_19209	1739116	1740121	+	scaffold_19209@1.4
Modo-OR4P15	scaffold_19209	1766702	1767629	+	scaffold_19209@1.4
Modo-OR10P7P	scaffold_12526	106605	107530	+	scaffold_12526@0.2
Modo-OR4P5P	scaffold_19209	1775628	1776565	-	scaffold_19209@1.4
Modo-OR4A57	scaffold_19209	1796223	1797135	+	scaffold_19209@1.4
Modo-OR4A58	scaffold_19209	1810200	1811127	+	scaffold_19209@1.4
Modo-OR4A59	scaffold_19209	1820361	1821369	+	scaffold_19209@1.4
Modo-OR4A33P	scaffold_19209	1835057	1835934	+	scaffold_19209@1.4
Modo-OR4A60	scaffold_19209	1849290	1850220	+	scaffold_19209@1.4
Modo-OR4Y1	scaffold_19209	1862382	1863315	-	scaffold_19209@1.4
Modo-OR10P8P	scaffold_12526	128311	129227	-	scaffold_12526@0.2
Modo-OR4Y6P	scaffold_19209	1874609	1875540	-	scaffold_19209@1.4
Modo-OR4Y7P	scaffold_19209	1909723	1910655	-	scaffold_19209@1.4
Modo-OR4Y8P	scaffold_19209	1935953	1936884	-	scaffold_19209@1.4
Modo-OR4Y9P	scaffold_19209	1966181	1967112	-	scaffold_19209@1.4
Modo-OR4Y10	scaffold_19209	1992325	1993267	-	scaffold_19209@1.4
Modo-OR7C57	scaffold_19211	644079	645015	+	scaffold_19211@0.9
Modo-OR10H23	scaffold_11661	2628961	2629903	-	scaffold_11661@2.3
Modo-OR7P2	scaffold_19211	662525	663461	+	scaffold_19211@0.9
Modo-OR10P9	scaffold_12526	136192	137119	+	scaffold_12526@0.2
Modo-OR7D14	scaffold_19211	694391	695327	+	scaffold_19211@0.9
Modo-OR7D15P	scaffold_19211	717014	717954	+	scaffold_19211@0.9
Modo-OR10P10	scaffold_12526	147369	148296	+	scaffold_12526@0.2
Modo-OR7D16P	scaffold_19211	741783	742727	-	scaffold_19211@0.9
Modo-OR7A30P	scaffold_19211	768375	769310	-	scaffold_19211@0.9
Modo-OR7C58P	scaffold_19211	806760	807694	-	scaffold_19211@0.9
Modo-OR10P11	scaffold_12526	157173	158100	+	scaffold_12526@0.2
Modo-OR7C59P	scaffold_19211	833830	834761	-	scaffold_19211@0.9
Modo-OR7A31P	scaffold_19211	854464	855408	-	scaffold_19211@0.9
Modo-OR10P12	scaffold_12526	181709	182636	+	scaffold_12526@0.2
Modo-OR7C60	scaffold_19211	863047	863962	-	scaffold_19211@0.9
Modo-OR6C99	scaffold_12526	197073	198012	+	scaffold_12526@0.2
Modo-OR7C61P	scaffold_19211	888832	889765	+	scaffold_19211@0.9
Modo-OR7C62	scaffold_19211	910864	911800	+	scaffold_19211@0.9
Modo-OR7A32P	scaffold_19211	925094	925904	+	scaffold_19211@0.9
Modo-OR7D17P	scaffold_19211	941029	942011	+	scaffold_19211@0.9
Modo-OR6C63	scaffold_12526	214557	215484	+	scaffold_12526@0.2
Modo-OR7D18P	scaffold_19211	964529	965477	+	scaffold_19211@0.9
Modo-OR7C63P	scaffold_19211	1023551	1024488	-	scaffold_19211@0.9
Modo-OR6E1P	scaffold_19262	3120273	3121201	-	scaffold_19262@3.2
Modo-OR6U2	scaffold_12526	231277	232210	+	scaffold_12526@0.2
Modo-OR6J1	scaffold_19262	3233142	3234123	+	scaffold_19262@3.2
Modo-OR4E1	scaffold_19262	4594423	4595365	+	scaffold_19262@4.7
Modo-OR4E2P	scaffold_19262	4612914	4613842	-	scaffold_19262@4.7
Modo-OR10G1	scaffold_19262	4659086	4660040	+	scaffold_19262@4.7
Modo-OR10G16	scaffold_19262	4682766	4683684	+	scaffold_19262@4.7
Modo-OR10G3	scaffold_19262	4766413	4767352	+	scaffold_19262@4.7
Modo-OR11H11	scaffold_19262	6611493	6612432	-	scaffold_19262@7
Modo-OR11H5	scaffold_19262	6676045	6676975	-	scaffold_19262@7
Modo-OR11H8	scaffold_19262	6848158	6849034	-	scaffold_19262@7
Modo-OR11H14P	scaffold_19262	6887553	6888472	-	scaffold_19262@7
Modo-OR10P13P	scaffold_12526	264769	265698	-	scaffold_12526@0.2
Modo-OR11G1	scaffold_19262	6922871	6923789	-	scaffold_19262@7
Modo-OR11G13	scaffold_19262	6938458	6939391	-	scaffold_19262@7
Modo-OR11G14	scaffold_19262	6965304	6966279	-	scaffold_19262@7
Modo-OR11G5P	scaffold_19262	6996259	6997184	-	scaffold_19262@7
Modo-OR11G15	scaffold_19262	7029457	7030393	-	scaffold_19262@7
Modo-OR11G16P	scaffold_19262	7077982	7078941	-	scaffold_19262@7
Modo-OR11G17	scaffold_19262	7130951	7131893	-	scaffold_19262@7
Modo-OR11G9P	scaffold_19262	7149670	7150269	-	scaffold_19262@7
Modo-OR11G18	scaffold_19262	7155027	7155975	-	scaffold_19262@7
Modo-OR1E1	scaffold_12555	67825	68887	+	scaffold_12555@0.1
Modo-OR11J4	scaffold_19262	7180166	7181105	-	scaffold_19262@7
Modo-OR11J6	scaffold_19262	7198763	7199699	-	scaffold_19262@7
Modo-OR11J3P	scaffold_19262	7207365	7208216	-	scaffold_19262@7
Modo-OR11G11	scaffold_19262	7229670	7230624	-	scaffold_19262@7
Modo-OR11G19P	scaffold_19262	7237724	7238670	-	scaffold_19262@7
Modo-OR11J7	scaffold_19262	7254272	7255238	-	scaffold_19262@7
Modo-OR11J8P	scaffold_19262	7276635	7277587	-	scaffold_19262@7
Modo-OR7J1P	scaffold_11688	47398	48347	-	scaffold_11688@0.2
Modo-OR1E12P	scaffold_12555	81714	82592	+	scaffold_12555@0.1
Modo-OR11J9	scaffold_19262	7303326	7304292	-	scaffold_19262@7
Modo-OR11K4	scaffold_19262	7319885	7320815	-	scaffold_19262@7
Modo-OR11G20P	scaffold_19262	7338796	7339739	-	scaffold_19262@7
Modo-OR4Q4	scaffold_19262	7366640	7367597	+	scaffold_19262@7
Modo-OR4H14	scaffold_19262	7384761	7385694	+	scaffold_19262@7
Modo-OR1E11	scaffold_12555	98686	99640	+	scaffold_12555@0.1
Modo-OR10T4P	scaffold_19280	348079	349025	-	scaffold_19280@0.6
Modo-OR10K1	scaffold_19280	386161	387100	-	scaffold_19280@0.6
Modo-OR10T3	scaffold_19280	407163	408105	-	scaffold_19280@0.6
Modo-OR10K5	scaffold_19280	463384	464344	+	scaffold_19280@0.6
Modo-OR10R2P	scaffold_19280	476763	477709	+	scaffold_19280@0.6
Modo-OR10R8	scaffold_19280	494270	495209	+	scaffold_19280@0.6
Modo-OR10R3	scaffold_19280	534436	535381	+	scaffold_19280@0.6
Modo-OR10R4	scaffold_19280	616044	616962	-	scaffold_19280@0.6
Modo-OR10R9	scaffold_3765	8481	9444	+	scaffold_3765@0
Modo-OR10R10	scaffold_19280	713301	714264	+	scaffold_19280@0.6
Modo-OR13L2P	scaffold_19282	34554	35500	+	scaffold_19282@0.1
Modo-OR13L3P	scaffold_19282	55993	56943	+	scaffold_19282@0.1
Modo-OR5CC1	scaffold_2123	127048	128110	+	scaffold_2123@0.1
Modo-OR5AC5	scaffold_12721	4346514	4347453	+	scaffold_12721@4.5
Modo-OR5AC6	scaffold_12721	4374704	4375625	+	scaffold_12721@4.5
Modo-OR5AC7P	scaffold_12721	4389253	4390043	+	scaffold_12721@4.5
Modo-OR5AC8P	scaffold_12721	4405032	4405969	+	scaffold_12721@4.5
Modo-OR5AC3	scaffold_12721	4432210	4433131	+	scaffold_12721@4.5
Modo-OR5AC9P	scaffold_12721	4446525	4447465	+	scaffold_12721@4.5
Modo-OR5AC10P	scaffold_12721	4494035	4494957	+	scaffold_12721@4.5
Modo-OR5AC11	scaffold_12721	4514250	4515168	+	scaffold_12721@4.5
Modo-OR5AC12	scaffold_12721	4536748	4537684	+	scaffold_12721@4.5
Modo-OR5K1	scaffold_12721	4556806	4557757	+	scaffold_12721@4.5
Modo-OR5K8	scaffold_12721	4581238	4582180	+	scaffold_12721@4.5
Modo-OR5K10	scaffold_12721	4600243	4601182	+	scaffold_12721@4.5
Modo-OR9A7	scaffold_12761	123313	124264	-	scaffold_12761@0.2
Modo-OR9A11P	scaffold_12761	159945	160873	-	scaffold_12761@0.2
Modo-OR6V2	scaffold_12761	183975	184914	+	scaffold_12761@0.2
Modo-OR6W1	scaffold_12761	256070	257528	-	scaffold_12761@0.2
Modo-OR13Q4	scaffold_12761	923823	924753	-	scaffold_12761@1.3
Modo-OR7D19P	scaffold_11688	95060	95998	-	scaffold_11688@0.2
Modo-OR10AC2	scaffold_12761	965240	966173	-	scaffold_12761@1.3
Modo-OR2F3	scaffold_12761	1118913	1119867	+	scaffold_12761@1.3
Modo-OR13M1	scaffold_12761	1169253	1170210	+	scaffold_12761@1.3
Modo-OR13M6	scaffold_12761	1197585	1198539	+	scaffold_12761@1.3
Modo-OR6B5	scaffold_12761	1210147	1211092	+	scaffold_12761@1.3
Modo-OR2A33	scaffold_12761	1258556	1259486	+	scaffold_12761@1.3
Modo-OR2A35	scaffold_12761	1280198	1281128	+	scaffold_12761@1.3
Modo-OR2A39	scaffold_12761	1315248	1316178	+	scaffold_12761@1.3
Modo-OR2A9P	scaffold_12761	1346444	1347374	+	scaffold_12761@1.3
Modo-OR2A44P	scaffold_12761	1363410	1364339	+	scaffold_12761@1.3
Modo-OR7D20P	scaffold_11688	109946	110884	-	scaffold_11688@0.2
Modo-OR2A45P	scaffold_12761	1404283	1405214	+	scaffold_12761@1.3
Modo-OR2A43	scaffold_12761	1474576	1475503	+	scaffold_12761@1.3
Modo-OR2A32	scaffold_12761	1506955	1507894	+	scaffold_12761@1.3
Modo-OR2A46	scaffold_12761	1519661	1520588	+	scaffold_12761@1.3
Modo-OR2A47P	scaffold_12761	1543393	1544372	+	scaffold_12761@1.3
Modo-OR5BA2	scaffold_12795	394560	395517	-	scaffold_12795@1.2
Modo-OR6Q2	scaffold_12795	449378	450329	+	scaffold_12795@1.2
Modo-OR9I2	scaffold_12795	495175	496114	+	scaffold_12795@1.2
Modo-OR9I6	scaffold_12795	509630	510563	+	scaffold_12795@1.2
Modo-OR9Q5P	scaffold_12795	529325	530246	+	scaffold_12795@1.2
Modo-OR1S4	scaffold_12795	562131	563049	-	scaffold_12795@1.2
Modo-OR2D13P	scaffold_9593	79450	80385	-	scaffold_9593@0.3
Modo-OR56B14P	scaffold_7139	3594	4540	-	scaffold_7139@0
Modo-OR56B15P	scaffold_3439	776443	777370	-	scaffold_3439@0.4
Modo-OR56B16	scaffold_16805	16271	17231	-	scaffold_16805@1.4
Modo-OR56B17	scaffold_7139	19141	20101	-	scaffold_7139@0
Modo-OR56B6	scaffold_3439	89451	90414	-	scaffold_3439@0.4
Modo-OR52N12	scaffold_3439	703176	704139	-	scaffold_3439@0.4
Modo-OR52N2	scaffold_3439	663566	664520	-	scaffold_3439@0.4
Modo-OR52N5	scaffold_3439	693917	694862	-	scaffold_3439@0.4
Modo-OR52B13	scaffold_16805	367870	368818	+	scaffold_16805@1.4
Modo-OR52H13	scaffold_16805	418846	419794	-	scaffold_16805@1.4
Modo-OR4D11P	scaffold_12795	3289438	3290372	+	scaffold_12795@3.4
Modo-OR52H14P	scaffold_16805	498820	499727	-	scaffold_16805@1.4
Modo-OR52Z11	scaffold_16805	568786	569713	+	scaffold_16805@1.4
Modo-OR52H15P	scaffold_16805	411946	412894	-	scaffold_16805@1.4
Modo-OR52V3P	scaffold_12761	1672517	1673320	+	scaffold_12761@1.3
Modo-OR51A27	scaffold_16805	918665	919610	-	scaffold_16805@1.4
Modo-OR51A28P	scaffold_3439	117732	118676	+	scaffold_3439@0.4
Modo-OR4K13	scaffold_11704	562989	563925	+	scaffold_11704@0.4
Modo-OR51B16	scaffold_16805	1011587	1012526	-	scaffold_16805@1.4
Modo-OR51Q4P	scaffold_16805	1062112	1063058	+	scaffold_16805@1.4
Modo-OR51Q5	scaffold_16805	1071312	1072260	+	scaffold_16805@1.4
Modo-OR10G11	scaffold_18579	7009785	7011084	+	scaffold_18579@6.8
Modo-OR51K1	scaffold_16805	879143	880091	-	scaffold_16805@1.4
Modo-OR51X6	scaffold_16805	1622245	1623187	-	scaffold_16805@1.4
Modo-OR51F3P	scaffold_11848	833876	834293	-	scaffold_11848@0.5
Modo-OR51C5	scaffold_11848	854555	855506	-	scaffold_11848@0.5
Modo-OR52B5	scaffold_16805	509689	510634	-	scaffold_16805@1.4
Modo-OR52E22	scaffold_16805	2122436	2123513	+	scaffold_16805@1.4
Modo-OR51F6	scaffold_12403	27771	28716	-	scaffold_12403@0.2
Modo-OR51F8	scaffold_12403	7044	7983	-	scaffold_12403@0.2
Modo-OR51F9	scaffold_11848	915202	916141	-	scaffold_11848@0.5
Modo-OR52E8	scaffold_3439	553091	554018	+	scaffold_3439@0.4
Modo-OR4D16P	scaffold_12795	3305343	3306281	+	scaffold_12795@3.4
Modo-OR52E27	scaffold_3439	580558	581497	+	scaffold_3439@0.4
Modo-OR51F10	scaffold_12403	59514	60468	+	scaffold_12403@0.2
Modo-OR52L1	scaffold_3439	172312	173359	+	scaffold_3439@0.4
Modo-OR52E28P	scaffold_3439	404290	405224	-	scaffold_3439@0.4
Modo-OR51AC1	scaffold_16805	1814438	1815407	-	scaffold_16805@1.4
Modo-OR52E29P	scaffold_3439	451573	452246	-	scaffold_3439@0.4
Modo-OR51AC2	scaffold_16805	1764037	1765006	-	scaffold_16805@1.4
Modo-OR51C4	scaffold_11848	817964	818903	+	scaffold_11848@0.5
Modo-OR51H3P	scaffold_12403	246485	247435	+	scaffold_12403@0.2
Modo-OR51A25	scaffold_11848	602973	603933	-	scaffold_11848@0.5
Modo-OR2AT4	scaffold_11938	584260	585214	+	scaffold_11938@0.6
Modo-OR51H6	scaffold_12403	233869	234817	+	scaffold_12403@0.2
Modo-OR51G2	scaffold_16805	2600534	2601473	-	scaffold_16805@1.4
Modo-OR2Y4	scaffold_12035	10846	11218	-	scaffold_12035@0
Modo-OR2BE2	scaffold_16810	440406	441444	+	scaffold_16810@0.6
Modo-OR2T39P	scaffold_13645	494856	495801	-	scaffold_13645@0.9
Modo-OR4K14	scaffold_11704	575849	576779	-	scaffold_11704@0.4
Modo-OR2T21	scaffold_13645	515469	516420	-	scaffold_13645@0.9
Modo-OR13C25P	scaffold_2287	304719	305670	+	scaffold_2287@0.4
Modo-OR2T37	scaffold_13645	596842	597802	+	scaffold_13645@0.9
Modo-OR2L15P	scaffold_14464	324538	325478	-	scaffold_14464@0.3
Modo-OR2AT6	scaffold_11938	569618	570554	+	scaffold_11938@0.6
Modo-OR10Q8	scaffold_12795	858705	859743	-	scaffold_12795@1.2
Modo-OR2T25	scaffold_13645	788374	789322	+	scaffold_13645@0.9
Modo-OR6K13	scaffold_16926	264004	264958	-	scaffold_16926@0.2
Modo-OR2G11	scaffold_1838	123778	125017	+	scaffold_1838@0.1
Modo-OR2G12	scaffold_1838	103775	104705	+	scaffold_1838@0.1
Modo-OR5AK13	scaffold_18549	219549	220476	-	scaffold_18549@1.3
Modo-OR5AK14	scaffold_18549	210069	211038	-	scaffold_18549@1.3
Modo-OR5G14	scaffold_18549	696304	697246	-	scaffold_18549@1.3
Modo-OR5G15	scaffold_18549	672170	673112	-	scaffold_18549@1.3
Modo-OR10AM1	scaffold_18463	2663512	2664589	-	scaffold_18463@2.7
Modo-OR10H24	scaffold_11661	2515020	2515962	+	scaffold_11661@2.3
Modo-OR4K28	scaffold_11704	736635	737589	-	scaffold_11704@0.4
Modo-OR5B21	scaffold_12795	2013509	2014445	-	scaffold_12795@1.2
Modo-OR5M30	scaffold_18549	990019	990973	+	scaffold_18549@1.3
Modo-OR5M31	scaffold_18549	978024	978945	+	scaffold_18549@1.3
Modo-OR5M32	scaffold_18549	1106819	1107839	+	scaffold_18549@1.3
Modo-OR5M33P	scaffold_19209	333136	334071	+	scaffold_19209@1.4
Modo-OR8U13P	scaffold_18549	1298773	1299725	-	scaffold_18549@1.3
Modo-OR5F4	scaffold_18549	2261665	2262607	+	scaffold_18549@1.3
Modo-OR5M34	scaffold_18549	1528086	1529022	-	scaffold_18549@1.3
Modo-OR6B12	scaffold_13296	7074233	7075187	-	scaffold_13296@7.1
Modo-OR8V15P	scaffold_18549	1640159	1641090	-	scaffold_18549@1.3
Modo-OR8K11P	scaffold_18549	1773184	1774122	-	scaffold_18549@1.3
Modo-OR8K12P	scaffold_18549	1875722	1876659	-	scaffold_18549@1.3
Modo-OR5T11	scaffold_18549	1574626	1575661	+	scaffold_18549@1.3
Modo-OR10AG30P	scaffold_19209	23491	24415	+	scaffold_19209@1.4
Modo-OR10AG17P	scaffold_18549	2297826	2298748	+	scaffold_18549@1.3
Modo-OR4M3	scaffold_5082	25992	26931	+	scaffold_5082@0
Modo-OR8D10P	scaffold_18579	7260760	7261237	-	scaffold_18579@6.8
Modo-OR13K3	scaffold_11989	305895	306834	+	scaffold_11989@0.2
Modo-OR2K4P	scaffold_16728	13825	14151	+	scaffold_16728@0
Modo-OR6B13	scaffold_13575	1787102	1788056	+	scaffold_13575@1.4
Modo-OR13D14	scaffold_18607	651737	652685	+	scaffold_18607@0.4
Modo-OR13D15P	scaffold_18607	252531	253470	-	scaffold_18607@0.4
Modo-OR13C9P	scaffold_4908	54860	55753	-	scaffold_4908@0
Modo-OR13C2	scaffold_18607	674131	675154	+	scaffold_18607@0.4
Modo-OR13E4	scaffold_2287	202402	203317	+	scaffold_2287@0.4
Modo-OR13D16P	scaffold_12608	1732350	1732797	-	scaffold_12608@1.7
Modo-OR13E3	scaffold_2287	180516	181443	+	scaffold_2287@0.4
Modo-OR8G14	scaffold_18622	49516	50449	-	scaffold_18622@0.4
Modo-OR8G15P	scaffold_18622	116365	117384	+	scaffold_18622@0.4
Modo-OR10A18P	scaffold_9811	22367	22892	+	scaffold_9811@0
Modo-OR6D9P	scaffold_13575	986746	987184	-	scaffold_13575@1.4
Modo-OR8F13	scaffold_18622	7151	8081	-	scaffold_18622@0.4
Modo-OR1S5	scaffold_11848	544829	545819	+	scaffold_11848@0.5
Modo-OR6D10	scaffold_13575	1028541	1029480	-	scaffold_13575@1.4
Modo-OR13T15	scaffold_19209	335649	336591	-	scaffold_19209@1.4
Modo-OR13T16P	scaffold_19209	462950	463896	+	scaffold_19209@1.4
Modo-OR6C100	scaffold_15221	220021	220960	-	scaffold_15221@0.8
Modo-OR5L8	scaffold_19209	1378775	1379744	-	scaffold_19209@1.4
Modo-OR10P14	scaffold_12526	342949	343876	-	scaffold_12526@0.2
Modo-OR10P15P	scaffold_12526	307776	308713	-	scaffold_12526@0.2
Modo-OR10P16P	scaffold_12526	283619	284547	-	scaffold_12526@0.2
Modo-OR6C101	scaffold_15221	5608	6535	-	scaffold_15221@0.8
Modo-OR1AE1P	scaffold_11661	2575214	2576140	+	scaffold_11661@2.3
Modo-OR6C102	scaffold_15221	36724	37651	+	scaffold_15221@0.8
Modo-OR7D21P	scaffold_19211	1084843	1085766	+	scaffold_19211@0.9
Modo-OR6J2P	scaffold_19262	3071237	3072174	-	scaffold_19262@3.2
Modo-OR6J3P	scaffold_19262	3138230	3138514	-	scaffold_19262@3.2
Modo-OR4C43	scaffold_19209	2487656	2488583	-	scaffold_19209@1.4
Modo-OR4C35P	scaffold_19209	2751326	2752252	+	scaffold_19209@1.4
Modo-OR4C54	scaffold_19209	2699136	2700063	+	scaffold_19209@1.4
Modo-OR14C1P	scaffold_2081	12481	13436	+	scaffold_2081@0
Modo-OR14C2P	scaffold_12282	8797	9731	+	scaffold_12282@0
Modo-OR10G17	scaffold_19262	4706686	4707625	+	scaffold_19262@4.7
Modo-OR6E2	scaffold_19262	3172380	3173313	-	scaffold_19262@3.2
Modo-OR10G18P	scaffold_19262	4729539	4730474	+	scaffold_19262@4.7
Modo-OR10G19P	scaffold_19262	4781520	4782390	+	scaffold_19262@4.7
Modo-OR8U14	scaffold_18549	1444233	1445190	-	scaffold_18549@1.3
Modo-OR1AB5	scaffold_11661	2279006	2279945	-	scaffold_11661@2.3
Modo-OR10K3	scaffold_19280	445781	446741	+	scaffold_19280@0.6
Modo-OR6Z3	scaffold_18463	2649387	2650062	+	scaffold_18463@2.7
Modo-OR11H15P	scaffold_19262	6838868	6839799	-	scaffold_19262@7
Modo-OR11H16P	scaffold_19262	6873935	6874866	-	scaffold_19262@7
Modo-OR11H17	scaffold_19262	6745055	6745988	-	scaffold_19262@7
Modo-OR11H18P	scaffold_19262	6913647	6914616	-	scaffold_19262@7
Modo-OR13D17	scaffold_18607	486160	487099	+	scaffold_18607@0.4
Modo-OR11H19P	scaffold_19262	6781550	6782472	-	scaffold_19262@7
Modo-OR11H20P	scaffold_19262	6815968	6816898	-	scaffold_19262@7
Modo-OR11H21P	scaffold_19262	6620980	6621778	-	scaffold_19262@7
Modo-OR1E13	scaffold_12555	41198	42155	+	scaffold_12555@0.1
Modo-OR10R11	scaffold_19280	511527	512460	+	scaffold_19280@0.6
Modo-OR13L4	scaffold_19281	678346	679414	+	scaffold_19281@0.7
Modo-OR13L5	scaffold_19281	695259	696456	+	scaffold_19281@0.7
Modo-OR13L6	scaffold_19281	646657	647569	+	scaffold_19281@0.7
Modo-OR13L7	scaffold_19282	94322	95363	+	scaffold_19282@0.1
Modo-OR13A4	scaffold_13575	1355432	1356359	-	scaffold_13575@1.4
Modo-OR10AI1P	scaffold_18579	6397440	6398373	-	scaffold_18579@6.8
Modo-OR14C3P	scaffold_2181	3708	4648	+	scaffold_2181@0
Modo-OR5BB2P	scaffold_12795	2698062	2698993	-	scaffold_12795@2.8
Modo-OR5B45P	scaffold_12795	1661298	1662259	-	scaffold_12795@1.2
Modo-OR2B8P	scaffold_12494	177946	178874	-	scaffold_12494@0.2
Modo-OR2L22	scaffold_14464	270629	271256	-	scaffold_14464@0.3
Modo-OR5AC13P	scaffold_2460	27933	28855	-	scaffold_2460@0
Modo-OR5AK15	scaffold_18549	322483	323452	-	scaffold_18549@1.3
Modo-OR5AK16	scaffold_18549	267323	268262	-	scaffold_18549@1.3
Modo-OR9A12P	scaffold_12761	139289	140218	-	scaffold_12761@0.2
Modo-OR13A5P	scaffold_13575	1429966	1430894	-	scaffold_13575@1.4
Modo-OR9A13	scaffold_12761	81655	82597	-	scaffold_12761@0.2
Modo-OR6AI1P	scaffold_12761	99359	100310	-	scaffold_12761@0.2
Modo-OR6V3P	scaffold_12761	195736	196623	+	scaffold_12761@0.2
Modo-OR6V4P	scaffold_12761	233823	234749	+	scaffold_12761@0.2
Modo-OR6V5P	scaffold_12761	353974	354899	+	scaffold_12761@0.2
Modo-OR6A2	scaffold_13296	7130307	7131282	-	scaffold_13296@7.1
Modo-OR7C64P	scaffold_11688	20772	21703	+	scaffold_11688@0.2
Modo-OR7C65P	scaffold_11688	1040	1977	+	scaffold_11688@0.2
Modo-OR7C66	scaffold_11661	2960938	2961874	+	scaffold_11661@3
Modo-OR5A2	scaffold_12795	2909407	2910364	-	scaffold_12795@2.8
Modo-OR8D11P	scaffold_13249	4614910	4615853	-	scaffold_13249@4.6
Modo-OR14C4P	scaffold_3038	11495	12435	-	scaffold_3038@0
Modo-OR14C5P	scaffold_12282	70205	71147	+	scaffold_12282@0
Modo-OR13Q5	scaffold_12761	905596	906499	-	scaffold_12761@1.3
Modo-OR13M2P	scaffold_12761	1706454	1707388	-	scaffold_12761@1.3
Modo-OR6C76	scaffold_15221	1041509	1042442	-	scaffold_15221@0.8
Modo-OR1G2	scaffold_13275	18280	19195	-	scaffold_13275@0.2
Modo-OR6P1	scaffold_18507	101120	102071	-	scaffold_18507@0.1
Modo-OR6F2	scaffold_13575	1840358	1841282	-	scaffold_13575@1.4
Modo-OR2A48	scaffold_12761	1457252	1458176	+	scaffold_12761@1.3
Modo-OR9I7P	scaffold_12795	657810	658745	+	scaffold_12795@1.2
Modo-OR13V2	scaffold_13575	1567686	1568646	-	scaffold_13575@1.4
Modo-OR13V3	scaffold_13575	1656346	1657273	-	scaffold_13575@1.4
Modo-OR1AH2	scaffold_15087	1186590	1187529	-	scaffold_15087@1.4
Modo-OR8AA4P	scaffold_13627	1335700	1336634	-	scaffold_13627@1.4
Modo-OR8AA5P	scaffold_2855	9436	10369	+	scaffold_2855@0
Modo-OR8AA6P	scaffold_13627	1396538	1397455	-	scaffold_13627@1.4
Modo-OR5M35P	scaffold_18549	1190079	1191014	+	scaffold_18549@1.3
Modo-OR13P4	scaffold_13629	2454341	2455286	+	scaffold_13629@2.4
Modo-OR10A19	scaffold_13217	2871	3789	+	scaffold_13217@0.1
Modo-OR14A16	scaffold_1838	74115	75054	+	scaffold_1838@0.1
Modo-OR10B2	scaffold_8378	8603	9773	+	scaffold_8378@0
Modo-OR4S10P	scaffold_13644	845954	846865	+	scaffold_13644@1
Modo-OR10Q9	scaffold_12795	779079	780024	-	scaffold_12795@1.2
Modo-OR4X9	scaffold_3536	15069	16005	+	scaffold_3536@0
Modo-OR2K5P	scaffold_16718	11521	12452	+	scaffold_16718@0
Modo-OR2W12	scaffold_13645	894506	895451	-	scaffold_13645@0.9
Modo-OR2W17	scaffold_12494	85770	86706	+	scaffold_12494@0.2
Modo-OR2C6	scaffold_13645	1372030	1373035	-	scaffold_13645@0.9
Modo-OR13D18P	scaffold_4908	29941	30879	-	scaffold_4908@0
Modo-OR8V16	scaffold_18549	1726802	1727741	-	scaffold_18549@1.3
Modo-OR2B12P	scaffold_12621	35041	35678	-	scaffold_12621@0
Modo-OR2B13	scaffold_12494	107660	108587	-	scaffold_12494@0.2
Modo-OR2AI2	scaffold_12527	14691	15636	+	scaffold_12527@0
Modo-OR5B46	scaffold_12795	956742	957918	+	scaffold_12795@1.2
Modo-OR2C7P	scaffold_13254	3443	4380	+	scaffold_13254@0
Modo-OR13AF1P	scaffold_12316	73885	74734	+	scaffold_12316@0.1
Modo-OR2C8P	scaffold_12510	47339	48284	-	scaffold_12510@0
Modo-OR2Y5P	scaffold_4551	61804	62344	+	scaffold_4551@0
Modo-OR2H12	scaffold_14804	468872	469790	-	scaffold_14804@0.5
Modo-OR4G12	scaffold_11704	100513	101473	+	scaffold_11704@0.4
Modo-OR2B11	scaffold_13645	1151017	1151971	-	scaffold_13645@0.9
Modo-OR2H13	scaffold_14804	414049	414967	-	scaffold_14804@0.5
Modo-OR5B47P	scaffold_12795	1208058	1209002	-	scaffold_12795@1.2
Modo-OR2AI3P	scaffold_12514	6701	7615	-	scaffold_12514@0
Modo-OR2AI4	scaffold_4551	5320	6247	-	scaffold_4551@0
Modo-OR2G13	scaffold_11858	747	1677	+	scaffold_11858@0
Modo-OR2AI5P	scaffold_12494	359702	360634	+	scaffold_12494@0.2
Modo-OR51A29	scaffold_11848	680652	681612	-	scaffold_11848@0.5
Modo-OR52B14P	scaffold_3439	36393	37231	+	scaffold_3439@0.4
Modo-OR52B15P	scaffold_3439	23085	23953	+	scaffold_3439@0.4
Modo-OR5B48P	scaffold_12795	1923083	1924023	-	scaffold_12795@1.2
Modo-OR52B16	scaffold_3439	58884	59850	+	scaffold_3439@0.4
Modo-OR1J2	scaffold_15087	1398076	1399018	+	scaffold_15087@1.4
Modo-OR1AB6	scaffold_11661	2051166	2052156	-	scaffold_11661@2.3
Modo-OR1M2	scaffold_11954	67881	68820	+	scaffold_11954@0
Modo-OR1D2	scaffold_13275	7709	8630	+	scaffold_13275@0.2
Modo-OR1B2	scaffold_15087	1541416	1542382	-	scaffold_15087@1.4
Modo-OR13AF2	scaffold_18463	2713512	2714442	+	scaffold_18463@2.7
Modo-OR2C9P	scaffold_15093	1263593	1263823	+	scaffold_15093@1.3
Modo-OR10AK2	scaffold_13629	2273711	2274647	+	scaffold_13629@2.4
Modo-OR5B49	scaffold_12795	1958093	1959035	-	scaffold_12795@1.2
Modo-OR1AB7P	scaffold_9403	6783	7712	+	scaffold_9403@0
Modo-OR4F36	scaffold_15134	4982515	4983451	+	scaffold_15134@5.1
Modo-OR4F37	scaffold_15134	4958233	4959253	+	scaffold_15134@5.1
Modo-OR4F38	scaffold_15134	5055224	5056154	+	scaffold_15134@5.1
Modo-OR4F39	scaffold_15134	5123716	5124652	+	scaffold_15134@5.1
Modo-OR10J20	scaffold_15142	1645423	1646350	-	scaffold_15142@1.8
Modo-OR4F40	scaffold_6341	10163	11099	-	scaffold_6341@0
Modo-OR4F41P	scaffold_11704	251665	252601	+	scaffold_11704@0.4
Modo-OR10J26P	scaffold_15142	1932317	1933241	+	scaffold_15142@1.8
Modo-OR55B5P	scaffold_11848	57675	58628	+	scaffold_11848@0.5
Modo-OR5A7P	scaffold_12795	2647389	2648323	-	scaffold_12795@2.8
Modo-OR55B6	scaffold_11848	221234	222218	-	scaffold_11848@0.5
Modo-OR10AG18	scaffold_19209	619367	620309	+	scaffold_19209@1.4
Modo-OR10A20	scaffold_13217	165333	166278	-	scaffold_13217@0.1
Modo-OR10AG1	scaffold_19209	1301761	1302691	+	scaffold_19209@1.4
Modo-OR9R6	scaffold_12424	51805	52738	-	scaffold_12424@0.1
Modo-OR10P17	scaffold_12526	329627	330554	-	scaffold_12526@0.2
Modo-OR2F4	scaffold_12761	1149197	1150124	+	scaffold_12761@1.3
Modo-OR4Z3	scaffold_12795	2948126	2949059	+	scaffold_12795@2.8
Modo-OR5B50	scaffold_12795	1748046	1749000	-	scaffold_12795@1.2
Modo-OR5BG2	scaffold_19209	1366712	1367645	-	scaffold_19209@1.4
Modo-OR4C56P	scaffold_19209	2203047	2203978	-	scaffold_19209@1.4
Modo-OR4Y11P	scaffold_19209	2018517	2019448	-	scaffold_19209@1.4
Modo-OR10AG20	scaffold_19209	53056	53971	+	scaffold_19209@1.4
Modo-OR10AG24	scaffold_19209	199124	200066	+	scaffold_19209@1.4
Modo-OR10AG8	scaffold_19209	1134289	1135222	+	scaffold_19209@1.4
Modo-OR10AG25	scaffold_19209	1285133	1286084	-	scaffold_19209@1.4
Modo-OR10AG37	scaffold_19209	1100564	1101518	+	scaffold_19209@1.4
Modo-OR10AG32	scaffold_19209	692732	693674	+	scaffold_19209@1.4
Modo-OR4C33P	scaffold_19209	2603456	2604375	-	scaffold_19209@1.4
Modo-OR5B51	scaffold_12795	1043875	1044808	-	scaffold_12795@1.2
Modo-OR5D28	scaffold_19209	1475780	1476710	-	scaffold_19209@1.4
Modo-OR10AG31	scaffold_19209	665753	666674	+	scaffold_19209@1.4
Modo-OR5D29	scaffold_19209	1488362	1489304	-	scaffold_19209@1.4
Modo-OR10AG10	scaffold_19209	1266906	1267863	-	scaffold_19209@1.4
Modo-OR5D21	scaffold_19209	1419880	1420849	-	scaffold_19209@1.4
Modo-OR5D30	scaffold_19209	1440101	1441058	-	scaffold_19209@1.4
Modo-OR5D31	scaffold_19209	1463544	1464486	-	scaffold_19209@1.4
Modo-OR5D14	scaffold_19209	1431123	1432065	-	scaffold_19209@1.4
Modo-OR4C67P	scaffold_19209	2280501	2281385	-	scaffold_19209@1.4
Modo-OR5D32P	scaffold_19209	1407478	1408422	-	scaffold_19209@1.4
Modo-OR5BB3	scaffold_12795	2834728	2835658	+	scaffold_12795@2.8
Modo-OR4C10P	scaffold_19209	2513391	2514316	-	scaffold_19209@1.4
Modo-OR4F42	scaffold_15134	5076577	5077513	+	scaffold_15134@5.1
Modo-OR4F34	scaffold_15134	4934864	4935800	+	scaffold_15134@5.1
Modo-OR4F43	scaffold_15134	5107147	5108083	+	scaffold_15134@5.1
Modo-OR4F44P	scaffold_15134	5248395	5249348	+	scaffold_15134@5.1
Modo-OR4F45P	scaffold_15134	5139656	5140594	+	scaffold_15134@5.1
Modo-OR4B10P	scaffold_13644	947882	948761	+	scaffold_13644@1
Modo-OR4AD1P	scaffold_13644	860835	861701	+	scaffold_13644@1
Modo-OR8V17	scaffold_18549	1808170	1809142	-	scaffold_18549@1.3
Modo-OR8V18	scaffold_18549	1790267	1791212	-	scaffold_18549@1.3
Modo-OR10Q3	scaffold_12795	3528431	3529391	+	scaffold_12795@3.4
Modo-OR8V6	scaffold_18549	1601326	1602313	-	scaffold_18549@1.3
Modo-OR8U15	scaffold_18549	1418533	1419511	-	scaffold_18549@1.3
Modo-OR8V19	scaffold_18549	1665586	1666531	-	scaffold_18549@1.3
Modo-OR8U16	scaffold_18549	1332573	1333530	-	scaffold_18549@1.3
Modo-OR8U17	scaffold_18549	1352960	1354013	-	scaffold_18549@1.3
Modo-OR8K13	scaffold_18549	1583151	1584108	-	scaffold_18549@1.3
Modo-OR8K14	scaffold_18549	1616047	1617049	-	scaffold_18549@1.3
Modo-OR8U18	scaffold_18549	1428697	1429654	-	scaffold_18549@1.3
Modo-OR8U19	scaffold_18549	1287886	1288843	-	scaffold_18549@1.3
Modo-OR8U20	scaffold_18549	1389456	1390413	-	scaffold_18549@1.3
Modo-OR5B24	scaffold_12795	1096634	1097609	-	scaffold_12795@1.2
Modo-OR8U21	scaffold_18549	1313811	1314759	-	scaffold_18549@1.3
Modo-OR8V20P	scaffold_18549	1699846	1700732	-	scaffold_18549@1.3
Modo-OR10AA1	scaffold_11589	141292	142231	+	scaffold_11589@0.2
Modo-OR6C66	scaffold_15221	764452	765385	-	scaffold_15221@0.8
Modo-OR6C103	scaffold_15221	916429	917362	-	scaffold_15221@0.8
Modo-OR6C74	scaffold_15221	1376640	1377576	-	scaffold_15221@0.8
Modo-OR6C104	scaffold_15221	951087	952026	-	scaffold_15221@0.8
Modo-OR6C47	scaffold_15221	1415614	1416550	-	scaffold_15221@0.8
Modo-OR6C37	scaffold_15221	733780	734716	-	scaffold_15221@0.8
Modo-OR6C105	scaffold_15221	1021844	1022777	-	scaffold_15221@0.8
Modo-OR5B52	scaffold_12795	1465760	1466711	-	scaffold_12795@1.2
Modo-OR6C106	scaffold_15221	714993	716040	+	scaffold_15221@0.8
Modo-OR6C40	scaffold_15221	1226606	1227587	-	scaffold_15221@0.8
Modo-OR6C107	scaffold_15221	1240987	1241923	-	scaffold_15221@0.8
Modo-OR10U1	scaffold_15221	1068138	1069098	+	scaffold_15221@0.8
Modo-OR6C108	scaffold_15221	422960	424157	-	scaffold_15221@0.8
Modo-OR6C109	scaffold_15221	796614	797571	+	scaffold_15221@0.8
Modo-OR6C110	scaffold_15221	852903	853839	+	scaffold_15221@0.8
Modo-OR6C39	scaffold_15221	996762	997737	-	scaffold_15221@0.8
Modo-OR6C111	scaffold_15221	507042	507978	+	scaffold_15221@0.8
Modo-OR6C112	scaffold_15221	337973	338909	-	scaffold_15221@0.8
Modo-OR5B53	scaffold_12795	1888520	1889447	-	scaffold_12795@1.2
Modo-OR6C113P	scaffold_15221	363362	364286	-	scaffold_15221@0.8
Modo-OR6C114	scaffold_15221	397301	398228	-	scaffold_15221@0.8
Modo-OR6C115P	scaffold_15221	1078462	1079396	-	scaffold_15221@0.8
Modo-OR6C81	scaffold_15221	1132437	1133118	-	scaffold_15221@0.8
Modo-OR6C116P	scaffold_15221	685923	686805	+	scaffold_15221@0.8
Modo-OR6C117P	scaffold_15221	806002	806704	-	scaffold_15221@0.8
Modo-OR6C118P	scaffold_15221	203864	204796	-	scaffold_15221@0.8
Modo-OR6C119P	scaffold_15221	928189	929121	-	scaffold_15221@0.8
Modo-OR6C120P	scaffold_15221	105241	106159	-	scaffold_15221@0.8
Modo-OR6C121P	scaffold_15221	630630	631567	+	scaffold_15221@0.8
Modo-OR5BB4	scaffold_12795	2853837	2854770	-	scaffold_12795@2.8
Modo-OR13C28	scaffold_2287	336805	337759	-	scaffold_2287@0.4
Modo-OR13D19	scaffold_2287	259226	260168	+	scaffold_2287@0.4
Modo-OR13E5	scaffold_2287	242633	243560	+	scaffold_2287@0.4
Modo-OR13E6P	scaffold_2287	226881	227807	+	scaffold_2287@0.4
Modo-OR6C122	scaffold_2287	668827	669748	+	scaffold_2287@0.4
Modo-OR1AB8	scaffold_11661	2294308	2295247	-	scaffold_11661@2.3
Modo-OR1AB9	scaffold_11661	2238062	2239049	-	scaffold_11661@2.3
Modo-OR1AE2	scaffold_11661	2551996	2552929	+	scaffold_11661@2.3
Modo-OR1AB10P	scaffold_11661	2190618	2191558	-	scaffold_11661@2.3
Modo-OR13D20	scaffold_18607	522030	522969	+	scaffold_18607@0.4
Modo-OR5BB5P	scaffold_12795	2781540	2782472	-	scaffold_12795@2.8
Modo-OR13D21P	scaffold_18607	500413	501341	+	scaffold_18607@0.4
Modo-OR13D22P	scaffold_18607	581593	582535	+	scaffold_18607@0.4
Modo-OR13D23P	scaffold_18607	610031	611000	+	scaffold_18607@0.4
Modo-OR13V4	scaffold_13575	1236405	1237332	+	scaffold_13575@1.4
Modo-OR13A6	scaffold_13575	1480083	1481019	-	scaffold_13575@1.4
Modo-OR13A7	scaffold_13575	1459188	1460124	-	scaffold_13575@1.4
Modo-OR13V5P	scaffold_13575	1510623	1511546	-	scaffold_13575@1.4
Modo-OR13A8P	scaffold_13575	1271365	1272294	-	scaffold_13575@1.4
Modo-OR13V6P	scaffold_13575	1588721	1589700	-	scaffold_13575@1.4
Modo-OR13A9P	scaffold_13575	1391368	1392288	-	scaffold_13575@1.4
Modo-OR5BB6	scaffold_12795	2661583	2662519	-	scaffold_12795@2.8
Modo-OR13AG1	scaffold_13275	314043	314976	+	scaffold_13275@0.2
Modo-OR13AG2	scaffold_13275	326164	327097	+	scaffold_13275@0.2
Modo-OR1N5	scaffold_13275	377092	378037	+	scaffold_13275@0.2
Modo-OR1AN1P	scaffold_13275	410830	411757	-	scaffold_13275@0.2
Modo-OR13AG3	scaffold_13275	146288	147101	+	scaffold_13275@0.2
Modo-OR11W1	scaffold_14804	864821	865775	+	scaffold_14804@0.5
Modo-OR12D4P	scaffold_14804	790249	791183	-	scaffold_14804@0.5
Modo-OR1AK1	scaffold_15087	1477408	1478344	+	scaffold_15087@1.4
Modo-OR2Z2	scaffold_13645	419933	420800	-	scaffold_13645@0.9
Modo-OR2W14	scaffold_13645	1406350	1407292	-	scaffold_13645@0.9
Modo-OR5A5	scaffold_12795	2933599	2934661	+	scaffold_12795@2.8
Modo-OR14B1	scaffold_12795	4267680	4268670	+	scaffold_12795@4.2
Modo-OR11L2	scaffold_13645	1036569	1037511	+	scaffold_13645@0.9
Modo-OR6R1	scaffold_13645	1112532	1113555	+	scaffold_13645@0.9
Modo-OR2T1	scaffold_13645	754097	755141	+	scaffold_13645@0.9
Modo-OR2AV2P	scaffold_13645	83291	84213	+	scaffold_13645@0.1
Modo-OR2AV4P	scaffold_13645	112504	113440	+	scaffold_13645@0.1
Modo-OR2A49P	scaffold_12761	1422099	1422939	+	scaffold_12761@1.3
Modo-OR2D14	scaffold_9593	496359	497292	+	scaffold_9593@0.3
Modo-OR2D15	scaffold_9593	46012	47149	-	scaffold_9593@0.3
Modo-OR2D16P	scaffold_9593	371873	372858	-	scaffold_9593@0.3
Modo-OR2D17P	scaffold_9593	279742	280673	-	scaffold_9593@0.3
Modo-OR5A8	scaffold_12795	2804371	2805301	-	scaffold_12795@2.8
Modo-OR2D18P	scaffold_9593	150115	151049	-	scaffold_9593@0.3
Modo-OR14A1	scaffold_19197	7051517	7052444	+	scaffold_19197@7.1
Modo-OR14A2	scaffold_19197	6929819	6930770	+	scaffold_19197@7.1
Modo-OR14A3	scaffold_19197	6882394	6883348	+	scaffold_19197@7.1
Modo-OR14A4	scaffold_19197	7175819	7176743	+	scaffold_19197@7.1
Modo-OR14A5P	scaffold_19197	6999101	7000026	+	scaffold_19197@7.1
Modo-OR14A6P	scaffold_19197	6983283	6984214	+	scaffold_19197@7.1
Modo-OR14A7P	scaffold_19197	7238977	7239836	+	scaffold_19197@7.1
Modo-OR10AK3	scaffold_13629	2335365	2336301	+	scaffold_13629@2.4
Modo-OR10AK4	scaffold_13629	2374417	2375416	+	scaffold_13629@2.4
Modo-OR5BB7	scaffold_12795	2731687	2732617	-	scaffold_12795@2.8
Modo-OR10AK5P	scaffold_13629	2483844	2484790	+	scaffold_13629@2.4
Modo-OR5P12	scaffold_18603	504162	505089	+	scaffold_18603@0.5
Modo-OR5P13	scaffold_18603	382964	383900	+	scaffold_18603@0.5
Modo-OR5P14P	scaffold_18603	469682	470621	+	scaffold_18603@0.5
Modo-OR5P15P	scaffold_18603	434076	435013	+	scaffold_18603@0.5
Modo-OR13AF3	scaffold_18463	2728048	2728978	+	scaffold_18463@2.7
Modo-OR6Z4	scaffold_18463	2687411	2688344	+	scaffold_18463@2.7
Modo-OR9Z1	scaffold_18463	2588803	2589724	-	scaffold_18463@2.7
Modo-OR10AM2P	scaffold_18463	2695955	2696895	-	scaffold_18463@2.7
Modo-OR6C77P	scaffold_12424	115046	115988	-	scaffold_12424@0.1
Modo-OR10Q10	scaffold_12795	895738	896698	-	scaffold_12795@1.2
Modo-OR5P16	scaffold_19167	3885594	3886536	-	scaffold_19167@3.9
Modo-OR5P17	scaffold_19167	3874945	3875887	-	scaffold_19167@3.9
Modo-OR3A9	scaffold_1818	287162	288107	+	scaffold_1818@0.3
Modo-OR1P3	scaffold_1818	236356	237292	+	scaffold_1818@0.3
Modo-OR2AG1P	scaffold_13296	7007948	7008879	-	scaffold_13296@7.1
Modo-OR2AG10	scaffold_13296	7037720	7038662	-	scaffold_13296@7.1
Modo-OR2AG11P	scaffold_13296	6974586	6975529	-	scaffold_13296@7.1
Modo-OR14B2	scaffold_15203	154366	155293	+	scaffold_15203@0.3
Modo-OR14B3P	scaffold_15203	118707	119615	+	scaffold_15203@0.3
Modo-OR8D1	scaffold_13249	4643837	4644767	-	scaffold_13249@4.6
Modo-OR5B54	scaffold_12795	1816048	1817128	+	scaffold_12795@1.2
Modo-OR8D12	scaffold_13249	4632121	4633063	-	scaffold_13249@4.6
Modo-OR8D6	scaffold_13249	4539582	4540518	+	scaffold_13249@4.6
Modo-OR8D13	scaffold_13249	4597837	4598863	-	scaffold_13249@4.6
Modo-OR8F14	scaffold_13249	4662447	4663380	+	scaffold_13249@4.6
Modo-OR8F15	scaffold_13249	4671506	4672478	+	scaffold_13249@4.6
Modo-OR8F16P	scaffold_13249	4525982	4526925	+	scaffold_13249@4.6
Modo-OR8D14P	scaffold_13249	4605450	4606391	-	scaffold_13249@4.6
Modo-OR6B8	scaffold_1768	120708	121665	-	scaffold_1768@0.1
Modo-OR14C6P	scaffold_4922	54007	54944	-	scaffold_4922@0
Modo-OR51C8	scaffold_11848	841760	842654	-	scaffold_11848@0.5
Modo-OR14B4	scaffold_12795	4204624	4205530	+	scaffold_12795@4.2
Modo-OR51C9P	scaffold_11848	874818	875764	-	scaffold_11848@0.5
Modo-OR51E2	scaffold_11848	738809	739490	-	scaffold_11848@0.5
Modo-OR2D19P	scaffold_13734	32322	33257	-	scaffold_13734@0
Modo-OR8K15P	scaffold_18549	1756225	1757108	-	scaffold_18549@1.3
Modo-OR5CA2P	scaffold_12795	2690537	2691451	+	scaffold_12795@2.8
Modo-OR5B55P	scaffold_12795	1364868	1365810	-	scaffold_12795@1.2
Modo-OR5B56P	scaffold_12795	1870036	1870958	-	scaffold_12795@1.2
Modo-OR9I8P	scaffold_12795	624700	625645	+	scaffold_12795@1.2
Modo-OR5CB2P	scaffold_12795	1059362	1060340	-	scaffold_12795@1.2
Modo-OR6C123P	scaffold_15221	873504	874442	-	scaffold_15221@0.8
Modo-OR5B57P	scaffold_12795	991933	992861	-	scaffold_12795@1.2
Modo-OR8D15	scaffold_13249	4548715	4549624	-	scaffold_13249@4.6
Modo-OR1AF2P	scaffold_15087	1194307	1194827	-	scaffold_15087@1.4
Modo-OR6R3P	scaffold_13645	1047130	1047878	+	scaffold_13645@0.9
Modo-OR13V7P	scaffold_13575	1608483	1609420	-	scaffold_13575@1.4
Modo-OR13A10P	scaffold_13575	1255892	1256820	-	scaffold_13575@1.4
Modo-OR10X2P	scaffold_19280	767692	768624	+	scaffold_19280@0.6
Modo-OR5AU2P	scaffold_19262	5203630	5204585	-	scaffold_19262@5.2
Modo-OR13AF4P	scaffold_12316	63086	64017	+	scaffold_12316@0.1
Modo-OR14A8P	scaffold_19197	7097239	7098173	+	scaffold_19197@7.1
Modo-OR14A9P	scaffold_19197	7156937	7157874	+	scaffold_19197@7.1
Modo-OR5B58P	scaffold_12795	1901034	1901963	-	scaffold_12795@1.2
Modo-OR4F46P	scaffold_15134	5271647	5272577	+	scaffold_15134@5.1
Modo-OR52D1	scaffold_16805	831107	832061	+	scaffold_16805@1.4
Modo-OR4Y12P	scaffold_19209	2039307	2040119	-	scaffold_19209@1.4
Modo-OR10AG39P	scaffold_18549	2365081	2366017	+	scaffold_18549@1.3
Modo-OR14B5	scaffold_12795	4178184	4179141	+	scaffold_12795@4.2
Modo-OR14B6P	scaffold_12795	4280253	4281163	+	scaffold_12795@4.2
Modo-OR10AK6P	scaffold_13629	2411122	2412010	+	scaffold_13629@2.4
Modo-OR13V8P	scaffold_13575	1633160	1634087	+	scaffold_13575@1.4
Modo-OR13A11P	scaffold_13575	1441307	1442240	-	scaffold_13575@1.4
Modo-OR6E3P	scaffold_19262	3187327	3188265	-	scaffold_19262@3.2
Modo-OR5B59	scaffold_12795	1550960	1551917	-	scaffold_12795@1.2
Modo-OR51F7	scaffold_11848	762415	763357	-	scaffold_11848@0.5
Modo-OR51F11	scaffold_11848	825078	826026	-	scaffold_11848@0.5
Modo-OR2L23	scaffold_14464	247676	248615	-	scaffold_14464@0.3
Modo-OR51AA2	scaffold_16805	1708718	1709672	-	scaffold_16805@1.4
Modo-OR14A10P	scaffold_19197	7186640	7187592	+	scaffold_19197@7.1
Modo-OR14A11P	scaffold_19197	7197296	7198226	+	scaffold_19197@7.1
Modo-OR14A12P	scaffold_19197	7124489	7125425	+	scaffold_19197@7.1
Modo-OR5B60P	scaffold_12795	1144250	1145185	-	scaffold_12795@1.2
Modo-OR4C68P	scaffold_19209	2646643	2647558	-	scaffold_19209@1.4
Modo-OR51D2	scaffold_11848	579058	580000	+	scaffold_11848@0.5
Modo-OR5B61P	scaffold_12795	1178563	1179499	+	scaffold_12795@1.2
Modo-OR52D5	scaffold_16805	811746	812697	+	scaffold_16805@1.4
Modo-OR14B7P	scaffold_15203	465745	466685	+	scaffold_15203@0.3
Modo-OR6C50P	scaffold_15221	1300611	1301554	-	scaffold_15221@0.8
Modo-OR52I2	scaffold_11848	293125	294085	-	scaffold_11848@0.5
Modo-OR52E19	scaffold_16805	2132085	2133021	-	scaffold_16805@1.4
Modo-OR6C124P	scaffold_15221	1289924	1290862	-	scaffold_15221@0.8
Modo-OR13A12P	scaffold_13575	1302958	1303893	-	scaffold_13575@1.4
Modo-OR1AN2P	scaffold_13275	484830	485763	+	scaffold_13275@0.2
Modo-OR51R2	scaffold_11848	391511	392474	-	scaffold_11848@0.5
Modo-OR51AG1	scaffold_16805	1658921	1659863	-	scaffold_16805@1.4
Modo-OR5A9	scaffold_12795	2875591	2876527	+	scaffold_12795@2.8
Modo-OR5B62	scaffold_12795	1782885	1783515	-	scaffold_12795@1.2
Modo-OR51AG2	scaffold_16805	1678351	1679293	-	scaffold_16805@1.4
Modo-OR52E2	scaffold_16805	2204770	2205703	-	scaffold_16805@1.4
Modo-OR51AA3	scaffold_16805	1735650	1736601	-	scaffold_16805@1.4
Modo-OR52J5	scaffold_16805	2360890	2361823	+	scaffold_16805@1.4
Modo-OR52R3	scaffold_12403	168321	169335	+	scaffold_12403@0.2
Modo-OR10AG43P	scaffold_18549	2458469	2459391	+	scaffold_18549@1.3
Modo-OR51M1P	scaffold_16805	983271	984205	+	scaffold_16805@1.4
Modo-OR56A3P	scaffold_3439	304020	304827	+	scaffold_3439@0.4
Modo-OR56A26P	scaffold_3439	224897	225659	+	scaffold_3439@0.4
Modo-OR51H5	scaffold_12403	253924	254878	-	scaffold_12403@0.2
Modo-OR5B63P	scaffold_12795	1578594	1579537	-	scaffold_12795@1.2
Modo-OR6C125P	scaffold_15221	649495	650444	+	scaffold_15221@0.8
Modo-OR5B64P	scaffold_12795	1539182	1540115	-	scaffold_12795@1.2
Modo-OR14B8P	scaffold_12795	4319922	4320862	+	scaffold_12795@4.2
Modo-OR10AG23P	scaffold_18549	2429839	2430763	+	scaffold_18549@1.3
Modo-OR6T3P	scaffold_18579	7182952	7183858	+	scaffold_18579@6.8
Modo-OR7A33P	scaffold_11688	77210	78145	+	scaffold_11688@0.2
Modo-OR52E4	scaffold_3439	634125	635061	-	scaffold_3439@0.4
Modo-OR52E16	scaffold_3439	559695	560628	+	scaffold_3439@0.4
Modo-OR52AE1	scaffold_3439	186737	187691	+	scaffold_3439@0.4
Modo-OR56A1P	scaffold_3439	257213	258156	+	scaffold_3439@0.4
Modo-OR5B65P	scaffold_12795	1501540	1502481	-	scaffold_12795@1.2
Modo-OR52E30	scaffold_16805	2182534	2183467	-	scaffold_16805@1.4
Modo-OR52E31	scaffold_16805	2172037	2172970	-	scaffold_16805@1.4
Modo-OR52J10	scaffold_16805	2264589	2265519	-	scaffold_16805@1.4
Modo-OR52AF2P	scaffold_16805	1535700	1536695	-	scaffold_16805@1.4
Modo-OR52AE2	scaffold_16805	1223278	1224268	-	scaffold_16805@1.4
Modo-OR52D3	scaffold_16805	169629	170577	-	scaffold_16805@1.4
Modo-OR52AG1	scaffold_16805	1320597	1321548	-	scaffold_16805@1.4
Modo-OR52J11	scaffold_16805	2251524	2252454	-	scaffold_16805@1.4
Modo-OR52AG2	scaffold_16805	1349934	1350885	-	scaffold_16805@1.4
Modo-OR52AB4	scaffold_16805	2058784	2059735	+	scaffold_16805@1.4
Modo-OR5B66P	scaffold_12795	1348148	1349088	-	scaffold_12795@1.2
Modo-OR52E32P	scaffold_16805	2195160	2196095	-	scaffold_16805@1.4
Modo-OR51I1	scaffold_16805	892137	893073	-	scaffold_16805@1.4
Modo-OR55B4	scaffold_15168	3225821	3226931	-	scaffold_15168@3.2
Modo-OR55B7	scaffold_15168	3205631	3206603	-	scaffold_15168@3.2
Modo-OR52E33P	scaffold_16805	2215176	2216111	-	scaffold_16805@1.4
Modo-OR52E25P	scaffold_3439	466947	467878	-	scaffold_3439@0.4
Modo-OR55B8P	scaffold_15168	3217392	3218338	-	scaffold_15168@3.2
Modo-OR51L1P	scaffold_16805	2420922	2421869	-	scaffold_16805@1.4
Modo-OR13AJ1P	scaffold_18607	667387	668223	+	scaffold_18607@0.4
Modo-OR13C29P	scaffold_2287	325391	326244	+	scaffold_2287@0.4
Modo-OR10W1P	scaffold_12795	688327	689276	-	scaffold_12795@1.2
Modo-OR51AC3	scaffold_16805	1836947	1837916	-	scaffold_16805@1.4
Modo-OR14C7P	scaffold_1838	30972	31957	-	scaffold_1838@0.1
Modo-OR52S6	scaffold_16805	2097169	2098105	-	scaffold_16805@1.4
Modo-OR5B67P	scaffold_12795	571647	572563	-	scaffold_12795@1.2
Modo-OR5B68P	scaffold_12795	1732505	1733330	-	scaffold_12795@1.2
Modo-ORUN2	scaffold_12795	1903516	1903980	-	scaffold_12795@1.2
Modo-OR51A7P	scaffold_16805	2584294	2585196	+	scaffold_16805@1.4
Modo-OR5CD1P	scaffold_19234	5573258	5574195	+	scaffold_19234@5.6
Modo-OR10AO1P	scaffold_12795	815706	816423	-	scaffold_12795@1.2
Modo-OR51E5	scaffold_11848	787302	788262	-	scaffold_11848@0.5
Modo-OR5B69P	scaffold_12795	1272802	1273756	-	scaffold_12795@1.2
Modo-OR11G21P	scaffold_19262	6810194	6810958	-	scaffold_19262@7
Modo-OR51G1	scaffold_16805	2631633	2632596	-	scaffold_16805@1.4
Modo-OR51P4	scaffold_16805	2342612	2343551	-	scaffold_16805@1.4
Modo-OR51V4	scaffold_16805	2481559	2482498	+	scaffold_16805@1.4
Modo-OR51V2	scaffold_16805	2556692	2557625	+	scaffold_16805@1.4
Modo-OR51V10	scaffold_16805	2496014	2496953	+	scaffold_16805@1.4
Modo-OR51A3	scaffold_16805	2667128	2668067	-	scaffold_16805@1.4
Modo-OR51AA4	scaffold_16805	1722376	1723330	-	scaffold_16805@1.4
Modo-OR51P5	scaffold_16805	2416416	2417565	+	scaffold_16805@1.4
Modo-OR51V11	scaffold_16805	2456625	2457558	+	scaffold_16805@1.4
Modo-OR5B70P	scaffold_12795	1325316	1326257	-	scaffold_12795@1.2
Modo-OR51A30	scaffold_16805	2544349	2545288	+	scaffold_16805@1.4
Modo-OR52S3	scaffold_16805	2002678	2003641	-	scaffold_16805@1.4
Modo-OR52S7	scaffold_16805	2024239	2025256	+	scaffold_16805@1.4
Modo-OR52S8	scaffold_16805	1926407	1927349	-	scaffold_16805@1.4
Modo-OR52AD1	scaffold_16805	2075322	2076264	-	scaffold_16805@1.4
Modo-OR52AB6	scaffold_16805	2064487	2065435	-	scaffold_16805@1.4
Modo-OR51A31P	scaffold_16805	2523803	2524740	+	scaffold_16805@1.4
Modo-OR52A22	scaffold_16805	1894479	1895427	-	scaffold_16805@1.4
Modo-OR52S9P	scaffold_16805	1981280	1982200	-	scaffold_16805@1.4
Modo-OR51P6P	scaffold_16805	2319783	2320713	-	scaffold_16805@1.4
Modo-OR5B71P	scaffold_12795	1646442	1647385	-	scaffold_12795@1.2
Modo-OR51A19P	scaffold_16805	961440	962386	-	scaffold_16805@1.4
Modo-OR52S10P	scaffold_16805	1561032	1561905	-	scaffold_16805@1.4
Modo-OR52S11P	scaffold_16805	1505390	1506359	-	scaffold_16805@1.4
Modo-OR51A32P	scaffold_16805	2689458	2689999	-	scaffold_16805@1.4
Modo-OR52S12P	scaffold_16805	1965080	1966051	-	scaffold_16805@1.4
Modo-OR51AK1	scaffold_11848	689220	690327	-	scaffold_11848@0.5
Modo-OR51F12P	scaffold_11848	803489	804195	-	scaffold_11848@0.5
Modo-ORUN3	scaffold_11848	641616	642552	-	scaffold_11848@0.5
Modo-OR51V12	scaffold_12403	400273	401209	+	scaffold_12403@0.2
Modo-OR51V13	scaffold_12403	299429	300362	-	scaffold_12403@0.2
Modo-OR5B72P	scaffold_12795	1798567	1799501	-	scaffold_12795@1.2
Modo-OR51C10	scaffold_12403	316590	317553	-	scaffold_12403@0.2
Modo-OR51S1	scaffold_12403	291078	292011	+	scaffold_12403@0.2
Modo-OR51C11P	scaffold_12403	201034	201978	+	scaffold_12403@0.2
Modo-OR10AI2	scaffold_18579	6376064	6377009	-	scaffold_18579@6.8
Modo-OR5B73	scaffold_12795	1996675	1997608	-	scaffold_12795@1.2
Modo-OR10S3	scaffold_18579	7018109	7019111	+	scaffold_18579@6.8
Modo-OR10G9	scaffold_18579	6778492	6779431	-	scaffold_18579@6.8
Modo-OR10D5	scaffold_18579	6743253	6744165	-	scaffold_18579@6.8
Modo-OR10D10	scaffold_18579	6761896	6762901	-	scaffold_18579@6.8
Modo-OR10G13	scaffold_18579	6818490	6819429	-	scaffold_18579@6.8
Modo-OR10G20	scaffold_18579	6880453	6881383	-	scaffold_18579@6.8
Modo-OR10G21	scaffold_18579	6924180	6925110	-	scaffold_18579@6.8
Modo-OR10G22	scaffold_18579	6844296	6845235	-	scaffold_18579@6.8
Modo-OR10D4	scaffold_18579	6729571	6730510	+	scaffold_18579@6.8
Modo-OR10D9	scaffold_18579	6443493	6444429	-	scaffold_18579@6.8
Modo-OR5BB8	scaffold_12795	2764184	2765123	-	scaffold_12795@2.8
Modo-OR10N1	scaffold_18579	6629304	6630240	+	scaffold_18579@6.8
Modo-OR10D1	scaffold_18579	6457875	6458805	-	scaffold_18579@6.8
Modo-OR8D16	scaffold_18579	6167585	6168518	-	scaffold_18579@6.8
Modo-OR6T4	scaffold_18579	7204318	7205263	+	scaffold_18579@6.8
Modo-OR10N2	scaffold_18579	6644386	6645325	+	scaffold_18579@6.8
Modo-OR10N3	scaffold_18579	6681608	6682544	+	scaffold_18579@6.8
Modo-OR10N4	scaffold_18579	6693482	6694418	+	scaffold_18579@6.8
Modo-OR6T5	scaffold_18579	7142397	7143345	+	scaffold_18579@6.8
Modo-OR8D17	scaffold_18579	6306750	6307821	-	scaffold_18579@6.8
Modo-OR8A5	scaffold_18579	6335648	6336587	-	scaffold_18579@6.8
Modo-OR5B74	scaffold_12795	1684102	1685200	-	scaffold_12795@1.2
Modo-OR8D18	scaffold_18579	6119368	6120310	-	scaffold_18579@6.8
Modo-OR6T6	scaffold_18579	7087617	7088634	+	scaffold_18579@6.8
Modo-OR6T7	scaffold_18579	7109407	7110355	+	scaffold_18579@6.8
Modo-OR10N5P	scaffold_18579	6254978	6255905	+	scaffold_18579@6.8
Modo-OR10G23P	scaffold_18579	6904289	6905220	-	scaffold_18579@6.8
Modo-OR10N6P	scaffold_18579	6270120	6271072	+	scaffold_18579@6.8
Modo-OR6E4	scaffold_19262	3097905	3098838	+	scaffold_19262@3.2
Modo-OR6S2	scaffold_19262	6038766	6039717	-	scaffold_19262@6
Modo-OR11J10P	scaffold_19262	7249564	7250380	-	scaffold_19262@7
Modo-OR4L1	scaffold_11704	365640	366579	+	scaffold_11704@0.4
Modo-OR5BB9	scaffold_12795	2745018	2745948	-	scaffold_12795@2.8
Modo-OR4AA1	scaffold_11704	288266	289169	+	scaffold_11704@0.4
Modo-OR4L6	scaffold_11704	438216	439152	+	scaffold_11704@0.4
Modo-OR4L7	scaffold_11704	378705	379638	+	scaffold_11704@0.4
Modo-OR4L8	scaffold_11704	405703	406642	+	scaffold_11704@0.4
Modo-OR4N5P	scaffold_11704	820249	821180	-	scaffold_11704@0.4
Modo-OR4N8P	scaffold_11704	808480	809411	-	scaffold_11704@0.4
Modo-OR4C41	scaffold_19209	2773608	2774559	-	scaffold_19209@1.4
Modo-OR4S11	scaffold_19209	2793099	2794029	-	scaffold_19209@1.4
Modo-OR4C69	scaffold_19209	2332050	2332977	-	scaffold_19209@1.4
Modo-OR4S8	scaffold_19209	2094101	2095025	-	scaffold_19209@1.4
Modo-OR5A3	scaffold_12795	2572630	2573587	-	scaffold_12795@2.8
Modo-OR4C59P	scaffold_19209	2255856	2256783	-	scaffold_19209@1.4
Modo-OR4C70	scaffold_19209	2680052	2680979	-	scaffold_19209@1.4
Modo-OR4A51	scaffold_19209	2409407	2410334	-	scaffold_19209@1.4
Modo-OR4C53	scaffold_19209	2144485	2145388	-	scaffold_19209@1.4
Modo-OR4C71	scaffold_19209	2706204	2707131	-	scaffold_19209@1.4
Modo-OR4A61	scaffold_19209	2381607	2382534	-	scaffold_19209@1.4
Modo-OR4C72	scaffold_19209	2125890	2126820	-	scaffold_19209@1.4
Modo-OR4C1	scaffold_19209	2320855	2321788	-	scaffold_19209@1.4
Modo-OR4C28	scaffold_19209	2110044	2110962	-	scaffold_19209@1.4
Modo-OR4C73	scaffold_19209	2157060	2157990	-	scaffold_19209@1.4
Modo-OR5B75	scaffold_12795	1432759	1433701	-	scaffold_12795@1.2
Modo-OR4C66	scaffold_19209	2305530	2306433	-	scaffold_19209@1.4
Modo-OR4C74	scaffold_19209	2671551	2672478	+	scaffold_19209@1.4
Modo-OR4C38	scaffold_19209	2218175	2219105	-	scaffold_19209@1.4
Modo-OR4A62	scaffold_19209	2467639	2468590	-	scaffold_19209@1.4
Modo-OR4S5	scaffold_19209	2816669	2817566	-	scaffold_19209@1.4
Modo-OR4C75	scaffold_19209	2077622	2078519	-	scaffold_19209@1.4
Modo-OR4C76P	scaffold_19209	2350100	2351027	-	scaffold_19209@1.4
Modo-OR4C77	scaffold_19209	2581381	2582305	-	scaffold_19209@1.4
Modo-OR4C78	scaffold_19209	2537944	2538814	+	scaffold_19209@1.4
Modo-OR4C79P	scaffold_19209	2178943	2179862	-	scaffold_19209@1.4
Modo-OR1F16P	scaffold_11661	2558287	2558706	+	scaffold_11661@2.3
Modo-OR5B76P	scaffold_12795	1087492	1088308	-	scaffold_12795@1.2
Modo-OR52AN1P	scaffold_13617	1545964	1546341	+	scaffold_13617@1.5
Modo-OR56A27P	scaffold_3439	208874	209333	+	scaffold_3439@0.4
Modo-OR5CE1P	scaffold_12795	2886508	2887323	+	scaffold_12795@2.8
Modo-OR5Y1P	scaffold_12795	1826578	1827186	-	scaffold_12795@1.2
Modo-OR14B9P	scaffold_12795	2630009	2630846	-	scaffold_12795@2.8
Modo-OR5M36P	scaffold_18549	1497550	1498359	-	scaffold_18549@1.3
Modo-OR8D19	scaffold_18579	6258869	6259379	-	scaffold_18579@6.8
Modo-OR10G24P	scaffold_18579	6988969	6989900	-	scaffold_18579@6.8
Modo-OR1E14P	scaffold_13275	194775	195492	-	scaffold_13275@0.2
Modo-OR8A6P	scaffold_18579	6315596	6316070	-	scaffold_18579@6.8
Modo-OR6AJ1P	scaffold_11989	72680	73450	-	scaffold_11989@0.2
Modo-OR4L9P	scaffold_11704	490523	491137	-	scaffold_11704@0.4
Modo-OR2BI1P	scaffold_12761	1265918	1266787	-	scaffold_12761@1.3
Modo-OR13AG4P	scaffold_13275	295233	296058	+	scaffold_13275@0.2
Modo-OR2BD1P	scaffold_12316	128832	129752	+	scaffold_12316@0.1
Modo-OR5P18	scaffold_18603	349585	349903	+	scaffold_18603@0.5
Modo-OR13A13P	scaffold_13575	1326612	1327541	-	scaffold_13575@1.4
Modo-OR6AK1P	scaffold_13575	1005576	1006145	-	scaffold_13575@1.4
Modo-OR11H22P	scaffold_19262	6642067	6642604	-	scaffold_19262@7
Modo-OR6C126P	scaffold_14949	1504798	1505101	+	scaffold_14949@1.5
Modo-OR13AK1P	scaffold_13275	332703	333620	+	scaffold_13275@0.2
Modo-OR2W18P	scaffold_16800	44450	44777	+	scaffold_16800@0
Modo-OR14C8P	scaffold_4922	74973	75818	-	scaffold_4922@0
Modo-OR52E34P	scaffold_3439	540737	541662	+	scaffold_3439@0.4
Modo-OR51I3	scaffold_13426	592637	593069	+	scaffold_13426@0.6
Modo-OR13AL1P	scaffold_13575	1487408	1488295	-	scaffold_13575@1.4
Modo-OR2BJ1P	scaffold_9593	382557	383479	-	scaffold_9593@0.3
Modo-OR7A34P	scaffold_19211	981402	981735	+	scaffold_19211@0.9
Modo-OR10AG33P	scaffold_16696	2543068	2543464	+	scaffold_16696@2.5
Modo-OR10P18P	scaffold_13626	4700068	4700364	-	scaffold_13626@4.7
Modo-OR6C127P	scaffold_15221	1051051	1051395	-	scaffold_15221@0.8
Modo-OR14A13P	scaffold_19197	7221375	7222295	+	scaffold_19197@7.1
Modo-OR10W2P	scaffold_12795	740967	741910	-	scaffold_12795@1.2
Modo-OR4AE1P	scaffold_19209	2120697	2121375	-	scaffold_19209@1.4
Modo-OR8Y1P	scaffold_18549	1675010	1675692	-	scaffold_18549@1.3
Modo-OR5A10P	scaffold_19197	6956182	6956616	+	scaffold_19197@7.1
Modo-OR14B10P	scaffold_12795	2719098	2719925	-	scaffold_12795@2.8
Modo-OR5B77P	scaffold_12795	1080064	1080619	-	scaffold_12795@1.2
Modo-OR11G22P	scaffold_19262	7145280	7145797	-	scaffold_19262@7
Modo-OR6C128P	scaffold_13589	4580020	4580867	-	scaffold_13589@4.6
Modo-OR13AH1P	scaffold_13575	1502956	1503864	-	scaffold_13575@1.4
Modo-OR5D33P	scaffold_19209	2403495	2403894	-	scaffold_19209@1.4
Modo-ORUN4	scaffold_18549	1953567	1954213	-	scaffold_18549@1.3
Modo-OR5A11P	scaffold_12795	2891965	2892569	-	scaffold_12795@2.8
Modo-OR5B78P	scaffold_12795	1180433	1180799	+	scaffold_12795@1.2
Modo-OR8Y2P	scaffold_18549	1635157	1636003	-	scaffold_18549@1.3
Modo-OR5CF1P	scaffold_19262	5181984	5182783	-	scaffold_19262@5.2
Modo-OR52M1P	scaffold_11848	163382	164279	-	scaffold_11848@0.5
Modo-OR5B79P	scaffold_12795	1360579	1361002	-	scaffold_12795@1.2
Modo-OR52E35P	scaffold_3439	613511	614390	+	scaffold_3439@0.4
Modo-OR6UN1P	scaffold_16926	285467	286331	-	scaffold_16926@0.2
Modo-OR12D5P	scaffold_14804	783023	783644	-	scaffold_14804@0.5
Modo-OR131P	scaffold_13575	1473943	1474674	-	scaffold_13575@1.4
Modo-OR51AL1P	scaffold_16805	2562495	2563350	+	scaffold_16805@1.4
Modo-OR56A28P	scaffold_3439	301905	302601	+	scaffold_3439@0.4
Modo-OR12D6P	scaffold_10168	12654	13240	-	scaffold_10168@0
Modo-OR1AB11	scaffold_11661	2331712	2332651	-	scaffold_11661@2.3
Modo-OR5B80P	scaffold_12795	1250405	1251332	-	scaffold_12795@1.2
Modo-OR5B81P	scaffold_12795	1291999	1292942	-	scaffold_12795@1.2
Modo-OR5B82	scaffold_12795	1308426	1309377	-	scaffold_12795@1.2
Modo-OR5B83	scaffold_12795	1397388	1398339	-	scaffold_12795@1.2
Modo-OR5B84P	scaffold_12795	1706774	1707730	-	scaffold_12795@1.2
Modo-OR5B85P	scaffold_12795	1720442	1721383	-	scaffold_12795@1.2
Modo-OR13K4	scaffold_11702	24667	25531	+	scaffold_11702@0
Modo-OR5B86	scaffold_12795	1853066	1854002	-	scaffold_12795@1.2
Modo-OR5B87P	scaffold_12795	1875766	1876678	-	scaffold_12795@1.2
Modo-OR6C129P	scaffold_13142	764	1701	+	scaffold_13142@0
Modo-OR4F47	scaffold_13172	56505	57441	+	scaffold_13172@0.1
Modo-OR1AJ1P	scaffold_13275	38129	39059	-	scaffold_13275@0.2
Modo-OR1AD1P	scaffold_13275	48024	48955	-	scaffold_13275@0.2
Modo-OR4F25	scaffold_11704	19062	19995	+	scaffold_11704@0.4
Modo-OR1AJ2P	scaffold_13275	60102	61038	-	scaffold_13275@0.2
Modo-OR1AD2P	scaffold_13275	70206	71145	-	scaffold_13275@0.2
Modo-OR1AJ3P	scaffold_13275	98523	99454	-	scaffold_13275@0.2
Modo-OR1AJ4P	scaffold_13275	116581	117370	-	scaffold_13275@0.2
Modo-OR13AG5P	scaffold_13275	179434	180368	+	scaffold_13275@0.2
Modo-OR1AD3	scaffold_13275	203890	204838	-	scaffold_13275@0.2
Modo-OR1G3P	scaffold_13275	234715	235696	-	scaffold_13275@0.2
Modo-OR1N6	scaffold_13275	262359	263298	-	scaffold_13275@0.2
Modo-OR4G11	scaffold_11704	57113	58040	+	scaffold_11704@0.4
Modo-OR1AD4P	scaffold_13275	270326	271265	-	scaffold_13275@0.2
Modo-OR1AN3	scaffold_13275	342149	343079	-	scaffold_13275@0.2
Modo-OR1AN4P	scaffold_13275	354394	355370	-	scaffold_13275@0.2
Modo-OR1AN5P	scaffold_13275	445235	446166	-	scaffold_13275@0.2
Modo-OR6D11P	scaffold_13575	987748	988205	-	scaffold_13575@1.4
Modo-OR13A14P	scaffold_13575	1335824	1336741	-	scaffold_13575@1.4
Modo-OR4G13P	scaffold_11704	73860	74593	+	scaffold_11704@0.4
Modo-OR13A15	scaffold_13575	1372813	1373740	-	scaffold_13575@1.4
Modo-OR13V9	scaffold_13575	1492001	1492928	-	scaffold_13575@1.4
Modo-OR13V10	scaffold_13575	1541768	1542695	-	scaffold_13575@1.4
Modo-OR13AH2P	scaffold_13575	1640789	1641650	+	scaffold_13575@1.4
Modo-OR1S6P	scaffold_13641	1601773	1602720	-	scaffold_13641@1.6
Modo-OR2AV5P	scaffold_13645	4193	5127	-	scaffold_13645@0.1
Modo-OR2AV6P	scaffold_13645	32300	32784	+	scaffold_13645@0.1
Modo-OR4G14	scaffold_11704	85940	86876	+	scaffold_11704@0.4
Modo-OR2AV7P	scaffold_13645	33184	33998	+	scaffold_13645@0.1
Modo-OR2AV8	scaffold_13645	47460	48408	+	scaffold_13645@0.1
Modo-OR2T29	scaffold_13645	627434	628370	+	scaffold_13645@0.9
Modo-OR2T23	scaffold_13645	686561	687518	+	scaffold_13645@0.9
Modo-OR2T11	scaffold_13645	822786	823743	+	scaffold_13645@0.9
Modo-OR13G1	scaffold_13645	1301558	1302476	+	scaffold_13645@0.9
Modo-OR11V1P	scaffold_13645	1364287	1365203	+	scaffold_13645@0.9
Modo-OR10X3	scaffold_13664	429	1332	-	scaffold_13664@0
Modo-OR2D20P	scaffold_13734	60882	61806	-	scaffold_13734@0
Modo-OR4G15P	scaffold_11704	143065	144002	+	scaffold_11704@0.4
Modo-OR4F48P	scaffold_14083	18084	19024	+	scaffold_14083@0
Modo-OR8D20	scaffold_14157	6206	7148	-	scaffold_14157@0
Modo-OR2L24P	scaffold_14464	234490	235338	-	scaffold_14464@0.3
Modo-OR14C9P	scaffold_14464	368685	369248	+	scaffold_14464@0.3
Modo-OR14C10	scaffold_14464	380850	381771	+	scaffold_14464@0.3
Modo-OR2BB1	scaffold_14619	43308	44244	+	scaffold_14619@0.1
Modo-OR2AZ1	scaffold_14619	65934	66870	+	scaffold_14619@0.1
Modo-OR12D7P	scaffold_14804	779609	780555	-	scaffold_14804@0.5
Modo-OR12D8	scaffold_14804	805260	806196	-	scaffold_14804@0.5
Modo-OR6C130	scaffold_14949	1430823	1431768	-	scaffold_14949@1.5
Modo-OR10AH1	scaffold_14958	242419	243376	+	scaffold_14958@0.2
Modo-OR1J7	scaffold_15087	1439861	1440818	+	scaffold_15087@1.4
Modo-OR5B88P	scaffold_15115	990729	991316	-	scaffold_15115@1
Modo-OR4K31	scaffold_11704	328857	329805	+	scaffold_11704@0.4
Modo-OR55B9	scaffold_15168	3187495	3188470	-	scaffold_15168@3.2
Modo-OR14B11	scaffold_15203	20903	21848	+	scaffold_15203@0.3
Modo-OR14B12P	scaffold_15203	56283	57221	+	scaffold_15203@0.3
Modo-OR14B13P	scaffold_15203	83983	84931	+	scaffold_15203@0.3
Modo-OR14B14P	scaffold_15203	99410	100328	+	scaffold_15203@0.3
Modo-OR14B15P	scaffold_15203	164188	164716	+	scaffold_15203@0.3
Modo-OR14B16P	scaffold_15203	181629	182551	+	scaffold_15203@0.3
Modo-OR4L10P	scaffold_11704	411175	411736	-	scaffold_11704@0.4
Modo-OR14B17	scaffold_15203	222435	223383	+	scaffold_15203@0.3
Modo-OR14B18	scaffold_15203	245827	246775	+	scaffold_15203@0.3
Modo-OR14B19P	scaffold_15203	264310	265236	+	scaffold_15203@0.3
Modo-OR14B20P	scaffold_15203	309307	310221	+	scaffold_15203@0.3
Modo-OR14B21P	scaffold_15203	348093	349023	+	scaffold_15203@0.3
Modo-OR14B22	scaffold_15203	362585	363518	+	scaffold_15203@0.3
Modo-OR14B23P	scaffold_15203	391010	391932	+	scaffold_15203@0.3
Modo-OR14B24P	scaffold_15203	412167	413126	+	scaffold_15203@0.3
Modo-OR14B25P	scaffold_15203	449791	450740	+	scaffold_15203@0.3
Modo-OR14B26	scaffold_15203	493538	494474	+	scaffold_15203@0.3
Modo-OR12D9P	scaffold_10168	16586	17520	-	scaffold_10168@0
Modo-OR4L11P	scaffold_11704	418947	419887	+	scaffold_11704@0.4
Modo-OR6C131P	scaffold_15221	14725	15599	+	scaffold_15221@0.8
Modo-OR6C132	scaffold_15221	72248	73181	-	scaffold_15221@0.8
Modo-OR6C133	scaffold_15221	85593	86529	-	scaffold_15221@0.8
Modo-OR6C134P	scaffold_15221	136197	137125	-	scaffold_15221@0.8
Modo-OR6C135P	scaffold_15221	166311	167221	-	scaffold_15221@0.8
Modo-OR6C136	scaffold_15221	255033	255966	-	scaffold_15221@0.8
Modo-OR6C137	scaffold_15221	265083	266019	+	scaffold_15221@0.8
Modo-OR6C138	scaffold_15221	289429	290365	-	scaffold_15221@0.8
Modo-OR6C139	scaffold_15221	353954	354890	+	scaffold_15221@0.8
Modo-OR6C140	scaffold_15221	376257	377208	-	scaffold_15221@0.8
Modo-OR6C141P	scaffold_15221	462429	463366	-	scaffold_15221@0.8
Modo-OR6C142P	scaffold_15221	536070	537003	+	scaffold_15221@0.8
Modo-OR6C143	scaffold_15221	558139	559075	+	scaffold_15221@0.8
Modo-OR6C144P	scaffold_15221	612673	613547	+	scaffold_15221@0.8
Modo-OR6C145P	scaffold_15221	637403	638337	+	scaffold_15221@0.8
Modo-OR6C146P	scaffold_15221	666219	666864	+	scaffold_15221@0.8
Modo-OR6C147P	scaffold_15221	704468	705405	+	scaffold_15221@0.8
Modo-OR4L12P	scaffold_11704	448868	449804	+	scaffold_11704@0.4
Modo-OR10U2	scaffold_15221	1094821	1095757	+	scaffold_15221@0.8
Modo-OR6C148	scaffold_15221	1157324	1158260	-	scaffold_15221@0.8
Modo-OR6C149P	scaffold_15221	1196695	1197634	-	scaffold_15221@0.8
Modo-OR6C150	scaffold_15221	1346538	1347474	-	scaffold_15221@0.8
Modo-OR6C151	scaffold_15221	1432141	1433080	-	scaffold_15221@0.8
Modo-OR6C152	scaffold_15221	1448650	1449586	-	scaffold_15221@0.8
Modo-OR14C11	scaffold_16166	738	1521	+	scaffold_16166@0
Modo-OR14C12P	scaffold_1617	5276	6222	-	scaffold_1617@0
Modo-OR5BY1P	scaffold_5567	273	498	+	scaffold_5567@0
Modo-OR5BY2P	scaffold_16298	1287	1507	-	scaffold_16298@0
Modo-OR14B27P	scaffold_16677	55678	56648	-	scaffold_16677@0.1
Modo-OR14C13P	scaffold_16677	70640	71498	-	scaffold_16677@0.1
Modo-OR2AJ1P	scaffold_16679	14031	14419	-	scaffold_16679@0
Modo-OR2AJ3P	scaffold_16679	15608	16192	-	scaffold_16679@0
Modo-OR6C153P	scaffold_16716	12975	13914	-	scaffold_16716@0
Modo-OR4L13	scaffold_11704	454932	455862	+	scaffold_11704@0.4
Modo-OR13D24	scaffold_16718	25093	26032	-	scaffold_16718@0
Modo-OR13D25	scaffold_16728	30179	30581	-	scaffold_16728@0
Modo-OR2W1P	scaffold_16800	15537	16477	+	scaffold_16800@0
Modo-OR2W2P	scaffold_16800	37500	38326	+	scaffold_16800@0
Modo-OR52U4	scaffold_16805	154310	155273	-	scaffold_16805@1.4
Modo-OR52B17	scaffold_16805	249796	250738	-	scaffold_16805@1.4
Modo-OR52A14P	scaffold_16805	378821	379457	+	scaffold_16805@1.4
Modo-OR4L14	scaffold_11704	473654	474581	-	scaffold_11704@0.4
Modo-OR52B6	scaffold_16805	399024	399969	-	scaffold_16805@1.4
Modo-OR52B18	scaffold_16805	738950	739904	-	scaffold_16805@1.4
Modo-OR51J3	scaffold_16805	947770	948730	-	scaffold_16805@1.4
Modo-OR51K2	scaffold_16805	971053	971995	-	scaffold_16805@1.4
Modo-OR51AI1P	scaffold_16805	991224	992167	+	scaffold_16805@1.4
Modo-OR51AI2	scaffold_16805	1003929	1004874	+	scaffold_16805@1.4
Modo-OR51AI3P	scaffold_16805	1186546	1187484	-	scaffold_16805@1.4
Modo-OR51AI4	scaffold_16805	1196252	1197197	-	scaffold_16805@1.4
Modo-OR4Q5	scaffold_11704	614602	615514	-	scaffold_11704@0.4
Modo-OR56A25	scaffold_16805	1209686	1210628	-	scaffold_16805@1.4
Modo-OR56A4	scaffold_16805	1237279	1238224	+	scaffold_16805@1.4
Modo-OR52A23	scaffold_16805	1394971	1395913	-	scaffold_16805@1.4
Modo-OR52S13	scaffold_16805	1603205	1604147	-	scaffold_16805@1.4
Modo-OR52S14P	scaffold_16805	1942190	1943124	-	scaffold_16805@1.4
Modo-OR52S15P	scaffold_16805	1995957	1996842	-	scaffold_16805@1.4
Modo-OR4Q10	scaffold_11704	625523	626444	-	scaffold_11704@0.4
Modo-OR52S16	scaffold_16805	2039793	2040687	+	scaffold_16805@1.4
Modo-OR52S2	scaffold_16805	2109712	2110654	+	scaffold_16805@1.4
Modo-OR52E23	scaffold_16805	2156674	2157607	-	scaffold_16805@1.4
Modo-OR52E20	scaffold_16805	2231878	2232820	-	scaffold_16805@1.4
Modo-OR52J12	scaffold_16805	2306775	2307708	-	scaffold_16805@1.4
Modo-OR10R12	scaffold_16926	18864	19788	-	scaffold_16926@0.2
Modo-OR10R13P	scaffold_16926	51675	52603	-	scaffold_16926@0.2
Modo-OR10Z2	scaffold_16926	91584	92523	+	scaffold_16926@0.2
Modo-OR4K32	scaffold_11704	705894	706851	-	scaffold_11704@0.4
Modo-OR14C14P	scaffold_17223	802	1151	+	scaffold_17223@0
Modo-OR10R14	scaffold_17677	1357	1606	+	scaffold_17677@0
Modo-OR14C15P	scaffold_1838	10701	11659	-	scaffold_1838@0.1
Modo-OR14C16P	scaffold_1838	45762	46639	-	scaffold_1838@0.1
Modo-OR14B28P	scaffold_1838	62670	63470	-	scaffold_1838@0.1
Modo-OR4D17P	scaffold_11840	4921	5858	+	scaffold_11840@0
Modo-OR10R15	scaffold_18507	28058	28982	+	scaffold_18507@0.1
Modo-OR6Y1	scaffold_18507	80078	81026	-	scaffold_18507@0.1
Modo-OR10X1	scaffold_18507	141635	142565	-	scaffold_18507@0.1
Modo-OR5AK17P	scaffold_18549	246629	247555	-	scaffold_18549@1.3
Modo-OR5AK18P	scaffold_18549	293153	293612	-	scaffold_18549@1.3
Modo-OR5G16P	scaffold_18549	567317	567651	+	scaffold_18549@1.3
Modo-OR8U22	scaffold_18549	1407590	1408547	-	scaffold_18549@1.3
Modo-OR8U23	scaffold_18549	1456707	1457658	-	scaffold_18549@1.3
Modo-OR8D21	scaffold_10396	1593	1842	+	scaffold_10396@0
Modo-OR5M18	scaffold_18549	1554355	1555285	-	scaffold_18549@1.3
Modo-OR8V21P	scaffold_18549	1738971	1739851	-	scaffold_18549@1.3
Modo-OR10AG7	scaffold_18549	2332777	2333677	+	scaffold_18549@1.3
Modo-OR10G25P	scaffold_18579	6965520	6966457	-	scaffold_18579@6.8
Modo-OR5P19P	scaffold_18603	326036	326971	+	scaffold_18603@0.5
Modo-OR5P20P	scaffold_18603	355869	356818	+	scaffold_18603@0.5
Modo-OR52I3	scaffold_11848	99450	100389	-	scaffold_11848@0.5
Modo-OR5P21	scaffold_18603	394644	395580	+	scaffold_18603@0.5
Modo-OR5P22	scaffold_18603	406624	407560	+	scaffold_18603@0.5
Modo-OR5P4P	scaffold_18603	450973	451910	+	scaffold_18603@0.5
Modo-OR5P23P	scaffold_18603	489143	490069	+	scaffold_18603@0.5
Modo-OR13D26	scaffold_18607	404283	405222	+	scaffold_18607@0.4
Modo-OR13D27	scaffold_18607	540835	541084	+	scaffold_18607@0.4
Modo-OR13D28	scaffold_18607	558547	559486	+	scaffold_18607@0.4
Modo-OR52I4P	scaffold_11848	122826	123767	-	scaffold_11848@0.5
Modo-OR8F17P	scaffold_18622	307828	308353	+	scaffold_18622@0.4
Modo-OR8B34	scaffold_18622	628103	629009	-	scaffold_18622@0.4
Modo-OR13L8	scaffold_19027	489	1461	+	scaffold_19027@0
Modo-OR10R16	scaffold_19046	414134	415052	+	scaffold_19046@0.4
Modo-ORUN5	scaffold_19167	3856109	3857003	-	scaffold_19167@3.9
Modo-OR14A14P	scaffold_19197	6965038	6965983	+	scaffold_19197@7.1
Modo-OR14A15P	scaffold_19197	7029290	7030222	+	scaffold_19197@7.1
Modo-OR13AI1	scaffold_19197	7204654	7205587	-	scaffold_19197@7.1
Modo-OR10AG29P	scaffold_19209	7344	7885	+	scaffold_19209@1.4
Modo-OR10AG36	scaffold_19209	81431	82364	+	scaffold_19209@1.4
Modo-OR10AG22	scaffold_19209	110328	111270	+	scaffold_19209@1.4
Modo-OR10AG40	scaffold_19209	130505	131447	+	scaffold_19209@1.4
Modo-OR10AG41P	scaffold_19209	165895	166835	+	scaffold_19209@1.4
Modo-OR52M5	scaffold_11848	152498	153377	-	scaffold_11848@0.5
Modo-OR10AG26	scaffold_19209	213257	214196	+	scaffold_19209@1.4
Modo-OR10AG44P	scaffold_19209	251722	252663	+	scaffold_19209@1.4
Modo-OR10AG45P	scaffold_19209	296273	297204	+	scaffold_19209@1.4
Modo-OR10AG48P	scaffold_19209	391841	392781	+	scaffold_19209@1.4
Modo-OR10AG5	scaffold_19209	439627	440557	+	scaffold_19209@1.4
Modo-OR10AG34P	scaffold_19209	472139	473066	+	scaffold_19209@1.4
Modo-OR52K5	scaffold_11848	246102	247035	+	scaffold_11848@0.5
Modo-OR10AG42P	scaffold_19209	529102	530036	+	scaffold_19209@1.4
Modo-OR10AN1P	scaffold_19209	605787	606486	+	scaffold_19209@1.4
Modo-OR10AG16P	scaffold_19209	646400	647339	+	scaffold_19209@1.4
Modo-OR10AG46P	scaffold_19209	657157	658074	+	scaffold_19209@1.4
Modo-OR10AG19	scaffold_19209	678932	679856	+	scaffold_19209@1.4
Modo-OR10AG13	scaffold_19209	704915	705857	+	scaffold_19209@1.4
Modo-OR13T17	scaffold_19209	785169	786105	+	scaffold_19209@1.4
Modo-OR52K7	scaffold_11848	268035	268977	-	scaffold_11848@0.5
Modo-OR13T18P	scaffold_19209	1084806	1085740	+	scaffold_19209@1.4
Modo-OR10AG47P	scaffold_19209	1123942	1124832	+	scaffold_19209@1.4
Modo-OR10AG6	scaffold_19209	1148720	1149641	+	scaffold_19209@1.4
Modo-OR5D34	scaffold_19209	1501879	1502821	-	scaffold_19209@1.4
Modo-OR4C80	scaffold_19209	2233187	2234117	-	scaffold_19209@1.4
Modo-OR4A63P	scaffold_19209	2441750	2442703	-	scaffold_19209@1.4
Modo-OR4C81	scaffold_19209	2730858	2731785	+	scaffold_19209@1.4
Modo-OR52P2	scaffold_11848	287898	288837	+	scaffold_11848@0.5
Modo-OR4C82	scaffold_19209	2764562	2765486	+	scaffold_19209@1.4
Modo-OR14C17P	scaffold_19321	2223	3163	-	scaffold_19321@0
Modo-OR13J2	scaffold_2287	142381	143317	+	scaffold_2287@0.4
Modo-OR13E7	scaffold_2287	156362	157289	+	scaffold_2287@0.4
Modo-OR13C16	scaffold_2287	270936	271884	+	scaffold_2287@0.4
Modo-OR13C7	scaffold_2287	295570	296527	+	scaffold_2287@0.4
Modo-OR13C1	scaffold_2287	357521	358475	-	scaffold_2287@0.4
Modo-OR13C30	scaffold_2287	397579	398536	+	scaffold_2287@0.4
Modo-OR13AE1	scaffold_2438	4920	5862	+	scaffold_2438@0
Modo-OR52I5P	scaffold_11848	304571	305218	+	scaffold_11848@0.5
Modo-OR14C18P	scaffold_2556	25933	26825	+	scaffold_2556@0
Modo-OR5BY3P	scaffold_2594	7145	7606	-	scaffold_2594@0
Modo-OR14C19P	scaffold_2594	22125	23053	-	scaffold_2594@0
Modo-OR14C20P	scaffold_2594	36999	37929	-	scaffold_2594@0
Modo-OR14C21P	scaffold_2594	54659	55561	-	scaffold_2594@0
Modo-OR14C22	scaffold_2596	18496	19432	-	scaffold_2596@0
Modo-OR14C23P	scaffold_2596	41124	42076	-	scaffold_2596@0
Modo-OR52I6	scaffold_11848	329082	330045	+	scaffold_11848@0.5
Modo-OR7D22P	scaffold_2821	5378	6047	+	scaffold_2821@0
Modo-OR14C24P	scaffold_3038	3524	4464	-	scaffold_3038@0
Modo-OR52B1	scaffold_3439	78802	79747	+	scaffold_3439@0.4
Modo-OR52AM1	scaffold_3439	136759	137707	+	scaffold_3439@0.4
Modo-OR52X2	scaffold_3439	155883	156798	+	scaffold_3439@0.4
Modo-OR56A29	scaffold_3439	198583	199522	+	scaffold_3439@0.4
Modo-OR56A30P	scaffold_3439	222362	223076	+	scaffold_3439@0.4
Modo-OR56A31P	scaffold_3439	271591	272531	+	scaffold_3439@0.4
Modo-OR52I7	scaffold_11848	362367	363330	+	scaffold_11848@0.5
Modo-OR56A13P	scaffold_3439	321949	322879	-	scaffold_3439@0.4
Modo-OR56A32	scaffold_3439	344391	345336	-	scaffold_3439@0.4
Modo-OR56A33	scaffold_3439	362706	363651	-	scaffold_3439@0.4
Modo-OR56A17	scaffold_3439	378445	379387	-	scaffold_3439@0.4
Modo-OR56A34	scaffold_3439	395408	396347	-	scaffold_3439@0.4
Modo-OR52E36P	scaffold_3439	412534	413471	-	scaffold_3439@0.4
Modo-OR52E37	scaffold_3439	419886	420825	-	scaffold_3439@0.4
Modo-OR52I8	scaffold_11848	383434	384391	+	scaffold_11848@0.5
Modo-OR52E38	scaffold_3439	474497	475436	-	scaffold_3439@0.4
Modo-OR52E39P	scaffold_3439	502383	503324	-	scaffold_3439@0.4
Modo-OR52E21	scaffold_3439	511728	512667	-	scaffold_3439@0.4
Modo-OR52E40	scaffold_3439	531515	532454	+	scaffold_3439@0.4
Modo-OR52E15	scaffold_3439	605317	606262	+	scaffold_3439@0.4
Modo-OR52E18P	scaffold_3439	652390	653342	+	scaffold_3439@0.4
Modo-OR52I9	scaffold_11848	411564	412521	+	scaffold_11848@0.5
Modo-OR6B10	scaffold_3917	33608	34547	-	scaffold_3917@0
Modo-OR6AG1P	scaffold_3917	54388	55137	-	scaffold_3917@0
Modo-OR6C154P	scaffold_4246	1094	1720	-	scaffold_4246@0
Modo-OR14C25P	scaffold_3557	534	829	-	scaffold_3557@0
Modo-OR14C26P	scaffold_4579	7939	8233	+	scaffold_4579@0
Modo-OR13D29	scaffold_4908	5255	6194	-	scaffold_4908@0
Modo-OR14C27P	scaffold_4922	8340	9262	-	scaffold_4922@0
Modo-OR52I10P	scaffold_11848	434323	435270	+	scaffold_11848@0.5
Modo-OR14C28P	scaffold_4922	24601	25538	-	scaffold_4922@0
Modo-OR14C29P	scaffold_4922	40593	41534	-	scaffold_4922@0
Modo-OR14C30P	scaffold_5245	998	1292	-	scaffold_5245@0
Modo-OR14C31P	scaffold_5557	3558	4492	+	scaffold_5557@0
Modo-OR14C32P	scaffold_5557	11878	12812	+	scaffold_5557@0
Modo-OR5B89P	scaffold_11848	550193	551114	+	scaffold_11848@0.5
Modo-OR14C33P	scaffold_595	150	1048	-	scaffold_595@0
Modo-OR12D10P	scaffold_6317	681	1615	-	scaffold_6317@0
Modo-OR5B90P	scaffold_7517	1070	1943	+	scaffold_7517@0
Modo-OR10R17	scaffold_9432	5244	5571	-	scaffold_9432@0
Modo-OR2D21P	scaffold_9593	3087	4005	-	scaffold_9593@0.3
Modo-OR2D22P	scaffold_9593	20123	21042	-	scaffold_9593@0.3
Modo-OR2D23	scaffold_9593	65607	66525	-	scaffold_9593@0.3
Modo-OR2D24	scaffold_9593	103644	104589	-	scaffold_9593@0.3
Modo-OR2D25	scaffold_9593	126725	127658	-	scaffold_9593@0.3
Modo-OR2D26P	scaffold_9593	183000	183934	-	scaffold_9593@0.3
Modo-OR2D27P	scaffold_9593	199302	199871	-	scaffold_9593@0.3
Modo-OR51E1	scaffold_11848	595154	596102	+	scaffold_11848@0.5
Modo-OR2D28	scaffold_9593	220148	220568	-	scaffold_9593@0.3
Modo-OR2D29P	scaffold_9593	242774	243712	-	scaffold_9593@0.3
Modo-OR2D30	scaffold_9593	308288	309212	-	scaffold_9593@0.3
Modo-OR2D31	scaffold_9593	398290	399217	-	scaffold_9593@0.3
Modo-OR6C155	scaffold_9963	855	1035	+	scaffold_9963@0
Modo-OR51A33P	scaffold_11848	668660	669536	-	scaffold_11848@0.5
Modo-OR1M5	scaffold_11954	24748	25687	+	scaffold_11954@0
Modo-OR14C34P	scaffold_12282	16646	17626	+	scaffold_12282@0
Modo-OR6N3P	scaffold_11589	192560	193513	+	scaffold_11589@0.2
Modo-OR14C35P	scaffold_12282	36650	37587	+	scaffold_12282@0
Modo-OR13H3	scaffold_12316	51897	52827	+	scaffold_12316@0.1
Modo-OR13H4	scaffold_12316	104303	105233	+	scaffold_12316@0.1
Modo-OR2D32P	scaffold_12386	15679	16613	-	scaffold_12386@0
Modo-OR2D33P	scaffold_12390	13086	13645	-	scaffold_12390@0
Modo-OR2D34P	scaffold_12390	34836	35368	-	scaffold_12390@0
Modo-OR2D35P	scaffold_12390	51877	52811	-	scaffold_12390@0
Modo-OR51C12	scaffold_12403	68863	69805	-	scaffold_12403@0.2
Modo-OR51F2	scaffold_12403	112948	113890	-	scaffold_12403@0.2
Modo-OR51F13	scaffold_12403	123175	124117	-	scaffold_12403@0.2
Modo-OR52R4P	scaffold_12403	180957	181900	+	scaffold_12403@0.2
Modo-OR51C13	scaffold_12403	212451	213393	+	scaffold_12403@0.2
Modo-OR51C14	scaffold_12403	334439	335246	-	scaffold_12403@0.2
Modo-OR52R5P	scaffold_12403	354013	354955	-	scaffold_12403@0.2
Modo-OR51H4P	scaffold_12403	374981	375920	+	scaffold_12403@0.2
Modo-OR51T3	scaffold_12403	384817	385765	+	scaffold_12403@0.2
Modo-OR51A34P	scaffold_12403	412080	413030	-	scaffold_12403@0.2
Modo-OR6N1	scaffold_11589	220670	221609	+	scaffold_11589@0.2
Modo-OR14C36	scaffold_12437	22795	23728	+	scaffold_12437@0.1
Modo-OR14A17P	scaffold_12437	40538	41469	-	scaffold_12437@0.1
Modo-OR14A18P	scaffold_12437	56311	57238	-	scaffold_12437@0.1
Modo-OR14C37	scaffold_12437	81947	82889	-	scaffold_12437@0.1
Modo-OR6AH1	scaffold_12461	180544	181450	-	scaffold_12461@0.2
Modo-OR6AH2	scaffold_12461	308200	309106	+	scaffold_12461@0.2
Modo-OR10P19P	scaffold_12526	145082	145790	+	scaffold_12526@0.2
Modo-OR14C38P	scaffold_12535	10362	11306	-	scaffold_12535@0
Modo-OR1D13P	scaffold_12555	15912	16841	-	scaffold_12555@0.1
Modo-OR1AB12P	scaffold_12580	6884	7827	-	scaffold_12580@0
Modo-OR1AB13P	scaffold_13022	116	1001	+	scaffold_13022@0
Modo-OR2Q1	scaffold_12761	1763770	1764703	-	scaffold_12761@1.3
Modo-OR1AB14	scaffold_11661	2261238	2262177	-	scaffold_11661@2.3
Modo-OR5B91P	scaffold_12795	556204	557123	-	scaffold_12795@1.2
Modo-OR9I9P	scaffold_12795	614711	615646	+	scaffold_12795@1.2
Modo-OR9I5P	scaffold_12795	645368	646313	+	scaffold_12795@1.2
Modo-OR10Q11P	scaffold_12795	839483	840385	-	scaffold_12795@1.2
Modo-OR10Q5	scaffold_12795	879888	880809	-	scaffold_12795@1.2
Modo-OR5B26	scaffold_12795	941264	942200	+	scaffold_12795@1.2
Modo-OR5B92	scaffold_12795	1071825	1072758	-	scaffold_12795@1.2

## Sheet: ChickenORsGalGal2
name	chromosome	start	end	strand	cluster
Gg2OR1.1	chr1	71566416	71567418	+	chr1@71.6
Gg2OR1.2	chr1	188062922	188063897	+	chr1@188.1
Gg2OR1.3	chr1	188075981	188076941	+	chr1@188.1
Gg2OR1.4	chr1	188086769	188087660	-	chr1@188.1
Gg2OR1.5	chr1	188111518	188112152	-	chr1@188.1
Gg2OR1.6	chr1	188143845	188144805	+	chr1@188.1
Gg2OR1.7	chr1	188149914	188150862	-	chr1@188.1
Gg2OR1.8	chr1	188160001	188160994	-	chr1@188.1
Gg2OR1.9	chr1	188166216	188167173	-	chr1@188.1
Gg2OR1.10	chr1	188171135	188172110	-	chr1@188.1
Gg2OR1.11	chr1	188188436	188189033	-	chr1@188.1
Gg2OR1.12	chr1	188201438	188202401	+	chr1@188.1
Gg2OR1.13	chr1	188205286	188206039	+	chr1@188.1
Gg2OR5.1	chr5	44098	44266	+	chr5@0.1
Gg2OR5.2	chr5	53174	54134	-	chr5@0.1
Gg2OR5.3	chr5	58199	59213	+	chr5@0.1
Gg2OR5.4	chr5	61812	62757	+	chr5@0.1
Gg2OR5.5	chr5	74250	75189	+	chr5@0.1
Gg2OR5.6	chr5	76065	76605	+	chr5@0.1
Gg2OR5.7	chr5	81774	82728	-	chr5@0.1
Gg2OR5.8	chr5	2064889	2065837	+	chr5@2.1
Gg2OR5.9	chr5	2070773	2071712	+	chr5@2.1
Gg2OR5.10	chr5	2073802	2074741	+	chr5@2.1
Gg2OR5.11	chr5	2399823	2400777	-	chr5@2.4
Gg2OR5.12	chr5	2404959	2405232	-	chr5@2.4
Gg2OR5.13	chr5	2407808	2408765	-	chr5@2.4
Gg2OR5.14	chr5	2412323	2413262	-	chr5@2.4
Gg2OR5.15	chr5	2417100	2418039	-	chr5@2.4
Gg2OR5.16	chr5	2420643	2420985	-	chr5@2.4
Gg2OR5.17	chr5	2425473	2426412	+	chr5@2.4
Gg2OR5.18	chr5	2428197	2428440	+	chr5@2.4
Gg2OR5.19	chr5	2430268	2431216	+	chr5@2.4
Gg2OR9.1	chr9	1968298	1969339	+	chr9@2
Gg2OR10.1	chr10	1822880	1823885	-	chr10@1.8
Gg2OR10.2	chr10	1828901	1829876	-	chr10@1.8
Gg2OR10.3	chr10	1842998	1843682	-	chr10@1.8
Gg2OR10.4	chr10	1849286	1850246	+	chr10@1.8
Gg2OR10.5	chr10	1856005	1856977	-	chr10@1.8
Gg2OR11.1	chr11	2546724	2547439	+	chr11@2.5
Gg2OR17.1	chr17	10350013	10351045	+	chr17@10.4
Gg2OR17.2	chr17	10618617	10618865	+	chr17@10.6
Gg2OR18.1	chr18	30736	31262	+	chr18@0
Gg2OR27.1	chr27	14388	15321	-	chr27@0
Gg2OR27.2	chr27	19095	19947	-	chr27@0
Gg2OR27.3	chr27	26202	27138	-	chr27@0
