# Supplementary material for: Ancient genomic architecture for mammalian olfactory receptor clusters
Source: Genome Biol. 2006 Oct 1;7(10):R88. doi: 10.1186/gb-2006-7-10-r88 (PMC1794568; doi:10.1186/gb-2006-7-10-r88)
Supplement: Additional data file 9 — Shown are DNA sequences in FASTA format of the opossum ORs used in this study with their genomic coordinates in the Opossum October 2004 assembly (monDom1). [file gb-2006-7-10-r88-S9.addi]

>Modo-OR1AB2|Location= scaffold_11661:2014722-2015660|Strand= -|Fam= 1|Subfam= AB|Pseudo = no
ATGGAAGGAGGAAATCAGTCTAGAATCTCCGAGTTCATACTCCTGGGCCT
TTCAGACCAGCCAGAAGAGGAGAGGCTCCTCTTCCTGGCATTCCTATTTA
TGTATCTGATCACAGGGCTGGGGAATCTGCTCATCATACTGGCCATTAGA
ACTGACTCTCACCTCCACACTCCTATGTACTTCTTCCTTAGCAACTTATC
CCTGGTCGACATCTGCTTCACATCTACCACCATACCCAAAATGCTAGCAA
ATCATGTATCTGGGAATAAGATGATCCCCTACTCTGGGTGCCTGACACAA
GTATTCTTCTTCATTTGGTTTGCTGGAATAGACAGTTTCCTCCTTACTGC
CATGGCTTATGACCGCTACGTGGCAATCTGTGCCCCGTTACACTACAGCA
CAATCATGACTCCAAGGATCTGTGCCCTTCTACTTGCAGTATCATGGTTT
TCAGCCTATGTTAATGCCCTAACACACACTGTCCTGCTGACCCGACTCTC
GTTCTGTGGCCACAATGAAATCCCTCACTTCTTCTGTGACCTCAGTCCCC
TGCTGAAGTTGGCCTGCTCAGATACCTTCATCAATGACTTGATGGTCTAC
ACAGTGGGAGCATTGCCAATCATCACCCCATTCATAGGCATCCTGATCTC
CTACACTCAAATTTTCATGGCTGTGCTGAGGATTCCTTCTGCAGGTGGGA
AGCGGAAAGCTTTCTCTACTTGTGGTTCCCACCTTGCTGTGGTGTCTCTA
TTCTATGGAACACTTATTGGAGTGTACTTCAGTCCTACATCCACCCATAC
AGTCCAACAGGACACAGCAGCAGCTGTGATGTACACAGTGGTCACTCCTA
TGCTGAACCCTTTCATCTACAGTCTGAGGAATAAGGACATGAAACAAGCC
CTGAAGATGCTCCTCACCAGGAAACCTGGCCTTACTCTT
>Modo-OR1AB4|Location= scaffold_11661:2091577-2092521|Strand= -|Fam= 1|Subfam= AB|Pseudo = no
ATGGAACAGAAAAATCAGTCAGAAGTCTCTGAGTTCATCCTTCTGGGCCT
TTCAGGTCAACCAGAGCAGGAGAGGCTTCTGTTCTTCCTCTTTATGCTTA
TGTATATGATCACAGTGCTGGGGAACCTACTCATCATTCTAGCAATTAGA
ATCGACTCTCGCCTTCATACTCCCATGTACTTTTTCCTCAGCAACTTGTC
CCTGGTTGATATCTGCTTCACATCCACCACCATCCCCAAGATGTTGGTTA
ATCATATATCTGGGAACAAAGTAATTCCTTATGGCAGGTGCCTAACGCAA
ACATTCTTCTTCAGTTGGCTCATAGGGACTGATAGTGTCCTCCTTGCCTC
CATGGCCTATGACCGATATGTGGCTATCTGTGCCCCTCTCCACTATACCA
TGATCATAACCCCACAGGTCTGTGCACTTCTAGTGGCAGTGTCCTGGATT
TGGACCTGTATTAATTCCCTTATACACACTACATCCCTGAACCAACTTTC
ATTCTGTGGCCACAATGAAATCCACCACTTCTTCTGTGACCTCAATGCCC
TGATAAAATTGGCTTGTTCAGACACCTTCATCAATGACTTGCTGATCTTC
ACAGTGGGAGGACTGACAGCTGTTGTGCCCTTCATTGGCATCCTGATATC
CTACGTTCACATTTCTGTGGCCGTGCTGAGAATCCCATCTGCTAGTGGGA
AGCGGAAAGCCTTCTCCACCTGTGGCTCCCACCTCACTGTGGTCTGTCTT
TTCTATGGAACAATTATTGGAGTGTACTTCAGCCCCACGTCCACCCACAC
AGCCCAAAAGGACACAGCAGTGGCTGTGATGTACACAGTGGTCACTCCTA
TGCTGAACCCTTTCATCTACAGCTTAAGGAATAAGGACATGAAAGGAGCC
CTGAGGATACTCCTCACCAGGAAACCAGGATTCTCTTTGTGGCTA
>Modo-OR1AB5|Location= scaffold_11661:2279007-2279945|Strand= -|Fam= 1|Subfam= AB|Pseudo = no
ATGGAAGGAGGAAATCAATCTGGAGTCTCTGAGTTCATCCTCCTGGGACT
TTCAGATCAGCCTGAGAAGCAAAGGCTCCTATTCTTCTTATTTTTGGTTA
TGTACCTGATCACAGGCCTAGGAAATCTCCTAATTATACTGGCCATTAGC
ACAAACTCACGCCTCCATACTCCCATGTATTTCTTCCTTAGTAACTTGTC
CCTAGTTGACATCTGCTTCACCTCCACTACCATACCCAAGATGTTGACAA
ATCATGTTTCTGGAAAGAAAGCCATTCCTTATGTTGAGTGCATAACACAA
TTATTCTTCTTTGTTTTGTTTGGGGAGATAGACAGTGTCCTTCTCACTGT
TATGGCTTATGACCGCTATGTGGCTATCTGTGCCCCATTACAGTACACCA
TGCTCATGACTCCAAAGATCTGTGCTCTTCTAGTAGCAATGTCTTGGTTT
TGGGCTTACATTAATGCTTTGACACAGACTGTCCTATTGACCCGACTCTC
ATTCTGTGGCCACAATGAAATCCCTCATTTTTTCTGTGACATCAGTTCTG
TGCTAAAATTGGCCTGCTCAGACACCTTCATCAATGACGTAGTGCTCTTA
GCAGTGGGAGGACTGACAGTCATCATCCCCTTCATTGGTATCCTTATCTC
CTACACTCGAATTTTTGTGACTGTTATGAGGATCCCATCAGCTTCGGGGA
AGTGGAAAGCTTTCTCCACCTGTGGTTCCCACCTCACTGTGGTCTGTCTC
TTCTATGGGACAATCATTGGAGTATACTTCAGCCCTACATCCACCCACAC
AGCCCAACAGGACACAACAGCAGCTATCATGTACACGGTGGTCACCTCCA
TGTTGAACCCTTTCATCTACAGCCTAAGGAACAAAGATATGAAAGGAGCC
TTAAGGGTGCTCTTCACTAGGAAACCAGGTCTCTCTCTA
>Modo-OR1AB6|Location= scaffold_11661:2051167-2052156|Strand= -|Fam= 1|Subfam= AB|Pseudo = no
ATGGGATGCGTTAGTTTCATATCCTTTCCACCTGTGTTTCCCAACAGACC
CATGGACGGAAGAAATCATTCTGCCATCTCTGAGTTCATCCTCTTGGGTC
TTTCAAACCAACCAGAACAGGAGAGGCTTCTGTTTTTACTCTTCTTAGTT
ATGTACCTGATCACAGTGCTGTGGAACCTGCTCATCATTCTGGCAATCAA
AACTGACTCCCACCTCCACACCCCCATGTATTTCTTCCTTAGCAATTTGT
CCTTTATTGACATCTGCTTCACATCCAGCACTGTCCCCAAGATGTTGGTT
AACCACATATCTGGGAATAAAGCAATTTCTTACAGTGGATGCTTGACCCA
AGTGTTCTTCTTCAGTTGGTTTGCAGGATTAGATAGTATCATCCTTGCCT
CCATGGCATATGATCGCTATGTAGCTATCTGTGCCCCATTACATTATACA
ATGATTATGACCCCAAAATTCTGTGCCCATCTAGTAGCAGTGTGCTGGTT
CTGGGCTTGTATTGATGCTCTCATTCACACTGTCTCCTTAACCCGACTTT
CATTCTGTGACCACAATGAAATACCTCATTTCTTCTGTGATCTCAGTGTG
GTGATAAGGTTGGCATGCTCAGACACCTTCTTCAATGACTTGATGGTCTA
CATAGTAGGAGGATTGACAGCAGTCATGCCCTTTATTGGCATCCTCATCT
CCTATACACGAATTTTTGTGGCTGTCCTAAGGATACCATCGGCTCATGGG
AAACAGAAAGCTTTTAACACTTGTGGCTCCCACCTTGCTGTGGTTTGTCT
TTTCTATGGGACAATCATTGGAGTGTACTTCAACCCCACATCCACCCACA
CAGCCCAAAAGGATACAGCATCAGCTGTGATGTACACAGTAGTCACCCCC
ATGCTGAACCCTTTCATCTACAGCCTGAGGAACAATGATATGAAAGGAGC
CCTGAAGATGCTCTTTACTAGGAAACCTGGCCTTTCTCTA
>Modo-OR1AB7P|Location= scaffold_9403:6784-7712|Strand= +|Fam= 1|Subfam= AB|Pseudo = yes
ATGGAACAGAAAAATCAGTCAGAAGTCTCTGAGTTCATCCTTCTGGGCCT
TTCAAGCAAGCCAGAGCAGGAGAGGCTTCTATTCTTCCTCTTTATGCTTA
TGTATCTGACCACAGTGCTGGGGAACCTACTCATCATTCTAGCCATTAGA
ATCGACTCTCGCCTTCATACTCCCATGTACTTCTTCCTTAGCAACTTGTC
TCTGGGTGACATCTGCTTCACCACCACCACCATCCCCAAGATGCTGGTTA
ATTATATATCTGGAAACAAAGAAATTCTTTACATTAGCTGCCTGGCACAA
GCCTTCTTCTTCAGTTGGTTTGCAGGATTAGATAGCATCCTCCTTGGCTC
CATGGCCTATGACCGCTATATGGCTATCTGTGCCCCACTACATTATACCA
TGATCATGACCCCAAGGCTCTGTGTCCTTCTGGTGGCAGTGTGCTGGTAT
TGGGCTTGTGCCAATGCCCTGACACATACTGTCCTGCTAACTCAACTCTC
ATTTTGTGGCCACAAAGAAATCCCCCATTTCTTCTGTGACCTTGGTGTGG
TAATAAGGATCGCCTGCTCAGATACCTTCATCAATGACTTGGTGATCTAT
ACAATGGGAGGCCTGATAGCTATAATCCCATTCATGGGCATTCTGATCTC
CTACTTTCACATTTTTGTAGCTGTCCTGAAGATACCATCAGCTTACGGGA
AATGGAAAGCCTTCTCCACCTGTGGCTCCCACCTCACTGTGGTCTGTCTC
TTCTATGGAACAATCATTACAGTGTACTTCAATCCCACATCCACCCACAC
AGTGCAACAGGACATAGCATCAGCTGTGATGTACACCCGCAGTCACCCCC
ATGCTGAACCCTTTCATCTATAGCCTGCGGAACAAATGACATAAAAGGAG
CCCTGAAGATGCTTCTCCTGAGGAAACCA
>Modo-OR1AB8|Location= scaffold_11661:2294309-2295247|Strand= -|Fam= 1|Subfam= AB|Pseudo = no
ATGGTGGCAGGAAATCAGTCCGAAGTCTCTGAGTTCATCCTCCTTGGTCT
TTCAAATCAGCCAGAACAACAGAGTTTCCTGTTCTTCCTGTTTCTGCTTA
TATACATGATCACAGGTGTAGGGAATCTTCTCATCATAGTAGTCATTAGA
ACCAACTCATGCTTCCATACTCCCATGTACTTCTTCCTCAGCAACTTGTC
CCTGGTTGACATCTGCTTTACCACCACCACCATTCCCAAGATGCTGGTAA
ATCATATTTCTGGAAACAAAACAATTTCTTATGCTGGGTGCCTAACACAA
GTATTCTTCTTCATTTGGTTTGCAGGGATTGACAGTGTCCTTCTCACTGT
CATGGCCTATGACCGCTATGTCGCTATCTGTGCCCCACTACATTATTCCA
TGGTCATGACCCCAAAGGTTTGTCTACTTTTGGTAGTTGTGTCCTGGTTT
TGGTCTTATATTAATGCTTTGATACACACTGTCCTGGTGACTCGACTCTC
CTTCTGTGGCCAAAATGAAATTCCTCATTTTTTCTGTGACCTCAGTCCCC
TGCTGAAGTTGGCCTGCTCTGACACTTTTATCAATGACTTAATGGTCAAC
ACAGTTGGAGCTCTAACAATTATCATCCCTTTCATTGGTATCCTTATCTC
CTACACTCGAATTTTTGTGACTGTTATGAGGATCCCATCTACTGTGGGCA
AGTGGAGAGCCTTTTCCACTTGTGGATCCCATCTCACTGTGGTCTGTCTC
TTCTATGGGACAGTCATCGGCGTGTACTTTAGCCCCATATCCAACCATAC
AGACCAACAGGACACAATAGCAGCTGTGATGTACACAGTGGTCACCCCCA
TGCTAAACCCTTTCATCTACAGCCTAAGGAACAAGGACATGAAAGGTACC
CTGAAGATGCTCCTCACGAGGAAACCAGTCCGCTCTCTG
>Modo-OR1AB9|Location= scaffold_11661:2238063-2239049|Strand= -|Fam= 1|Subfam= AB|Pseudo = no
ATGAAAAGAGAAAATCACTCAAGAGTCTCTGAGTTCATCCTCCTAGGCCT
TTCAGACCAGCCAGAGCAGGACAGGCTTCTCTTCCTGATATTCCTGCTTA
TGTACCTGATCACAGGACTGGGGAACTTGCTCATCATTCTGGTCATTAGG
ATAGACCCACGCCTCCACACCCCCATGTACTTCTTCCTTAGCAACTTGTC
CCTGGTCGACATCTGCTTCACCACCACCACCATCCCCAAGATGCTGGTTA
ATTATATATCAGGCAACAAAGAAATTCTTTACATTAGCTGTCTGGCACAA
GTCTTCTTCTTCGTTTGGTTTGCAGGATTAGATAGCATCCTCCTTGCCTC
CATGGCCTATGACCGCTATATGGCTATCTGTGCCCCACTACATTATACCA
TGATCATGACCCCAAGGCTCTGTGTCCTTCTGGTGGCAGTGTGCTGGTTT
GGGGCTTGTGCCAATGCCCTGACACATACTGTCCTGCTAACTCAACTCTC
ATTTTGTGGCCACAAAGAAATCCCCCATTTCTTCTGTGACCTTGGTGTGG
TGATAAGGCTAGCCTGCTCAGATACCTTCATCAATGACTTGGTGATCTAT
ACAATGGGAGGCCTGATAGCTATAATCCCATTCATGGGCATTCTGATCTC
CTACTTTCACATTTTTGTAGCTATCCTGAAGATACCATCAGCTTATGGGA
AGCGGAAAGCCTTCTCCACCTGTGGCTCCCACCTCACTGTGGTCTGTCTC
TTCTATGGAACAATGATTGGAGTGTACTTCAATCCCACATCCACCCACAC
AGCCCAACAGGACATAACATCAACAGTGATGTACACCGCAGTCACCCCCA
TGCTGAACCCTTTCATCTATAGCCTGCGGAACAATGACATGAAAGGAGCC
CTGAGGATGCTTCTCCTGAGGAAATCAGGTTTCTCCTGTGTGACTTTCTC
ACACTACACTTTCACTGCAATAAGAAAAAGATTTCAA
>Modo-OR1AB10P|Location= scaffold_11661:2190619-2191558|Strand= -|Fam= 1|Subfam= AB|Pseudo = yes
ATGAAAAGAGAAAATCACTCAAGAGTCTCTGAGTTCATCCTCCTAGGCCT
TTCAGACCAGCCAGAGCAGGACAGGCTTCTCTTCCTGATATTCCTGCTTA
TGTACCTGATCACAGGACTGGGGAACTTGCTCATCATTCTGGCAATTAGG
ATAGACCCACGCCTCCACACCCCCATGTACTTCTTCCTTAGCAACTTGTC
CCTGGTCGACATCTGCTTCACCACCACCACCATCCCCAAGATGCTGGTTA
ATTATATATCTGGAAACAAAGAAATTCTTTACATTAGCTGCGTAACACAA
GCCTTCTTCTTCCTTTGGTTTGCAGGATTAGATAGCATCCTCCTTGGCTC
CATGGCCTATGACCGCTATATGGCTATCTGTGCCCCACTACATTATACCA
TGATCATGACACCAAGGGTCTATGTCCTTCTGGTGGCAGTGTGCTGGTTT
TGGGCTTGTGCCAATGCCCTGACACATACTGTCCTGCTAACTCAACTCTC
ATTCTGTGGCCACAACGAAATTCCCCATTTCTTTTGTGACCTTGGTGTGG
TGATAAGGCTAGCCTGCTCAGATACCTTCATCAATGACTTGGTGATCTAT
ACAATGGGAGGACTGACAGCTTTAATCCCATTCATAGGCATTCTTATCTC
CTACTTTCACATTTTTGTAGCTGTCCTGAAGATACCATCAGCTTATGGGA
AGCGGAAAGCCTTCTCCACCTGTGGCTCCCACCTCACTGTGGTCTGTCTC
TTCTATGGAACAATCATTGGAGTGTACTTCAATCCCACATCCACCCACAC
AGCCCAACAGGACATAGCATCAACTGTGATGTACACCGCAGTCACCCCCA
TGCTGAACCCTTTCATCTATAGCCTGACGGAACAATGACATGAAAGGAGC
CCTGAGGATGCTTCTCCTGAGGAAACCAGGCTTCTCTTTG
>Modo-OR1AB11|Location= scaffold_11661:2331713-2332651|Strand= -|Fam= 1|Subfam= AB|Pseudo = no
ATGGTGGCAGGAAATCAGTCCGAAATCTCTGAGTTCATCCTCCTTGGTCT
TTCAGATCAGCCAGAACAACAGAGTCTCCTGTTCTTCCTGTTTCTGCTTA
TATACATGATCACAGGTGTAGGGAATCTTCTCATCATAGTAGTCATTAGA
ACCAACTCATGCTTCCATACTCCCATGTACTTCTTCCTCAGCAACTTGTC
CCTGGTTGACATCTGCTTTACCACCACCACCATTCCCAAGATGCTGGTAA
ATCATATTTCTGGAAACAAAGCAATTTCTTATGCTGGGTGCCTAACACAA
GTATTCTTCTTCATTTGGTTTGCAGGGATAGACAGTGTCCTTCTCACTGT
CATGGCCTATGACCGCTATGTAGCTATCTGTGCCCCACTACATTATTCCA
TGATCATGACCCCAAAGGTCTGTCTACTTTTGGTAGTTGTGTCCTGGTTT
TGGGCCTATATTACTGCTTTGATACACACTGTCCTGGTGACTCGACTCTC
CTTCTGTGGCCAAAATGAAATTCCTCATTTTTTCTGTGACCTCAGTCCCC
TGCTGAAGTTGGCCTGCTCTGACACTTTTATCAATGACTTAATGGTCAAC
ACAGTTGGAGCTCTAATAATCATCATCCCTTTCATTGGTATCCTTATCTC
CTACACTCGAATTTTTGTGACTGTTATGAGGATCCCATCTACTGTGGGCA
AGTGGAGAGCCTTTTCCACTTGTGGCTCCCATCTCACTGTGGTCTGTCTC
TTCTATGGGACAGTCATCGGTGTTTATTTTAGCCCCATATCCAACCATAC
AGCCCAACAGGACACAGTAGCTGCTGTAATGTACACAGTGGTCACCCCCA
TGCTAAACCCTTTCATCTACAGCCTAAGGAACAAGGATATCAAAAGAGCC
CTAAAGATGCTCCTCACCGGAAAACCAGTCCTCTCTCTG
>Modo-OR1AB12P|Location= scaffold_12580:6885-7827|Strand= -|Fam= 1|Subfam= AB|Pseudo = yes
ATGGAACAGAAAAATCAGTCAGAAGTCTCTGAGTTCATCCTTCTGGGCCT
TTCAAGTAAACCAGAGCAGGAGAGGCTTCTGTTCTTCCTCTTTATGCTTA
TGTATCTGACCACAGTGCTGGGGAACCTACTCATCATTCTAGCCATTACA
ATTGACTCTCGCCTTCATACTCCCATGTACTTCTTCCTTAGCAACTTGTC
CGACTGGGTGACATCTGCTTTACCACCACCACCATCCCCAAGATGCTGGT
TAGTTATATATCTGGAAACAAAGAAATACTTTACATAAGCTGCCTGGCAC
AACTCTTCTTCTTAAGTTGGTTTGCAGGATTAGATAGCATCCTCCTTGCC
TCCATGGCCTATGACCGCTATATAGCTATCTGTGCCCCACTACATTATAC
CATGATCATGACACCAAGGGTCTGTGTCCTTCTGGTGGCAGTGCCCTGGT
TCTGGCCTTGTGTCAATGCCCTGACACATACTGTCCTGATAACTCAACTC
TCATTCTGTGGCCACAATGAAATCCCCCATTTCTTCTGTGACCTTGGTGT
GGTGATAAGGATCGCCTGCTCAGATACCTCCATCAATGACTTGTTGATCT
ATACAATGGGAGGACTGACAGCTATAATCCGATTCATGGGCATTCTGATC
TCCTACTTTTCACATTTTTGTAGCTATCCTGAAGATACCATCAGCTTACG
GGAAAATGGAAAGCCTTCTCCACCTGTGGCTCCCACCTCACTGTGGTCTG
TCTCTTCTATGGAACAATCATTGGAGTGTACTTCAGTCCCACATCCACCC
ACACAGCCCAACAGGACATAGCATCAGCTGTGATGTACACCGCAGTCACC
CCCATGCTGAACCCTTTCATCTATAGCCTGCGGAACAATGACATAAAAGG
AGCCCTGAGGATGCTTCTCCTGAGGAAACCAGGTTTCTCTTTG
>Modo-OR1AB13P|Location= scaffold_13022:117-1001|Strand= +|Fam= 1|Subfam= AB|Pseudo = yes
AGTAAACCAGAGCAGGAGAGGCTTCTGTTCTTCCTCTTTATGCTTATGTA
TCTGACCACAGTGCTGGGGAACCTACTCATCATTCTAGCCATTACAATTG
ACTCTCGCCTTCATACTCCCATGTACTTCTTCCTTAGCAACTTGTCCGAC
TGGGTGACATCTGCTTTACCACCACCACCATCCCCAAGATGCTGGTTAGT
TATATATCTGGAAACAAAGAAATACTTTACATAAGCTGCCTGGCACAACT
CTTCTTCTTAAGTTGGTTTGCAGGATTAGATAGCATCCTCCTTGCCTCCA
TGGCCTATGACCGCTATATAGCTATCTGTGCCCCACTACATTATACCATG
ATCATGACACCAAGGGTCTGTGTCCTTCTGGTGGCAGTGCCCTGGTTCTG
GCCTTGTGTCAATGCCCTGACACATACTGTCCTGATAACTCAACTCTCAT
TCTGTGGCCACAATGAAATCCCCCATTTCTTCTGTGACCTTGGTGTGGTG
ATAAGGATCGCCTGCTCAGATACCTCCATCAATGACTTGTTGATCTATAC
AATGGGAGGACTGACAGCTATAATCCGATTCATGGGCATTCTGATCTCCT
ACTTTTCACATTTTTGTAGCTATCCTGAAGATACCATCAGCTTACGGGAA
AATGGAAAGCCTTCTCCACCTGTGGCTCCCACCTCACTGTGGTCTGTCTC
TTCTATGGAACAATCATTGGAGTGTACTTCAGTCCCACATCCACCCACAC
AGCCCAACAGGACATAGCATCAGCTGTGATGTACACCGCAGTCACCCCCA
TGCTGAACCCTTTCATCTATAGCCTGCGGAACAATGACATAAAAGGAGCC
CTGAGGATGCTTCTCCTGAGGAAACCAGGTTTCTCTTTG
>Modo-OR1AB14|Location= scaffold_11661:2261239-2262177|Strand= -|Fam= 1|Subfam= AB|Pseudo = no
ATGGAAGGGGGAAATTGGTCTGAAGTCTCTGAGTTCATCCTCCTGGGCCT
TTCATATGATCCAGAGCAAGAGAAGCTTTTGTTCTTCATGTTCCTAGTTA
TGTACCTGATCACAGTGCTGTGGAACCTGCTCATCATTCTGGCCATTAAA
TCTGACTCCCGGCTCCACACCCCCATGTACTTCTTCCTCAGTAACTTATC
CCTTGTTGACATGTGCTTTACATCCACCACTGTCCCCCAAATGCTGTTAA
GTCACATATCTGGAAACAAGGCAATTCCTTACTTTGCATGCCTAACACAA
ACATTCTTCTTCAGTTGGTTTGCAGGAGTGGACAGTATTCTTCTTGCCTC
CATGGCCTATGACCGTTATGTGGCTATCTGTGCCCCGCTACACTATAGTA
TGATCATGACCCCAAGGACCTGTGCCCTTCTGGTCTCAGTGTCCTGGTTC
TGGCCCTGTATTAATGCCCTCATTCATACTATCTCTGCAGCCCAGCTTTC
ATTCTGTGGCCACACTGAAATCCCTCATTTCTTCTGTGACCTCAATGCTT
TGATAAAATTGGCTTGTTCAGACATCTTCATTAATGGCTTAATGGTGTAC
ACAGTGGGGACGCTGACAACCATTATTCCCTTCATTGGCATTCTAATCTC
CTACATTCACATTTTCTGGGCTGTAGTGAGGATCCCATCTGCCCGTGGGA
AGCAGAAAGCTTTCTCTACCTGTGGCTCCCACCTCACTGTGGTGTCTCTG
TTCTATGGAACACTTATTGGAGTGTACTTCAGTCCCAAATCTACCCACAC
AGCCCAGCAGGACACAGCATCAGCTGTGATGTACACAGTGGTCACCCCCA
TGCTGAACCCTTTCATCTATAGCCTGAGGAACAATGACATGAAAGGGGGG
CTGAAGGTACTCCTTACCAGAACACCAGAGCTCTCTTTG
>Modo-OR1AE1P|Location= scaffold_11661:2575215-2576140|Strand= +|Fam= 1|Subfam= AE|Pseudo = yes
AATCAAACCAAGTTCTTCAATTTTCTCTTCCTGGGACTATCTGACAACCA
GAGCAGGAACAATTCCTCTTCAGGCTATTTCTGGGCATATACTTCATTGG
CACACTAGGAAATTTGCTCATAATTCTGGCAATTGTCTTTGACTCTCATC
TCCATACCCCCATGTACTTCTTTCTCTCCAATCTCTCTTTCCTGGATCTC
TGTTTCACCTCAACCACAGTTCCCAAGATGTTGGTGAATTATTTGTTAGG
TAGTAATGCCATTTCCCAGCCAGAATGCCTGGCTCAAATGTATTTCTTTG
TTGCATTTGGAGCCTCAGATAGCATTCTTCTCTCTGCCATGGCCTATGAC
CGCTATCTGGCTGTCTGCCACCCTTTGCACTATGGCATGATCATGACCTC
CCATCTTTGCGCTCTGCTGGTTGCTGTGCCTTGGGTTTCTGGTCATCTCA
TTTCAATGATACATACAATATTATTAGCCCAGTTATCCTTCTGTACAAAT
AATAAAATACCTCATTTCTTCTGTGATATGAATACCTTGATAAAACTCTC
ATGTTCTGACACTTATATCAATGAAATATTGGTTCTTCTTTTGGGGGGAA
TGGTAGTTTTAATTCCCTTCATATGCATTGTTATCTCTTACACTCCTATT
GTCTCTGCCATTTTGAAAGTCTCATCATCTCAAGGGAAATGGAAGGCTTT
CTCTACTTGTGGTTCCCATCTGTCTGTAGTCTCTCTCTTTTATGGCACCA
TTATTAGTGTATATTTTAATCCCGCAAATACTCATACAGTCCAGAAAGAC
ATGGTAGCAACCGTGATGTACACAGTTGTGACCCCTACCCTGAATCCTTT
CATCTATAGCCTTAGGAATGATGATTTGAAAAGGGCCTTCTGGAAGCTTC
TTGGTTTGACATGTTTCTCCACAAGA
>Modo-OR1AE2|Location= scaffold_11661:2551997-2552929|Strand= +|Fam= 1|Subfam= AE|Pseudo = no
ATGAGGAATCAGACCAGTGTCTTGGAATTTCTACTTCTGGGACTTTCAGA
ACATCCAGAAGAGCAACAATTCTTCTTCAGATTGTTTCTGGGCATATACC
TAATTGGAACCTTGGGGAACCTGCTTACCATTTTGGCCATCGGCTTTGAT
TCCCATCTCTACACACCTATGTACTTCTTCCTCTCCAACCTGTCTTTCCT
TGATCTCTGTTTCACCACCACTACAGTTCCCAAAATGCTTGTGAATTACC
TGTCAGGGAGTAATGCCATCTCCTATTCAGAATGCCTGGCACAAATGTAT
TTTATTAATGCTTTTGGTGCCTCAGACAGCATCCTCCTCTCTGCCATGGC
CTATGACCGTTATCTGGCTGTCTGCCACCCTTTACACTATGGCACAATCA
TGACCTCACGCCTTTGTGCCCTGTTGGTGGCTGTACCTTGGATTTCTGCT
CACCTTATTTCAATGGTTCACACCATATTTATTGGTCATCTATCCTTTTG
CATGAATAATAAAATCCCTCACTTCTTCTGTGACATAAATACATTGATAA
GACTCTCATGTTCTGACACCCATATTAATGAAATGTTAGTCCTTTTTTTA
GGGGGTCCAGTAGTTTTAATTCCCTTCATATGTATTGTTGTTTCTTATAC
TCCTATTGTCTCTGCTGTGTGGAAGGTCCCATCAGTTCAGGGGAAATGGA
AGGCCTTTTCTACCTGTGGGTCCCACCTCTCTGTAGTCACTCTTTTTTAT
GGAACTGTCATTGGTGTTTATTTCAATCCTACATCTACACACACAACGCA
AAAAGACATGATAGCAACTGTGATGTATACAGTGGTCACCCCCACACTAA
ACCCTTTCATCTACAGCCTGCGGAACAATGACTTGAAAGGAGCCTTGGGG
AAGCTACTTGGCTTGAAACATTTCTCCAAGAGA
>Modo-OR1AF2P|Location= scaffold_15087:1194308-1194827|Strand= -|Fam= 1|Subfam= AF|Pseudo = yes
tTGAGCTCCAGGCGTTGTATCCTATTCATAGCCATGTCATGGATGATATC
CCACCTTCACTCACTGATCTATACCCTCCTCATGGCCCACCTGTCCTTCT
GTGGACCTAGCATTATCTTTTTTCTTCTGTGATATCCAGTCCCTGCTGAC
ACTCTCCTGCTCTGACACCTCCATCAATGAGGTCACGGCTTTCACTGAAG
GGTCCTTGGTGATCATGAGCCCATTCTTATTCATAGTTATATCCTATGTC
CGGATCACACATATTGTGCTAAGGGTTCCCTTGGGGAGAGGGAGGTATAA
AGCATTTTCCAATTGTAGCTCCCACATCGCTGTTGTGGTGCTGTTTTATG
GAACCATCATTTCAGTATACATTCACCCCTCATCTACCTACTCGGTCACC
AAGGACCGAGTAGTAACAATCATGTACACTGTGGTGACTCCCGTGCTGAA
ACCTTTCATCTATAGCCTTAGAAATAAGGACATGCAGGGTGCCTTGAGGA
AAGTAATGAGAAGAGCAGAA
>Modo-OR1AH1|Location= scaffold_15087:1156537-1157475|Strand= -|Fam= 1|Subfam= AH|Pseudo = no
ATGGGAAGGGGGAACACAACCAGCATCTCTGAATTCCTCCTCCTGGGACT
CTCTGAGCAGCCAGATTATCAGCTGATCCTCTTTGGACTATTTCTAATCA
TGTACCTTGTCACCATGTTGGGAAACCTGTTCATCATACTGGCGATTGCC
TCCAACTCCCACCTCCACTCTCCTATGTATTTCTTCCTGGCCAACCTCTC
CTTCATTGATAACTGTTTTACTTCCACTACAGTCCCCAAGATGCTGATGA
ACATCTGGACCCACCACCAAAGCATCTCCTATGCTGGGTGCCTCACTCAG
ATGTATTTCTTCATGACCTTTGCCCTTCTGGATGACTTCCTCCTTGCTGC
CATGGCTTATGACCGCTATGTGGCCATTTGTCTTCCTCTCCATTATACCA
CAGTCATGAGTCCTACACGCTGTGTACTGCTAGTGACAATATCCTGGCTC
TGCTCCCACCTCATTGCCCTCTCCCTCACTCTCTTTATGACTCAGTTCTC
TTTTTGTGGATCCCATGTGATCCCCCATTTCTTCTGTGATCTCCTACCCC
TTCTAAAGCTTTCCTGCTCGGATACTGACACGTTTCAGGTGGTGATGTTC
ATTGATGCTGCCCTGGCTGGTTTGGTCCCATTCACTTGCATTTTGTTCTC
CTATGTCCACATTATCTCCACAATCTTCAGAGTCCCTTCTGCCGATGGGA
AACGTAAAGTCTTCTCCACGTGTGGCTCCCACCTTTCTGTGGTCATTCTC
TTCTATGGGACTGTCATCCTAGTGTATTTAAGGCCCTCGTCTTCCTATTC
AGCAGAGACAGGAACCATCGCATCTGTGATGTATACAGTAGTGACTCCAA
TGCTGAATCCCTTCATCTATAGCCTGAGGAATAGGGATATAAAGGGGACT
CTGAGGAGGCTACTCAGCAAAGGAATGATTTCCTTTTGG
>Modo-OR1AH2|Location= scaffold_15087:1186591-1187529|Strand= -|Fam= 1|Subfam= AH|Pseudo = no
ATGCAAAAAGGAAATACAACTGGCATCTCTGAATTCCTCCTCCTGGGACT
CTCTGAACAACCAAATCATCAGTTGATTCTCTTTGGGATATTCCTGACCA
TGTACCTAGTCACCATATTGGGGAATCTGCTCATCATCCTGGCCATTGCC
TCAAATTCCCATCTCCACTCCCCAATGTATTTCTTCCTGGCCAACCTCTC
ATTGGTTGATACCTGTTTTACCTCCACTACAGTCCCCAAGATGCTATTGA
ACATCTGGACCCACCGCCAAAACATCTCCTATGCTGGGTGCCTCACTCAA
ATGTACTTCTTCATGGCCTTTGCTCTTTTAGATGATTTCCTCCTTGCTGC
CATGGCTTATGACCGCTATGTGGCCATTTGCCTCCCTCTCCACTACACCA
CAGTCATGAGCCCTACACGCTGTGTGCTTCTGGTGACCATATCCTGGCTC
TGCTCCCACCTCATTGCCCTCTCCCTCACTCTTTTCATGGCTCAGTTCTC
TTTCTGTGGATCCTATGTGATCCCCCATTTCTTCTGTGACCTCCTACCCC
TTCTCAAACTTTCTTGTTCAGACACTAGCATCTTTCAGGTAGTAATGTTC
ATTGATGCCAGCTTGGCTGGTTTCATCCCATTTGCATGCATTTTGTTCTC
CTATGTACACATTATCCTCACTATATTCAGGGTACCTTCTGATGATGGGA
AACACAAAGTTTTCTCCACATGTGGCTCCCATCTTTCAATGGTCATTCTC
TTCTATGGGACTCTCATTCTGGTATATTTACAGCCCTCATCCTCCTACTC
AGCAGAGACAGGAATCATTGCCTCAGTGATGTACACAGTGGTGACTCCCA
TGATGAACCCATTCATCTACAGCCTGAGGAATAAGGACATGAAGAGGGCC
CTAAGGAAGTTGCTCAGCAAGGGAATGACTCCCTCTTGG
>Modo-OR1AJ1P|Location= scaffold_13275:38130-39059|Strand= -|Fam= 1|Subfam= AJ|Pseudo = yes
ATGAAGAGAAAAAATCAAAGCAGTATCTCTGAATTCCTTCTCCTGGGGCT
CTCCAGTCAGCCGGAAGAACAGCAAATTATCTTCTAGCTAATCCTCTTTG
TCTATATGGTCACTGTGATTGGGAACCTGCTCATCATTCTGGCTATTGCC
TTGGATGCCCGTCTCCACTCGCCCATGTTCTTCTTTTTGGCCAATCTCTC
ATTTACTGATATTTGCTTTTCATCAGTTACAATCCCCAAGATGTTGGTGA
ATCACATAATAGGAAGAAACTCCATCTCTTATGTGGAGTGCATGATGCAA
ATGTATTTTTTTATTGGTTTTGGAATTATGGATGGGTTTCTCCTGATGGT
GATGGGTTATGACCGCTACATGGCCATTTGCCGCCCACTCCACTACACCA
TGGTTATGCATCCTGGACTTTGTATCCTTCTGGTGGCTATATCCTGGGTC
ATCACTAGTCTTCATGCCCTTTTACATACCCTAATAACAACTCAATTATT
CTTCTGTGCTGACAACACAATCCTCCACTTCTTCTGTGATCCCTACCCAG
TTCGAAAACTCTCCTGTTCAGACACCTACATCAGTGACTTGGTGGTGTTC
ACTGAGGGTGCGGTGGTGTTGGTTACCCCATTTACATGCATTGCCATCTC
TTATGTTTTCATATTCTCCAATGTAATGAAGATCCCATCTACCTAGGGGA
TACAGAAAGCCCTGTCCACATGTGGCTCCCACCTCACTGTGGTTTTTCTC
TTCTATGAGGCTATAATGGGTGTCTATTTGCATCCTTCATCCTCCTATTC
AGGTGTGGACACAGTGGCCTCAGTTATCTTTACTGTGGTGATCCCCACAC
TTAATCCCTTTATTTATAGCTTGAGGAATCAGGACATGAAGATAGCTTTA
CGGAGACTGATTCTTAGAAAAGCAATTTTG
>Modo-OR1AD1P|Location= scaffold_13275:48025-48955|Strand= -|Fam= 1|Subfam= AD|Pseudo = yes
ATGGAGAGAGAAAATCAAAGCAGTATACTCTGAATTCCTTCTCCATGGGG
CTCTCCAGCCAGCCGGAAGAACAGCAAATTATCTTCTGGCTATTCCTCTT
TGTCTACCTGGTCACTGTGATTGGGAACCTGCTCATCATTCTGGCCATTG
GCTTGGATGCCCGACTCCACTCACCCATGTACTTCTTTTTAGCCAATCTC
TCATTTGCTGATATTTGCTTTTCATCAGTTACAATCCCCAAGATGTTGGT
GAATCACATAATAGGAAGAAACTCCATCTCTTATGTGGAATGCATGATGC
AAATGTATTTTTTTATTTCTTTTGGAAATATGGATGGGTTTCTCCTGATG
GTAATGGCATATGACCGCTATATGGCCATTTGCCACCCACTCCACTACAC
CATGGTCATGCATCCTGGACTTTGTATCCTTTTGGTGGCCATATCCTGGG
TCATCACTAATCTTCATGCCCTTTTACACACTCTACTAATGGCTCAATTG
TCCTTCTGTGCTGACAACACAATCCCCCACTTCTTCTGTGATCCCTACCC
AGTTCGAAAGCTCTCTTGTTCAGACACCTACATCAGTGACTTGGTGGTGT
TCACTGAGGGTGGGGTGGTGTTGGTTACCCCATTCACATGCATTGCCATC
TCTTATGTCTTCATATTCTCCAATGTAATGAAGATTCCATCTACTCAGGG
GATACAGAAAGCCCTGTCCACATGTGGCTCCCATCTTACTGTGGTTTTTC
TCTTCTATGGGGCTATAATGGGTGTCTATCTGCGTCCTTCATCCACCTAT
TCAGGTGTGGACACAGTGGCCTCAGTTATCTTTACTGTGATAGACGCCCC
ATGTTTAATCCCTTCATTTATAGCTTGAGAAATCAGGACATGAAGGTAGC
TCTATGGAGATTGATTCTCTCAAAAGCAATT
>Modo-OR1AJ2P|Location= scaffold_13275:60103-61038|Strand= -|Fam= 1|Subfam= AJ|Pseudo = yes
ATGGAGAGAGAAAACCAAAGCAGTATCTCTGAATTCCTTCTCCTGGGGCT
CTCCAGCCAGCCAGAAGAGCAGCAAATTATCTTCTGGCTATTCCTCTTTG
TCTACCTGGTCACTGTGATTGGGAACCTGCTCATCATTCTGGCCATTGGC
TTGGATGCCCGACTCCACTCACCCATGTACTTCTTTTTAGCCAATCTCTC
ATTTGCTGACATTTGCTTTCCATCAATTACAATCCCCAAAATGTTGGTGA
ATCACATGATAGGAAGAAACTCCATCTCTTACGTGGAATGCATGATGCAA
ATGTATTTTTTTATTTCTTTTGGAAATATGGATGGGTTTCTCCTGATGGT
GATGGCTTATGACCGCTACATGGCCATTTGCCGCCCACTCCACTACACCA
CAGTCATGCGTCCTGGAATTTGCATCCTTCTGGTGGCCATATCCTGGGTC
GTCCCTAATCTTCATGCCCTTTTACACACTCTACTAATGGCTCAATTGTC
GTTCTGTGATGACAATACAATCCCCCACTTCCTCTGTGATCCCTATGCAG
TTCGAAAGCTCTCTTGTTCAGACACCTACATCAGTGACTTGGTGGTGTTC
ACTGAGGGTGGGGTGGTGTTGGTTACCCCATTCACATGCATTGCCATCTC
TTATGTCTTCATATTCTCCAATGTAATGAAGATCCCATCTACTCAGGGCA
TACAGAAAGCCCTGTCCACATGTGGCTCCCATCTTACTGTGGTTTTTCTC
TACTATGGGGCTTTAATGGGTATCTATCTACGTCCTTCATCTACCTATAC
AGGTGTGGACACAGTGGCCTCAGTTATATTTACTGTGATGACCCCCATGT
TTAATCCCTTCATTTATAGCTTGAGGGAATCAGGACATGAAGGTAGCTCT
ACAGAGATTGATTATCTCAAAAACAATTTTATAAAT
>Modo-OR1AD2P|Location= scaffold_13275:70207-71145|Strand= -|Fam= 1|Subfam= AD|Pseudo = yes
ATGGAGAGAGAAAACCAAAGCAGTATTTCTGAATTCCTTCTCCTGGGGCT
CTCCAGCCAGCCAGAAGAGCAGCAAATTATCTTCTGGCTGTTCCTCTTTG
TCTATCTGGTCACTGTGATTGGGAACCTGCTCATCATTCTGGCCATTGGC
TTGGATGCCCGACTCCACTCACCCATGTACTTCTTTTTGGCCAATCTCTC
TTTCACTGACATTTGCACTTCATCAGTTACAATCCCCAAGATGTTGGTGA
GTCACATAATAGGAAGCAGCTCTATCTCTTTTGTAGAGTGTATGATGCAG
ATGTATTTTTTTATAACCTTTGTGAACATGGATGGGTTTCTCCTGATGGT
GATGGCTTATGACCGCTACATGGCCATTTGCCGCCCACTACACTATACCA
CAGTCATGCGATCCTGGACTTTGCATCCTTCTGGTGGCCATATCCTGGGT
TATCACTAACCTTCATGCCCTTTTACACACTCTACTAATGGCTGGACTGT
CCTTCTGTGCTGACAATGCTATTCCCAACTTCTATTGTGATCCCTACGCA
GTTCGAAAGCTCTCTTGTTCAGACACCTATATCAGTGACTTGGTGGTGTT
CACTGAGGGTGGGGTAGTGTTTGTTACCCCATTCACATGCATTGCCATCT
CTTATTTCTTTATATTCTCCAATGTATTGAAGATCCCATCTACTCAGGGG
ATACAGAAAGCCCTGTCCACATGTGGCTCCCATCTTACTGTGGTTTTCCT
CTTCTATGGTGCTGTAATGGGTGTCTATCTTCGTCCTTCATCTACCTATT
CAGCGGTGGACACAGTGGCCTCAGTTATCTTTACTGTGGTGACCCCCATG
CTTAATCCCTTTATTTATAGCTTGAGGAATCAGGACATGAAGGTAGCTCT
ACGGAGACTGATTCTCACAAAAGCAATTTTGTAAATATC
>Modo-OR1AJ3P|Location= scaffold_13275:98524-99454|Strand= -|Fam= 1|Subfam= AJ|Pseudo = yes
ATGGAGAGAGAAAACCAAAGCAGTATCTCTGAATTCCATTTCCTGGGGCT
CTCCAACCAGCCAGAACAGCAAAAAGTTTCTCTTTTGGCTATTCCTATGT
GTATATCTGATCACTGTGACTGGGAACCTGCTCATCATGCTGGCCATTGG
CTTGGATGCCCGACTCCACTCACCCATGTACTTCTTTTTGGCCAATCTCT
CTTTCACTGACATTTGCACTTCATCAGTTACAATCCCCAAGATGCTGGTG
AGTCACATAATAGGAAGCAGCTCTATCTCTTTTGTAGAGTGTATGATGCA
GATGTATTTTTTTATAACCTTTGTGAACATGGATGGGTTTCTCCTGATGG
TGATGGCTTATGACCGCTACATGGCCATTTGCCGCCCACTACACTATACC
ACAGTCATGCGACCTGGACTTTGCATCCTTCTGGTGGCCATATCCTGGGT
TATCACTAACCTTCATGCCCTTTTACACACTCTACTAATGGCTGGACTGT
CCTTCTGTGCTGACAATGCTATTCCCAATTTCTACTGTGATCCCTACGCA
GTTCGAAAGGTCTCCTGTTCAGACACCTTCATTAGTGACTTGATGGTGTT
CACTGTGGGTGGAGTGGTATTTGTTACCCCATTCACATGTATTGCCATCT
CTTATGTTTTCATATTCTCCAATGTAATGAAGATCCCATCTACTCAGGGG
ATACAGAAAGCCCTGTCCACATGTGGCTCCCACCTCACCGTGGTTTCCCT
CTTCTATGGGGCTATACTGGGTGTCTATCTCCGTCCTTCATCCACCTATT
CAGCTATGGACACAGTGGCCACAGTTATCTTTACTGTGATGGCCCCTGTG
CTTAATCCCTTTATTTATAGTTTGAGAAATCAGGATATAAAGATAGCTCT
ACGGAGACTGATTCTTATAAAAGCAATTTTG
>Modo-OR1AJ4P|Location= scaffold_13275:116582-117370|Strand= -|Fam= 1|Subfam= AJ|Pseudo = yes
ATGGACAGAGAAAACCAAAGCAGTATCTCTGAATTCCATTTCCTGGGGCT
CTCCAACCAGCCAGAACAGCAAAAACTCCTCTTTTGGCTATTCCTGTGTG
TATATCTGGTCATTGTGACTGGGAACCTGCTCATCATTCTGGCCATTGGC
TTGGATGCCCGACTCCACTCACCCATGTACTTCTTTTTGACCAATCTCTC
CATTACTGACATTTGCACTTCATCAGTTACAATCCCCAAGATGCTGGTGA
GTCACATAATAGGAACCAGCCCTATCTCTTTTGTGGAGTGTATGATGTAG
ATATACTTTTTGATTACCTTTGTGAACATGGATGGGTTTCTCCTTATGGT
GATGGCTTATGACGGCTACATGTCCATTTACCGCCTACTCCACTACACCA
CAGTTATGTGACCTGGACTTTGCATCCTTCTGGTGGCCATATCCTGGATT
ATCACTAATCTTCATGCTCTTTTACACACTCTATTAATGACTTGATTGTC
CTGTGCTGACAATGGCATTCCCAACTTCTACTGTGATCCATACGCAATTC
AAAAGATCTCCTGTTCAGAAACCTACATCAGTGACTTGATAGTGTTCACT
AAGGGTGGGGTGGTATTTTTTACACCATTCACATGCATTGCCATCTCTTA
TGTCTTCATATTCATCAATGTAATGAAGATCCCATCTACTCAGGGGATAC
AGAAAGCCCTGTCCACATGtgaaaaggaagtggaaaaatggaaacaaaaa
ttcaaagcaaaacagattaattgggtatgggtgtcatct
>Modo-OR1AD3|Location= scaffold_13275:203891-204838|Strand= -|Fam= 1|Subfam= AD|Pseudo = no
ATGAACAAAGAAAATCAAACAAGTATTTCTGGATTCCTCCTCCTGGGTTT
CTCTGAGCTACCAGAAGAACAAATAATTATCTCCTGGTTGTTCCTGTGTG
TATACCTGGTCACAATTGTTGGGAACGTTCTCATCTTGCTGGCCATTGGC
TTAGATGCTCACCTTCACACTCCCATGTACTTCTTTCTGGCCAACCTCTC
CTTTGTGGACATTTGCTTTTCATCAGTCACAATACCGAAGGTACTAGTGA
ATCACATATTGGAAAGTAAATCTATCTCTTATAAAGAATGTATGACACAG
ATATATTTCTTTATCACTTTCATAAACATGGATGGATTCCTCCTGGGAGT
TATGGCATATGACCGCTATGTGGCCATCTGCCAGCCACTCCACTATACCA
CTATCATGTGCCCTAGACTTTGCATCATTTTGGTGATGGTATCATGGGTC
ATCACTCACCTGCATGCCCTCTTACATACACTACTCATGGTTCAACTATC
CTTCTGTGCTAACAACATCATCCCCCATTTCTTCTGTGATCCATACCCCA
TCCTTAAGCTCTCCTGTTCTGACACCTACCTCAATGACTTGATGGTGTTC
ACTGTGGGTGGAATAGTGTTCATGACTCCATTCACATGCATCACTATTTC
CTATGCCTATATCTTCTCCAAGGTACTGAAGATTCCATCTACACGGGGAA
TACAGAAAGCCCTGTCCACATGTGGCTCCCATCTCACAGTAGTCTCTCTC
TTTTATGGTGCTATCATGGGAATCTATCTGCGCCCATCATCCTCCTACTC
AGCTCAGGACATGGTTGCCACAGTAATTTTCACCATAGTAACTCCAATGC
TTAATCCTTTCATCTATAGTCTAAGGAATCGAGACATAAAGACAGCCCTA
CAAAAAATAAAAAGAGGGCTTTTTAAAGGTTCTAGAATCCCACAATTT
>Modo-OR1AD4P|Location= scaffold_13275:270327-271265|Strand= -|Fam= 1|Subfam= AD|Pseudo = yes
ATGGAGAGAGAAAACCAAACCAGTATCTCTGAATTCCTTCTCCTGGGGCT
CTCCAGTCAGCCAGAACAGCAAAATCTTCTCTTTTGGCTATTCCTGTGTG
TGTATCTGGTCACTGTGACTGGGAACCTGCTCATCATGCTAGCCATTGGC
TTAGATACCCGACTCCACTCACCCATGTACTTTTTTCTCGCCAATCTGTC
ATTTGTTGACATTTGCTTTTCATCAGTTACAATCCCCAAGATGTTGGTGA
ATCACATAATAGGAAGCAACTCTATCTCTTATGTGGAGTGCATGATGCAG
ATGTATTTTTTTATTACCTTTGTAAATATGGATGGGTTTCTCCTGGTGGT
AATGGCTTATGACCGCTACATGGCCATTTGCCGCCCACTCCACTATACCA
CGGTTATGCGACCTGGACTTTGCATCCTTCTGGTGGCCATATCCTGGGTC
ATCACTAATCTTCATGCCCTTTTACACACTCTACTAAATGGCTCAATTGT
CCTTCTGTGCTGACAACACAATCCCCCACTTCTTCTGTGATCCTTTACCC
CAGTTCGAAAGCTCTCTTGTTCAAGACACCTACAATCAGTGGACTTGATG
GTGTTCACTGTGGGCGGGGTAGATGTTTGTTACCCCATTACACATGCATT
GCCATCTCTTATGTCTTCATATTCTCCAATGTAATGAAGATCCCATCTAA
CTCAGGGGGATGCAGAAAGCCCTTTCCACATGTGGTTCTCACCTCACTGT
AGTTTCCCTCTTCTATGGGGCCATAATGGGCATCTATCTGCGCCCTTCAT
CTTCCTACTCAGCTGTGGATACAGTGGCCACTGTTATATTTACTGTGGTG
ACCCCCATGCTTAATCCCTTTATTTATAGCTTGAGAAATCAGGACATGAA
GGTAGCTCTACGGAGACTGATTCTTACAAAAGCAATTTT
>Modo-OR1AK1|Location= scaffold_15087:1477409-1478344|Strand= +|Fam= 1|Subfam= AK|Pseudo = no
ATGGACAGAGGAAACCAAATGAGAGTCTCTGAATTTCTCCTTCTTGGGCT
CTCTCACCCTCTGGAGCAACAACTGATTCTTTCTGGCCTGTTCCTGATCA
TATACCTTGTTACTGCGGTGGGGAACCTCCTTATCATGCTGGCTATCTGC
TCTGACTCCCACCTTCACACTCCTATGTATTTCTTTCTAGCCAACTTCTC
TTTCACTGATGTGTGTGTGTCCTCCACCACAGTGCTGAAGATGTTCAACA
TTCAGACTCACAGCCAAACTATCTGCTATGGTGGGTGTCTTACCCAAATT
TTCTTCTTTCTGTCGTTCATTGGGTTGGATGTGTTCCTCCTAGGAATTAT
GGCATATGACCAACTTGTGGCTATTTGCCATCCTCTCCACTATACTATTC
TCATGAGCCCCCAGCACTGTTACCTGCTGGTGGCTGTGTCATTGGTCATG
GCTCACTTATTTTCCCTGACCCACACCAATCTCCTGGCTCAGTTACCCTT
CTGTGCTGCTAACACTATTCCCCACTTCTTTTGTGAGCTCCTACCTTTGA
TGAAGCTCTCCTGCTCTGAACCTTATACCAACCAGCATGTGCTGATATAC
TGGGGTGGAGCCTTGACCATCCTAATCCCTCTGATGATTCTTATCTCCTA
TGTCCCCATCATGAACCCCATTCTCTGTATCCCTTCAGTGAAGGGAAAAT
GCAAGGCCTTCTCCACCTATGGCTCTCACCTCTCTGCGGTTTGCCTGTTT
TATGTGGCTGCCATTGGAGTGTATTTCATTCCCTTTGAGGCTGACTCAGC
TGGAAAAGATAGATTGGCAGCTGTGATGTATGCTGTAGTGACTCCCATGC
TGAACCCCTTTATCTACACCCTGAGAAACACAGACATGAAAGCAGCCTTG
GGGAGAATCCTCAATAGGAGGTCATTATTGTTTCTA
>Modo-OR1AM1P|Location= scaffold_15087:1520347-1521276|Strand= +|Fam= 1|Subfam= AM|Pseudo = yes
ATGGACAAAGGAAACCAAACCAGTGTCTCTGAATTCTATTTCTTGGGATT
CTTCCAGAAACCTGAGTAGCAACTGATGGCTTTGGACTCTTTCTGGGTAT
GTATCTTGTCACTCTAGTGGGGAATTTGACCACCATCTTGGCTATTATAT
TTGACTCCCACCTTTATATCCCCCTGTATTTCTTTGTGGCTAACCTCTCC
TTTGTTGACATTAGCTTTCCTTCAACCACAGTCCCCATGATGTTGGTTGA
CACTGGATCAGGAAATAAAAAATGTCTATTATGGGAGTTGTCTAACATAT
CACTATTTCTTTGGCCTATTTGCAGATCTGGACAATTTCCTCTTGGCTAT
CATGGCCTATGGCTGTTACATAGCCATCAGTTGCCCCTTATAATATGCCA
CTACTATGTGTCTCCAACATTGTATTGTGATGGTAGGAGCATCCTGGGTG
GTTATTGTCATTCATGCCCTACTACACCATCCTCCTACTGGATTGTCTGG
CCTTTTGTGGTCCTCATGCTACCCCCTACTTCTATTGTGACCTGATTCCA
CTCTTAAAACTAGCCTGTTCAGACACCCATATAAATGAACTAATGCTATT
TCTAATGTCTTGTACTTTACTTGTCAGACCTTTTTGTGTATCTTAGTGTC
TTACATTTACATACTCTTGACTATACTGAAAATGCATTCTCCACAAGGGA
AATACAAAGCCTTCTCTAACTGTCCTTCCCACCTCTCTGTGGTTTCTCTG
TTCTATGGCTCAGGAATTGGGGTTTATTTGTGTCCGTCATCCATTACCTC
AAATGGAAAATCATGCGCAATCACATGCATGGTGGTGACCCTAATGTTGA
ACCCTTTTATCTATAGCTTGAGGAACAAAGACATGAAGAGAGCCATAGAA
AAGCTTCCCAACAAGGGAACACTCTTGTTT
>Modo-OR1AN1P|Location= scaffold_13275:410831-411757|Strand= -|Fam= 1|Subfam= AN|Pseudo = yes
ATAACAGCAAGAAATCAGACCAGCTCCTCTGATTTCCTCCTCCTGGCCTT
CTCCACTCACCAAGAACTTTGGTTCCCACTGTTTCTGGCCCTCTACCTGG
CAGCCCTGCTGGGGAACCTGATGATCCTCATTGCTGTTGGCTCAGACCCA
CACCTGCATACACCCATGTTTGTACTCCTAGTCAACCTGTCCCTTGGCAG
ATCTGTGCTTCACCTCCACTACAGTGCCCAGGCTCCTCCATGCCTTGCTC
ACAGGGGGACCAGACCATTACCCATTCAGCCTGCCTGTCCCAAGTCTTCT
TTTTCCAAATGGCAGGCAATGTGGACAGCTATGTATTAGCCTGCCATGGC
ATGGGACCGCTATGTAGCCATATGCAGACCATTGCACTATGCTACTGTGG
TGACCCTGCCTCGATGTCTGGTGCTCCTGGGGGCTGTGTGGGTGGGTACA
GCCCTGCATTCTCTGCTCCATACAGCCCTCACTGCTCATCTCACCTTCTG
TAGCAATCGTGCTCTCCCATACTTCTACTGTGACCTCCATCCTTTGCTAC
ATCTTGCCTGCTCTGACACATCTCTCAACTACATGATGATTATAGTTGAG
GGTGGCCTTGACATAATCATGCCAGCTGTTTGCATTATTGTCTCTTATGC
CTTCATTGTAGCTGCTGTGTGTAAGATTCGAGCCCCTGGAGGTTTCCAGA
AGGCATTTTCCACTTGTGGATCCCATCTAACTGTAGTTTTGCTTTTCTAT
GGAACTATACTGTGTGTCTACATGCAGCCCCCAAGCCAAGCTGAGGGCCA
AGAGAGATATCGAGATCTGGTGGCCACAGTCTTGTTCTCTGTAGTGGCTC
CAACACTAAACCCCTACATTTATAGTCTGCAGAACAGAGAAATCAAAGCA
TCCCTGGTAAAAATGTTTGTGGGGAAT
>Modo-OR1AN2P|Location= scaffold_13275:484831-485763|Strand= +|Fam= 1|Subfam= AN|Pseudo = yes
AGATTCAACAATAACATAACTGTGGGGAATCAGACTGGTGTATCTGAGTT
CTTCCTTTTGGCCTTCTCTAGCCATCAAGACTTTCTGTTCCTACTTTTCC
TGGTGGTGTACCTGGCATCCCTCCTTGGAAACCTGTTGATTCTTATGGCT
GTCAGTTCAGACCCACAGCTCCAAACTCCCATGTACATATTCCTGGCCAA
CCTGTCCTTGGGAGACCTGTGCTTCACCTCCACCACAGTCCCCAGATTGC
TCTATTCTCTGTTTACTAGAGATCAGACCATCAGCCACACAGCCTGCCTG
ACCCAAGTCTTCTTCTTCCACATGGCAGGCAATTTGAGCAGCTACGTGTT
GGCAGCCATGGCATGGGACCGATACGTGGCTATTTGCCGACCATTGCACT
ATGCTACTGTGGTGACTCTACCACGCTGCCTAATGCTCCTGGGTGGGCTC
TGGGTTGGTACAAGCCTTCATTCCCTGCTGAACACAGTCCTCACTGCCAG
GCTCACCTTCTGTAGTCACCATGATATCCTACACTTCCACTGTGATATTT
ATCCTTTGCTGCAACTTGCCTGTTCTGATACCTCCCTGAACTATGAAGTA
ATCCTAATTGAGGGGAGTATAGACATCATCTTGCCTGCTGCTTGTATTAT
CACCTCTTATNNNNNNNNNNNNNNNNNNNNNNNNNNNNNNNNNNNNNNNN
NNNNNNNNNNNNNNNNNNNNNNNNNNNNNNNNNNNNNNNNNNNNNNNNNN
NNNNNNNNNNCATGAGGATCCCATCTAGCTGTGGTATGCTTTTTTATGGC
ACACTGATTGTTGTATTTTATACTACCCCTAAGTCAGGCTGAGGCTCAAG
TGAGAGGTGGAAATCTAGTAGCCTCAGTTATGTTCTCAGGGGTGGCCCCT
ACCCTGAACCCCTACATCTATAGCCTTCAGAAC
>Modo-OR1AN3|Location= scaffold_13275:342150-343079|Strand= -|Fam= 1|Subfam= AN|Pseudo = no
ATGGGAAATCAGACTAGTACCTCTGATTTCCTCCTGCTGGCCTTCTCCAG
TCACCAAGAGGTCCTGTTACCACTGTTCCTGACCCTGTACCTGGCAGCCC
TTCTGGGAAACCTGCTGATTCTCGTTGCCATCGGATCAGACCCACACCTC
CACACACCTATGTACACGCTTCTCGTTAACCTGTCCCTGGCGGACCTGTT
TTTCACCTCCACCACAATGCCCCGACTTCTCCATGCCCTGCTGACAGGGG
ACAGGGCTATTACCCATTCTACCTGTCTGGCCCAAGTCTTCTTCTTCCTG
TTGGCAGGAAACGTGGATAGCTACGTGTTGGCTGCCATGGCATGGGATCG
CTATGTGGCTATATGCCGACCACTTCACTATGCTACTGTGGTAACCCTTC
CACGTTGCGTGGTGCTCCTGGGGACAGTGTGGTTGGGCGCAGCTTTGCAC
TCTCTGCTGCACACATTGCTCACCGCTCGCCTATCTTTCTGTAGCAACCA
TGCTCTTCCACACTTCTACTGTGATGTTTATCCTTTGCTGCGGCTTGCCT
GCTCCGACACCTCCCTCAACTTCTTAGTTGCCCTTATTGAAGGAGGATCC
ACCATCCTATTACCTGCTGCCTGCATCGTCACTTCCTATGCCTACATTGG
CGCTGCTGTGTATAGGGTCCGGGCAACTGGGGGTGTGCGCAAAGCCCTTG
CCACATGCGGGTCCCATCTGACTGTGGTTGGACTTTTCTACGGGACGCTA
GTGGGGGTTTATTTGCAGCCCCCGGGCCAGCATGATACCGAGGGGAGAGA
TCGAGATTTGGTGGCCACAGTCATGTTCTCTGTGGTGGCTCCAACACTAA
ACCCTTACATTTATAGCCTGCAGAATCGAGAAATCAAAGTATCTTTGGCA
AGGATATTCAAAGTGGATATGATGTCACAC
>Modo-OR1AN5P|Location= scaffold_13275:445236-446166|Strand= -|Fam= 1|Subfam= AN|Pseudo = yes
ACATAACAGCAAAGAAATCAGACCAGCTCCTCTGATTTCCTCCTCCTGGC
CTTCTCCACTCACCAAGAACTTTGGTTCCCACTGTTCCTGGCCCTCTACC
TGGCAGCCCTGCTGGGGAACCTGATGATCCTCATTGCTGTTGGCTCAGAC
CCACACCTGCATACACCCCATGTTTGTATTCCTGGTCAACCTGTCCCTGG
CAGACCTGTGCTTCACCTCCACTACAGTGCCCAGGCTCCTCCATGCCTTG
CTCACAGGGGACCAGACCATTACCCATTCAGCCTGCCTGTCCCAAGTCTT
CTTTTTCCTGATGGCAGGCAATGTGGACAGCTATGTATTAGCTGCCATGG
CATGGGACCGCTATGTAGCCATATGCAGACCATTGCACTATGCTACTGTG
GTGACCCTGCCTCGATGTCTGGTGCTCCTGGGGGCTGTGTGGGTTGGCAC
ATCCCTGCATTCTCTGCTACACACAGTCCTCATTTGCTCATCTCACCTTC
TGTAGCAATCGTGCTCTCCCATATTTCTTCTGTGACCTCCATCCTTTGCT
ACATCTTGCCTGCTCTGACACATCTCTCAACTACATGATGATTATAGTTG
AGGGTGGTCTTGTCATCATCATGCCAGCTGTTTGCATTATGGCCTCTTAT
GTCTTTATTGTAGTTGCTGTGTGTAAGATTCGAGCCCCTGGGGGTTTCCA
GAAGGCATTTTCCACTTGTGGGATCCCATCTAACTGTAGTTTTTGCTTTT
CTATGGAACTGTACTGTGTGTCTACCTGCAGCCCCCAAGTCAAGCTGAGG
GCCAAGAGAGATATCGAGATCTGGTAGCCACAGTCATGTTCTCTGTGGTG
GCTCCAACATTAAACCCCTACATTTATAGTCTGCAGAACAGAGAAATCAA
AGCATCCCTGGTAAAAATGTTTGTGGGGAAT
>Modo-OR1AN4P|Location= scaffold_13275:354395-355370|Strand= -|Fam= 1|Subfam= AN|Pseudo = yes
TGCATCTCTGCATCTCCCCAATCTAGGTACAGATTCAGAGGCAATGTAAC
AGCAAGAAATCAGACCAGCTCCTCTGAGTTCCTCCTCCTGGCTTTCTCCA
CTCACCAAGAACTTTGGTTCCCACTGTTCCTGGCCCTCTACCTGGCAGCC
CTGCTGGGGAACCTGATGATCCTCGTTGCTGTTGGCTCAGACCCACACCT
GCACACACCCATGTTTGTACTCCTGGTCAACCTGTCCCTGGCAGATCTGT
GCTTCACCTCCACTACAGTGCCCAGGCTCCTCCATGCCTTGCTCACAGGG
GACCAGACCATTACCCATTCAGCCTGCCTGTCCCAAGTCTTCTTTTTCCT
GATGGCAGGCAATGTGGACAGTTACGTATTAGCTGCCATGGCATGGGACC
GCTATGTAGCCATATGCAGACCATTGCACTATGCTACTGTGGTGACCCTG
CCTCGATGTCTGGTGCTCCTGGGGGCTGTGTGGGTGGGTACAGCCCTGCA
TTCTCTGCTCCATACAGCTCTCCTTGCTCGCCTCACCTTCTGTAGCAATC
GTGCTCTCCCATACTTCTACTGTGATGTGCATCCTTTGCTACATCTTGCC
TGCTCTGACACCTCTCTCAACTACCTGGTAGCTGTATTTGAGGGTGGCCT
TGTCATCCTCATGCCAGCTGTTTGCATTGATGGTCTCTTACATCTTCATT
GTAGCTGCTGTGTGTAAGATTCGAGCCCCTGGGGGTTTCCAGAAGGCATT
TTCCACTTGTGGATCCCATCTAACTGTAGTTTTGCTTTTCTACGGAACTG
TACTGGGTGTCTACCTGCAGCCCCCAAGCCAAGCCAAGGGCCAAAAGGAA
GGCCGAAATCTTGCAACGACAGTTATGTTCTCCGTGGTGGCTCCAACCCT
AAACCCCTACATCTATAGTCTGCAGAACAGAGAAATCAAAGCAGCCCTGG
TAAAAGCATTTATGGGGAATTGGGGT
>Modo-OR1B1|Location= scaffold_15087:1597828-1598778|Strand= -|Fam= 1|Subfam= B|Pseudo = no
ATGGCTTGTGCCTCTAATGCCTCACACACACCAATATTTCTTTTAGTGGG
GTTATGGAAAGGTGGCCCTCCTAATAGTCTTCTTTTCCTGCTGTTCTTGA
CTGCCTACATGGGTGCTATGGTGGGTAACTTAACACTAGTCCTTCTTATC
TCTTGGGACTCACGGCTTAGCACTCCCATGTACTACCTGCTACGTGGGCT
CTCTGTGATTGACACAGGGCTGGCCACAGTTACCTTACCCCAGGTGCTGG
CCCACCTGGCTTCTGCCCAACCAGCCATTCCTGCTATCCGTTGCCTACTC
CAGTTTTTCTTCTTCTATGTATTTGGTGTCACGGACACACTAGTGGTGGC
GGTCATGGCTGTGGACCGTTATGTGGCCATCTGTAACCCATTGCACTATC
CAGCTGTAATGAACCAACAGGTCTGTGGCCGTTTACTAGCTTCTTGTTGG
ACTGTGTCCTTCATTCATTCTCTTCTGCATGTAGGGCTCCTATTTCCCCT
CCAGTGGACTGGTGACAATGAGGGTGTTGTCTATCTCCCCCACTTTTTCT
GTGATCACCGACCCCTACTGAAGGCATCCTGCTCTGACACTAAACCCAAT
GAGTTGGCCATCTTTCTGGAGGGTGGCTTGCTCATGATGGGACCCTGTAT
TCTCATTCTACTTTCCTATGCCCGCATTGCAATTACTATCTCACGGCTGC
CCTCAGCTGCTGGCCGAAAGAAGGCTTTCTCCACCTGTGGTTCCCATCTA
ACCATGGTCACTTTCCTCTATGGCACCATCATCTGGGTATATTTTCAGCC
ACCCTCCCAGAATTCTCAGCAGCAAGACATGGCAGCTGCTGTGATGTATA
CAGCCATTACTCCTCTGGCCAATCCATTTGTCTACAGTCTCCGCAATAAG
GATGTTAAGGGTGCCTTTCAAAGACTTCTTGTTCCCAATCGAGTCACCTC
C
>Modo-OR1B2|Location= scaffold_15087:1541417-1542382|Strand= -|Fam= 1|Subfam= B|Pseudo = no
ATGGGTTGTGCCTCCAATGCCTCCCATACTCCTATATTCCTGCTGGTGGG
ACTGTGGAGGGGTGGCCCCCCCAACCATCTTCTTTTCCCACTGTTCTTAA
TTGCCTATGTGGCTGCTGTGGTGGGTAATTTGATGCTGGTTCTGCTCATC
TCTCGGGACTCACAACTTGGTACCCCGATGTACTACCTGCTTCGTGGCCT
CTCTGTAGTTGATGCAGGACAGGCTACAGTTACTTTGCCTCAGCTATTGG
TCCATCTTGTCTCTCTCCAGCCAGCCATCCCTGCAGCTCACTGCTTGGCC
CAATTTTTCTTCTTTTATCTGTTCGCTGTCACAGATACACTGGTGGTGGC
CGTTATGGCGTTGGACCGTTATGTAGCCATCTGTGACCCACTGCACTACT
CAGCTTTGATGAATCGCCATGTTTGTGACTGTTTTATGGCTTCCTGCTTG
TTTTTGTCCCTGCTCCACTCCCTTTTGCATTTAGGGCTCTTACTGCCTCT
TCAGTGGAATGGGAATAGTGGAGATGCTGTCTACATCCCTCACTTTTTCT
GTGACCACTGGCCTCTGGTTCGGGCATCCTGCTCTAATATCCAATTAAAT
GTGCTGGCCATCTTCTTGGAGGGTAGCTTATTTGTGGCAGGTCCCTGTGC
TCTCATCCTATTCTCTTATGCCCACATTGCAGTGGCCATTCTCCGCTTGC
CCTCAGCAGCTGGCCGCTGGAAGGCTGTGTCCACTTGCAGCTCTCATCTC
ACCATGGTTAGCTTTCTCTATGGCACTGTCATTTTGGTCTACTTCCAGCC
ACCTTCCCACAACTCCCCAGAGCAGGACATGGCAGCTGCAGTGATGTATA
CAGCTATAACCCCTGTGGCCAACCCATTTGTCTATAGCTTCAGAAATAAG
AATGTTAAGAATGCTCTCCACAGACTTCTGAGTCCCAATAGAGTGGCCTC
CCAGTTAGAATGGTCC
>Modo-OR1D2|Location= scaffold_13275:7710-8630|Strand= +|Fam= 1|Subfam= D|Pseudo = no
ATGGGCTTTCAAAATCAGACCACTGTTTCTGAGTTCCTCCTCTTGGGTCT
CACTCAGGATCCAGAACACGAGAAATTTCTTTTTGGACCATTCCTGGCTA
TGTACCTAGTCACTATGGCTGGGAACCTGCTGATTATCCTGGCTATTGTT
TCTGATGTTTGCCTCCACACACCCATGTATTTCTTTTTGGCCAACCTGTC
CTTCACTGATGTCTGCTTTGTATCTAATACAATCCCCAAGATGCTGGTGA
ATCTCTATACCCAGAAAAAGACCATCCCCTACACTGGATGCCTGATACAG
CTGTATTTTTTAGTTTCATTGGTGGCTTTGGACAATCTCCTCCTGGCTGT
GATGGCTTATGACCGTTTTGTGGCCATATGCCGTCCCCTTCACTATACCA
TGATCATGAGCTCCAGGTTATGCATTCTTTTTTTAGTTGCATGCTGGGCC
CTCTCCATTCTTTATGGACTGACCCACACAATCCTCATGGCCACTTTGAC
ATTCTGTGGGCCCAGGGAAATCAGTCACATCTTCTGTGAGATGTATGTCC
TACTACGATTGGCTTGCTCTGATACCCGGGTCAACCAAGCAGTGCTAATC
ATAACAGGTTCTCTCCTCTTCATCATTCCCTTTCTGCTCATGCTTATTTC
CTATGTTCAAATTGTCAAGGCTATCCTGAGGATCCCATCAGCTTCTGGGA
AGTACAAAGCCTTCTCTACCTGTGCCTCACATCTGGCTGTGGTCTCTTTG
TTCTATGGTACCCTCTTTGGGGTGTACTTGCAACCTTTGAAAACCTATTC
TATGAAAGCCACAGTTATGTATGCTGTGGTGACACCCATGTTGAACCCCT
TTATCTATAGTCTAAGGAACGAAGACATGAAGGGGTCCTTGAAGAAGCTT
CTCAGAGGGAAAACTGCATCT
>Modo-OR1D13P|Location= scaffold_12555:15913-16841|Strand= -|Fam= 1|Subfam= D|Pseudo = yes
ATGGGTTTTCAAAACCAGACCACTGTTTCTGAGTTCCTCCTCTTGGGTCT
CACTCAAGACCCAGAGGTCCAGAGGTATCTCTTTGGGCTGTTCCTTGCAA
TGTATCTGATCACTTTGGTTGGGAACCTGTTAATTATCCTGGCCATTGTT
ACTGATGTTCACCTCCACACACCCATGTACTTCTTCTTGGCCAACCTCTC
CTTCACTGATGTCTTCTTTGTGTCTAATACAGTCCCCAAGATGCTGGTGA
ATCTCTATACCCAGAAAAAGACCATTCCCTACACTGGATGCCTGATACAG
CTGTATTTTTTAGTTCTTTGGTGGCTCTGGACAATCTCCTCCTGGCTGTG
ATGGCCTATGACCGCTTTGTGGCCATATGCCGTCCCCTTCACTATACCAT
GATCATGAGCCCCAGGCTATGCATTCTTTTGTTAGTTGCATGCTGGGCCC
TCTCCATTCTTTATGGACTGACCCACACAATCCTCATGGCCACTTTGACA
TTCTGTGGGCACAGAGAAATCAGTCACATCTTCTGTGAGATGTATGTCCT
ACTATGATTGGCTTGCTCTGACACCTGGGCCAACCAAGCAGTGCTAATTG
TAACAGGCTGTCTCCTCTTCATTATTCCCTTGTCACTTATGATCTTTTCC
TACATTCAAATTGTCAAGGCCATCCTGAGGATCCCATCAGCTTCTGGGAA
GTACAAAGCCTTCTCTACCTGTGCCTCCCACCTGATAGTTGTCTCCCTCT
TCTACGGGACCCTCTCTATGGTCTATTTGCAACCCTTGAAAACTTACTCC
GTGAAGGATTCAGTGGCCACAGTGATGTATGCTGTGGTGACTCCCATGCT
GAATCCTTTCATCTATAGTTTAAAGAACCAGGATATGAAGGCTGCCGTGA
GGAAGCTTTTTAGGGGGAAAAATGTCTCT
>Modo-OR1E1|Location= scaffold_12555:67826-68887|Strand= +|Fam= 1|Subfam= E|Pseudo = no
ATGAAGCAAATTCATGATGAAAAGGGGAACCAAACCATAATCTCTGAGTT
CCTTCTTTTGGGCCTGCCAATACAACCAGAGATGAAGGTTCCTTTGTATA
CCCTCTTTCTGGCTATGTACCTCATTACAGTTTTGGGGAACTTGATCATC
ATTTTCTTGATCCTTGTGGACTCCCACCTGCACACACCTATGTATCTCTT
CCTCAGCAACCTATCATTCTCTGATATGTGCTTCTCCTCTGTGACCATTC
CCAAAATGCTGATAAACATGCAGAACAAGAAACCAGCCATCTCCTACACT
GGCTGTCTGACCCAAATGTACTTCTTCTTCTTCTTTGGAGACCTAGAAAG
CTTCCTGCTGGTGGCCATGGCCTTTGACCGCTATGTGGCCATTTGTGACC
CACTGCACTATACTGTCATCATGAACCCCAAGCTATGCAGTGCTCTTGTG
CTGCTCTCCTGGGTCCTGACTACCTTTCATGCCTTGCTGCACACCTTGCT
TATGTCCCAAGTAACTTTCTCTTCCAACAACATAATTCCCCACTTCTTCT
GTGACACGTCTGCCCTGTTAAAACTGGCCTCTTCAGACGTCCACATCAAT
GAGCTCATGATCTTCATCTTTGGGGGGCTTGTCCTTGTAGTACCATTCCT
ACTAATTGTTGCATCTTATGCCCGTATCCTCTCTTCTATCCTCAGGGTCC
CTTCTGTCAGGGGCATCCGCAAAGCTTTCTCTACCTGTGGCTCCCACCTC
TCAGTGGTTTCTCTCTTCTATGGAACAATCATTGGCCTCTACTTATGCCC
TTCATCCAACAATTCCACAGTCAAGGAGATAGTCATGTCAATCATGTATA
CTGTTGTAACACCAATGCTGAACCCCTTCATCTATAGTCTGAGAAATCAA
GACATTAAAGGGGCCATCAAGAAGCTTGTGGCGGGAANNNNNNNNNNNNN
NNNNNNNNNNNNNNNNNNNNNNNNNNNNNNNNNNNNNNNNNNNNNNNNNN
NNNNNNNNNNNNNNNNNNNNNNNNNNNNNNNNNNNNNAATGGGATTGCAT
GGTATAATAATG
>Modo-OR1E12P|Location= scaffold_12555:81715-82592|Strand= +|Fam= 1|Subfam= E|Pseudo = yes
ATGAAGGTCCCTTTCTATGCCTTCTTCCTGACTATGTATCTCACTACTGT
CCTGGGGAACCTGCTCATCATCCTCTTGATCCTTGTGGATTCCCGCCTGC
ATACTCCCATGTATCTGTTCCTCAGTAACCTCTCCTTCTCTGACATGTGC
TTCTCTTTCAGTGACTATCCCCAAACTGCTAGTAAACATGCAGAGTTCAA
AGCCAGCCATCACTTATACTGATTGCCTGGCCCAATTATACTTCTTCCTT
TTATTTGCTGATGTGGAAAGTTTCCTGCTGGTGGCCATGGCATATGACCG
CTATGTGGCCATCTGCTACCCACTACACTACACAGTCATGATGAGCCCTA
AGCTATGTAATTCCCTTCTGGCTCTGTCCTGGGTCCTGACTTTCTCCATT
TCCTTATTGCATACCATTCTGGTGTCCCGGGTAGCTTTCTGTGCCAGCAA
CATTATCCCCCACTTTTTCTGTGACATGTCTGCCCTGTTAAAACTGGGCC
TGTTCAGACATCCACATCAATGAGCTCATGATCTTCATCTTTGGGGGGCT
TGTCCTTGTAGTACCATTCCTACTAATTGTTGCATCTTATACCCGTATCC
TCTCTTCTATCCTCAGAGTGCCCTCTGTCAGGGGCATTCGCAAGGCTTTC
TCTACTTGTGGCTCCCACCTCTCTGTGGTTTCTCTCTTCTATGGGACAGT
CATTGGCCTCTACTTATGCCCTTCAACGAACAACTCCACCGTCAAGGAGA
CTATCATGTCAATCATGTACACCATGGTAACACCAATGCTAAATCCTTTC
ATATATAGCCTGAGGAATAAGGATATGAAAGAAGCCATCAAGAAGCTCTT
GTCAGGAAGAAAACTTCCATTCTCCCTG
>Modo-OR1E11|Location= scaffold_12555:98687-99640|Strand= +|Fam= 1|Subfam= E|Pseudo = no
ATGCAGCAAGTTCATAATGAAAAGGGGAACCAAACCATTGTCTCTGAATT
CCTTCTCCTGGGCCTGCCTATCCAACCAGAGCTGAAAGCTCCTTGCTATG
TCCTCTTCCTGGCTATGTACCTCACTACAGTCCTTGGAAACATGCTCATT
ATCCTCTTGATCCATGTGGACTCCCACCTGCACACACCCATGTATCTATT
CCTCAGCAACCTCTCCTTCTCTGATATATGCTTCTCTTCTGTGACCATCC
CCAAACTACTGGTAAACATGCAGAGTGAGAAACCAGCTATTCCCTATCCT
GGCTGCCTGGCTCAGATGTATTTCTTTCTTTTTTTTGCAGACCTAGAGAG
CTTTCTGCTGGTGGCCATGGCCTATGACCGCTATGTGGCCATTTGCTACC
CATTGCACTACACTGTCATTATGAGTCCTAAACTATGTAGCTTTCTTGTA
GTGCTCTCCTGGGTCCTGACTACCTTCCATGCCCTACTGCACACCCTTCT
TATGTCCCGATTATCTTTCTGTGCCAACAACATTATCCCCCACTTCTTCT
GTGACATGTCTGCCCTGCTGAAACTGGCCTGCTCAGACACCAGGCCAAAC
GAGTTGGTAATCTTTGTCATGGGAGGGTTGATTCTTGTTGTGCCATTCCT
GCTAATTATCACATCTTATGCTCACATCATCTCTTCTATCCTCAAGGTAC
CCTCCGTGAGGGGCATCCGGAAAGCCTTCTCTACCTGTGGTTCTCACCTC
TCAGTGGTTTCTCTCTTTTATGGGACAGTCATTGGCCTCTACTTATGCCC
TTCAACCAACAACTCCACAGTCAAGGAGACAGTCATGTCAATCATGTACA
CTGTGGTAACTCCAATGCTGAACCCCTTCATCTATAGCCTGAGGAATCAA
GACATGAAAGGGGCCTTCAGGAAGCTCTTGGCAGGAAGAAAACTTCCCTT
CCCC
>Modo-OR1E13|Location= scaffold_12555:41199-42155|Strand= +|Fam= 1|Subfam= E|Pseudo = no
ATGAAGCAAATTCATGATGAAAAGGGGAACCAAACCATAATCTCTGAGTT
CCTTCTTTTGGGCCTGCCAATACAACCAGAGATGAAGGTTCCTTTGTATA
CCGTCTTTCTGGCTATGTACCTCATTACAGTTTTGGGGAACTTGATCATC
ATTTTCTTGATCCTTGTGGACTCCCACCTGCACACACCTATGTATCTCTT
CCTCAGCAACCTATCATTCTCTGATATGTGCTTCTCCTCTGTGACCATTC
CCAAAATGCTGATAAACATGCAGAACAACAAACCAGCCATCTCCTACACT
GGCTGTCTGACCCAAATGTACTTCTTCTTCTTCTTTGGAGACCTAGAAAG
CTTCCTGCTGGTGGCCATGGCCTTTGACCGCTATGTGGCCATTTGTGACC
CACTGCACTATACTGTCATCATGAACCCCAAGCTATGCAGTGCTCTTGTG
CTGCTCTCCTGGGTCCTGACTACCTTTCATGCCTTGCTGCACACCTTGCT
TATGTCCCAAGTAACTTTCTCTTCCAACAACATAATTCCCCACTTCTTCT
GTGACTTGTCTGCCCTGTTAAAACTGGCCTCTTCAGACGTCCACATCAAT
GAGCTCATGATCTTCATCTTTGGGGGGCTTGTCCTTGTAGTACCATTCCT
ACTAATTGTTGCATCTTATGCCCGTATCCTCTCTTCTATCCTCAGGGTCC
CTTCTGTCAGGGGCATCCGCAAAGCTTTCTCTACCTGTGGCTCCCACCTC
TCAGTGGTTTCTCTCTTCTATGGAACAATCATTGGCCTCTACTTATGCCC
TTCATCCAACAATTCCACAGTCAAGGAGATAGTCATGTCAATCATGTATA
CTGTTGTAACACCAATGCTGAACCCCTTCATCTATAGTCTGAGAAATCAA
GACATTAAAGGGGCCATCAAGAAGCTTCTGACGGGAAGAAAACTACCATT
CCCGGGA
>Modo-OR1E14P|Location= scaffold_13275:194776-195492|Strand= -|Fam= 1|Subfam= E|Pseudo = yes
AAGAATAATCAAACTATCATCTCTGAGTCCCTTCTATCCAACCAGAGTTG
AAGACCCATTTCTATTTCTTCTTTCTGATCATGTACCTCACTAAGTTCCT
GGGGAACCTGCTCTTCATTCTCTTCATCCTTGTGGATTCCAACTTACAAA
CCCCTATGTATCTACTCCTCAGTAATCTGTCTTTCTCTGATATGTGCTTC
TCTTCTATGACCATTCCAAAATTGCTAGTAAACATGAAGAGCCCAAAGCC
AGACATCCCTTACACTGACTGCCTGGCCCAATTATTCTTCTTCCTCTTAT
TTGCAAATGTGGAGAGCTTCCTGCTAGAGCCCATTGCCTATGACCACTAT
GTCACAGTCATGATAAGCCCTAAACTATGTAGGTCCTTCTGGCATTATTT
TAGGTCCTGACTTAGTACATATCCTTCATGCTTACTATACAAGTCTTCCA
GGTAGCCTTTTATAATAACAACATAACCCCTCCCTTTTTATCCCATGACA
TATATGCCCTATTGAAACTAGATTTTTTAGATATCCACATCAATAAGCTC
CATAATCAAGGATAAAGTCATGTTAATCCTGTATATTATCACTGTATATT
GAAACTTGTATATTGGAAACACCAATGATAAATGTCTTTCTATATAGCCT
AAGGAATTAAAGAGGCCTTCAAGAAGCTCAGGGTAAGAAGAAAAATTCCC
TTTTCTCAGGAACTTTG
>Modo-OR1F1|Location= scaffold_15093:885058-885993|Strand= +|Fam= 1|Subfam= F|Pseudo = no
ATGGAAAAAGGAAACCAATCCACCATCATGGAGTTCCTTCTCCTGGGTCT
TTCTAGTCATCCAGAGCATCAGCAACTCCTCTTTGTGTTATTCCTACATA
TGTATTTGATTACAGTTCTAGGGAACTTTCTCATTATCCTGGCCATTGCT
GGAGACTCTCAACTCCATGTTCCCATGTACTTTTTCCTTAGCAATTTGGC
CTTTGTGGATATCTGTTTCACCTCAACCACAGTTCCCAAGATGTTAGTAA
ATCATATAATAGGAAGTAAGGTCATACCTTTTGGAGGATGTCTGACACAA
ATGTACTTTGTATTTGTATTTGCTGACATGGACAATTTCCTTCTAGCTGT
GATGGCCTATGACCGATTTGTGGCTATATGTCATCCTTTACACTATGCTA
CAAAGATGACCCATCATCTCTGTGCCCTTCTGGCTACTGGATCTTGGATT
ATTGCTAACCTAAATGCACTATTGCACACTCTCCTAATGGCTCGTCTCAC
CTTCTGTACCAATAACGTCATCCCACACTTTTTCTGTGATGTGTCTCCTC
TCATGAAGCTTTCCTGTTCTGATCCGTCACTCAACGAAATGGTCATTTTT
ACAGAGGGAGGACTAGTAATGATCACCCCATTTATCTGCATTTTGGCCTC
TTATATCCATATTGCCTCTGCTGTCCTGAGAATTCCTTCCATGAAAGGAA
AATGGAAAGCCTTTTCCACTTGTGGATCCCACCTTGCTGTGGTCTCCCTC
TTCTATGGCACCATTATTGCTGTATATTTTAGTCCTTCTTCCACTCACTC
AATAAAGAAAGATACAGCAGCAACTGTGATGTACACAGTGGTGACCCCCA
TGTTGAACCCCTTTATCTATAGTTTGAGGAATCAAGACATGAAAAGGGCC
CTGATAAAAATGGTTAGTAGGAAAAGGTTCCCTGCT
>Modo-OR1F15|Location= scaffold_16810:846217-847158|Strand= +|Fam= 1|Subfam= F|Pseudo = no
ATGGAGAAAAGAAACTACACTACTGTCACTGAATTCATACTATTGGGCCT
CTCTAGCCAGCCAGAGAAGCAAGAACTCATCTTTGCGTTGTTCCTGGTCA
TGTACCTGATTGGAGCAGCAGGAAATCTACTCATCGTCCTGGCGATCAGC
TTAGACTCCCACCTCCATACTCCCATGTACTTCTTCCTCAGCAACCTGTC
CCTAGTAGATTTTTGTTTTACCTCTGCTACAGTCCCCAAGATGTTGCTAA
ACATCCACACACAGACTAAATCTATTTCCCGTGAAGGTTGTCTGACCCAA
ATCTATTTCTGCATCTTGCTTGCAAATATGGATAATTTTCTCTTGACTAC
AATGGCATATGACCGCTATGTGGCCATCTGCTACCCACTCCAGTACACCA
CTATGATGAGCTTACAGCTCTGTTTTCTAATGCTGGCTGGCTCCTGGCTC
ATTGCTAATTTCCACTCCCTTCTGCACACTCTCCTTATGGCTCGTTTGGA
CTTTTGTGCCAAGAATGTCATTCCATACTTCTTCTGTGATCTTGTTCCTC
TCCTTCAGCTTTCTTGCTCTGACACACAAATCAACCAACTCATGATCTTG
CTGGTGGGTGGATTGATTGTTCTCATTCCCTTCCTTTGCATTCTTGTCTC
CTATATTCACATAGTGTCTGCTGTGCTAAAAGTTCCATCTGCCAGGGGCA
AACAGAAGGCCTTCTCCACCTGTGGCTCCCACCTCACTGTGGTTATTCTG
TTCTATGGAACCATCACTGGGGTCTACTTGAATCCATCATCATCTCACTC
TACTGAAAAGGAATCAGTGGCTTCAGTAATGTATATGGTGGTGACTCCCA
TGCTAAATCCCTTCATTTACTGCCTAAGGAACAATGAGATAAAGAGGGCC
CTGAAGAAAATGTTCAGCAGACAGAACTCCTCACACAGTCCA
>Modo-OR1F16P|Location= scaffold_11661:2558288-2558706|Strand= +|Fam= 1|Subfam= F|Pseudo = yes
AAGGGTCTCTCTGACCAACCAGGGCAGCAACAATTCCTATTTAAACTCTT
TCTGGGCATGTATTTCATTGAGACACTGGAAAATCTGCTCACCGTCCTGG
CAATTTTTTATCCCCACTTCCATATTCCTATGTATATTTTCCTCTCCAGC
CTATCTTTCCTTGATCTTGGTTTTACCTCTACTACAGTTCCCAAGATGCT
AATAATTACTTGTTAGGGAGTAATGCCATCTCTTATCCGGAATGCCTGAC
TCAAATGTATTTCTATATTGTTTTTGATACCTCagactgtgagatttaaa
atggttgaggtcttaaactgtagtgattaaaatagtggaagatataaatt
gtgatagatataagagaggggtgagtaaatttgaccgcagaaatatgttt
cactacagtgtcttgggtt
>Modo-OR1G2|Location= scaffold_13275:18281-19195|Strand= -|Fam= 1|Subfam= G|Pseudo = no
ATGGGTTTGAAAAACCAGACCAGGAGCTCTGAGTTCCTCCTCCTAGGACT
TTTTGAAGGATCAGAATACCAGCAACTATTCTTCTGGCTGTTTTTACTCA
TGTATCTAGTTACTATGATTGGAAATCTACTCATCATTGTGGCTGTTGGT
TCCAGCACTCACCTCCATACCCCAATGTACTTCTTCCTAGCCAACTTGTC
CTTTGCTGATATCAGCTTCATCTCCACCACAGTACCCAAGATGTTGGTGA
ATATCAAAACTCAAAATAATGCCATCTCTTATTCTGACTGCCTGACACAG
TTATATTTTTTTATCATGTTTGGGATGGTGGATGAATTTCTCCTAGCCAC
AATGGCATATGACCGCTATGTGGCCATCTGTTGCCCACTCCATTACACTT
TAGTAATGAGCCCCCAACTTTGTTTCCTGTTTATTTCAATTACATGGGCT
TTTAATGTTCTTTATTCCCTTTTACATACACTGTTGATGAATGAGCTAGA
TTTCTGTGCCAAAAATGAAATTCCCCACTTCTTCTGTGACCTTAAACCCC
TGCTGAAGCTATCCTGTTCAGATATTTTTATTAATGAACTAATGATCCTC
ACCATTGGTAGTCTTGTTGGCCTGATTCCATTCCTCTGTGTGATCATCTC
TTATGTGTACATTGTCTTGGCAATACTAAGGATTCCATCTGCTAAAGGAA
AGCAAAAAGCCTTTTCCACCTGTAGTTCCCATCTTTCTGTAGTATCTCTC
TTTTTTGGGACTGTCTTTGGAGTCTATTTTAGTCCTTCATCCAACCATTC
AGCCCAAAGGGACCTAATTGCATCTGTAATGTACACAGTGGTGACCCCAA
TGCTGAACCCTTTTATCTACAGCCTGAGGAATAGGGACATGAAAGCAGCC
CTTGTGAGACTATTT
>Modo-OR1G3P|Location= scaffold_13275:234716-235696|Strand= -|Fam= 1|Subfam= G|Pseudo = yes
ATGGGTTGGAAAAACCAGACCACTGTCTCCGAGTTCTTCCTTTTGGGACT
GTTTGAGGGGTCAGAGCACCAGCAACTACTCTTCTGGCTATTTCTACTCA
TGTATCTGATTACTGTGATTGGAAACCTACTCATCATTGTGGCTGTTGGC
TCCAACACTCATCTCCATACGCCCATGTACTTTTTCCTAGCCAACTTGTC
TTTTGCTGACATCAATTTCATCTCCACCATAGTCCCCAAAGTGTTAATGA
ATAGCCAAACTCAAAATAATGCCATCTCTTATTCTGACTGCCTGGCACAG
TTATATTTTTTTATCATGTTTGGGACAATTGATGAGTTTCTTCTGGCTAC
AATGGCATATGACCGCTATGTGGCCATCTGTCACCCACTCCATTACACCA
TAGTGATGACCCACAAACTTTGTTTACTATTGATTTCAATTATATGGGTT
GTCAATGTTCTTCATGCCCTTTTACACACACTATTGATGAATGAACTCAT
TTTCTGTGCTAAAAATGAAATTCCCCACTTCTTCTGTGACCTTAACCCAC
TACTAAAGCTGTCATGTTCAGACATTTTCATTAATGAACTAATGATCCTC
ACCATTGGTGGTCTTGCCGGCCTAATTCCATTCCTCTGTGTGATCATCTC
TTATGTGTATATAGTCTTGGCCATACTAAGGATTCCATCTGCTAAAGGGA
AGCAGAAAGCCTTTTCCACCTGCAGCTCCCACCTTTCTGTAGTATCCCTG
TTCTTTGGGACTGTCTTTGGAGTCTATTTTAGCCCTTCATCCAACAGGTC
AGCCCACAGGAACATAATTGCATCTATAATGTACACAGTGGTGACTCCTA
TGCTGAACCCTTTTATCTACAGCCTGAGGAACAGGGAAATGAAAGCAGCC
CTAAGGAAACTCTTTTAAGTCCTATTCTCAAGGACTAAGATATCTAAAAT
AAATCACAAGATTATTACTTATTTTTTTCCC
>Modo-OR1I2|Location= scaffold_11688:358009-358941|Strand= +|Fam= 1|Subfam= I|Pseudo = no
ATGGGACAAGATAACCACACAAGTGTATCAGAATTCCTCCTTCTGGGACT
TTCAGAGAAACCAGAGCAACAATTGCTCCTCTTTGGGATCTTCTTCACCA
TGTACATGGTCACCATGATTGGGAACTTGCTCATCATTCTGGCCATCTAT
TCTGACTCCCACCTCCATACTCCTATGTACTTCTTCCTCTCCAACCTGTC
CTTCGTGGATCTCTGTCAGATATCCACCACAATGCCTAAGATGTTGATAA
ACATCCTGACACACAACAAGGCCATCCCCTATGCTGGCTGCCTCGTCCAA
ATGTATTCTTTTCATTTGTTTGGAACCATGGATAGTTTTCTCCTTGCTGT
GATGGCCTATGACCGTTTTGTAGCCATCTGTCACCCACTACGCTATGCAA
CCATCATGAGTCCTCGGCTCTGTGTCCTGCTTGTAGGAGGACCCTGGGGT
ATCACCAATCTCCAGTCAGTGGTACACACCTCCCTAATGGCCAAGTTGAC
CTTTTGTGCAGACAATAAAATCCCCCATTTCTTCTGTGACCTCATGCCTC
TGCTGAAGCTCTCCTGCTCTGACACTCACATCAATGAGCTGGTGATTTTA
ATCTTTGGCATCTTCATGGGTATAAGTCCCCTGGTGTGCATTCTTCTCTC
CTATATCTGCATTTTCTGTGCTGTCCTTCGGGTTCCTTCTGCCAAGGGGA
AATGGAAAGCCTTCTCCACCTGTGGCTCTCACCTTACTGTGGTCTTACTC
TTTTATGGAACCATTTTTGCTGTGTATCTGCAGCCCTCAGGACCCACCTC
TCCACAAAAGGACAAGGCAGCTGCTGTGATGTGTGCAGTAGTCATACCCA
TGCTGAATCCCTTCATCTACAGCCTGAGAAACAGGGATATGAAGAGTGCT
TTAAGGAAACTCATCAGCAGAACATCCTCACAG
>Modo-OR1J2|Location= scaffold_15087:1398077-1399018|Strand= +|Fam= 1|Subfam= J|Pseudo = no
ATGGAAAGGGAAAATAAGACAAGTATCTCTGAATTCCTCCTTCTGGGACT
TCCCATCAGACCACAGCAACAAGTGTTGTTCTACATCCTATTCTTGAGCA
TGTATCTCACCACAGTTCTGGGGAATCTGCTTATCATCTTTTTGATCAGA
CTGGACTCTCACCTTCATACCCCCATGTATTTCTTCCTCAGCCATTTGGC
CTTCACTGATGTCTGTTTCTCATCAGTGACTACCCCAAAGATGCTGATGG
ACATGCAGACAGGGAGTCAGACAATTCCCTATGGTGGCTGCATCTCACAG
ATGTATTTCTTCATATTATTTACTGATCTCGACAGCTTCCTGCTCACTGC
AATGGCCTATGACCGTTATATTGCCATCTGCTACCCTCTCCACTATACTA
CCATCATGAACCAAAGTCTTTGCAGTCTACTGGTAGTTGGGTCCTGGATC
CTCTCCTGTGCCAGTTCCTTTACCCACACCCTTCTTCTGGTCCAATTGTC
CTTCTGTGCAGAAAATGTTGTCTCCCACTTCTTCTGTGATCTAGATGCCT
TGCTCAAACTGTCTTGCTCAGATACATCCCTCAATAAGCTGGTCATGTTT
ACTGTGGGAACAACAGTTATCATGCTTCCATTAATATGTGTCCTTGTCTC
TTACATCCACATTGTTGCAACTATCCTAAGGATGCCCTCTTCCAAGGGGA
CCTGCAAAGCCTTGTCTACCTGTGGCTCACACCTGTCTGTAGTGTCTTTG
TATTATGGAACAATCTTTGGTCAGTACCTTTTCCCCTCCTCCAGGAACTC
AAATATCAAAGATATCGTCTCTGCCATGATGTATACGGTGGTGACTCCCA
TGCTGAATCCCTTTATCTACTGTCTGAGGAACAGAGATATGAAGGATGCT
TTGAGAAGGATCCTCAACAAAACAATATTTTCTCAGAGACGG
>Modo-OR1J7|Location= scaffold_15087:1439862-1440818|Strand= +|Fam= 1|Subfam= J|Pseudo = no
ATGGGTACAGACAATAATAAGACTAGTGTCTCTGAATTCCTCCTTCTGGG
ACTTCCCATCAGACCACAGCAACAAGTGTTGTTCTACATCCTATTCTTGA
GCATGTATCTCACCACAGTCCTGGGGAATCTGCTTATCATCTTTTTGATC
AGACTGGACTCTCACCTTCATACCCCCATGTATTTCTTCCTCAGCCATTT
GGCCTTCACTGATGTCTGTTTCTCATCAGTGACTACCCCAAAGATGCTGA
TGGACATGCAGACAGGGAGTCAGACAATTCCCTATGGTGGCTGCATCTCA
CAGATGTATTTCTTCATATTATTTACTGATCTCGACAGCTTCCTGCTCAC
TGCAATGGCCTATGACCGTTATATTGCCATTTGCCACCCTCTCCACTATA
CTACCATCATGAGCCAGAGTCTTTGCAGCCTGCTGGTAGTTGGGTCCTGG
ATCCTCTCCTGTGCTAGCTCCTTGACCCACACCCTTCTCTTGGCCCGACT
GTCTTTCTGTGAAGAGCATACCATAGCTCACTACTTCTGTGACTTGGCTG
CCTTGCTCAAGCTATCCTGCTCAGATACTTTCCTGAATGAGCTAGTGATA
TTCACTGTAGGGGTAGCAATCATTACACTGCCATTAATTTGTATCCTTGT
CTCTTACATCCATATCATTGCTACTATCCTGAAGATCCCTTCTACCAAGG
GGATATGCAAAGCCTTGTCCACCTGTGGCTCCCACCTGTCTGTGGTGTCT
TTATATTATGGGACAATCATTGGCCAATATTTTTTCCCCTCCTCCAGTAA
CTCTAATTTTAAAGATATCATCTCTGCTATGATGTATACAGTAGTAACTC
CTATGCTGAACCCCTTCATTTACAGTCTGAGGAACAGAGATATACATGGG
GCCTTGAAGAAAGTCTTTCATAAGAGAATGTTCTTTTTTTCTTCACAGTC
AGATCCA
>Modo-OR1K2|Location= scaffold_15087:1104295-1105215|Strand= -|Fam= 1|Subfam= K|Pseudo = no
GGGGCCCCTTTCATCCTTCTGGGCTTGTCGACAAGCCCTGGGCAACTCCG
TCCTCTTTTTGCCTTATTCCTGGTCCTGTATATCTTGGGTGTGATGGGGA
ACGGTCTCATCGTGACAGCCATCCGAGCCAGTCCGGCCCTCCATGCCCCC
ATGTACTTCCTCCTGGCCCACCTCTCCTTCGCGGACCTCTGCTTCACGTC
TGTCACCGTGCCCAAGATGCTGGCCAACCTGTTGGCCCAGGACCGCTCCA
TCTCACGGGCAGGCTGCCTGACTCAGATGTATTTCTTCTTCGCGCTGGGT
GTGACTGACAGTTGCCTGCTGGCTGCCATGGCCTACGATCGCTACGTGGC
CATCCGGCACCCGCTGCACTACGCAGCACGAATGTCCCGGGCCGTGTGTA
CCGGCCTCGTAGGGGCTGCCTGGGCTGTGTCTCACAGCCACTCCCTGCTG
CACATCCTGCTCATGGCCCGCCTGTCCTTCTGCGCCTCCAGGAGCGTGCC
GCACTTCTTCTGTGATCACCAGCCCCTACTGCGGCTTGCCTGTTCTGACA
CTCGACACATTCAGTTGCTCATCTTCACAGAGGGGGCAGCGGTGGTGGTC
ACGCCCTTCCTGCTCATCTTGGCCTCTTATGGAGCCATTGCTGTCGCTGT
GCTACGCCTGCCTTCAGCCTCTGGACGGCTCCGGGCCGTGTCCACCTGCG
GCTCCCATTTGGCAGTGGTAGGTCTTTTCTATGGCACTGTCATTGCGGTC
TACTTCCAGCCCACAGCGCGATATGAGGCTGAGCGGGGTCGCGTGGCCAC
CGTCATGTATACAGTGGTGACTCCCATGCTCAACCCAGTCATTTATAGCC
TCAGGAACCGGGACGTTCAGGGGGCACTCCGTGCTCTCTTTACTGGACGC
CGGATCTCAACCGAGCCCATT
>Modo-OR1L6|Location= scaffold_15087:1213990-1214928|Strand= -|Fam= 1|Subfam= L|Pseudo = no
AAGAATGACAATAGTAGTTGGGGCAGCAGTAGCACCTCTGGATTCATCCT
CTTGGGACTGTCCTCAAATCCTCAGTTACAAAAACCACTCTTCATCACAT
TCCTCAGCATGTACATAGTCATACTCCTTGGGAACATGCTGATCATTCTA
GTCATCCGCTCAGACTCAAGGCTTCACAGCCCCATGTATTTCTTTCTGAG
CATCTTATCCTTCATTGATATCTGCTTCACCTCTGTCATTGTCCCCAAGA
TGCTGGTGAATTTTCTATCAGAGACAAAGGCCATCTCCTACATAGGCTGC
CTAGTGCAGATGTACTTCTTCATGGCCTTTGGCAACACGGATAGCTATCT
TCTAGCCTCCATGGCTATTGACCGCTTGGTAGCTATCTGCAATCCCTTAC
AGTATGCCATGGTCATGAGTGATGGGCGTTGCATCATTTTGGCAGTGGTT
TCCTGTGTGATCTCACACCTTCATGCTCTGCTGCGTGTCCTGCTCATGTC
CCGTCTGTCCTTCTGTGCCTCCCATGTCATCAAACATTTCTTCTGTGACA
CCCAGCCTGTGCTGAAGCTTTCGTGCTCGGACACCTCTTCTAGTCAGGTC
GTGGTCATGACAGAGACCCTGGCTGTTATTGTGACCCCATTCTTATGTAT
AATTTTCTCCTACCTGAGGATCATTGTTGCCATTCTCAAAATCCCTTCTG
CATCAGGAAAATGGAAGACCTTCTCCACTTGTGGCTCCCACCTTACCATT
GTGGTATTGTTTTATGGAAGCATCATCTATGTCTATTTCCGGCCCCTATC
CAGTTACTCTGTGGTCAAAGACCGGGTGGCCACAGTCATGTACACGGTGG
TCACCCCCATGTTGAACCCCTTTATCTATAGCCTGAGGAACAAAGACATG
AAGCAGGGTCTAGGGAAGTTGAGGGATAGAATAAAATTC
>Modo-OR1M2|Location= scaffold_11954:67882-68820|Strand= +|Fam= 1|Subfam= M|Pseudo = no
ATGGAACTAGGGAATAAGACAAATGCTCAAGAATTCTTCCTTATGGGACT
TTCCGACAAACCTGAGCAGCAGCCTCTCCTCTTTGCAATATTCTTGTGCA
TGTACCTCGTCATTCTGACTGGGAATCTGCTGATCATCGTGGCCATTGGC
TCCGATTCACACCTTCACACTCCCATGTACTTCTTCCTCTCCAACCTCTC
CTTTGTTGATCTCTGTCTGGCCACTAACACTGTCCCAAAGATGTTGGCCA
ACATCCAGTCCAAGACTAAGTCCATCTCCTACGTTTGCTGCCTGACACAG
ATGTACTTTTTCCATTTTTTTGGAATTGTAGACAGTGTTTTGATCACTGT
GATGGCCTATGACCGCTTTGTGGCCATCTGTCACCCACTGCACTACACAA
CAATCATGAGCCCACGTCTCTGTGGTTTGATGGTAGGTTTGCCCTGGCTT
TTCTCCATTGTCATTTCCCTGGCACACACCCTCTTGATGTCCCGTTTGTA
CTTCTGTGCCAGCACTGAGCTCCCCCATTTCTTCTGCGACCTCACACCAC
TTCTCCGGTTGTCCTGCTCTGATACTACAGTCAACAAGATCTTGGTGCTC
ATTGTAGGTGGGATGGTGATCGTCACACCCTTTCTCTGCATCCTTGCCTC
TTATGCCCGAATTGTGGTGGCTATTCTAAAGGTCCCTTCTGCAGGGGGCA
GGAAGAAAGCCTTCTCCACTTGCAGCTCTCACCTCTCTGTAGTGGCACTT
CTTTATGGGACCACCATTGGGGTCTACTTGAGCCCCTCCTCTATCCACAC
AACTGTGAAGGATAAAGCTTCTGCTGTGATGTACACAGTGGTCACACCCA
TGCTGAATCCCTTCATCTATAGCCTGCGCAACCGAGACCTAAAGGGGGCT
CTGAAAAAACTCATTAACAGGAAAATTGTCTCTTCTCCT
>Modo-OR1M5|Location= scaffold_11954:24749-25687|Strand= +|Fam= 1|Subfam= M|Pseudo = no
ATGGAACTAGGGAATAAAACAAATGCTCATGAATTCTTCCTCCTGGGACT
TTCAGAGAAGCCGGAGCAGCAGCCTCTCCTCTTTGCAATATTCCTGTGCA
TGTACCTCATTACTGTGACTGGGAACCTGCTGATCATCGTGGCCATTGGC
TCCGATTCACACCTCCACACTCCCATGTACTTCTTCCTCTCCAACCTCTC
CTTTGTCGATCTCTGTCTGGCCACTAACACTGTCCCAAAGATGTTGGCCA
ACATCCAGTCCAAGACTAAGTCCATCTCCTACGTTTGCTGCCTGACACAG
ATGTACTTTTTCCATTTTTTTGGAATTGTAGACAGTGTTTTGATCGCTGT
GATGGCCTATGACCGCTTCGTGGCCATCTGTCACCCACTGCACTACACAA
CAATCATGAGCCCACGTCTCTGTGGGCTGCTGGTGGGTGGACCCTGGGCT
TTTTCCAGCCTGATTTCTCTGGCACACACCCTCCTGATGTCCCGTTTGTA
CTTCTGTGCCAGCACTGAGCTCCCCCATTTCTTCTGTGACCTCACACCAC
TTCTCCGGTTGTCCTGCTCCGATACTACAGTAAACAAGATCTTGGTGCTC
ATTGTAGGTGGGATGGTGATCGTCACACCCTTTCTCTGCATCCTTGCCTC
TTATGCCCGAATTGTGGTGGCTATTCTAAAGGTCCCTTCTGCAGGGGGCA
GGAAGAAAGCCTTTTCTACTTGCAGCTCTCACCTCTCTGTAGTGGCACTC
TTCTATGGGACCACCATTGGGGTCTACCTCAGCCCCTCCTCTATCCACAC
AACTGTGAAGGATAAAGCTTCTGCTGTGATGTACACAGTGGTCACACCCA
TGCTGAATCCCTTCATCTATAGCCTACGTAGCCGAGATATGAAGGGGGCT
CTGAAAAAACTTGTCAATAGGAAAATTACCTCATCTTCG
>Modo-OR1N3|Location= scaffold_13275:473314-474258|Strand= +|Fam= 1|Subfam= N|Pseudo = no
ATGGGACCTGGAAATCAGTCTACTGTTTCTGAATTCCTCCTCCGGGGGAT
CTCCCATCGGCCAGAGCACCAGCAGGTTCTTTTTGGGCTCTTTCTATTCA
TGTACCTGGTGACTATAGTTGGGAACCTGCTCATCTCCCTGGCGATCATC
TCTGAACCTCATCTCCACACCCCCATGTACTTTTTCTTGGCCTGCCTCTC
TTTAGCTGATATTGGCTTATCTTCTACTACTGTTCTGAAGATGCTGGTGA
ATATGTACACCCAATGCCACACTATTTCCTACATAGGATGCCTGTCGCAG
CTCTACTTTTTCCTCACTTTTGGGGATCTAGACAGCTTCCTGCTGGCCGT
GATGGCATATGACCGTTATGTGGCCATCTGTCGCCCTCTCCACTACACCA
CGGCCATGCGCCCCAGGATCTGTGTCTTCCTTGTGAGCCTGTGTTGGGTT
CTCACTAATCTTGTTGCCCTGATTCACACCCTCCTTATGGCCCAGCTTTC
CTTCTGTGTGCCAGGGGAAGTGTCTCAGTTCTTTTGTGATATTGGCCCCC
TTCTGAAGCTGTCCTGCTCTGACACCCATATCAATGAGTTGATGGTTTTT
GCTGTTGGTGGCCCAGTTATGACGATCCCTTTCCTTTGTATTGTGGCTTC
TTACATTCTCATTGTTTCGGCCATCCTCAGAATCCCAGCTGGGAGTGGAG
GAAGGCTCAAGGCCTTCTCTACCTGTGGCTCCCACCTCTCTGTAGTCTGT
CTGTTCTATGGAACAGTTCTGAGTGCTTATTTCTGTCCCTCCTCTGTATA
CTCTACTGAGGAAACCGCCTCTTCCGTGGTCTACACAGTGGTTACTCCAA
TGCTGAACCCTTTCCTATATAGTCTGAGGAATCAGGATATGAAGGCAGGC
CTCGTAAGCCTTCTAAGAGGTAGGCTATTTATCTCCCAGGCTCAG
>Modo-OR1N2|Location= scaffold_15087:1453510-1454451|Strand= +|Fam= 1|Subfam= N|Pseudo = no
ATGGGGCAGGAAAATAGAACAAGCATTTCTGAATTTATCCTCTTGGGACT
TTCTGAACAGCCAGATCAGCAGAGACTGCTATTTGGGCTATTCCTCACCA
TGTACCTGATCACTGTGGTGGGGAACCTACTAATCATACTAGCCATTGGC
TCTGACTCCCACCTCCAAAGCCCCATGTATTTCTTCTTAGCCAATCTGTC
CTTTGCAGACATCTGTTTCACATCAGCTTCCATTCCCAAGATGCTGGTGA
ACATTGAGACTCAGCATCAGACCATCTCCTATGTTGGGTGCATCACCCAG
CTATATTTCCTTCTTGCTTTGGGGGGTTTGGACAATCTCCTCCTAGCTGC
AATGGCCTATGACCGCTATGTGGCCATCTGCCGCCCCCTTCACTATGCCA
CAACCATGAGCCCCCAGAACTGTGTGCTAATAATGAGTATGTGTTGGGCT
TTGACCAATATCCCTGCCCTGACACATAGCATTCTGCTAGCCCATCTGTT
CTTCTGCACCCAACATGCCATCCCTCATTTCTACTGTGATATAAGTGCCT
TGCTAAAATTGGCATGCTCAGATACCCACTTAAATGAATTGATGGTAATC
ATCTTGGGAGCAATATTTCTCACTGTTCCTCTTGCTCTCATTATCCTTTC
CTATGCCTGCATCACCTCTGCTGTCCTTGGTTTCTCCTCTCCTGAAGGAA
GATGGAAAGCTTTTTCCACCTGTGGGTCCCATCTAACTGTAGTCTTACTC
TTCTATGGTTCTCTTATGGGTGTGTATTTATTTCCTTCATCAAGTGACTC
TGTTCGAAGGGATAGTGCAACTTCTGTCCTCTACATTGTGGTGACCCCCA
TGTTGAATCCATTCATCTACAGCCTGAGAAATAGAGACATGAAAGGGGCT
CTAAGGAGGCTTCTTGGGAATGGGAAAACTCTCTCCTCTTCA
>Modo-OR1N4|Location= scaffold_15087:1491536-1492471|Strand= -|Fam= 1|Subfam= N|Pseudo = no
ATGGAAGTAAAAAACCAGACCACTGTCTCTGAATTCCTCCTCCTGGGACT
CTCTGAACAACCAGAGCAGCAGCTGATTCTTTTTGGGCTGTTCCTGGTCA
TGTACCTGGTTACTGTGGTAGGAAATCTCTTCATCATCCTAGCCATTGGC
TCAGACTTACATTTGCATAGCCCAATGTATTTCTTTGTGGCAAACCTCTC
TTTTGCTGACATGAGTTTCATCTCTACCACTGTTCCCAAGATGTTAGCAA
ATATCTGGACCCAGAGTCAGACTATCTCCTTTGAAGGCTGTTTGACTCAG
ATGCATTTCTTCATGACATTTGGGGCTCTTGATGATTTTCTTCTGGGAGT
AATGGCATATGACCGCTATGTGGCCATCTGCCAGCCTCTCCACTATGCCA
TAATTATGAGCTCTGGAATATGTATACTACTGCTAGCTGTGTGCTGGTTC
CTCACCAACTCTGCTGCCTTTTTACATACTTTCCTTATGGCTAGTTTAAC
TTTCTGTGCAGAGAACCGTATCCCTCACTTCTTTTGTGACTTGACCCCTT
TACTATCACTCTCCTGCTCAGACACCAGCATAAATCAGCTGATGCTGTTT
ATTGTGGGTTCAATAGTCCTTACTGCTCCCCTAACCCTCATTGTTATCTC
CTATGTCCACATTATCTCTGCCATTCTAAGAATACCATCTGCCTCTGGAA
GGTGGAAAGCCTTTTCTACCTGTGGTTCACATCTCACTGCAGTTTCCCTA
TTCTATGGGGCTGCCATTGGGGTATATTTGTGTCCGCCATCCACACACTC
TGCTGGGAAAGATAGAATTGCTGCTGTTCTGTATACTGTGGTCACTCCTA
TGTTGAACCCTTTCATTTATAGCTTGAGGAACAGGGACATGAAGAAGGCT
TTGGTGAAACTCCTTAAGAGGAAAGCATTATCTTCT
>Modo-OR1N5|Location= scaffold_13275:377093-378037|Strand= +|Fam= 1|Subfam= N|Pseudo = no
ATGGGACATGGGAATCAGACCAGTGTCTCCGAGTTTCTTCTCCGGGGGCT
CTCCCAGTGGCCAGAACACCAACATCTCTTCTTCGGATTGTTTCTGTCCA
TGTACCTGGTCACCATGGCAGGGAACGTGCTCATCTTCCTCGCCATCGTC
TCTGAAGCGCGCCTGCACACCCCCATGTATTTCTTCCTGGCCAGTCTCTC
CTTGGCTGACATCGGTCTGTCGTCCAGCATAGTCCTGAAGATGCTACACA
ACCTTTATACGCAGCATCACACCATCTCCTACACGGGGTGTCTGGCGCAG
CTCTATTTCTTTCTTTCCTTCGGGGATATGGACAGTTTCCTGCTTGCTGT
GATGGCGTATGACCGCTACATGGCCATCTGCCACCCGCTCCACTACAGCA
CGGCCATGAGCGCCCGGGTCTGCGTCCTTCTGGTGAGCGTGTGCTGGCTG
GTCACCAATCTCCACGCCCTCTTGCACACTTTACTCATGGCAAAATTGTC
CTTTTGTGTGCTGGGGGAAATATCCCACTTCTTTTGCGACATTAGCCCCC
TGTTGAAAGTGTCTTGCTCCGACACTCGCGTTAATGAGTTAATGGTTTTT
GCTGCAGGGGGTCCAGTGATGACGGTTCCTTTCCTATGCACTCTGGTCTC
TTATATTTGCATTGTCTACGCCATTCTCAGAATGCCATCCTCAGGCGGTG
GCAGGAGCAAAGCCTTCTCCACTTGTGGCTCTCACCTCTCTGTGGTCTGT
ATGTTTTATGGTACGATTTTCAGTGTGTATCTCTGCCCTTCATCTACTTT
CCCCACCAAAGACATCGTGGCCTCTGTGGTATACACAGTTGTAACGCCAA
TGTTAAACCCTTTCATTTATAGCCTGAGAAATCAAGACATGAAGGTGGCC
CTGGGGAGTCTCTTCAGGGGCAAGATATTTGCCTCTCCGATATGC
>Modo-OR1N6|Location= scaffold_13275:262360-263298|Strand= -|Fam= 1|Subfam= N|Pseudo = no
ATGACCAGAGAGAACCTGACCAGTATATCGGAGTTCCTCCTCATGGGGAT
CTCCAAGTGGCCTGAGCACCAACAACTCCTCTTTTCACTGTTCCTGGGGA
TGTACTTGGTCACTGTATCTGGGAATCTGATCATCATCCTAGCAATATAT
TCCAGTATTCACCTCCACAGCCCCATGTACTTTTTCCTCACCAATCTCTC
CTTCACTGACATTTGTTTTATCTCTACCACAGTCCCCAAGATGTTAGTGA
ACATTTGTACCCAGGATCACACCATCTCTTATGTGAAATGCCTGACTCAA
ATGTACTTTTTCACTTTGTTTGTTGGTCTGGATGACTTCCTTTTAGGTGT
GATGGCATATGACCGATACATAGCCATTTGCCGCCCACTCCATTACTCAA
AAGCAATGAGCCACAGATTCTGCTTCCTTCTTGTGTCTGGGTCCTGGATC
ATCACTAATAGCTGTTCCTTGTTACATACCCTTCTAGTAAATAAGTTGTC
TTTTTGTGCAGAGAACAGGATCCCTCACTTCTTTTGTGACCTTTCAGCCC
TACTCAAGCTCTCCTGCTCTGATACCCACATCAATGACCTAGAGATTGTA
ATTGTGGGAGGAATTTTGGTTGGTGCTCCATTTGTTCTAATCATGGTGTC
CTACATTCACATTATATTGGCTATTCTGAGGATCCCATCTACTGGTGGCA
AGTATAAAGCCTTTTCTACCTGTGGTTCCCATCTCTGTAGTGTGTCCATA
TTCTATGGGACCCTCATGGGGGTGTATTTTCTTCCCTCTTCCACCCATTT
AGATAATTTAGACATGTTAGCTGCCATCTTCTATACCATAGTGACCCCCA
TGCTCAACCCCTTCATCTATAGCCTGAGAAACCGGGACATGCAGAATGCA
CTGAGACTTCTTCACAGGAAGACAACTTTACCATTTAGA
>Modo-OR1P3|Location= scaffold_1818:236357-237292|Strand= +|Fam= 1|Subfam= P|Pseudo = no
ATGGCTGAAGGCAACCAAACTCACCTTGTCCAATTCATCCTCCAAGGTCT
TCCAGAGCAATCCAGCCACGGGTGGACCTTGTTTGGCCTCTTCTCATGGC
TGTATCTCGTCTCTTTGACTGGGAACTTGCTCATCTCCGTGGCCATCTTG
CTGGACGCCCATCTGCACAAGCCCATGTATTTCTTCCTGGCCCACCTCTC
TCTGGCTGACGCCTGCTTTGTCTCTACCACAGTGCCCAACCTGCTGGTGA
GCCTGGGAACGCAGGACAGAAGCATCTCTTACTGCAGATGCCTGACCCAG
CTCTACTTTTTCCTGACCTTCGGGGACCTGGACATCTTCCTCTTGGCTGT
GATGGCCTACGATCGCTATGTGGCCATCTGCTACCCGCTTCACTATGCCA
CCACCCTGGGCCCCACCCGCTGTGTCTTCCTGGTGGCCACCTGCTGGCTG
CTTACCAGCCTGGTAGCCCTGACACACACTCTGCTCATGGCCCAGCTCTC
CTTCTGCACTGACAAAACCATCCCGGGCTTCTTCTGCGACTTGGGGCCCC
TCATGCAAGCATCATGCTCCAACCCACAGACTAACATGTTGGTGCTGCTC
ACCCTGGGGGGTGCTGTCATCCTGGCCCCGTTTGCCCTTGTTCTGCTCTC
CTATGTCCACATTGCCTTGGCCATCCTCAGGACCCCATCGGCCCAAGGGA
GGCGCAAGGCCTTCTCCACCTGTGGCTCCCACCTCACCATGGTCTTCCTC
TTCTTTGGGACAGTGATCCGGGCATATCTGTGCCCCACAGACCCTGGCTC
AGCTGCAGCTGGGGACACGGTGGCCATTGTCATGTACACGGTCATCACAC
CCACAGTGAATCCCTTCATCTACAGCCTGAGGAATGGCGATATGCAGGCA
GCTCTGGCCAGGCTCGTACGAGGCCAGAGAAcaacc
>Modo-OR1Q2|Location= scaffold_15087:1363446-1364387|Strand= -|Fam= 1|Subfam= Q|Pseudo = no
ATGGAAAGGACCAATTGGACCAGTGTCTCCTATTTCATTCTCCTGGGAAT
TTCCACTCAGTCTGAAGAGCAAATCCCTCTCTTTGTTCTCTTCCTCTTCA
TGTACATTATTAATGTGTCTGGAAACCTGGTCATTATTTTGCTGACCATC
TCCACAACTCGCCTCCACACCCCCATGTATTTCCTCCTCAGCAGCCTGTC
CTTGGCTGACATCGGCTTCACTTCCACTATTGTCCCCAACATGCTATTCA
ACATCTTCTCAGATATGAAGACCATCTCCTACATTGGCTGCCTGACTCAG
GTGTACTTCTTCATAAGCTTTGCTGCTATGGAAAATTTCCTTCTGGCAGT
GATGGCATATGATAGATATGTTGCCATCTGTCATCCTTTCCACTACCCTG
TGGTACTGACCAGGAGACTGTGTGCTCAGATGGTAGTCTCTTGCTTTATG
CTGTCCCACGTCCATTCCCTGCTACATACCCTGCTCATGACTAGATTGTC
CTTCTGTTCTGACAACAAAATCCATCACTTCTTCTGTGACCTCTATCCTC
TGATGAAAATCTCTTGCTCCAGCGCCTATATCAATACTCTGGTAATTCAA
ACAGAAGGGGTTGTCATCATCAATGGGGCTCTCACCTTTATCATCATCTC
TTATGCCTACATCATCTCAGCTATCCTCAAGGTTCCTTCAGCCATTGGTA
AGAGGAAAGCCTTCTCCACCTGTGGATCACACCTAACGGTAGTGGCTATA
TTCTATGGGACACTCACTTGGGTCTATTTTCGGCCTTTGTCCAGTTATTC
AGTGGCAATGGGACGTATCATGACAGTTATGTATACTGTACTGACTCCCA
TGCTGAACCCTTTCATTTATAGTTTGAGGAATGGTGATATGAAGGCTGCC
TTCAGAAAATGTCTGACCAGGATATGGTATTCAAGTCTCAAA
>Modo-OR1S6P|Location= scaffold_13641:1601774-1602720|Strand= -|Fam= 1|Subfam= S|Pseudo = yes
ATGGACAGAGTAAATTGGACCAGTGCTTCTGAATTCATCCTCCTGGGGCA
ATCTGAGCAGTCCATTCACCAGCCCCTAATCTTTGGTCTGTTTCTGTCAG
CGTACCTAGTCACAGTGACAGGCAATATGCTGGTTGTCCTGGCCATCACC
TCTGGTGTTCGCCTCCACACTCCCATGTACTTCTTCCTTACCAACCCCTC
TTTGACTGACATAGCCTCCATCTCTACCACAGTCTCCAAGATGCTAGAAA
ATATCTGGACTGAGAATCAGACCATCTCCTATGTTGAGTGCTTGACCCAG
CTCTATTTCTCTATTGTCTTTGTCACTGTGGATAACTTCCTCTTGGCTAC
CATGGCCTACGACCATTATGTGGCCATCTGCTGGCCTCTCCACTATGCCA
CAGCGATGAGCCCAGGTCTTTGTGCTCTGATGGCCACTGTATCTTGGGAT
GTCACCAATTTAATTGCTTTGGTCCACATTCTGTTGCTGGACCAGCTGCA
GTTCTGTAGGAGTAACACTGTCCCCCACTTTTTCTGTGACATGCCCTTGC
TGCTACAGCTGGCCTGCTCTGACACTCACCTCAACCAGCTCTTGATTTTA
GTCTTGGGAGGGTTTGCCATACTTCTCCCATCTGTACTCATCCTGGCATC
TTATGTTTGCATCATCATGGCAATCTTCAAAGTCCCAGTAGCCAATGTTC
GATGGAAGGCTTTTTCCACCTGTGCTTTTTCCATCTGACTGTAGTCATTA
TGTTTTATGGAACTATCATTGGTGTTTACTTCCTTCCATCATGGACTCAC
TTTGTTGGTGGAGACAAAGTAGCCACTGTGATGTTCACTGTGGTGACACC
CATGCTGGACCCCTTCATATACAGCCTCAGGAACAAGGACATAAAGAGGG
CCCTGGGGAAAGTGAAGTTCCAGGGGAGGCTACTTTCCTTGGGCAAA
>Modo-OR1S3P|Location= scaffold_12795:577090-578026|Strand= -|Fam= 1|Subfam= S|Pseudo = yes
ATGTTCCAAGGAAATCACACCAGGGTCTCTGAATTCCTCCTTCTGGGACT
TTCTGAACAACTGGAGCATCAGCAGCTTCTCTTTGTCCTCTTCCTGGGCA
TGTACTTGGTGACAGTGGTTGGGAATCTGCTCATCATCCTGGCCATCAGT
CTGGACTCTTATCTTCACACCCCCATGTATGTTTTCCTGGCCAACTTGTC
CTTGGCTGATATTTCCTCCATCTCTACCTCAGTACCCAAGATGCTGGTGA
ACATCCAGACCAAGAGCCAATCTATCTCCTTTGGAGAGTGTGTCACACAG
ATGTATTTTTCCATTGTCTTTGTCGTCATCGATAACTTCCTCTTGGGGGT
GATGGCCTATGACCGGTTTGTGGCTATCTGTTACCCTTTGAACTATATCA
CAGTCATGAGACCCAGACTCTGTACTCTGCTGATGGCCACCTCCTGGCTT
TTCAGCAACCTCGTTGCCCTCACTCATACTCTTCTGCTGGTCCAGTTGAC
TTTCTGTGATGCCAACACCATCCCTCACTTCTTCTGTGACCTGGCCCCTC
TGCTCCACCTTTCCTGCTCAGATACTGTGCTCAATCAGTTGGTCATGTTC
ATCCTAGGTTCATCTGTTATTGCGGTTCCTTTTGGGACTTATTCTCTTTT
CCTATATCTGCATTGTCTCCACTGTCCTCAAAATCTCATCAGCTGAAGGA
AAATGGAAGACCTTCTCCACTTGTGGTTCCCACCTTTCAGTGGTAACACT
TTTCTATGGGACAATCATTGGAGTTTATTTCCTGCCCTCCTCTGCCCAAT
CGGTCAACAATGAGAAGATAGGGGCTATGCTCTTCACTGTGGTGACCCCC
ATGGTAAACCCCTTTATTTATAGTTTAAGGAATAAAGACATAAAAGGAGC
CTTAAAGAAAATCATCAACAAGAAAATTTTCTTTCTG
>Modo-OR1S4|Location= scaffold_12795:562132-563049|Strand= -|Fam= 1|Subfam= S|Pseudo = no
ATGTTCCAAGCAAATCACACCAGGGTCTCTGAATTCCTCCTTCTGGGACT
TTCTGAACAACTTGAGCATCAGCAGCTTCTCTTTGTCCTCTTCCTGGGCA
TGTACTTGGTGACAATGGTTGGGAATCTGCTCATCATCCTAGTCATCAGT
CTGGACTCTTATCTTCACACCCCCATGTATGTTTTCCTGGCCAACTTGTC
CTTGGCTGATATTTCCTCCATCTCTACATCGGTACCCAAGATGCTGGTGA
ACATCCAGACCAAGAGCCAATCTATCTCCTTTGCAGAGTGTGTCACACAG
ATGTATTTTTCCATTGTCTTTGTCGTCATCGATAACTTCCTCTTGGGGGT
GATGGCCTATGACCGGTTTGTGAACTATATCACAGTCATGAGACCCAGAC
TCTGTACTCTGCTGATGGCCACCTCCTGGCTTTTCAGCAACCTCGTTGCC
CTCACTCATACTCTTCTGCTGGTCCAGTTGACTTTCTGTGATGCCAACAC
CATCCCTCACTTCTTCTGTGACCTGGCCCCTCTGCTCCACCTTTCCTGCT
CAGATACTGTGCTCAATCAGTTGGTCATGTTCATCCTAGGCTCATCTGTT
ATTGCGGTTCCTTTTGGGCTTATTCTCTTTTCCTATATCTGCATTGTCTC
CACTGTCCTCAAAATCTCGTCAGCTGAAGGAAAATGGAAGACCTTCTCCA
CTTGTGGCTCCCACCTTTCAGTGGTAACACTCTTCTATGGGACAATCGTT
GGAGTTTATTTCCTGCCTTCCTCTGCCCAATCAGTCAACACTGATAAGAT
AGGGGCTGTGCTCTTCATTGTGGTGACCCCCATGGTAAACCCCTTTATTT
ATAGTTTAAGGAATAAAGACATAAAAGGAGCCTTAAAGAAAATCATCAGC
AAGAAAATGTTCTTTCTG
>Modo-OR1S5|Location= scaffold_11848:544830-545819|Strand= +|Fam= 1|Subfam= S|Pseudo = no
ATGACAGAAAACTTCCATTGTGAATCCATGTTCCTTCCCTCAGGCCTAGG
ACCAGCAGAGACATGTTCCAAGGAAATCACACCAGGGTCTCTGAATTCCT
CCTTCTGGGACTTTCTGAACAACTTGAGCATCAGCAGCTTCTCTTTGTAC
TTGGTGTACTTGGTGACAATGGTTGGGAATCTGCTCATCATCCTAGTCAT
CAGTCTAGACTCTTACCTTCACACCCCCATGTATGTTTTCCTGGCCAACT
TGTCCTTGGCTGATATTTCCTCCATCTCTACCTTGGTACCCAAGATGCTG
GTGAACATCCAGACCAAGAGCCAATCTATCTCCTTTGGAGAGTGTGTCAC
ACAGATGTATTTTTCCATTGTGTTTGTCGTCATCGATAACTTCCTCTTGG
GGGTGATGGTCTATGACCGGTTTGTGGCTATCTGTTACCCTTTGAACTAT
ATCACAGTCATGAGACCCAGACTCTGTACTCTGCTGATGGCCACCTCCTG
GCTTTTCAGCAACCTCGTTGCCCTCACTCATACTCTTCTGCTGGTCCAGT
TGACTTTCTATGATGCCAACACCATCCCTCACTTCTTCTGTGACCTGGCC
CCTCTTCTCCACCTTTCCTGCTCAGGTACTGTGCTCAATCAGTTGGTGAT
GTTCATCCTAGGCTCATCTGTTATTGCGGTTCCTTTTGGGCTTATTCTGT
TTTCCTATATCTGCATTGTCTCCACTGTCCTCAAAATCTCATCAGCTGAA
GGAAAATGGAAGACCTTCTCTACTTGTGGCTCCCACCTTTTAGTGGTAAC
ACTTTTCTATGGGACAATCGTTGGAGTTTATTTCCTGCCTTCCTCTGCCC
AATCAGTCAACAATGAGAAGATAGGGGCTGTGCTCTTCATTGTGGTGACC
CCCATGGTAAATCCCTTTATTTATAGTTTAAGGAATAAAGACATAAAAGG
AGCCTTAAAGAAAATCGTCAACAAGAAAATGTCCTTTCTG
>Modo-OR2A33|Location= scaffold_12761:1258557-1259486|Strand= +|Fam= 2|Subfam= A|Pseudo = no
ATGGAGAATAATCAAACACTGATCACAGAATTCATCCTGCTAGGATTTCC
TATTGGCCCTGAGATGCAGCTGTTCCTTTGTGTCATTTTCTCACTACTTT
ATATCCTCACCCTGCTGGGAAATGCAGTAATCTTAGGTCTCATCTGTTTG
GACTCCAGACTTCACACTCCCATGTACTTCTTCCTCTCCCATTTGGCCAT
TGTTGACATCTCGTATGCCTCCAACAATGTCCCAAAGATGCTGGCCAACT
TTCTTAGCCAAACTAGTACCATTTCATTTGTACCATGTATAACACAGACC
TTTTTATACATGGCTTTTGCCCACACAGAGTGTCTTATCTTGGTGGTGAT
GTCCTATGATCGCTATGTGGCAATATGTCACCCCCTCAGATACACTGTCA
TCATGAGCTGGAGATTGTGTACCACCTTGACCATTATTTCCTGGATATTT
GGCTCCCACCTGGCCCTTGTCCATGTGCTTCTTCTCCTGAGGCTGCCTTT
TTGTGGGCCCCAGGAAGTCAATCATTTCTTCTGTGAACTCCTTTCTGTGC
TCAAGCTTGCCTGTGCAGACACCAGGCTAAACCAACTTGTAATCTTTGTT
GCTTCTGTATTTATCCTTGTTGGTCCCCTCCTCTTGGTCCTGGTCTCCTA
TATGTACATTCTCCGTGCCATCCTGCGAATCCAGTCTGGGGAGGGGAGAA
AAAAAGCTTTCTCTACCTGTTCCTCTCACCTCTGTGTGGTTGGGCTCTTC
TTTGGTAGTGCCATTGTCATGTACATGACTCCTAACACCAGTCACCCTGA
AGAACAACAGAAAATCCTCTCTCTGTTTTATAGCCTCTTCAATCCTACAT
TGAACCCCCTGATCTATAGCCTGAGGAATTCGGAAGTGAAGGGTGCTTTG
AGGAGAGCACTGGGAAAGGATAGACCAAGA
>Modo-OR2A35|Location= scaffold_12761:1280199-1281128|Strand= +|Fam= 2|Subfam= A|Pseudo = no
ATGGAAGACAATCAGACAATGGTAACAGAATTCATTCTTCTGGGATTCGT
TCTTGGTCCAAAGATGAAGATGTTTCTCTTTGGGCTTTTCTCCCTCTTCT
ACACTCTTACCCTTTTGGGGAATGCAGTGATTTTGGGCCTCATCTGTCTG
GACTCTAGACTACATAGTCCCATGTATTTCTTCCTCTCACATTTGGCCAT
CGTTGATATCTCCTATGCCTCAAATACAGTTCCGCCATTGTTGGGAAATC
ACCTGGATCCAGTCAAACCAATCTCCTTTGCAGGATGTTTGACACAGACT
TTTTTCTTTCTAACTTTTGCTCTCACAGAATGTCTTCTCCTCTTGGTAAT
GAGTTATGATCGGTATGTTGCAATCTGCCACCCTCTCAGATACTCTGTCA
TAATGAATTGGAAAGTATGTACTGCACTAGCTATCACACCATGGGGAAGT
GCTGCTTTCTTGGCTCTAGTCAATGTGATTCTCATCTTGAGAGTGCCCTT
CTGTGGGAACCTGGAAGTGAACCACTTTTTCTGTGAACTGCTGTCTATAC
TCAGATTGACTTGTGCCAACATCTGGGTCAACCAGGTCATGGTTTTTATC
ACCAGTTTTTTATTTTTACTGGGTCCCTTCTGTTTGGTTCTGGTCTCCTA
CATGCGTATCATCTGGGCCATCCTGAGGATACAGTCTGGGGAAGGTAGAA
AAAAAGCATTTTCCACTTGCTCCTCCCACCTCTGTGTTGTTGGGTTATAC
TTTGGTAGTGGAATTGCCATGTACATGATCCCCAATTCTAGTAATCCCGA
GCAGCAGAAGAAAATCCTTTCCCTATTTTATAGCTTCTTCAATCCTACCC
TCAACCCTCTGATTTACAGCCTGAGAAATGCAGAAGTGAAAGGAGCCCTG
AGGAGAGTTTTGGGTAAAGAGAGACCCAAG
>Modo-OR2A39|Location= scaffold_12761:1315249-1316178|Strand= +|Fam= 2|Subfam= A|Pseudo = no
ATGGAGAATAACCAGACTACAGTGACAGATTTCATTCTGCTGGGATTTCT
GGTTAGCCCAAAGATGAAGATGATTCTCTTTGGGTTATTCTTCCTTTTCT
ATACCTTCACTCTGCTGGGAAATGGGGTCATCTTGGGTCTGATTTGTCTT
GACTCCCGACTCCACACTCCCATGTACTTCTTCCTCTCCCAACTGGCTCT
TGTTGACATCTGTTATGCTTCAAACACAGTCCCCCAGATGCTGGTAAATC
TCCTAGATCCAGTCATGCCCATCTCCTTTGCAGGGTGCATCATGCAGAAC
TCTTTCTTTTTGACATTTGCCCACACTGAATGTTTTCTGCTTTTAGCAAT
GAGCTATGACCGTTATGTGGCCATCTGCCATCCCCTTAGGTACATTCTCA
TTATGAACTGGGGAGTGTGTATTGCATTGGCCATCACATCTTGGGCATGT
GGATCTCTCCTAGCTTTGGTCCAGGTGGTTCTCCTGCTTAGATTGCCTTT
CTGTGGACCTCGGGAAATCAACCAATTCTTCTGTGAACTTCTTTCTGTAC
TGAAACTTGCCTGTGCAGACATATGGCTGAACAAAGTGGTCAGTCTTATT
GCCTCTGTGCTTATCTTAGTTGTACCCCTCTGTTTAGTACTAACATCCTA
TACACGTATCCTTGGTGCTATCCTGAAAATCCAGTCAGGGACAGGAAGAA
AGAAAGCCTTCTCTACATGCTCTTCTCATCTCTCTGTGGTCGGACTTTTT
TTTGGTAGTGCCATCATCATTTACATGACCCCCAAATCCAAGAACTCTGA
AGAGCTACAGAAAATTCTTTTCTTGTTTTACAGCTTCTTTAATCCTACCC
TTAACCCTTTGATCTATAGCCTAAGAAATGCAGAAGTAAAAGGTGCATTA
AAGAGATTGCTTAGGAAGGAGAGCGTAAGT
>Modo-OR2A9P|Location= scaffold_12761:1346445-1347374|Strand= +|Fam= 2|Subfam= A|Pseudo = yes
ATGGAAAACAATCAGACCACAGTGACAGATTTCATTCTGCTGGGATTTCT
GGTTAGCCCCAAGATGCAAATGGTTCTCTTTTGGCTCTTTCTCTTACTGT
ACACCCTCACGCTGGTGGGAAATGGAGTCATCTTGGGCCTGATTTGTCTT
GACTCCCGACTCCACACTCCCATGTACTTCTTTCTCTCCCAACTGGCTAT
TGTTGATATCTGTTATGCTTCAAACACTGTCCCGCAGATGCTGGCAAATC
TCCTGGATCCAGCCAAATCCATCTCATTTGCAGGATGCATGATGCAGAAT
TATCTCTTTTTGATGTTTGCCCACACTGAATGTCTTCTGCTGGTAATGAT
GAGCTATGACCGGTATGTGGCCATCTGCCATCCTCTCAGATACACTCTCA
TTATGAACTGGGGAGTGTGTATTGCATTGGCCATCACATCTTGGGGATTT
GGGTCCCTCCTGGCCTTGGTCCATGTCATTCTTATGCTTAGGCTCCCTTT
CTGTGGGCCTTGAGAAATCAATCATTTCTTCTGTGAATTACTATCTGTGC
TGAAACTTGCCTGTGCAGACATATGGATCAACAAATTTGTCATCTTTGTT
GTTGCTGTGTTTATCTTAGTTGGGCCCGTCTGCTTAGTCTTAATCTCCTA
CACACGTATCCTTAGTGCTATTCTGGGAATCCAATCAGGGGAAGGACGAA
AGAAAGCCTTCTCCACATGCTCCTCCCACCTCTGTGTGGTTGGACTTTTC
TTTGGTAGTGCCATCATCACTTACATGACCCCTAAATCCAGGAACTCTGG
GGAGCAACAGAAAATTCTTTTTTTGTTTTATAGTTTCTTTAATCCTTCTC
TTAATCCTTTGATCTATAGCCTGAGAAATTCAGAAGTAAAAGGTGCCCTA
AGGAGAGTGTTTAGGAAGGATAGAATAGGC
>Modo-OR2A44P|Location= scaffold_12761:1363411-1364339|Strand= +|Fam= 2|Subfam= A|Pseudo = yes
ATGGAGAGCAACCAGACCACAGTGACAGATTTCATTCTGCTGGGATTTCT
GGTTAGCCCAGAGGTGAAGAGGTTTCTCTTTGGGCTCTTCTTCCTCCTCT
ATACCTGCACTCTGTTGGGAAATGGAGTCATCCTGGGTCTGATTTGTCTT
GACTCCAGACTCCACACTCCCATGTACTTCTTCCTCTCCCAACTGGCACT
TGTTGACATCTCTTATGCCTCACAACACGGTCCCCCAGATGCTGGCAAAT
CTGCTGGATCCAGCCAAGCCCATCTCCTTTGCAGGGTGCATCACGCAGAC
CCATCTCTTTCTGATGTTTGCCCTCATAGAGTGCCTCCTGTTAGTAATGA
TGAGCTATGACCGGTATGTGGCCATCTGCCATCCCCTCAGATACACTCTC
CTTATGAACCGGGGACTGTGTACCGCTCTGGCCATCACATCCTGGGCAGG
TGGATCCCTCCTGGCTTTGGTCCATGTCATCCTCCTGCTTCGGCTGCCCT
TCTGCGGGCCCCGGGAAATAAACCACTTCTTCTGTGAAATCCTTTCTGTA
CTGAAACTTGCCTGTGCCGACACGTGGCTCAACCAAGTGGTCATCTTTGT
GGCCTGTGTGTTTATCTTAGTGGTACCCCTGTGCTTCGTCCTAACCTCCT
ACACACACATCCTTGGTGCTATCCTGGGGGATCTCATCCAGGGAAGGACG
GAAGAAAGCCTTCTCCACCTGCTCTTCCCACATCTGTGTGGTTGGACTTT
TCTTCGGCAGCGCCATCATCACTTATATGGTCCCTAAATCCAGGAACTCT
GAGAAGGAGCGGAAAATTCTTTTCTTGTTTTATAGCTTCTTTAATCCTAC
CCTAAACCCTCTGATATATAGCCTGAGGAATGCAGAGGTAAAGGGTGCCC
TTAGGAGACTACTTAGGAAGGAGAGAGTA
>Modo-OR2A45P|Location= scaffold_12761:1404284-1405214|Strand= +|Fam= 2|Subfam= A|Pseudo = yes
ATGGAGAGCAACCAGACCACAGTGACAGATTTCATTCTGCTGGGATTTCT
GGTTAGCCCCAGAGGTGAAGAGGTTTCTCTTTGGGCTCTTCTTCCTCCTC
TATACCTGCACTCTGTTGGGAAATGGAGTCATCCTGGGTCTGATTTGTCT
TGACTCCAGACTCCACACTCCCATGTACTTCTTCCTCTCCCAATTGGCTC
TTGTTGACATCTCTTATGCCTCAAACACGGTCCCCCAGATGCTGGCAAAT
CTCCTGGATCCAGCCAAGCCCATCTCCTTTGCAGGGTGCATCATGCAGAC
CCATCTCTTTTTAACACTTGCCCATGTAGAATGTCTTCTGCTGGTAATGA
TGAGCTATGACCGGTATGTGGCCATCTGCCATCCCCTTAGATACACTCTC
ATTATGAACCGAGGAATGTGTATTGCACTGGCCATCACATCCTGGGCAGG
TGGATCCCTCCTGGCTTTGGTCCATGTCATCCTTCTGCTTCGGCTGCCCT
TCTGCGGGCCCCGGGAAATCAACCACTTCTTCTGTGAAATCCTTTCTGTA
CTGAAACTTGCCTGTGCCGACACGTGGCTCAACAAATTAGTCACCTTTAT
TGCCTGTATAATTATTGTAGTTGCACCCCTCTCCTTAGTCCTAATCTCCT
ACACACATATTCTTGCTGCTATCCTGAGAATCCATTCAAGGGAAGGACGG
AAGAAAGCCTTCTCCACCTGCTCCTCCCATCTCTGTGTGGTTGGACTTTT
TTTTGGTAATGCCATCATTCTCTACATGACCCCCAACTCCAGAAAGTCTG
AGGAGCAACATAAAATTCTTTTTTTGTTTTACAGCTTCTTTAATCCTACT
CTAAATCCTCTGATATATAGTCTAAGAAATGCAGAGGTAAAGGGAGCCTT
TAGAAGAATGCTTAGGAAAGAAAGACTAGGT
>Modo-OR2A43|Location= scaffold_12761:1474577-1475503|Strand= +|Fam= 2|Subfam= A|Pseudo = no
ATGAACAATCACACAGTGGTTACAGAATTCATCTTGATGGGATTTCCTGT
TGGATATGACATCCGAATGTTTCTCCTTGGGCTCTTCTCTCTGCTGTATA
CCTTTACCCTAGTGGGCAATGGAGTAATCTTGGGACTCATAGGTTTGGAG
GCCCGACTCCACACCCCCATGTACTTCTTCCTCTCACATTTGGCCATTGT
TGACATCTCCTATGCCTGCAACACTGTGCCCCAGATGCTAGCCAACTTAC
TGGACCCAATTAAGCCAATTTCCTATGCAGGATGCATAACACAGACTTTT
CTCTTTTTGACTTTTGCCCTCACAGAATGTCTTCTCTTGGTAGTGATGTC
TTATGATCGCTATGTGGCAATCTGCCACCCCCTCAGATACTCTGTCATCA
TGAGCTGGAGGGTGTGTTTCACCTTATCATTGACCTCCTGGGCCCTTGGA
TCTCTTCTGTCCCTGGCCCATCTAATTTTATTGCTGCCCTTGCCTTTCTG
TGGTCCCCAGAAAATCAACCACTTCTTTTGTGAAATCTTAGCAATTCTCA
AACTTGCCTGTACTGACACTCATATCAATGAGACTTTGGTCTTGGTTGGG
GCCACTTCTGTATTGATTGGGCCCTTTTCTTCAATTGTGATCTCCTACAT
GCGAATAATCTATGCCATCCTGCATATCCAGTCAAGAGAGGGCAGACAGA
AAGCCTTTTCCACCTGTTCCTCCCATCTCTGTGTAGTAGGACTCTTCTAT
GGCACTGCGATCATTATGTACATTGGACCCAAGCACGGGAACCCAAAGGG
GCAGAAGAAATATCTCCTCCTGTTCCATAGCCTATTTAACCCCATGTTGA
ACCCCCTTATTTATAGTCTGAGGAACAATGAAGTAAAGGAAGCCCTGAAG
AGAGTGTTAGGGAAAGGGAGACCACCC
>Modo-OR2A32|Location= scaffold_12761:1506956-1507894|Strand= +|Fam= 2|Subfam= A|Pseudo = no
ATGTGGGAAAATCAAACAATGATCACAGAATTTATCCTCCTGGGATTTTC
CATCGGCTCAGAAATACAGATATTCCTTTTTGTGTTATTCTCTTTGTTCT
ATGTTCTCACTCTTCTGGGGAATGGCATCATCCTGGGACTCATCTGTTTG
GACTCCCATCTGCACATTCCCATGTACTTTTTCCTCTCACATCTGTCCAT
TGTTGACATCTCCTATGCCTCAAATAATGTACCCAAGATGCTTGTGATTC
TACTGAACAAGGGCAAAACCATATCTTTTGCTCCCTGCATAATGCAGATA
TTTTTGTATTTGGCTTTTGCCCATGTGGAGTGTCTCATCTTGGTGGTGAT
GTCCTATGATCGTTATGTGGCCATCTGCCATCCACTCAGATATACAGTCA
TCATGAGCTGGAGATTGTGTACTACCCTGACTATCATCTCCTGGGCATTC
AGCTTCCTCCTTGCCTTGGTCCATGTGGTTCTCATTCTGAGATTACCCTT
CTGTGGACCCCAGGAAGTAAATCATTTCTTCTGTGAGATCCTGTCTGTCC
TCAAGCTTGCCTGTGCTGATACTCAACTTAACCAACTTGTTATTTTTACA
GCATGTGTGTTTATCTTAGTTGGACCTCTTTGTTTAGTCCTGATCTCCTA
CATGAGGATCCTCTCTGCCATCCTGAGGATCCAGTCTGGGGAAGGAAGGA
AGAAAGCATTCTCCACCTGCTCCTCTCACCTCTGTGTAGTTGGACTCTTC
TTTGGCAGTGCCATCATAATGTACATGACCCCCAAATCCAGCCATCCTGA
GGAACAGCAGAAAATACTGTCCCTATTTTATAGCCTTTTTAACCCCATGT
TAAATCCCCTAATCTATAGCCTGAGGAATGCAGAGGTGAAGGGTGCTCTG
AGGAGGATGTTAAAAAAGGAAAACCATTCCTCAAAAATG
>Modo-OR2A46|Location= scaffold_12761:1519662-1520588|Strand= +|Fam= 2|Subfam= A|Pseudo = no
ATGAACAATCATACAGTGGTTACAGAATTCATTCTGATGGGATTTCCTGT
TGGCCCTGACATGCGAATTCTTCTTCTTGGGCTCTTCTCTCTGCTGTATG
CCTTCACCCTATTGGGAAATGGAATAATCTTGGGTCTCATCTATATAGAA
ACCCGACTCCACACCCCCATGTATTTATTCCTTTCCCATTTGGCCATTGT
TGACATCTCCTATGCCTGCAACACTGTGCCCCAGATGCTAGCAAACCTAC
TAGACCCAATTAAGCCCATCTCTTATTCAGGATGCATAACACAGACTTTC
CTCTTTTTGACTTTTGCCCTCACAGAATGTCTTCTCTTGGTAGTGATGTC
TTATGATCGCTATGTGGCAATCTGCCACCCCCTCAGATACTCTGTCATCA
TGAGCTGGAGGGTGTGTTTCACTTTATCATTGACCTCCTGGGCCCTTGGA
TCTCTTCTGTCCCTGGCCCATCTAATTTTATTACTGCCCATGCCTTTCTG
TGGTCCCCAGAAAATCAACCACTTCTTTTGTGAAATCTTAGCAATTCTCA
AACTTGCCTGTGCTGACACCCATATCCTTGAGACGTTGGTCTTGGTTGGG
GCTACTTCTGTGTTGGTGGGGCCCCTTTCATCAATTGTGCTCTCCTATAT
TCGAATCATCTGTGCTATCCTGACTATCCAGTCAAGAAAGGGAAGACAGA
AAGCCTTTTCTACCTGTTCCTCCCATCTCTGTGTAGTAGGACTCTTCTAT
GGCACTGCTATCATTATGTACATTGGGCCCAAGCATGGAAACCCAAAGGG
GCAAAAGAAATATCTCCTCCTATTCCATAGTCTATTTAACCCCATGTTGA
ACCCCCTTATTTATAGTCTGAGGAACAATGAAGTAAAGGGAGCCCTGAAG
AGAGTTCTAGGAAAAGGGAGACCATCC
>Modo-OR2A47P|Location= scaffold_12761:1543394-1544372|Strand= +|Fam= 2|Subfam= A|Pseudo = yes
ATGTGGGAAAATCAAACACTGATCACAGAATTTATTCTTCTGTGATTTCC
CATGAGACAAAAGATAAAGACATTCCTCTTTATGCTCTTATCTTTGTTTT
ATGCTCTCACTCTTCTGGGAAATGGCACCATGCTAGGACTCATCTGTCTG
GACTCCCATCTTCATTTTCCCATGTACTTCTTTCTCTGACATCTGTCCAT
TGTTGATATCTCCTATGCCTCAAGCCTTGTACCAAAGATATTTGTGACCC
TATTGAGCAAAGATGGAGCCATTTCCTTTGCTCCTTGTATAATGCAGATG
TTTTGATATTTGGGTTTTGCACATATGGAGTGTCTTCTCTTGCTAGTGAT
GTCCTATGAGCATTATGTGGCTATCTGCCATCCCCTCAGATATACAGTCA
TAATGAGCTGGAGATTGTGTACAACTCTGACCATCATTTCCTGGACATGC
AGTTTTCTCCTCTCTGTAGTACACGTTGTTCTCATTCTGAGAATACCGTT
CTGTGGACCCCTGGAAATCAACCACCTCTTCTGCCAGATATTGTCTGTGC
TCAAGCTTGCCTGTGCTGATACTCGGCTTAACAAACTTGTTATCTTTATA
GCCTCCGTGTTTGTCCTAATTGGACCTCTATGTTTAGTCTTTATTTCTTA
TGTGCACATTCTCTGTGCCATCCTGAGGATCCAGTCAGGGGAAGGACGAA
AGAAAGCATTCTCCACCTGTTCCTCCCACCTCTGTGTAGTTGGACTCTTC
TTTGGCACTGCTATCATACTATACATGACCCCCAAATCCAGCCATCCTGA
GGAACAGCAGAAAATCCTTTCCCTATTTTATAGCCTTTTAATCCTATGTT
GAATTCACTGATCTATAGAATGCAGAGGTGAAGGGTGTTCTGAGGAGAAT
GTTGGAGAAGAAAAATCATTCACTCAAACTTGTGACTTATTCAGAACCAA
TTCCACTTCATCAGTACCTTTTGTGCTGT
>Modo-OR2A48|Location= scaffold_12761:1457253-1458176|Strand= +|Fam= 2|Subfam= A|Pseudo = no
ATGAATCAGACGTTAGTCAAGGAATTCATTTTGATGGGATTTCCTGTTGG
ACATGACATACAGATGTTCCTGTTTGGGCTCTTCTCTCTGCTATATGCCT
TCACTCTGATGGGGAATGGAGTAATCTTTGGACTTATATGTCTGGATTCC
CGACTCCGTACTCCCATGTATTTCTTCCTCTCACATTTGGCCATTGTTGA
CATTTCCTATGCCTGCAACACTGTGCCCCAGATGCTAGCAAACCTACTAG
ACCCAATTAAGCCCATCTCCTATGCAGGATGCATAACACAGACTTTTCTC
TTTTTGACTTTTGCACACACAGAATGTCTTCTCTTAGTGGTGATGTCTTA
TGATCGCTATGTGGCAATCTGCCACCCCCTCAGGTACTCTGTCATCATGA
GCTGGAGAGTATGTATCACCCTTGCCCTGACTTCTTGGGTCCTTGGATGC
CTTTTGGCTTTGGTTCATCTATTTTTATTATTGCCGCTGCCATTCTGTGG
TTCTCAAAAAATCAACCACTTTTTTTGTGAAATCATAGCAGTTCTCAGAC
TTGCCTGTGCTGATACCCACATCAATGAGATTCTGGTCTTGGCAGGGGCT
GCTTCTGTATTGGTGGGGCCCCTTTCTTCAATTGTGATCTCCTATATACG
AATCATCAGTGCAATCCTGCATATGCAGTCAAAAGAGGGGAGACAAAAGG
CATTCTCTACTTGCTCTTCTCATCTCTGTGTAGTAGGACTTTTCTATGGC
ACCGCCATCATTATGTACATTGGACCCAAGCATGGAAGCCACAAAGGACA
AAAGAAATATCTTCTCCTATTCCATAGCCTATTTAATCCCATGCTGAACT
CCCTTATATATAGTCTGAGGAACAATGAAGTAAAAGGTGCCTTGAAGAGA
GTTTTGGGGAAGACGAGATCATCA
>Modo-OR2A49P|Location= scaffold_12761:1422100-1422939|Strand= +|Fam= 2|Subfam= A|Pseudo = yes
ATGGAGAACAACCAGACCACAGTGACATTTCATTCTCCTAGGATTTCTTG
TTAACTCAAAGATGAAGATGTTTCTTTTTGAACTTCTTATTTTAATCCTC
TATACCTTCACTTTGCTGGGAAATGGAGTCATTCTGGGACTGATTTTTTT
TTACTCCAGACTTCATACTCCTGTGTCCTTTTTCTTCTCTCAGCTGGCTC
TTGTTGACATCTGTCATGCATCAAACATGGTCCCCCTGATGTTGGCAAAT
CTCTTAGATCCAGGCAAGCCCATATCTTTTGCAGGGTGCATAATGCAGAC
CTATTTTTTTGTTATTTGCCCTCACAGAATGTGTTCTGCTAGTAATGATG
AGCTATGACTGGTACATGGCCATCTGCCATCCCCTCAGATACACTCTTCT
TATTAGCTTGGGTGTATGTATTATACTGGCTATCACATCTTGGGCATGTG
AATCCCTCCTGGCCTTGGTCCATGTGGTTCTTCTCCTTCAATTGTCTTTC
TGTGGGCCTCAAGAAATCAATCATTTCTTCTGTGAACTCCTTTCTGTACT
GAAACTTGCCTGTGTAGACATATGGCTCAACAAAATGGTCATCTTTCTTG
CTAGAGTGTTTATCTTAATTGCGCCTCTCTGCTCAGTCCGAATATCCTAC
CTACATATCTTTGGTACTATTCTGAAGATCCAGTCAAGGGAAGGAAGAAA
GAAAGCCTTCTTCACTTGCTCCTCCCATCTCTGTTATTGGTCTTTACTTT
GGTAGTGCCATTATCATTTACATGACACCTACCTCCAGGAATTCTGAGGA
GCAAAAGAAAATTCTTTTCTTGTTTTACAGCTTCTTTAAT
>Modo-OR2AF2|Location= scaffold_11989:344207-345145|Strand= +|Fam= 2|Subfam= AF|Pseudo = no
ATGGATGGGCTACAGAGAACTAACTACTCTGAGGTCACTGAATTCATCCT
GGTGGGTTTTTCCCAGAAGCCCCATGTGCAAGTTGCCTTCTTCACTGGGT
TGCTGTGTTTCTACATCTTCACAGTTTGGGGGAACAGCCTCATCATCACT
GTGATCCAAAGGGACACTCAGCTGCACACCCCCATGTACTTTTTCCTCAG
CAACCTGTCCTTCCTTGACATCTGCTATACCACCAGCTGGGAGCCTTATG
TGTTGGCCCAGTGTTTCAAGGACTTCCCCACCATCTCCTACACCAGCTGC
TATGCCCAGATGACCATTTCCCTGTTCCTGGGGATGACTGAGTGTCTCCT
CCTTGCCATCATGGCCTATGATCGGTTTGTTGCCATCTCCAACCCTCTGC
GCTACACTGTCATCATGAGCAACCAGGTCTGCTTGCAGATGGCAGTGGGT
ACCTGGGCTGGTGCCTTCCTCTTATCTGTAATGCCAATTGTTGCTATTCC
AGCTCAATACTGTGGGCACAATGTCATTAACCATTTCACCTGTGAGATCC
AAGCCTTGTTAAAGCTTGTATGCTCAGACACCCCCATGAGCCTGATCCTG
GGTCTGGTCATTAGTACTTTTACACTGCCCCTACCCTTCACCTTTATCCT
CATCTCCTACATCCGCATTGTGGCAGCTGTGCTCAGGATTCGCTCCACAG
AGGCCAGGCTCAAAGCTTTCTCTACCTGTGGTTCCCACTTGACAGTAGTG
ACCATATTTTATGGGACAGCCATCTATATGTACTTGAAGCCCCAATCTAA
AGAGTCTCAGGACCAGGACAAAGTCATCTCAATACTTTATGGAGCAGTTA
CCCCCATGTTGAACCCTCTCATTTATACCCTAAGGAATAAGGATGTGAAA
GGTGCCCTCAGGAAATTGATTGGAGGAAAAGAAAAATCT
>Modo-OR2AG1P|Location= scaffold_13296:7007949-7008879|Strand= -|Fam= 2|Subfam= AG|Pseudo = yes
AATACCACCTTAGTAAATAGTTTTTTCCTCATTGGAATTCTACAGGACGA
GCAAGTCTCCTGAGGTTGTCTGTGCAGTAATTACACTCCTCTACCTGATT
GCCATGGCTAGTAATGGCCTCCTGCTCCTCTTGATCACTTTGGACAATCG
GCTCCATATGCCCATGTACTTCTTGCTCAGCCAGCTCTCACTTATGGATC
TGCTCTTCACATCCGTTGTTGCCCCCAAGACACTGGTTGATTACCTGTGT
GGACAAAACACTATTTCTTTTATAGGTTGTGGGCTTCAGATGTTTTTGGC
ACTGACACTTGGGGGTGCAGAAGATATATTGTTGGCTTTCATGGCATATG
ACCGCTACGTGGCTATTCGTTACCCTCTGAATTATATGGTATTAATGAGA
CCAGCTGTTTGCTGGTCTATGGTAGCTATATCCTGGCTCTTGGCATCTCT
GAGTGCCCTTGTGTATACCATTTATACAATGCACTTCCCTTTCTGTAGGA
CCCAAGAGATCCATCACCTGCTTTGTGAAATCCTTCCGTTACTAAAGCTG
GCATGTGCTGACACATCTCAGTATGAGCTAATGGTATACACAATGGGTGT
GACCTTCCTCCTGATCCCCCTCTCTGCTATTGTTGCATCATATACTTTAG
TCTTATCTGCTGTGTTCCACATGCCCTCAGCACAGGGGAGACAGAAAGCT
CTCCTTACCTGTTCATCCCACTTGACAGTAGTTGGGCTATACTATGGAGC
TGCCATATTCATGTATGTCCTGCCCAGTGCCTACCACAGCCCTAGGCAGG
ACAATATCCTGTCTGTGTTCTACACCATTATCACTCCTGCCCTAAATCCT
CTTATCTACAGCCTGAGGAACAAGGATGTGGTGGGGGCTCTGAAGAAGGT
ACTAGGGAAAAATTCCTCAGAGCAGAGATGG
>Modo-OR2AG10|Location= scaffold_13296:7037721-7038662|Strand= -|Fam= 2|Subfam= AG|Pseudo = no
ATGGAATTCTGGAACAccactctagtaaacggtttcttcctcattggaat
tatacaggatagcaggtcccctcaGCTGGTGTGTGTCATAATCATATTCT
TTTATTTGGTAGCCATGGCCACTAATAGTCTCCTACTGCTGTTGATTATT
ATGGATAATAGGCTCCATGTGCCTATGTACTTCTTGCTCAGCCAGCTCTC
ACTTATGGATCTGCTCTTCACATCTGTTGTTGCCCCCAAGACATTGGTAA
ATTACCTTTGTGGACAAAACACCATATCCTTTACAGGCTGTGGGCTTCAG
ATGTTTCTAGCACTGACACTTGGGGGTGCAGAAGATATTCTGTTAGCTTT
CATGGCCTATGACCGCTATGTGGCCATCCGTCACCCTCTGACCTACATGG
TTATTATGAGACCAAAGATTTGCTGGTCCATGGTTGCTACATCTTGGCTT
TTAGCATCTCTGAATGCCCTTGTGCACACCATCTACACCATGCATTTCCC
TTTCTGTAAATCCCGGGAGATTCACCACCTGCTCTGTGAGATCCCTCCAC
TGCTGAAGCTGGCATGTGCTGAAACTTCACAGTACAAGTTCATTCTATAT
ACAACTGGTGTGACCTTCCTTTTGATGCCCCTCTCTGCCATCTTTGCTTC
CTATGCCTTAGTCTTGACTGCTGTGTTCCATATGCCACCAACACAGGGGA
AAGAGAAAGCTTTGCTTACTTGTTCATCCCATCTGACAGTGGTTGGGCTC
TATTATGGAGCTGCCATGTTCATGTATGTCCTGCCTACTGCCTACCACAG
CCCTCATCAGGACAATATCCTGTCTGTGTTCTACACCATTGTCACTCCAG
CCCTGAATCCTCTAATCTACAGTCTGAGGAACAAAGATGTTCTGGGAGCC
CTAAAGAAAGTTCTAGGGAAAGGCCCCTCAGTACAGAGATTT
>Modo-OR2AG11P|Location= scaffold_13296:6974587-6975529|Strand= -|Fam= 2|Subfam= AG|Pseudo = yes
ATGGAACTCTGGAATACCACCTTAGTAAATAGTTTTTTCCTCATTGGAAT
TCTACAGGACAGCAGGTCTCCTGAGGTTGTCTGTGCAGTAATTACACTCC
TCTACCTGGTTGCCATGGCTAGTAATGGCCTCCTGCTCCTCTCTGATCAC
TTTGGACAATCGGCTCCATATGCCCATGTACTTCTTACTCAGCCAGCTCT
CACTTATGGATCTGCTCTTAACATCTGTTGTTGCCCCAAAGACACTGGCT
GATTACCTGTGTGGACAAAACACTATTTCTTTTATAGGTTGTGGGCTTCA
GATGTTTTCAGAACTGACACTTGGGGGTGCTGAAGATATATTGTTGGCTT
TCATGGCATATGACCGCTACGTGGCTATTCGTTACCCTCTGAATTATATG
GTATTAATGAGACCAGCTGTTTGCTGGTCTATGGTAGCTATATCCTGGCT
CTTGGCATCTCTAAGTGCCCTTGTGTATACCATTTATACAATGCACTTCC
CTTTCTGTAAGACCCAAGAGATCTACCACCTGTTTTGTGAAATCCTTCCA
TTACTAAAGCTGGCATGTGCTGACACATCTCAGTATGAGCTAATGGTATA
CACAATGGGTGTGACCTTCCTCCTGATCCCCCTCTCTGCTATTGTTGCAT
CATATACTTTAGTCTTATCTGCTGTGTTCCACATGCCCTCAGCACAGGGG
AGACAGAAAGCTCTCCTTACCTGTTCATCCCACTTGACAGTGGTTGGGCT
ATACTATGGACCTGCCACATTCATGTATGTCCTGCCCAGTGCCTACCACA
GCCCTAGGCAGGACAATATCTTGTCTGTGTTCTACACCATTGTCACTCCT
GCCCTAAATCCTCTTATCTACAGCCTGAGGAACAAGGATGTGGTGGGGGC
CCTGAAGAAGGTACTAGGGAAAAATTCCTCAGAGCAGAGATGG
>Modo-OR2AI2|Location= scaffold_12527:14692-15636|Strand= +|Fam= 2|Subfam= AI|Pseudo = no
ATGAAAAATGAACAGAGCATGGAAGTCAATGATAGTTCAGGAGGATACTT
CATCTTAATGGGTTTTTCTGACCGACCTCAGCTAGAATTGGTACTTTCAT
TATTTTTCTTTGTGTTGTACACCATTACATTGATGGGCAATATGACCATT
ATCATTTTATCTTTTCTGGACTCTCGGCTCCATACACCTATGTACTTCTT
CCTCAGAAACCTCTCCTTCTTAGACATCGGTTTCATTACTAGCGTTGTCC
CCCAAATGCTGATTAACATCTGGGGGCATAATAAAAGAATCAGTTATATT
GGCTGCTTGGTCCAATACTCAGTAGCCTTGGCTCTTGGCTCTACTGAATG
TGTGCTCCTTGCTGTGATGGCTGTGGACCGCTATTTTGCTGTTTGTTGGC
CCTTGCGCTATGCCACTATCATGCATCAACGTCTCTGCCATCTCCTGGCA
GCTACTTCTTGGTTCTCAGGCTTTGCTAATTCAGTCCTCCAGTCATCTTT
GGCAATGGTGTTGCCATTATGTGGCCACCGTCAGGTAGACCATTTCGTTT
GTGAACTACTTGTCATTGTAAGGTTATCTTGTGTGGACACTAGGTCAATG
GAATCCAAAATGTTCATTGCTCGCTTGATCATTTTGGCCATACCTGTCTC
TATCATCCTCACCTCATATGCCCATATTGCTTGGGCAGTGGCAAAGATCC
ACTCAGCTGAGGGACAGAGGAAGGCTTTTAAGACCTGTGCCTCACACTTG
ATGGTGGTTTCATTGTACTTTGGGACTATCATGTTTATATATCTTCAGCC
CAGGAACAATTATTCCCAGGTCCAAGGTAAGGTCCTTGCCCTTATCTATA
CCATTATAGCCCCCTCCCTCAACCCTTTGATATATACACTGAGAAATAAA
GATATTAATAGGGCAATGAAGAAAGTGATGGGGAAACAGGATACT
>Modo-OR2AI3P|Location= scaffold_12514:6702-7615|Strand= -|Fam= 2|Subfam= AI|Pseudo = yes
AATGATAGCTCAGGAGGATACTTCATCTTAATGGGTTTTTCTGACCGACC
TCAGCTAGAATTGGTACTTTCATTATTTTTCTTTGTGTTGTACACCATTA
CATTGATGGGGCAATATGACCATTATCATTTTATCTTTTCTGGACTCTCG
GCTCCACACACCTATGTACTTCTTCCTCAGAAACCTCTCCTTCTTAGACA
TCGGTTTCACTACTAGCGTTGTCCCCCAAATGCTGATTAACATCTGGGGG
CATAATAAAAGAATCAGTTATATTGGCTGCTTGGTCCAATACTCAGTAGC
CTTGGCTCTTGGCTCTACTGAATGTGTGCTCCTTGCTGTGATGGCTGTGG
ACCGCTATTTTGCTGTTTGTTGGCCCTTGCGCTATGCCACTATCATGCAT
CAACGTCTCTGCCATCTCCTGGCAGCTACTTCTTGGTTCTCAGGCTTTGC
TAATTCAGTCCTCCAGTCATCTTTGGCAATGGTGTTGCCATTATGTGGCC
ACCGTCAGGTAGACCATTTCGTTTGTGAACTACTTGTCATTATATAGTTT
ATCTTGTGTGGACACTAGGTCAATGGAATCCAAAATGTTCATTGCTCGCT
TGATCATTTTGGCCATACCTGTCTCTATCATCCTCACCTCATATGCCCAT
ATTGCTTGGGCAGTGGCAAAGATCCGCTCAGCTGAGGGACAGAGGAAGGC
TTTTGAGACCTGTGCCTCACACTTGATGGTGGTTTCATTGTACTTTGGGA
CTATCATGTTTATGTATCTTCAGCCCAAGAACAATTATTCCCAGGACCAA
GGTAAGGTCCTTGCCCTTATCTATACCATTATAGCCCCCACCCTCAACCC
TTTGATATATACACTGAGAAATAAAGATATTAATAGGGCAATGAAGAAAG
TGATGGGAAATACC
>Modo-OR2AI4|Location= scaffold_4551:5321-6247|Strand= -|Fam= 2|Subfam= AI|Pseudo = no
ATGGAAATAGCCAATGACAGCTCAGATGATTTCATCTTAGTGGGTTTCTC
TGAACGACCAGAATTAGAATTGATTCTCTCACTCTTTGTCTCCTTGTTCT
ACATTATAACCCTGACAGGTAACACTGCTATCATTCTGCTCTCTCTCCTG
GACTCCAGGCTCCACACTCCCATGTACTTCTTCCTCAGAAACCTTTCCTT
TCTAGACCTCTGCTTCACCACTAGCATTGTCCCTCAAATGTTAGTGAATA
TCTGGGGAGGAAGCAAAAAGATCAGCTACTCTGGATGTATGGTCCAGTAC
TGGGTGGCTTTGGCTCTTGGCTCCACTGAATGTGTGCTCCTTGCGGTGAT
GGCTGTTGATCGTTATGTTGCTGTTTGTTGGCCCCTACGCTATGCTATGA
TCATGCATCCACGCCTCTGCCACCTCCTAGGGGCTGCTTCCTGGTCTAGT
GGCTTTGCCAACTCCGTCCTACAGTCATCACTGGCCATGGTGCTACCTCT
ATGTGGCAACCGAAGAGTGGATCATTTCTTCTGTGAGTTATTGATCATTG
TCAAACTTTCCTGTGTGGACACTGGCCCAACAGAGTCTAAGATGTTCATT
GCACGCCTTATCATTCTTGCCATGCCTGTCTCCATTATCTTAACTTCATA
TGGGTGCATTGCATGGGCAGTGATGAAGATCCGTTCAGCTGAGGGAAGAA
AGAAGGCCTTTGGTACTTGTGCATCACATCTCCTAGTAGTGTCACTTTTC
TATGGGACAATCATGTTTGTATATCTACAGCCCAAAAACAATTACTCCCA
GGACCAGGGAAAGATCCTTGCAGTGCTCTATACAATTCTAGCTCCCACCC
TCAACCCTCTGATCTATACCCTAAGGAATAAAGATGTGAAGAAAGCAGTA
AAAAAATTAATAGGGAAGGAGCAGGCA
>Modo-OR2AI5P|Location= scaffold_12494:359703-360634|Strand= +|Fam= 2|Subfam= AI|Pseudo = yes
ATGGAAATAGCCAATGACAGCTCAGATGATTTCATCTTAGTGGGTTTCTC
TGAACGACCAGAGTTAGAATTGATTCTCTCACTCTTTGTCTCCTTGTTCT
ACATTATAACCCTGACAGGTAACACTGCTATCATTCTGCTCTCTCTTCTA
GACTCCAGGCTCCACACTCCCATGTACTTCTTCCTCAGAAACCTTTCCTT
TCTAGACCTCTGCTTCACCCTAGCATTGTCCCTCAGATGTTAGTAAATAT
CTGGGGAGGAAGCAAAAAGATCAGCTACTCTGGATGTATGGTCCAGTACT
GGGTGGCTTTGGCTCTTGGCTCCACTGAATGTGTGCTCCTTGCGGTGATG
GCTGTTGATCGTTATGTTGCTGTTTGTTGGCCCCTACGCTATGCTATGAT
CATGCATCCACGCCTCTGCCACCTCCTAGGGGCTACTTCCTGGTCTAGTG
GCTTTGCCAACTCCCTCCTACAGTCATCACTGGCCATGGTGCTACCTCTA
TGTGGCAATCGAAGAGTGGATCATTTCTTCTGTGAGTTATTGGTCATTGT
CAAACTTTCCTGTGTGGACACTGGCCCAACAGAGTCTAAGATGTTCATTG
CACACCTTATCATCCTTGCTATGCCTGTCTCCATTATCTTAACTTCATAT
GGGTGCATTGCATGGGCAGTGATGAAGATCCATTCAGCTGAGGGAAGAAA
GAAGGCCTTTGGTACTTGTGCATCACATCTCCTAGTAGTGTCACTTTTCT
ATGGGACAATCATGTTTGTATATCTACAGCCCAAAAACAATTACTCCCAG
GACCAGGGAAAGATCCTTGCAGTGCTCTATACAATTCTAGCTCCCACCCT
CAATCCTCTGATCTATACCCTAAGGAATAAAGATGTGAAGAAAGCAGTAA
AAAATTAATGGGGAAGAAGCAGGCATAGGGAC
>Modo-OR2AJ2P|Location= scaffold_14464:313105-314026|Strand= -|Fam= 2|Subfam= AJ|Pseudo = yes
AATCATACTTTTTCTAAAGATTTCATCCTATTAGGAATATTGGATCCAAA
CAAATATGGATTTCTATTCTTGTCATTTCTTCTCATCATTTTTATGGTGG
CAATAACGGGGAACTCAATCTTGATACTTCTTATCCGCCTTGACATCCAG
CTCCACACTCCAATGTACTTCTCTACTCAGTCATCTCTCCTTCATGGACA
TTTTGCACATCTCGAACATCTTTCCCAAGATGGCAAACAACTTCATATCT
GGCAGGAAGTCTATCACATTTACAGGTTGTGGGTTCCAGGTCTTCTTCTC
CCTAATCTTCCTGGGTGCTGAATGCCTTCTTCTCACAGTCATGTCGTATG
ATCGCTACGTAGCCATCTGCCATCCATTGCGTTATCCCATTCTCATGAGC
CATCGGATCAGTGTCATTATGGCTGCTTCATGCTGGCTCGTGGCAATCAT
CAACTCTACAATTCATACAACTTATGTACTCTACATCCCCTTTTGTGGCA
CAAGGGCCATTGACCACTTTTTCTGTGAAGTTCCAGCCATGTTGAAACTT
TCCTGTGTTGACACATCACATTATGAAAGAGGAGTCTATGTGAGTGCTGT
ATTCTTCCTCTTAATTCCTTTTTCCATCATTCTTGCCTCCTATGGTCAGA
TTCTCCGTACTGTGCTTCACATTAAATCTATGGAGGCCCAGAAAAAAGCC
TTCTCCACTTGTTCCTCCCATCTGACTGTGGTTGTCATGTACTATGGGCC
ATTTATCTTCACATACATGAGGCCAAAGTCTTATCATACTCCAGGCCAGG
ACAAGATCTTGGCTGTCTTATATACTATCCTCACTCCCATGCTCAACCCT
ATGATCTATAGCCTCAGAAATAAAGATGTCTTATGTGCCATGAAGAAGGT
TTTAGGAAGTGTTCTCATGCAC
>Modo-OR2AJ1P|Location= scaffold_16679:14032-14419|Strand= -|Fam= 2|Subfam= AJ|Pseudo = yes
gaaatttcaagatttacaAAACTCTCCTGTGTTGACACATCACATTATGA
AGGGAGGAGTCTATGTGAGTGCTGTATTCTTCCTCCTAATTCCTTTTTTC
ATCATTGTTGCCTCTTATGGTCAGATTCTCCATACTGTGCTTCACATTAA
ATCTATGGAGGCCCAGAAAAAAGCCTTCTCCACTTGTTCCTCCCATCTGA
CTGTGGTTGTCATGTACTATGGGCCATTTATCGTCACATACATGAGGCCA
AAGTCCTATCATACTCCAGGCCAGGATAAGATCTTGGCTGTCTTATATAC
AATCCTCATTCCCATGCTCAACCCTATGATCTATAGCCTCAGAAATAAAG
ATGTCTTATGTGACATGAAGAAGGTTTTAGGAAATGCT
>Modo-OR2AJ3P|Location= scaffold_16679:15609-16192|Strand= -|Fam= 2|Subfam= AJ|Pseudo = yes
ATATTGATATTGGAAGAAAAGAATCATACTTTTTCTAAAGATTTCATCCT
ATTAGGACTATTGGATTGAAACAAATATGGATTACTATTCTTAACACTTA
TTCTCATCATTTTTATGATGGCAATAATGGGGAACTCAATATTGATACTC
CTTATCCACCTTGACATCTGGCTCCTACTCAGTCATCTCTTTCATGGACA
TTTTGCACATCTCGAACATCTTTCCCAAGATGGCAAACAACTTCATATCT
GGCAGGAAGTCTATCACATTTACAGGTTGTGGGTTCCAGGTTTTCTTCTC
CCTTATCTTCCTGGGTGCTGAATGCCTTCTTGCAGTAATGTTGTATGATC
ACTATGTAGCCATCTGCCACCCATTGCGTTATCCCGTTCTCATGAGCCAT
CGGATCAGTGTCATTATGGATGCTTCATGATGGCTTGTGGGAACCATCAA
CTCTACAATTCACACAACTTATGCACTGCACCTCCCCTTTTGTGGCACAA
GGGCCATTGACCATTTTTTTTTGTGAAGTTCCAGCCATGTTGaaactcta
agatttaaaattgttgtctgccataaactgtggc
>Modo-OR2AT9|Location= scaffold_13288:10261-11220|Strand= +|Fam= 2|Subfam= AT|Pseudo = no
ATGACCCACTGCGGTAACCAAAGCATACCATCTCATAAGACTGTCTTCAT
ACTGCTAGGCTTCCCAGCTCTTCAGGAGACACCTCTCCCACTCTTCTTCA
CCGTCTTGGCCCTATACACTTTCATTGTTGTGGGCAATGTATTAATCCTA
GTGGCTGTGGTTGGAGATCCAAGACTCCACAAGCCCATGTATTTCTTCCT
CTGCAACCTCTCAGCTGTAGATATCCTCTTTACAACCACCACTGTGCCCA
AGATGCTGGCCATGTTCCTCTTCCAACATAATACCATCTCCTTTGAAGGC
TGCTTCCTACAGATGTACAGCTTCCATTCCCTTGGGGTCATGGAATCTTT
CATCCTGGTAGTCATGGCTTATGATCGCTATGAAGCCATCTGCCACCCAC
TGCACTATCCTGTCCGTATGACTCCACAGGCCAATGCCAGGCTGGCAGCA
AGTGCCTGGGCTATGGCACTGGTCATCCCCGCCCCAGTGATGGTGGAGAC
TTCACAGTTAGAATACACAGCCAGGGCCACAGTGGAGCATTGTTTCTGTG
ACCACCTTGCTGTAGTAAGGGCTGCCTGTCAGGATGCTGGGACTGAGCAG
CAGACTTTTATTGGCTTCTGCATTGCCATGACTGTTTCATTGGTGCCTCT
GTTCCTAGTTCTATTTTCCTATGGCAAGATCCTGGCTTCTATTCTAAGGA
TTGCCTCCCAGGAAGGTCGGGCCAAGGCCTTTTCTACTTGTACATCCCAC
CTTATGGTTGTTGGTACGTACTATTCATCCATTGCTGTGGCCTATGTGTC
CTACCAAATGGAGATGGCCATTGACCTTCATGTGCTCAGCAATGTCATTT
ATGCCATCCTGACTCCCATGTTGAACCCCCTCATCTACACACTGAGGAAC
AAGGATGTAAAGGAGGCCATTAAGACAGTCTTCCAACATGTGTTTTCTCA
TTTGAAGAAC
>Modo-OR2AT10P|Location= scaffold_13288:61492-62442|Strand= +|Fam= 2|Subfam= AT|Pseudo = yes
ATGACCCACTGCAGTAACCAAAGCATACCATCTCATAAGACTGTCTTCAT
ACTGCTAGGCTTCCCAGCTCTTCAGGAGACACCTCTCCCACTCTTCTTCA
CCTTCTTGGCCCTATACACTTTCATTGTTGTGGGCAATGTATTAATCCTA
GTGGCTGTGGTTGGAGATCCCAGGCTCCACAAGCCCATGTATTTCTTTCT
CTGCAACCTCTCAGCTGTAGATATCCTCTTTTACAACCACCACTGTGCCC
AAGATGCTGGCCATGTTCCTCTTCCAACATAATACCATCTCCTTCGAAGG
CTGCTTCCTACAGATGTACAGGCTTCCATTCCCTTGGGGTCATGGAATCT
TTCATCCTGGTAGTCATGGCTTATGATCGCTATGAAGCCATCTGCCACCC
ACTGCACTATCCTGTCCGTATGACTCCACAGGCCAATGCCAGGCTGGCAG
CAAGTGCCTGGGCTATGGCACTGATCATCCCCGCCCCAGTGATGGTGGAG
ACTTCACAGTTAGAATACACAGCCAGGGCCACAGTGGAGCATTGTTTCTG
TGACCACCTTGCTGTAGTAAGGGCTGCCTGTCAGGATGCTGGGACTGAGC
AGCAGACTTTTATTGGCTTCTGCATTGCCATGACTGTTTCATTGGTGCCT
CTGTTCCTTGTTCTATTTTCCTATGGGAAGATCCTGGCTTCTATTCTAAG
GATTGCCTCCCAGGAAGGCCGGGCCAAGGCCTTTTCTACTTGTACATCCC
ACCTTATGGTTGTTGGTACGTACTATTCATCCATTGCTGTGGCCTATGTG
TCCTACCAAATGGGAGATGGCCATTGACCTTCATGTGCTCAGCAATGTCA
TTTGTGCCATCCTAGCTCCCATGTTGAACCCCCTCATCTATACACTGAGG
AACAAGGATGTAAAGGAGGCCATTAAGACAGTCTTTCAACATGTGATTTC
T
>Modo-OR2AT11|Location= scaffold_13288:90706-91353|Strand= +|Fam= 2|Subfam= AT|Pseudo = no
ATGTACAGTTTCCATACTCTTACAGTCATGGAATCTTTCATCCTGGTAGT
CATGGCTTATGATCGCTATGAAGCCATCTGCCACCCACTGCACTATCCTG
TCCGTATGACTCCACAGGCCAATGCCAGGCTGGCAGCAAGTGCCTGGGCT
ATGGCACTGGTCATCCCCGCCCCAGTGATGGTGGAGACTTCACAGTTAGA
ATACACAGCCAGGGCCACAGTGGAGCACTGTTTTTGTGACCACCTTGCTG
TAGTAAGGGCTGCCTGTCAGGATGCTGGGACTGAGCAGCAGACTTTTATT
GGCTTCTGCATTGCCATGACTGTTTCATTGGTGCCTCTGTTCCTTGTTCT
ATTTTCCTATGGGAAGATCCTGGCTTCTGTTCTAAGGATTGCCTCCCAGG
AAGGTCGGGCCAAGGCCTTTTCTACTTGCACATCCCACCTTCTGGTTGTT
GGTACATACTATTCATCCATTGCTGTGGCCTATGTGTCCTACCAAATGGA
GATGGCCATTGACCTTCATGTGCTCAGCAATGTCATTTTTGCCATCCTGA
CTCCCATGTTGAACCCCCTCATCTATACACTGAGGAACAAGGATGTAAAG
GAGGCCATTAAGACAGTCTTTCAACATGTGTTTTCTCATTTGAAGAAC
>Modo-OR2AT4|Location= scaffold_11938:584261-585214|Strand= +|Fam= 2|Subfam= AT|Pseudo = no
ATGGATGCATGGACCTGTAACAACTCAGATGGTTCCCCCATCTCCTTTTA
TCTGATGGGCATCCCCTCCCTCTCAAAGTCTCTCTTCCTCCCTATCTTTT
TCATCTTCCTTATCCTCTATCTCATTGTCATCGCTGGTAACTTCCTGATC
CTAGTGGCTGTGATGAGTGACTCCAACCTTCACAAGCCCATGTACTTCTT
CCTGACCAACCTCTCAGTCTTGGATATCCTCTTTACTACAACCACCATCC
CCAAGATGCTCTCCCTCTATTTGTTAGGTGACCGAATCCTCTCCTTTCCA
GCTTGCTTCCTACAAATGTACTTCTTCCATAGCTTTTCTTGCTCTGAGGC
CTTTATGCTGGTGGTCATGGCCTATGACCGCTATGAAGCTATCTGTCACC
CATTGCACTATACAGTCCGCATGACCCCACAGGTCAATGCTGGGCTGGCA
GCAAGTGCCTGGTTAGCTGCCCTCCTGCTGCCCATCCCAGCTGTGGTCCA
ATCATCCCAGATGGCCTTTGGTACGCTAGTCCAGGTCTTGCACTGTTTCT
GTGACCATCTGGCAGTGGTTCAGGCCTCTTGCTCAGACCCCACTTTCCAG
ACATTCCTGGGTTTCTGCTGTGCCATGGCTGTCTCCTTCACACCCCTGCT
ACTGGTGGTCCTATCCTATGCTCGAATCCTTATCTCCATCCTGAAGATCA
GCTCAAAGGAAGGTCGGGCAAAGGCCTTCTCCACATGCACATCTCATCTC
CTTGTTGTTGGTACCTACTACACATCTATTATTGTGTCATATGTGGTCTA
CAGAGCAAACCTTCCTGTAGACTTCCACATAATGGGGAATGTGGTGCATT
CCATTTTCACACCTATAGTGAACCCCCTCATCTATACCCTGAGGAACAAG
GATGTCAAAGCAGCCATCACCAAATTCATGAGCCTTTGGAGCAGAGGTTA
CCCT
>Modo-OR2AT6|Location= scaffold_11938:569619-570554|Strand= +|Fam= 2|Subfam= AT|Pseudo = no
ATGGATACAAAAGCCTGCAACAGTTCAGATGGTTCCCCCATCTTCTTTTA
TCTGATGGGCATCCCTTCCCTCCCAAAGTCCCTTTTCCTCCCTGTCTTCT
TCATCTTCCTTATCCTGTATCTCCTTGTCATCATTGGCAACTTCCTGCTC
TTGGTGGCTGTGGTGGTTGACTCCAAGCTTCACAAGCCCATGTACTTCTT
CCTGACCAATCTCTCAGCCCTGGACATCCTCTTTACCACAACCACAATCC
CCAGAATGCTCTCCCTTTTTTTGCTAGGGGATCGCATCCTTTCCTTCCCA
GCTTGCTTCCTGCAAATGTACTTCTTCCATAGCTTTTCTTGCACTGAGGC
CTTTATACTGGTGGTCATGGCCTATGACCGCTATGAAGCTATCTGTCACC
CATTGCACTATACAGTCCGCATGACTCCACAGGTCAATGTCAAGCTGGCA
GCAAGTGCCTGGTTGGCAGCCCTCCTGCTGCCTATCCCAGCTGTGGTCCA
GTCATCCCAGATGGCCTTTGGTACCCTGGTCCAGGTCTTGCACTGTTTCT
GTGACCATCTGGCAGTGGTTCAGGCCTCTTGCTCAGACCCCACTTTCCAG
ACATTCCTGGGTTTCTGCTGTGCCATGGCTGTCTCCTTCACACCCCTGCT
ACTGGTGGTCCTATCCTATGCTCGAATCCTTATCTCCATCCTGAAGATCA
GCTCAAAGGAAGGTCGGGCAAAGGCCTTCTCCACATGCACATCTCATCTC
CTTGTTGTTGGTACCTACTACACATCTATTGCTGTGTCCTATGTGGCCTA
CAGGGCTGACCTTCCTGTAGACTTCCACATAATGGGGAATGTGGTATATG
CCATCCTCACACCTGTGGTGAACCCCCTCATCTATACCCTGAGGAACAAG
GATGTCAAAGCAGCCATCACCAAATTCATGATTCCT
>Modo-OR2AV2P|Location= scaffold_13645:83292-84213|Strand= +|Fam= 2|Subfam= AV|Pseudo = yes
ATGGGCAGAGTGAACCAGACAACAGATTTTATCCTTCTGGGACTTTTTCC
TGAGATCAAGCATCTTGCTGTTCTTATCTCCATTATCTTCCTGATCTACA
TGATAGCTGTTACAGGAAATACTCTGCTGATCTTCCTCATTTTGGGTGAT
TCCCAGCTCCACACTCCTATGTATTTCTTACTGAGCCAGCTCTCCCTCAT
TGACTTGGCTTTGATCTCCACAGTTGTCCCCAACATGATGACCAGTTTTT
TCTCAGGAAGGAGAAATATTTCACAAACTGGATGTGGAACCCAAATTTTC
TTCACTTTAACTCTAGGAATCTCTGAGTGTCTTCTGCTGACCTTTATGTC
CTATGACCGCTATGTGGCTATATGTAATCCCCTTCGTTATTCAGTCATCA
TGAGTCACACTGTCTGTATGCAGATGGTCATTGGGTCCTGGTTAGGGGGA
ACTCTAACATCCTTAGTCCATACAGCCTATGCTATGCATTTCCCCATTTG
TGGCTCCAGAGAGATCCTTCATTTTTTCTGTGAGGTTATGGCCCTACTAA
AGCTTACTTGTGAGGACATCTCAGCCTATGAGAAGTCAGTGGTAGTCTCG
AGTTTTCTGGTAGTTCTTATTCCTTTGAGTCTCATTTTGCTTTCTTATGC
ATTCATCTTCCTCACTGTCCTCCGTATGAATTCCCCTGAAGGAAGGAACA
AAGCCCTAGCCACCTGTTCTTCCCATCTTAGTGTGGTAAGTCTCTATTTT
GGTCCAGCCATATTAATCTACATGAGACCTGGCTCTTCTCAGACACCTAA
GTTGAACCAGGCTCTTTTTTTTGTTTGATTCTATTCTAACTCCCATGCTA
AATCCCATTATCTATAGCTTAAGGAATAGAGATGTCTTGGCTGCTGTAAA
TAAAATATTGAGAAATATGTTC
>Modo-OR2AV4P|Location= scaffold_13645:112505-113440|Strand= +|Fam= 2|Subfam= AV|Pseudo = yes
ATGGAAAAAAGGAATGAGGCATTAAGCACTGATTTCATTCTCCTTGAACT
TTTTCTGGATATGAAACATATCAGCTTTCTTGTTTTGATTATCCTCTTGA
TATACATCATATCCCTCACTGCAAACACTGGCCTGATTTTCCTGGATCCG
CAACTCCACATTCCCATGTACTTCCTGCTCAGTCAGCTTGCAATAATGAA
AGTGACTTTAATCTCTAGCACCGTTCCAAAGATGGTTGATGACTTTTTCT
CAAGAAAGACAAAGATCTCACATGTTACTTGTGTTACCCAGATCTTTTTC
TTCCTAACCTTAGGAATCGCTGAAAGTATCCTCTTTACTCTCATGGCCTA
TGACCACTATGTGGCCATCTGTAAACCTTTGAAATATCCTGTCTTCATGA
GCCACAGAACCTGCATAAAAATGACATGTGTCTCCTGACTTGGAGGTGCC
TTCATATCCCTTGTCCACACAGCCTATGTCATGCATTTTCCCATCTGTGG
TTCCAGGAAAATTCCCGATTTCCTCTGTGAGGTCTACTTTTTCCTGGAAT
CACCTGTGAGGACACTAGAGCCTATGAGAAGGCAGTGGTAGTAACAAGCA
TTGTGGTGCTCCTCATCTCATTGTCACTCATCCTCTCTTCTTATATCCTC
ATTTTCCTCAATGTCCTCTACATGAATTCCCTGAAGGGGAGAAATAAAGC
CCTGACCACTTGTTCCTCTCATTTGACTATAGTGAGCCTCTACTATGGTC
TAGCCAGTATAGTCTACATGAGACCAAGTTACTATCACAGGCCCAAAATA
GACCAGATACTCTTTGTGCTTGGGGTTATCCTCACTCCTATGATGAACCA
TTTACAGTCTGAGAAATAAGGAAGTTGTGGGAGCACTGAAGAAAATTCTG
GAAAAGTGACTGACTACTACTTAGAATTAGAATAGA
>Modo-OR2AV5P|Location= scaffold_13645:4194-5127|Strand= -|Fam= 2|Subfam= AV|Pseudo = yes
ATGGAAAGAGGGAATGCAACATCAACAACAGATTTCATTCTTCTTGGCCT
TTTCCCTGGAATGAAACATATAGATTTTATTATCTCCGTCATCTTCCTAA
TTTACATATTTGCTATTACTGGAAATGTTATCCTCATATTTTTGATCTGG
GCAGATTCCCATCTACACACTCCAATGTATATCCTACTCAGTCAACTTTC
TGTCGTTGATATGGCCTTCATCTCCAGTGTTGTTCCAAAGATGGTTATTG
ACTTTTTCTCAGGAAAGAAAGACATCTCACATCTTGGATGTGGAAGTCAG
ATGTTTTTCTCCTTAATGCTAGGAGGTGCTGAGGGTACCCTTATCACACT
TATGGCTTATGATCGCTATGTGGCTGTCTGTAACCCATTACACTATGTGG
TCATTATGAATCATAACATCTATGTGCAGATGGTTGTTGGATCCTGGATT
GGAGGTACATTAAATTCACTAGTTCAAACAATCTATTCAATGTATTACCG
TTTCTGTAACTCTAAAGAGATAAATTACTTCTTATGTGAAGTCATGGCAG
TTCTAAAGCTCTCTTGTGAGGACACTTCAGCCTGCGAGATGGGATATTAA
TGGCTGGCATTCTGTTTTCCTTATCCCATTAGGATTCATTATGACCTCTT
ACATACTTATCTTCCTTTCTGTCTTGCATATGAACTTCCCTGAGGGGAGG
AATAAAGCCTTAGTAACTTGCTCATTCCACTTGACTGTGATAAGTCTCTA
CTTTGGACCAGGAATCTTCATCTATATGATGCCTCGTTCCGCTCAAATTC
TCAAAATAAATCAGGTACTTTCTATTTTATATGCCACCCTTACTCCTATG
CTGAATCCCCTCATCTATAGCCTGAGAAACAAAGACATGGTAGGATCTCT
AAGGAAGGTCCTGGAGAGGTTCCTGTTCTCTAAA
>Modo-OR2AV6P|Location= scaffold_13645:32301-32784|Strand= +|Fam= 2|Subfam= AV|Pseudo = yes
GCCATTTGCAGAGTGAACTAGACAACAGATTTTATCCTCCTGGGACTTTT
TCCTGAGATCAAGCGTCTTGCTGTTCTTATCCCCATCATCTTCTTGATCT
ACATGATTGCTGTTACAGGAAATGCTGTGCTGGTCTTCCTCATCTTGGGT
GATTCCTGGCTCCTGATGCCTATGTACTTCTTACTGAGTCAGCTCTCTCT
CAATGACTTGGCTTTGATCTCCACAGTTGTCCCCAACATGGTCACCAGCT
TTTTCACAGGAAAGAAAAATATTTTACAAACTGGAAGttacaaggatgat
attggatacttattgtattgttttattagcttagagataagaagtagagt
ggctggcttgagaaagaattggagtttgaagcagagctgagagagcatgt
tgatttcaaatgttgacagttataatcatttttctgtgtcagttactctc
tctggaaatctggagttgGTCtctggcagttggc
>Modo-OR2AV8|Location= scaffold_13645:47461-48408|Strand= +|Fam= 2|Subfam= AV|Pseudo = no
ATGGGCAGAGTGAACCAGACAACAGATTTCATCCTCTTGGGACTTTTTCC
TGAGATCAAGCATCTTGCTGTTCTTATCTCCATCATCTTCCTGATCTACA
TGATTGCTATTACAGGAAATGCTGTGCTGATCTTCCTCATCTTGGGTGAT
TCCCAGCTCCACACTCCTATGTACTTATTACTGAGCCAGCTCTCTCTCAT
TGACTTAGCTTTGATCTCCACAGTTGTCCCCAACATGGTCACCAGCTTTT
TCACAGGAAGGAAAAATATTTCACAAACTGGATGTGGAACCCAAATTTTC
TTCATTTTAACCCTAGGGATTTCTGAGTTTCTTTTGTTGACCTTTATGTC
CTATGACCGCTATGTGGCCATCTGTAATCCCCTTCGTTATTCAGTCATCA
TGAGTCCCACTGTCTGTATGCAGATGGTCATTGGATCCTGGTTAGGGGGG
ACTCTAACATCCTTAGTTCATACAACCTATGTTATGCATTTTTCCATTTG
TGGCTCCAGAGAGATTCTTCATTTCTTCTGTGAGGTTATGGCCCTACTAA
AACTTACTTGTGAGAACACCTCAGCGTATGAGAAATCAGTAGTAATCTCA
AGCTTTCTGGTAGTTTTTATCCCGTTGAGTCTCATTTTGCTTTCTTATAC
ATTCATCTTCCTCACTATTCTTCGTATGAATTCCCCTGAAGGGAGGAGCA
AAGCCCTAACCACTTGTTCTTCCCATCTTAGTGTAGTAAGTCTCTATTTT
GGTCCAGCTATTTTAATTTACATGAGGCCAGGCTCTTCCCAGACTCCTAA
ATTGAACCAGGCTCTGTTTTTGTTTGATTCCATTCTTACTCCCATGCTCA
ATCCTATCATCTATGGCTTAAGGAATAAAGACGTGTTGGCAGCTATAAGG
AAAATATTGAGAACTATATTCTCACGAGGAAAGATTCAGAGACACTTA
>Modo-OR2AV7P|Location= scaffold_13645:33185-33998|Strand= +|Fam= 2|Subfam= AV|Pseudo = yes
tttataagagtctctttagtgtccttcgatctggttctcacatttgagct
tcacttcactTTATCAGTGAATATACTTCTGATTATATAAAAGTATCCAa
acagttttgaacctgtattggcaagtttttccatttatttttatgtaact
tgccattattatttttacaatGTAGAACCCAAATTTTCTTCATTTTAATC
CTAGGGGTTTCTGAGTTTCTTCTGCTGACCTTTATGTCCTATGACCGCTA
TGTGGCCATCTGCAATCCCCTTCATTACTCAGTCATCATGAGTCACACTG
TCGTATGCAGATGGTCATCGGGTCCTGGTTAGGGGTAACTCTAACTTCCT
TAGTCCATACAGCCTATGCTATGCATTTCCCCATTTGTGGCTCCAGAGAG
ATTCTTCATTTCTTCTGTGAGGTTATGGCCCTACTAAAGCTTACTTGTGA
GAACACCTCAGCGTATGAGAAATCAGTAGTAATCTCAAGCGTTTCTGGTA
GTTTTTATCCCTTTGAGTCTCGTTTCACTTTCCTATACATTCATCTTCCT
TACTATTCTTTGTATGAATTACCCTGAAGGGAAGAACAAAGCCCTAGTTA
CCTGTTCTTCCCGCCTTAGTGTGGTTAAGTCTCTATTTTGCTCCAGCTAT
ATTAATCTACATGAGGTCAGACTCTACCTAACTCCTAAATTGAACCAGGC
TCTGTTTTGTTTGATTCCATTCTTACTCCCATGCTGAATCTCATCATCTA
TGGCTTTAGGAACAATGATGTGTTGTCAGCTGTAAGGAAAATATTTAGAA
ATATATTTCCACCA
>Modo-OR2B2|Location= scaffold_14804:216905-217846|Strand= -|Fam= 2|Subfam= B|Pseudo = no
ATGATGGATTGGGCAAATGAAACTTTCCCAAAGGAGTTCATTTTACTGGG
TTTCTCAGACTGGCCTTGGTTGGAGATGCCCCTCTTCATTATCTTGCTGG
TCTCCTATACGATGAGCATCTTTGGCAATATGGCCATCATTCTGGTGTCT
TACTTAGATCCCAAACTCCACACACCCATGTATTTCTTTCTCACCAATCT
ATCGCTCTTAGACCTTTGTTATACCACAAGCACAGTTCCTCAAATGCTGA
TAAATATTTGTAGTAAAGTGAAGACAATTAGCTATGGGGGTTGTGTTGCA
CAACTGATAATATTTTTAGCCTTGGGTTCAACTGAGTGTCTTTTGCTGGC
TATCATGTCTTTTGACCGATTTGTGGCTATTTGTCGCCCTCTCCATTATC
AAGTGATAATGCACCAGCGGCTCTGTCTGAAGCTGGCAGCTGCATGCTGG
CTCAGTGGTTTCAGCAACTCTGTGCTTCAGTCCACTTGGACCCTTTTCAT
GCCACGATGTGGTCACTACAAGGTGGACCACTTCTTTTGTGAGGTACCTG
CTCTTCTCAAGTTATCATGTGTTGACATAACAGCTAATGAGGCAGAACTA
TTCTTTATCTGTGTCCTTTTCCTTCTTATCCCCCTGTCACTGATCCTAAT
TTCCTATGGCTTCATTGCCCAGGCAGTATTGAGGATGCGGTCAGCTGAAG
GGAGGCGAAAAGCATTCGGGACATGTGGATCCCATCTTGTGGTAGTGTCA
CTCTTCTATGGCGCAGCCATCTATATGTACTTGCAACCACCTTCATCAAC
TTCTGAAATTTGGGGGAAAATAGTGTCCCTTTTTTATGGTATCATTACAC
CTATGCTGAACCCCCTTATCTATACCTTGAGAAACAAAGATATGAAAGGA
GCCTTTAAGGGCCTCTTAAAAAGATTATTGTTTTTAAAGAAG
>Modo-OR2B4|Location= scaffold_14804:631494-632435|Strand= +|Fam= 2|Subfam= B|Pseudo = no
ATGTGGACCAGCAACCAGAGCTCCTTGGAAGGCTTTGTTCTCCTGGGTTT
TTCTGACCGCCCTTGGCTAGAGAAACCACTATTTGTAATCTTTCTAGTGG
CTTATATATTTGCTCTTTTTGGCAACGTCTCCATAATCCTCGTCTCTCGC
CTAGACCCACAGCTTGATAGCCCAATGTACTTCTTTGTCTCCAACCTTTC
CTTATTGGATCTCTGCTATACCACCAGCACTGTCCCACAGATGCTTGTTA
ACCTCTGGGGCCCAGAGAAAACCATAAGCTATGGTGGTTGTGTTGCTCAA
CTCTATATTTTCCTGGCCTTGGGTTCAACTGAATGTATTCTATTAGCCAT
TATGGCCTTTGACCGTTATGCTGCCATTTGCAAACCCCTCCACTACCCAG
TAATCATGAATCAGAGACGTTGTATACACATGGCAGCTGGGACATGGTTT
AGTGGTTTTGCTAATTCCCTGGTCCAGTCAACACTCACAATGGTAGCTCC
AAGATGTGGCAGGAAAATTGTGGACCACTTCTTCTGTGAGGTGCCTGCCC
TGCTAAAATTAGCCTGCATTGACACCCATGTAAATGAGGCTGAGCTCAAT
GTACTTGGTGCCCTGCTTCTCTTGGTGCCCCTTACTCTTATTCTGGGTAC
TTATGGCTTCATTGCACAAGCAGTGATGAAAATCCGTTCAGCTGAGAGCC
GCTGGAAGGCCTTCAATACTTGTGCCTCTCACCTACTTGTAGTCTCCATG
TTCTACTTCACAGCCATTAGTATGTATGTCCAGCCCCCCTCTAGCTACTC
CCGTGACCGGGGTAAGGTTATGGCCCTCTTCTATGGGATTGTCACCCCTA
CCCTCAACCCTTTCATTTATACTTTGAGGAACAAGGATGTCAAGGCTGCC
CTACGGAGGGCACTGACCAAGGAGTTTTGGATCAAGGCAAGG
>Modo-OR2B8P|Location= scaffold_12494:177947-178874|Strand= -|Fam= 2|Subfam= B|Pseudo = yes
ATGAAGCTGAATAATGAGAGCTCTTTCACTGGGTTCATTTTATTAGGCTT
CTCTGATCAACCGCAGCTGGAGCTTCTCCTCTTTATGCTTCTTCCCAATT
TTCTACCTCTTCACTATAGTGGGAAACACAACCATCATCTTTCTGTCTCA
GCTGGATCCCAGGCTCCACACCCCTATGTATTTCTTTCTCTCCAACCTCA
GCTTCCTAGACCTCTGCTATACTACCAGCATTGTCCCTCAACTTCTGGTC
AACCTATGGGGACCAGATAAGTCTATTTCCTATGTAGGTTGTGCCTCCCA
ACTCTACATTTCCTTAGCTTTAGGGTCTACAGAGTGCATCCTCCTCGGAA
TGATGGCATATGACCGTTATGCTGCTGTCTGCCAGCCACTCCACTACATG
ATCATCATGCATCCTCGGATTTGTAACCAAATGGCAGCCATCTCTTGGCT
CAGTGGTTTTTTCAATTCCCTGATACAGACCACCCTGACTCTCCATGTGC
CCCTCTGTGGAAAGAACAGGATAGATCATTTCTTATGTGAAGTTCCTCCA
CTCCTCAAGCTAGCTTGTGTCGACACTACCATCAATGAAGCTGAGCTCTT
TGTTGTTAGTGTCCTTTTTCTTCTGGTGCCTATATCATTCATCTTGGTAT
CCTATGGACGTATAGTCTGGACAGTTTTACATATGAAGTCAGAATCAGGA
CAGAGAAAAGTATTTTGGACTTGTGGATCACATCTTGTGGTGGTCTCCCT
CTTCTATGGTACAGCTATCTATGCCTACCTTCAACCTACTAACAGTTATT
CCCAGGACCAGGGAAAATTCATATCACTGTTCTATACTGTTATCACACCA
ATGATTAACCCCCTTATATACACACTGAGAAACAAGGATGTGAAAGGGGC
AATAAAGAAAGCTCTACATATGGAATCA
>Modo-OR2B12P|Location= scaffold_12621:35042-35678|Strand= -|Fam= 2|Subfam= B|Pseudo = yes
ATGCCCCTCTTCATTATCTTGCTGGTCTCCTATATGATGAGCATCTTTGG
CAATGTGGCCATCATTCTGGTGTCTTACTTAGATCCCAAACTCCACAAAC
CCATGTATTTCTCTCTCACCAATCTATGACTCTTAGACCTTTGTTATACC
ACAAGTTCAATTCCTCAAATGCTGATAAATATTTGTAATAAAGTGAAGAC
AATTACCTATAATGGTTGTGTTGCACAACTCATAATATTTTTATCCTTGG
GTTCAGCTGAATGTCTTTTGCTGGCTATCATGTCTTTTGACCGCTTTGTG
GCTATTTGTTGACCTCTCCATTATCAGGTGATAATGCGCCAGCGGCTCTC
TCTGAAGCTGGCAGCTGTATGTTGGCTCAGTGGTTTCAGCAACTCTGTGC
TTCAATCCACTTGGACTCTTTTCATGCCACGATGTGGTCACTACAAGATG
GACCACTTCTTTTGAGAGGTACCTGCTCTTCTCAAGTTATCATCTGTTGA
CATAAAAGCAATGAGTCAGAACTATTCTTTATCTGCATCCTTTTCCTTCT
TATCCCCCATCACTGATCCTAATTTCCTATGGCTTCATTGCCCAGGCAGT
ATTGAGGATGTGGTCAGCTGAAGGGAGGAGGAAAGCC
>Modo-OR2B13|Location= scaffold_12494:107661-108587|Strand= -|Fam= 2|Subfam= B|Pseudo = no
ATGAAGCAGAATAATGAAAGCTCTTTCACTGGATTCATTTTATTAGGCTT
CTCTGATCAACCACAGCTGGAGCTTCTTCTCTTTATACTTCTTCTTATTT
TCTACCTCTTCACTATATTTGGAAACACAACTATCATCTTGCTATCTCAG
CTGGATCCCAGGCTCCACACCCCCATGTATTTCTTTCTCTCCAACCTCAG
CTTCCTAGACCTCTGCTACACTACCAGCATTGTCCCTCAACTTCTGGTCA
ACTTATGGGGACCAGATAAGTCTATTTCCTATGTAGGTTGTGCCTCCCAG
CTCTACATTTCCTTAGCTTTAGGGTCTACAGAGTGCATCCTCCTTGGAAT
GATGGCATATGACCGTTATGCTGCTGTCTGCCGGCCACTCCACTACATGA
TCATCATGCATCCTCGGATTTGTAGCCAGATGGCAGCCATCTCTTGGCTC
AGTGGTTTTTTCAATTCCCTGATACAGACCACCCTGACTCTCCATGTGCC
ACTCTGTGGAAAGAACAGGATAGATCATTTCTTATGTGAAGTTCCTCCAC
TCCTCAAGCTAGCTTGTGTCGACACTACCATCAATGAAGCTGAGCTCTTT
GTTGTTAGTGTCCTTTTCCTTCTGGTGCCTATATCATTCATCTTGGTGTC
CTATGGACATATCGTCTGGACAGTTTTACATATGAAGTCAGAATCAGGAC
AGAGGAAAGCATTTTGGACTTGTGGATCACATCTTGTGGTGGTCTCCCTC
TTCTATGGTACTGCTATCTATGCCTACCTTCAGCCTACTAACAGTTATTC
CCAGGACCAGGGAAAATTCATATCACTGTTCTATACTGTTATCACACCTA
TGATTAACCCCCTTATATATACACTGAGAAACAAGGATGTGAAAGGGGCA
ATAAAGAAAGCTCTACATATGGAATCA
>Modo-OR2B11|Location= scaffold_13645:1151018-1151971|Strand= -|Fam= 2|Subfam= B|Pseudo = no
ATGAGAAGTAACAACCAGAGTTTATTGGGGACTTTTACTGGGAATTTCTT
CCTTTTGGGGGTCTCTGATAGACCATGGCTAGAGCTGCCCCTTTTTGTGA
TCCTTCTAATATCCTATGTTCTGGCAGTCCTGGGAAATATTGCCATTATA
TTAGTGTCTCGGCTGGATCCTCTGCTGAGTAGCCCTATGTACATTTTCCT
CAGTCATTTGTCCTTTCTGGACCTTTGCTATACCACCACTACTGTGCCTC
AGATGCTGTTCAACATGGGTAGCTCAAAGAAGACTATCAGTTATAGTGGC
TGCACAGTGCAATATGCCATCTTCCATTGGCTAGGCTGCACTGAATGTGT
GGTCCTGGCTGCCATGGCTTTGGACCGATATGTGGCCATCTGTAAGCCTC
TCCGCTATGCAGTCATCATGAACCGCCCACTATGTCAGCAGCTGGTGGGC
ACTGCCTGGATCAGTGGATTTGGAAATTCTCTGGTTCAAGTTGTACTAAC
AGTACAACTACCCTTCTGTGGACGGCGGGTGCTGAACAACTTCTTCTGTG
AGGTGCCAGCTATGATTAAGTTGTCGTGTGCCAACACATCCATCAATGAT
GCCACATTGGCTGTACTGGTAGCCTTCTTTGTGCTGGTGCCCTTGGTCCT
CATTCTTATCTCTTATGGCTTCATTGCCCAAGCTGTGATGAGAATCAAGT
CCTCCAAGGGGCGGAGCAAAGCTTTTGGGACCTGCTCTTCCCACTTGATA
GTAGTGTCCCTCTTCTATTTGCCTGCCATCTACATGTACCTTCAGCCCCC
CTCTAGCTACTCTCAGGATCAGGGTAAATTCATCTCCCTCTTCTACTCCA
TCATCACTCCTACCCTCAATCCCTTCATCTATACCCTCAGAAACAAAGAT
GTGAAGGGGGCACTGAGAAGGCTTTGGGAAAGGAGTTGGAGACTGTTTCA
GAGG
>Modo-OR2BB1|Location= scaffold_14619:43309-44244|Strand= +|Fam= 2|Subfam= BB|Pseudo = no
ATGGATAAAAGCAATGAAACATCAACAACAGATTTCATTCTCCTGGGACT
CTTCCCTGAGTTCAAATATTCTGGCTTCCTTGTTTCCATTATCATTTCTT
TCTACATCATCGCTTTCACTGGAAACTCTATCTTGATTCTCCTGATATGG
GTAGATTCCCGGCTCCATACACCTATGTACTTCCTACTCAGCCAACTCTC
CATCATTGATGTGGCCTACATATCCAGCTCTGTGCCCAAGATGGCTCTTA
ATTATTACTTAGGTAAAAGAAATATTTCTCGAGTTGGCTGTGGAACTCAG
ATGTTTTTTTGTTTGACTTTGGGGGGTTCTGAATGTCTTCTTCTGACCTT
TATGTCCTATGATCGCTATGTGGCCATCTGTAAACCCCTCCATTACCCCA
TTATTATGTGTCCCAGGATTTGTTTGCATATGGCAGTAGTTTCCTGGGTT
GGGGGTGCTTTAAATTCTCTAATTCAAACAATCTACACCATGCATTTCCC
TGTTTGTGGCTCTAGGGAAATTCACCATTTTTTCTGTGAGATGCCTGCTA
TTTTAAAGCTCTCCTGTGAAGATACCACAGATTATGAGATGGGAATATTT
GTGGTAAGCATTGTATTTATTCTCCTTCCTTTTAGTCTCATTGTGACTTC
TTATACCCTCATCTTCCTCACTATTCTTCACATGAACTCTCCTGAAGGGA
GGAACAAAGCCCTGGCCACCTGCTCCTCTCACTTGACTGTGGTGAGTCTC
TACTTGGGACCAGGCATTGTAGTTTATATGACACCTGGTTCTTCCCATAC
CCCAGAGTTAACTCAAGGTCTCTCTGTATTTTATACCATACTCACACCTA
TGCTGAATCCACTCATCTACAGTCTGAGGAACAAGGATGTTTTAGCATCA
TTAAGAAAGACTATGACAAAGAATCTCATTTCCAAG
>Modo-OR2AZ1|Location= scaffold_14619:65935-66870|Strand= +|Fam= 2|Subfam= AZ|Pseudo = no
ATGAGGAGAAATAATGAGACATCAATGGAAGATTTCATTCTCCTGGGACT
CTTCCCTGAGTTTAGACATTCTGGTATCCTCATTTATATCCTCCTCATGA
TCTATATAATTGCATTTCTAGGAAACTCACTCCTTATTCTCTTAATCTGG
GGGGATTCTCGGCTCCACACCCCTATGTACATTTTACTCAGTCAGCTCTC
CCTAATTGATTTGACCTTAACTTCCACAATAGTGCCTAAGATGGTAACTA
ACTTTTGTTCTGGAACAAAAACTATTTCTTGGATTGGCTGTGGTACCCAG
AGCTTCTTCTTCCTTACATTAGGGATGTCTGAGTGCCTTCTCCTAACCCT
CATGGCCTATGATCGCTATGTGGCTGTCTGCAATCCACTACATTATCCTG
TAATCATGAATTTCACAGTTTGCCTTCAGATGGCAATCGGATGTTGGATT
GGTGGTGCTTTAAGTTCCCTAGTCCATACAGTCTACCCTATGAATTTCCC
CATTTGTGGTTCCCGAGAGATTCATCATTTCTTCTGTGAGGTACCAGTCA
TCCTGAAGCTCTCTTGTGAGGACACTTCAACCTATGAGTTAGTAGTGATG
GTGACAAGTATAGTGTTGCTTGTAGTGCCTTTTAGTCTCATTACAGCTTC
ATACATTGCCATCTTTCTTACTGTCCTCCAGATGAATTCTGTCAAGGGGA
GGAGAAAAGCCTTGGCCATCTGCTCCTCCCACCTAACTGTAGTGAGTCTC
TTTTTTGGACCTAACATTTTCATTTATATGACTCTCAGTTCTTCTCATAG
TCCAGAGCAGGACCAGGCTCTCTCTGTTTTTAGCAATATCCTCACTCCTA
TGTTGAATCCTGTTATCTACAGCTTGAGGAACAAGGAGGTGGTTGCAGCT
TTGAAAAAAGTGCTGGGGAAGTGCACATTATCACTA
>Modo-OR2BD1P|Location= scaffold_12316:128833-129752|Strand= +|Fam= 2|Subfam= BD|Pseudo = yes
CTCTCCACTGGGCCGGCCCTGCAGCCCCTCCTCTTTGCCGCCGTGCTGGC
CTCCTACCTGGCCACCGTCCTGGGCAACGTGCTCCTGGTGTCCCTGATCC
TCCTGGACGGCCGGCTGCACCGGCCCATGTATCGCCTGCTCGCCCACTTG
GCTCTGCTGGATGTGTCCTACGTGAGCAGCACCGTGCCCCAGGCCTTGGC
ACACATGCTGGTCCAGAGGCGGGCCCTCCCCTTCGCCCGCTGCGGGGCCC
AGCTCTATGTGGCCCTGTCTCTGGGCAGCACCGAGGCCATCCTCCTGGGC
CTCCATGGCTGTGGACCGCTGCCTGGCCGTGTGCCGGCCCCTTCACTACG
CCGCCATCATGACGCCGGGGGTGTGCGGGGTTCTGGCGGGTGGCGCCTGG
GCCTTGGGCTTCCTGCTGTCCATGCCCAACGCCGCTGCCGCCCTGCGCAT
TCCCTACTGTGCCGGGCGGCCCTCCCATCGACCATTTTCTTCTGTGAACT
GCCGGCAGTTCTGAGGGTGGTCTTGTGGTCGACTCTGCTCCTAAACGGGG
CCCTGGTCTATGCCATGGGCGTCCCCAATCCTGCTGGGGCCCTTGGGACT
GCATCCTGGCTTCCTACGGCCTCATCCTGGCCACAAGCCCTGCGCCTCGC
CCTCCGCCCGGGGGCCGCCGCAAGGCCCTCTCCACCTGCGGGGCCCATCT
GGCGGTGGTCGGCCTCTTTTACGGAACCGTCATGGCCATGTACCTGAggc
cccgggggcccaccccggccgggcgccACAAGCTCACGGCCGTCTTCTAC
ATCGTGGTCACCCCACTGCTGAACCCCCTCATCTACAGTCTGCGGAACAA
GGATGTGCACCGCGCCGCGAGGTACGCCGTGGCCCGCCTCAAGGGGACGA
GGGCCCAAGTCACAGAACCG
>Modo-OR2BE1|Location= scaffold_16810:625406-626362|Strand= +|Fam= 2|Subfam= BE|Pseudo = no
ATGAACTTGGGCAACCAGACATCTAAAACTGACTTCTTTCTTCTTGGCCT
TTTTAACACCAGTGAACTTCATTATTTCCTCTTTTCTTTGGCTTTTATTA
GCTTCCTTCTTACCCTTTTGAGTAATGGCCTTATGGTCTTCCTAATATAT
GTAGAAGTCCAACTCCATACCCCCATGTATTTCTTTTTGGGCCAGCTCTC
TTTCATGGACATGTTGTTGGCATGTACCACAGTACCTAAGATGGCTACCA
ATTTTTTGTCTGGCAGGAAATCCATTTCCTTTGTGGGCTGTGGCTTCCAG
ATATTCTTTTTCCTCACTCTAGGTGGTGGTGAGTGCTTTCTTCTGGCCTT
CATGGCCTATGACCGCTATGTGGCTATCACCAAGCCTTTGAGATATCCTA
CAATCATGACGAACTGTGTTTGTTGGTTAATGGCAGCTACTTCATGGCTT
TTGGGTGTTTTGGATGGGCTGATCCAGGGCTTAGTGACATTAACATTTCC
CTTCTGTGGACTTCGTGTGATTGATCATTTTTTCTGTGAAGTTCCTGCTG
TCCTGGCCCTGGCTTGTGCCGACACAACAACCTTTGAGACAGTCATGTAT
GTGTGCTGTGTGGGGATGCTTTTGATCCCTTTTCTCATCATTCTTGCTTC
TTATGCCCAGATATTGGTGGCTGTACTCCAAATGACTTCAACAAAAGGCA
AGAAGAAGGCTTTTTCCACCTGTTCCTCCCACTTAGCAGTAGTCATACTC
TTTTATGGGACAGTGATCTCTATCTACATGGTGCCCCATTCCCATCGTTC
GCCTGGGGTAGACAAAACTGTGGCTGCCTTCTACACATTCTTTATTCCTA
CTTTGAACCCTTTCATCTATAGTTTAAGAAATAAGGATGTAATGGGCGCT
CTGGGGAAACTTCTGGGAAAGATCAGGCTATGTCGCAATGAGACAGTTCA
GGTAGTC
>Modo-OR2BE2|Location= scaffold_16810:440407-441444|Strand= +|Fam= 2|Subfam= BE|Pseudo = no
ATGTCATTTCTCATCTCCAAGACCTTCTCCAAATCTCCTTTTCTCAGGTC
CTTCCCTCCTTCATCTACTCCTCGCTATAGAATCATGGAATGGAGTGGCA
ACCAGACCTTCATCACTCACTTTGTCCTTCTGGGCCTCTTCAGTCACACT
CCGCTCCATCACTTCCTCTTCTCCCTCATCATGATCATGTTCCTAGTAGC
GCTGACCGGTAATGGCCTCATGATCCTTCTCATCAACATTGATTCTCGGC
TCCACAGTCCAATGTACTTCTTCCTCAGCTGGCTCTCATGCATGGACCTC
ATGCTCATCTCTACCATTGTACCGAGGATGGCTGTGGACTTCCTTTCGGA
TGGGGGCTACATCAGCTTCACAGGCTGTGGGTTACAGATTCTCTTCTTCC
TCACACTCCTTGGGGATGAGTGCTTCCTGCTGGCCTTCATGGCCTATGAC
CGCTATGTGGCCATCAGCAATCCACTCAGGTACTCCTTGGTCATGAACCA
GCGCATCTGTTGGCTCATGGTGGCCTTTTCTTGGCTCTTTGGTCTGATAG
ATGGGTTAATCCAAGCAGTCTTTACTCTCCATTTTCCCTACTGTGGCTCA
AAAGAAATTGATCACTTCTTCTGTGAGGTGCCGGCTATCCTCAAGCTGGC
TTGTGCTGATACTTCCCTCTACGAATCCATGATCTATGTCTGCTGTGTCC
TCATGCTACTCTTGCCTTTCTCTGTTATCTCTGCCTCCTACCTACGGATC
CTGGTGGCAGTTCTCCAAATGCGCTCCACTGAGGGGAGAAAAAAGGCATT
TGCCACTTGCTCCTCCCACATGACTGTAGTCACCCTTTTCTATGGGGCAG
CCATGGTCACATACATAAGACCCCAGGCATACCACTCTTCCAAGCAAGAT
AAAGTAGTCTCTGCTTTCTACACCATGATCACACCCATGCTCAATCCTAT
GATCTATAGCCTAAGGAACAAAGAAGTAACAGGGGCCCTTAAGAAGCTGC
TGGGCAGGTGTTCCTGCGGTCAAAGAGAAGATTCACAA
>Modo-OR2Z2|Location= scaffold_13645:419934-420800|Strand= -|Fam= 2|Subfam= Z|Pseudo = no
ATGCACCTGTTCCTCTTCAGCATTGTTGTACTGATCTATGTCCTTGCTGT
AACAGGCAATTTGACCATGGTCCTTCTGATCTGGGCAGATTCCAGGCTCC
ATTCACCCATGTACTTCCTGCTCAGCCAACTCTCCTTCCTGGACATTTTC
TTCACCTCAGTCACAGTCCCCAAGATGATCGTGGGCTTCCTCTGGGGTTG
GACGAGTATCTCTTTTGGGGGATGTGGAGCCCAGATGTTCTTTTTCATGT
TCTTGGGGGCAGCGGAATGCCTGCTCTTGGCCCTCATGGCCTATGACCGC
TACGTTGCCATTTGCAACCCACTCCGCTACCCACTACTAATGAGCAGGCG
GACCTGTTGCCTCATGGTAATCGCCTCATGGCTTGGTGGGTCACTGAATG
CTTCCATCCAGACCATTCTGACTTTACAATTTCCCTACTGTGGCTCAAGG
AAGATTGCCCACTTCTTCTGTGAGGTGCCCTCCCTGCTGCAACTTGCCTG
TGCTGACACAGCTGCCTATGAAAAAGTGCTGTTTGTAACAGGAGTGGTAG
TGTTGCTGGTACCCATTGCCTTTATCACTGCGTCCTATGCCCTAATCCTG
GCTGCCGTGCTTCGCATGAAATCCGCTGAGGGGCGCCACAAAGCATTGGC
TACATGCTCCTCCCACCTAACAGTGGTCAACCTTTTTTATGGACCACTTG
TATATACCTATATGTTGCCAGCCTCCTATCACTCTCCAGGACAGGATGAT
ATAGTATCTGTCTTCTACACAGTTTTCACCCCTATGCTTAATCCCATCAT
CTATAGCCTGAGGAATAAGGAGGTCTCAGGGGCAATGAAGAAGGTAATAG
TAAAATGTATAGTCACT
>Modo-OR2BI1P|Location= scaffold_12761:1265919-1266787|Strand= -|Fam= 2|Subfam= BI|Pseudo = yes
TTCATCCCATCCCTAAAAAGTAATCCCTTATCACAGAAATTAATTCCCTC
ATAGAATTTGATCTATTTGTTCATCTGGGAGATGTATATATTCCTCCTTG
GATTCTTCTTTCTGTTATATTCTCTCATCCTGATGGGATTAGTACAATTG
TACTCATCTGTTTGGATTTCTGGGTCCATACTTTCTTGTACTTCTTACAC
CTGTCAATTATTGACAAATCTTCTGCTTCAAAATAAGGGTCAAAGATTTG
TCCCATGCCTCAATCAGACCTTTTTGCATATGATTTTTGCCAACATAGAA
TGTCTTCTCTTTGTATTAATGTCCTTTAATTGGTAGGTGGCAGTATGTTG
CTCTCTTGGGATAATTTGTCATTGTGAGCTAGAGATTGTACACTATTTTG
ATCATCATTTCCTGACCTAGTGGTTCACTCCTGACTCTATTCCATGTGAT
TGTCATCCTGATGTTCCCTTTTGTGGATCTTGAGAAGTCAATCACTTCAT
TTGTCAACTACTATCTATCTCTCAACTAAATCATGCTCTTTATTGTCTGT
GTGATCATCCTAGTTGGGCCCCTCTGTGCTCATCTCCTACATGAATATCC
TCTATGTCATACTTGAGATTCTTTCAGGTGAGAGGAAAATGAAAGCCTTC
TCTACCTGTTTCTCCCATCTCTGTGATACTGGATTCTTCTTTGGAGGTGC
CATTGTCATGGATCTGACACCCAACTTAAGTCACCCTGAGGAAAAACAGA
AAGTTCTTTTCCTCCTGTACAATCGATTCAATCCTATACTGAACCCCTTG
ATATATAACTTGAGGAATGCAGAGGTAAGGGGTTCCTTGAGGAGAATGCT
CAGGAATGAGATAGCATTA
>Modo-OR2BJ1P|Location= scaffold_9593:382558-383479|Strand= -|Fam= 2|Subfam= BJ|Pseudo = yes
ATGAGCCAAACCAATCAGAACTGTGAGACAGAATTCTTCCTCTTGAGAGT
TTCTAATGATCCTCAGATTCAGCTGCTGTTTTTTGCACTGTTCCTGGCAA
TCTGCTTGGGAACCATACTTAGAACCTGGTCCTCACATCCTTGGTTCTGT
TTGACTCATGACTCCACACACCCATATATTTTTTCCTATGTAATTATCTC
TTGCTTATCTCTGCTTCTCAACTACTACACTACCATTCCCCAAACCCTAA
TCCACATATTGCCGAGAAGAAAACTAATTTCTTTCAGAGGTTGAACAGTT
CAATTGCTTTCTAGTATGTTCTTTATATCTACATAGAGTTTGTTATTAGA
TATCATGTCCTATGATTGCTATCTGAAAATCTATGATCAAATGCATTATT
CCTTCATATTGACATGGAGGGTGTGTGGCTTCTTAGCTTTAGAGTATTGA
TCCAGTGGCTTTGTTTTATCCTTTGTTGATAGCACATTCATACTCCTTCT
CCCTTACAAAGGAGATGGCAGAATTGCTCATTTTATTTATGCACTCCTAG
CACTTCTGGTTGTGGCATCTGCAGACACATAGTTCAGAGATGGCTTTTTT
CTTGATGGGTGTGATGACTCTTCTTGTGCTTTTGTCTGTGATCAGTGTCT
CATATATGTGTGTTATAGTATATATGATTAGGATGAAGACAGCTTTAGGG
AAACTCAAGGCCTTCTCTACTTGTGTGTCCCACCTCATTATGGTAATTTT
TTATGGATCAGCAATCATCAACGTGATGACACCTAGGTCTGCAAAGGAAC
TAGGGAATATAGTATATGTGTTCTTTGTAGTGATAAGCCCTATATTCCAT
CCCCTCATATATAACTTGAGGAACAAGGATGTTGTAACCTcctatagtta
cagattaaaattctcgtgggtg
>Modo-OR2C1P|Location= scaffold_15093:1249947-1250916|Strand= +|Fam= 2|Subfam= C|Pseudo = yes
ATGGGAGGAACCAACATGAGCTCCTTTAAAGGCTTTATCCTAAAGGGTGT
CTCTGACCATCCTCAGCTGGAGATGATCTTTTTTGTAGCCATCCTCTTCT
CCTATCTGTTAACTTTGATGGGCAACTTGACCATCATCCTAATATCACGC
TTGGATGCCCGACTTCACACGCCCATGTATTTTTTCCTCAGCAATCTCTC
CTCCCTTGACCTTGCCTTTACCACCAGCTCAGTTCCTCAGATGCTAATGA
ATCTGTGGGGCCCAGACAAAACCATCAGCTATGGTGGCTGTATAACCCAG
CTGTATGTCTTCCTCTGGCTGGGTGCCACTGAGTGCATTCTGTTGGTAGT
GATGGCATTTGATCGCTATGTAGCTATCTGCCGGCCCTTGCACTATATGA
CTATCATGATCCCTCGGCTTTGCTGGCAGTTAGCTGCCATTGCTTGGCTA
NNNNNNNNNNNNNNNNNNNNNNNNNNNNNNNNNNNNNNNNNNNNNNNNNN
NNNNNNNNNNNNNNNNNNNNNNNNNNNNNNNNNNNNNNNNNNNNNNNNNN
NNNNNNNNNNNNNNNNNNNNNNNNNNNNNNNNNNNNNNNNNNNNNNNNNN
NNNNNNNNNNNNNNNNNNNNNNNNNNNNNNNNNNNNNNNNNNNNNNNNNN
NNNNNNNNNNNNNNNNNNNNNNNNNNNNATTTCCTATGGCTACATTGCCC
GTGCTGTCCTGAAGATTCCCTCAGCTGCAGGCCGACGAAAGGCCTTCAAT
ACTTGTGGGCTCCCATCTGATAGTTGTATTCCTGTTCTATGGCTCAGCCA
TTTATGCCTATCTACTGCCAGCCAAGAGTAGCTCCCAAGACCGGGGCAAG
TTCATCTCTTTATTTTATTCAGTAGTTACACCCATGGTGAATCCCCTAAT
CTACACTCTGAGAAACAAGGAGGTGAAGGGGGCACTAAGGAGATTGTTGG
GAAAAGGGAGGGAGCAAGGA
>Modo-OR2C6|Location= scaffold_13645:1372031-1373035|Strand= -|Fam= 2|Subfam= C|Pseudo = no
ATGTTTTTCTCTTTTCTTTCTAGTGCTCCCTTCCAATTAAGAATAATGGA
AAAAATCAATATGAGCATCTCAGAAGGCTTTCTATTGTTGGGCTTCTCTG
ACCGGCCATTATTAGAGATGATTCTTTTCATATTTGTCTCAATTTTCTAT
ATGTTGACCCTTTTGGGAAATGCCACCATCATGCTGGTATCTCACTTAGA
TGCTCGGCTTCACACTCCGATGTATTTCTTCCTCACCAACCTCTCTTTTT
TAGACATTGGTTTCACTACTAGTATTGTCCCTCAACTACTAGTCAACCTC
AGGGGTCCAGAGAAAACAATTAGCTATGCAGGTTGTGTGATCCAGTTCTA
CATTTCCCATTGGCTGGGGGCCACTGAATGCGTCCTCTTAGCAGTCATGT
CCTATGACCGCTATGTTGCTATCTGCCGGCCCCTCCACTACACTATTATC
ATGAATTCAAGGGTCTGCTGGGGTCTAGCCTCCACTGCATGGGTTGGTGG
TCTTTCTACCTCCCTGCTAGGCTCAACACTCACAGTACAACTGCCTCTGT
GTGGGTACAACCGCATCGACCACTTCTTTTGTGAGATGCCCCTCATCATG
CAGCTGAGCTGTGTGGACACCAGTCTCAATGAGCTGGAGATGTATGTAGC
CAGCTTCATCTTTGTCGTGTTGCCCCTGGGACTCATCCTGGTTTCTTATA
GTCAGATTGCTCGGGCTGTGCTGAGGATCAAATCCACTGAGGGGAGGGCC
AAGGCATTTAACACTTGCTCCTCCCACTTGATGATAGTGTTCCTATTTTA
TGGGAGCATCATTTTCATGTATCTTCAGCCTGCTAAGAGCAGTTCACATG
AGCAGGGTAAGTTCGTTTCTCTTTTTTACACTGTGGTGACACCCATGCTA
AATCCACTCATTTATACTTTGAGGAACAAAGATGTGAAAGGAGCCCTGAA
GCAATTGGTAATAGGATCTGGCTGTGGTCCAGTAAAAAAACCGGGGGCCA
TTTCA
>Modo-OR2C7P|Location= scaffold_13254:3444-4380|Strand= +|Fam= 2|Subfam= C|Pseudo = yes
ATGGGAGGAACCAACATGAGCTCCTTTAAAGGCTTTATCCTAAAGGGTGT
CTCTGACCATCCTCAGCTGGAGATGATCTTTTTTGTAGCCATCCTCTTCT
CCTATCTGTTAACTTTGATGGGCAACTTGACCATCATCCTAATATCACGC
TTGGATGCCCGACTTCACACGCCCATGTATTTTTTCCTCAGCAATCTCTC
CTCCCTTGACCTTGCCTTTACCACCAGCTCAGTTCCTCAGATGCTAATGA
ATCTGTGGGGCCCAGACAAAACCATCAGCTATGGTGGCTGTATAACCCAG
CTGTATGTCTTCCTCTGGCTGGGTGCCACTGAGTGCATTCTGTTGGTAGT
GATGGCATTTGATCGCTATGTAGCTATCTGCCGGCCCTTGCACTATATGA
CTATCATGAACCCTCGGCTTTGCTGGCAGTTAGCTGCCATTGCTTGGCTA
GGTGGCCTGGGTAACTCCCTGATTCAGTCAACTTTCACTCTGCAGCTCCC
ACTGTGTGGACACCAGGAAGTAGATAATTTTCTCTGTGAAGTACCAGCTC
TGATCAAGTTGGCCTGTGGTGATACAAACCTCAATCAGGCTTTACTTAAT
GGTGTCTGTGCCTTCTTTACTGCAGTGCCCCTGAGCATCATCCTCATTTC
CTATGGCTACATTGCCCGTGCTGTCCTGAAGATTTCCCTCAGCTGCAGGC
CGACGAAAGGCCTTCAATACTTGTGGCTCCCATCTGATAGTAGTATTCCT
GTTCTATGGCTCAGCCATTTATGCCTACCTACTGCCAGCCAAGAGTAGCT
CCCAAGACCGGGGCAAGTTCATCTCTTTATTTTATTCAGTAGTTACACCC
ATGGTGAATCCCCTAATCTACACTCTGAGAAACAAGGAGGTGAAGGGGGC
ACTAAGGAGATTGTTGGGAAAAGGGAGGGAGCAAGGA
>Modo-OR2C8P|Location= scaffold_12510:47340-48284|Strand= -|Fam= 2|Subfam= C|Pseudo = yes
ATGGGAGGAACCAACATGAGCTCCTTTAAAGGCTTTATCCTAAAGGGTGT
CTCTGACCATCCTCAGCTGGAGATGATCTTTTTTGTAGTCATCCTCTTCT
CCTATCTGTTAACTTTGATGGGCAACGTGACCATCATCCTAATATCACGC
TTGGATGCCCGACTTCACACGCCCATGTATTTTTTCCTCAGCAATCTCTC
CTCCCTTGACCTTGCCTTTACCACCAGCTCAGTTCCTCAGATGCTAATGA
ATCTGTGGGGCCCCAGACAAAACCATCAGCTATGGTGGCTGTATAACTCC
AGCTGTATGTCTTCTTCTGCTGGCTGGGTGCCACTGAAGCTCTTCTGTTG
TTGGTGATGGCATTTGATCGCTATATAGCTATCTGCCGGCCCCTGCACTA
CGTAACCACCATGATCCCTCGGCTTTGCTGGCAGTTAGCTGCCATTGCTT
GGCTAGGTGGCCTGGGTAACTCCCTGATTCAGTCAACTTTCACTCTGCAG
CTCCCACTGTGTGGACACCAGGAAGTAGATAATTTTCTCTGTGAAAGTAC
CAGCTCTGATCAAGTTGGCCTGTGGTGATACAAACCTCAATCAGGCTTTA
CTCAATGGTGTCTGTGCCTTCTTTACTGCAGTGCCCCTGAGCATCATCCT
CATTTCCTATGGCTACATTGCCCGTGCTGTCCTGAAGATTCCCTCAGCTG
CAGGCCGACGAAAGGCCTTCAATACTTGTGGCTCCCATCTGATAGTTGTA
TTCCTGTTCTATGGCTCAGCCATTTATGCCTATCTACTGCCAGCCAAGAG
TAGCTCCCAAGACCGGGGCAAGTTCATCTCTTTATTTTATTCAGTAGTTA
CACCCATGGTGAATCCCCTAATCTACACTCTGAGGAACAAGGAGGTGAAG
GGGGCACTAAGGAGATTGTTGGGGAAAAGGGAGGGAGCAAGGATA
>Modo-OR2C9P|Location= scaffold_15093:1263594-1263823|Strand= +|Fam= 2|Subfam= C|Pseudo = yes
AAGGCCTTCAATACTGTAGGCTCCCATCTGATAGTGTATTCCTGTTCTAT
GGCTCAGCCATTTATGCCTATCTACTGCCAGCCAAGAGTAGCTCCCAAGA
CCGGGGCAAGTTCATCTCTTTATTTTATTCAGTAGTTACACCCATGGTGA
ATCCCCTAATCTACACTCTGAGGAACAAGGAGGTGAAGGGGGCACTAAGG
AGATTGTTGGGAAAAGGGAGGGAGCAAGGA
>Modo-OR2D11|Location= scaffold_13217:58896-59828|Strand= +|Fam= 2|Subfam= D|Pseudo = no
ATGAACCAGACAAACCACTCAAGAGTGACAGAATTCCTTCTCCTGGGACT
TTCTGATGACCCTCATATGCAACTACTACTCTTTATATTAGTTTTGGGGG
TGTACTTAGTTACTGTTCTTGGAAACCTGCTTCTTATCTTTCTAGTTCTC
ACTGATACCCAGCTCCATACACCCATGTACTTTTTTCTGTGCAATTTATC
TACAGCTGACCTCTTTTTTTCTACCAACATTGTTCCCCAAGCTCTAGTTC
ACATGCTATCCAAGAGAAAGGTCATTTCCTTCATAGGATGTGCAGCTCAG
CTGCTTCTCTTCCTCATTTTTGGATGTACACAAAGTGCCCTGTTAGCTGT
GATGTCTTATGACCGATATTTGGCTATTTGTGATCCCATGCACTACTCTC
TTATCATGACAGGCAGGTTATGTTGCCTCTTATCTTTGGGGTGCTGGACC
AGTGGTTTTCTAATTTCAATTGTGGACACTACATTCACATTACACCTACC
CTATCAAGGAGACAATAAAATTTCTCATTTCTTTTGTGAGGCTCCAGCAA
TCTTGGCTATAGCATCTGGAGATACTCATAGCTCAAAGATGGCCATTTTC
CTCATGGGCATGATGATTCTTCTTGCACCTGTGTCCTTGATCCTGGTTTC
CTATGGCTCTATCATAGTGACTGTCATCAGGATGAAGACAGCTTCAGGGA
GGCTCAAGGCATTTTCCACCTGTGGCTCTCACCTTTTAGTGGTTATCCTT
TTTTATGTTACAGGAATCATGACTTATATGACACCCAAGTCCTCTAAGGA
GCAAGGGAAACTAGTGTCTGTGTTTTATGCTGTGATAAACCCCATGCTTA
ACCCCCTTATCTATAGCCTACGGAACAAGGACGTGAAAAGAGCATTCAGA
AATGCAACCAAGAGAGGGAAAGTCTGTAAACTC
>Modo-OR2D2|Location= scaffold_12302:70567-71490|Strand= -|Fam= 2|Subfam= D|Pseudo = no
ATGAACCAGACCTGGATTACAGAATTTCTCCTCTTGGGTCTCTCTGATGA
CTCTCAGAATCAACTGCTACTCTTTGCATTGTTCCTGGTGGTCTACTTGG
TTACTTTACTTGGAAATCTACTCCTCATCACCCTGGTTCTGACTGACTCA
CAGCTCCATACACCCATGTATTTTTTCCTGTGCAACTTGTCTACAGCTGA
CCTTTTCTTTTCTACCTCCATTGTTCCCCAAGCCCTGTTTAACTTGGTGT
CTAGGAGGAAGGTAATTTCCTTCATAGGATGTGCAGCTCAGCTTCTTCTC
TTCCTCCTCTTTGGGTGTACAGAATGTGCACTGTTAGCTGTGATGTCCTA
TGACCGGTACTTGGCAATATGTGATCCCATGCACTACCCTCTCATCATGA
CATGGAGAGTATGTGGCTACATGGCTTTGGGGTGCTGGGCTAGTGGTATT
CTAGTGTCCTTGGTGGACACAACTTTTACACTAAGGCTCCCTTATCAAGG
AGACAATAGGATTGCTCATTTCTTTTGTGAACCCCCAGCAATCTTGGCCC
TGGCATCTGCAGATATCCACAGTGCAGAGACAGCTATTTTCCTTATGGGT
GTAGTGATCCTTCTTGCACCTCTATCCCTGATCTTGGTCTCCTATGGCTC
TATATTAATGACTGTGGTCAGGATGAAGACAACCTCAGGGAGACTTAAAG
CATTTTCTACATGTGGCTCCCATCTTCTTGTAGTCATCCTTTTTTATGGG
TCAGGAATAATCTCTTACATGACGCCCAAGTCTGCTAAATTGCTGGGGAA
GCTGGTATCAATGTTTTATTCAGTGATAACACCAATGCTCAACCCTCTGA
TCTACAGCCTGAAGAACAAAGATGTGAAGAAAGCACTCAGGGATGTGGCT
ATCAAGAGATTATTACTTAAACTC
>Modo-OR2D13P|Location= scaffold_9593:79451-80385|Strand= -|Fam= 2|Subfam= D|Pseudo = yes
ATGAACCAGACAACCCACTTCAGAGTGACAGAATTCCTTCTCCTGGGACT
TTCTGATGACCCCAAGATACAACTACTACTCTTCATATTAGTTTTGGGGG
TGTACTTAGTTACTGTTCTTGGAAACCTGCTTCTTATCTTTCTGGTTCTC
ACTGATACCCAGCTCCATACACCCATGTACTTTTTTCTGTGCAATTTATC
TACAGCTGACCTCTTTTTCTCTACCAACATTGTTCCCCAAGCTCTAGTTC
ACATGTTATCCAAAAGAAAGGTCATTTCCTTCATAGGATGTGCAGCTCAG
CTGCTTCTCTTCCTAATTTTTGGATGTACACAATGTGCCTTGCTAGCTGT
AATGTCTTATGACCGATATTTGGCTATTTGTGATCCCATGCACTACTCTC
TTATCATGACAGGCAGGTTATGTTGCCTCTTATCTTTGGGGTGCTGGATC
AGTGGTTTTCTAGTTTCAATTGTGGACACTACATTCACATTACACCTACC
CTATCAAGGAGACAATAAAATTTCTCATTTCTTTTGTGAGGCTCCAGCAA
TCTTGGCTCAATTGCATCTGGAGATACCCATAGCTCAAAGATGGCCATTT
TCCTCATGGGTGTGGTGATTCTTCTTGCACCTGTGTCCTTGATCCTGGTT
TCCTATGGCTCTATCATAGTGACTGTCATCAGGATGAAGACAGCTTCAGG
GAGGCTCAAGGCATTTTCCACTTGTGGCTCCCACCTTTTAGTGGTTATCC
TTTTTTATGGAACAGGAATCATGACTTATATGACACCCAAGTCCTCTAAG
GAGCAGGGGAAACTGGTGTCTGTGTTTTATGCTGTGATAAACCCCATGCT
TAACCCCCTTATCTACAGCCTACGGAACAAAGATGTGAAAAGAGCTTTCA
GGAATGCAACCAACAGAGGGAAAATCTGTAAACTC
>Modo-OR2D14|Location= scaffold_9593:496360-497292|Strand= +|Fam= 2|Subfam= D|Pseudo = no
ATGAGTGACATCAACAAGACCTGGGTGACAGAATTCTTCTTTCTAGGACT
TTCTGATGATCTTCAAATTCAGCTATTTCTCTTCATACTCTTCCTGATAG
TCTACTTGGTTACTCTGCTTGGAAACCTGCTTCTCATCTCCCTGGTTCTG
ATTGACTCACAACTCCATACATCCATGTACTTTTTCCTTTGCAACTTGTC
TTTGGCTGACCTGGGCTTCTCTACTTGTATTGTTCCCCAAGTTCTTGCCC
ACATGTTATCCAGAAGAAAAGTCATTTCCTTCATAGGCTGTGCAGTTCAG
CTTCTTTTCTGCGTCATTTTAGGAGGTACAGAGTGTGCACTGTTAGCTGT
GATGTCCTATGACAGGTACTTGGCAATCTGTGACCCCATGCACTACCCTA
TCATCATGACATCGAGGCTATGTGGCCACTTGGTCTTGGGTTGCTGGATC
AGTGGTATTCTAGTGGCTTTGGTTCACACCACATTCACATTGCGACTCCC
TTACCAAGGAGATAATAGAATTGCTCATTTCTTTTGTGAGTCCCCAGCCC
TCTTAGCCTTGGCTTCTGCAGACACCCACAGCTCAAAGATGGCCATTTTC
TTAATGGGTTCTCTGTTTCTTCTTGCACCTGTGTCTCTGATTCTGGCATC
CTATGGCTCCATTATAGTGACTGTGATCAAGATGAAGACAACCTCAGGGA
GACGTAAAGCATTCTCCACTTGTGGCTCCCACCTCCTTGTAGTCATTATT
TTTTATGGGTCAGCTATCATTAACTATATGAGACTTAAACCCTCAAAAGA
GGAGGCAAAAGTGGCATCTGTATTTTATGCTGTGATAAACCCCATGCTTA
ATCCCCTCATTTACAGCCTGAGGAATAAGGATGTGACTAAGGCACTTAGA
AACATAGCCAAAAAAAGGAAATGCTTCATATCC
>Modo-OR2D15|Location= scaffold_9593:46013-47149|Strand= -|Fam= 2|Subfam= D|Pseudo = no
ATGAATCACAACAACCAGACTTGGGTGACAGAATTTCTTCTTCTGGGTCT
TTCTGAGGATCCTCAGACTCAGCTGTTTCTCATTATATTATTCTTGGGGG
TCTACTTAGGTACTGTATTTGGGAGCTTTCTCCTCATCTACCTGGTTCTA
ACTGACTCACACCTCCACACACCCATGTACTTTTTCCTTTTCCACTTGTC
TCTGGCTGACCTTGGTGTTTCTACCACCATTGTTCCCCAGGCTGTAATCC
ACATGCTAACTAGGAGGAATGCCATTTCCTTTTTTGGATGTGCAGTTCAG
ATTTTTCTTTCTATCGTTTCTGGAGCAACACAGTGTTTATTGTTAGCTAT
AATGTCCTATGACCGGTACTTGGCTGTCTGTGACCCCATGCATGACTCTC
TCATCATGACAGGGAGGGTATGTGGGCAATTGGCTTTGGTGTGCTGGGTT
TGTGGCACTGTAGCATCCTCAGTTGACACTATATTCATACTATGCCTTCC
CTACCAAGGGAACAATAGAATTGAACATTTTTTTTGTGATGCCCCAGTTC
TCTTGACTCTAGCATCTGGAGACACTCATAAAGCAGAGTTAGCCATTTTC
TTCATGGGTGTAGTGATTCTTCTTGCACCTGTGTCTCTGATCCTGGTCTC
CTATGGATTGATCTTAGTAACTGTCATCAGGATGAAGACAAGCTCAGGAA
GACTCAAGGCATTCTCTACCTGTGGCTCCCATCTCCTTGTGGTCATCCTT
TTTTATGGGACACTAATTATTGGCTACATGATACCCAAGTCTTCCAGGGA
GCAGATCAAGCAGGTTGCTGTGTTCTATGGTGTTATAAACCCTATGCTTA
ACCCTCTTATATACAGCCTGAGGAATGAGGAAGTTAAGAGGGCATTCAGG
AATGCAGTAAATAAAATTTTTTTATTCCATTCTCGTAGTTTAACTACATT
TGGTCACATATCTTACCCACAAAGTTTATCATTTATCCCACTGGCAAAAA
ATGATCATACCACTATGACTGGCATTAGGGAATGCATGAAAATATTGTCC
TTTTATTTCACATATACTTATATCTATATATATGTCTGCATAAAGATATG
TGGGAGTAAACATATAACTGTATATAATTACAATGAT
>Modo-OR2D16P|Location= scaffold_9593:371874-372858|Strand= -|Fam= 2|Subfam= D|Pseudo = yes
ATGAACCAGACCAATCAGACTTGGGTGACAGAATTCTTCCTCTTGGGACT
TTCTGATGACCCTCAGACTCAAGTATTGCTCTTTGCATTGTTCTTGGTAG
TCTACTTGAGTACTATGCTTGGAAACCTGCTCCTCACATCCCTAGTTCTG
CTTGACTCACAGCTCCATACACCTATGTATTTTTTCCTGTGTAATTTATC
TCTGACTGACCTTTGCTTCTCAACTACTACTGTTCCCCAATCTCTAATCC
ACATGTTGTCTAGAAGAAAATTGATTTCTTTCACAGGATGTGCAGGTCAA
GTTCTTTTTCTTCCTATTCTTTGGATCTACACAGTGTGTCTTATTAGGTG
TGATGTCCTATGACCGATACTTGGCAATTTGTGACCCTATGCATTATCCC
CTCATCATGACATGGAAGGTATGTGGCCTCTTGGCCTTAGGGTGCTGGTC
CGCTGGCTTTGTTGCATCCATGGTGGACAGCATTTTCATACTAAGTCTAC
CTTACCAAGGAGACAATCAGATTGCTCATTTCTTCTGTGAGGCTCCAGCC
CTTCTGGTTTTGGCATCTGCAGATACTCACAGCACAAATATGGTCATTTT
CCTCATGGGTTCAGTCATCATAGTTACACCTATGTTTCTGATTCTGATTT
CTTATGTATGTATCATAATATCTGTGATCAGGATGAAGACAGCCTCAGGG
AGACTCAAGGCCTTCTCCACCTGTGGTTCTCATCTCACTGTGGTCATAAT
TTTTTATGGATCAGCAATCATCAAATATATGACACCTAAGTCTTCCAAGG
ACATAGGGAAGGTCATATCTGTATTCTATGCAGTGATAAGCCCTATGCTC
AACCCCCTCATATATAGCCTGAGGAACAATGATGTGAAAAGGGCATTCAG
GAATGTGGCCAACAGTAGACCATTCTGTCAGAATTTGATCCTCTCACCTG
TCACTGAATTTTACATTATCTCTCTTCCAATCTTT
>Modo-OR2D17P|Location= scaffold_9593:279743-280673|Strand= -|Fam= 2|Subfam= D|Pseudo = yes
ATGAGCCAGATGAACCAGACCTGGATTACAGAATTTCTCCTCTTGGGTCT
CTCTGATGACTCTCAGACGCAACTGCTACTCTTTGTATTGTTCCTGGTGA
TCTACTTGGTTACTGTGCTTGGAAATCTACTCCTCATCACCCTGGTTCTG
ACTGACTCACAGCTCCATACACCCATGTATTTTTTCCTGTGCAACTTGTC
TACAGCTGACCTTTTCTTTTCTACCACCATTGTTCCCCAAGCCCTGTTTA
ACTTGTCTAGGAGGAAGGTAATTTCCTTTCATAGGATGTGCAGCTCAGAT
TCTTCTATTCCTCCTTTTTGGGTGTACAGAATGTGCACTGTTAGCTGTGA
TGTCCTATGACCGGTACTTGGCAATATGTGATCCCATGCACTACCCTCTC
ATCATGACATGGAGAGTATGTGGCTACATGGCTTTGGGGTGCTGGACTAC
TGGTATTCTAGTGTCCTTGGTGGACACAACTTTTACACTAAGGCTCCCTT
ATCAAGGAGACAATAGGATTGCTCATTTCTTTTGTGAACCCCCAGCAATG
TTGGCCCTGGCATCTGCAGATATCCACAGTGCAGAGACAGCTCTTTTCCT
TATGGGTGTAGTGATCCTTCTTGCACCTCTATCCCTGATCTTGGTCTCCT
ATGGCTCTATATTAATGACTGTGATCAGGATGAAGACAACCTCAGGGAGA
CTTAAAGCATTTTCTACATGTGGCTCCCATCTTCTTGTAGTCATCCTTTT
TTATGGATCAGGAATAATCTCTTACATGACGCCCAAGTCTGCTAAATTGC
TGGGGAAGCTGGTATCAATGTTTTATTCAGTGATAACACCAATGCTCAAC
CCTCTGATCTACAGCCTGAAGAACAAAGATGTGAAGAAAGCACTCAGGGT
TGTGTCTATCAAGAGGTTATTCGTTAAACTC
>Modo-OR2D18P|Location= scaffold_9593:150116-151049|Strand= -|Fam= 2|Subfam= D|Pseudo = yes
ATGAGCCAGACTAACAAAACCTGGGTTACAGAATTCCTCCTCCTTGGACT
TACTGATGACTCTCAAACTCAGTTGCTGCTCTTTGTATTGTTCCTTGTCG
TCTACTTGATTACTGTGCTTGGAAACCTGCTTCTCATCTCCCTAGTTCTC
TATGACTCACAGCTTCATACACCCATGTACTTTTTTCTGTGTAACTTATC
TACAGCTGACTTCTGTTTCTCTACCACTATTGTTCCCCAAGCCCTAGTCC
ATATGATTTCCAGGAGAAAGTTTATTTCCTTCATGGGCTGTGCAGCTCAG
CTTCTTTTCATCCTCCTTTTTGGATGTACAGAATGTGCATTGATTAGCTG
TGATGTCCTATGACAGGTACTTAGCTATCTGTGACCCCATGCACTATCCT
CTCATCATGACATGGAAGGTATGCATCAAACTAGCCTTGGGGTGTTGGGT
CAGTGGCATACTAGTGTCTATGGTGGATACAACATTCACTCTACAACCTC
CATACCAGGGAGAAAATAGGATTCCTCATTTCTTTTGTGAGCCCCCAGCT
CTCCTGGCCCTGGCATCTGCAGATACCCACAGCTCACAGATGGCCATTTT
CCTTATGGGTGTGGTGATTCTTCTTGCACCTGTGTCCCTGATCTTGGTAT
CCTATGGATGTATCATAATAACTGTGGTCAGGATGAAGACAACCTCAGGA
AGACTCAAGGCATTCTCCACCTGTGGATCCCATCTTCTTGTGGTTGTCAT
TTTTTATGGGTCAGCCATAATTTCCTACATGACACCCAGGACTGCTAAGG
AGCAGGGGAAGCTGGTGTCTGTGTTCTATGCAGTGATAACCCCTATGCTT
AACCCCCTTATTTACAGCTTAAAGAACAAAGATGTGAAGAAGGCATTCAG
AAATGCAGTTATCCAGGGACCACTCCAAAGATTC
>Modo-OR2D19P|Location= scaffold_13734:32323-33257|Strand= -|Fam= 2|Subfam= D|Pseudo = yes
ATGAACCAGACCAACCAGACCTGGGTGACAGAATTCCTCCTCTTGGGACT
CTCTAATGACCCTCAGACTCAGGTGCTGCTTTTTGTATTGTTCCTGGGGG
TCTACCTGGTTACTGTGCTTGGAAGCTTACTCCTCATCTACCTAGTTTTG
ACTGACTCACAGCTCCATATACCCATGTACTTTTTTCTATGCAACTTGTC
TGTAGCTGACCTTTGCTTCTCTACCAACATTGTTCCCCAGGCCATGAATC
ATATGCTGACCAGACAGAAAAGGTAATTTCCTTCATGGGTTGTGTTGCTC
AGCTTTTTCTTTTCCTCATTTTTGGAGCTACCCAGTGTGCCTTATTAGCT
GTGATGTCTTATGACCGGTACTTGGCAATCTGTGATCCCATGCATTATCC
TATCATTATGACAAGGAGGATGTGTAGCCTTTTGGCCTTGGGGTGCTGGA
TCAGTGGTATTTTAATATCCTTGGTGGACACTACATTCACACTACATCTT
CCCTTCAAAGGAGACAACAAGATTGCTCATTTCTTTTGTGAAGCCCCTGC
CCTCCTTGATGTGGCATCTGCAGATACTCACAACTCACAAATGGTTATTT
TCCTCATGGGTGTGGTGATTCTTCTTGCACCTGTATCCCTGATCCTGGTC
TCCTATGGCTCTATTATAGTAACTGTGGTCAGGATGAAGACAACCTCTGG
GAGACTCAAGGCATTCTCCACCTGTGGCTCCCACCTCCTTGTAGTCATCC
TTTTCTATGGATCCGCAATAATTTCCTATATGACCCCCAAATCCTCCAAA
GAACAGGCCAAACTGGTTTCTGTGTTCTATGCTGTGATTAACCCTATGCT
TAATCCTCTCATCTATAGCCTGAGGAACAAGGATGTGAAAAGGGCATTCA
GGAATGCAACCAACAGGGGGAAACCCTGTAGACCC
>Modo-OR2D20P|Location= scaffold_13734:60883-61806|Strand= -|Fam= 2|Subfam= D|Pseudo = yes
ATGAACCAGAACAACCAGACTTGGGTGATAGAATTTCTTCTTCTGGGTCT
TTCTGATGATCCTCAGATTCAATTGCTACTTATTGTATTATTCTTGGGAG
TGTTCTTGGGTACTGTGCTTGGAAGCTTACTCATTATCTACCTGGTTCTA
ACTGACTCACAACTCCATACACCCATGTACTTTTTTCCTTTTGCAACTTA
TCTCTGGCTGACATTGGTGTCACTATTACCACTGTACCACAAGCCCTTAG
TCCAAATGTTAAGTAGGAAGAAGACCATTTCCTTCTTGGGCTGTGGTGCC
CAGATTTTCTTCTCCACTACTTTTGGAGCTACACAATGTTCACTATTAGC
TATTATGTCCTATGACCGATACTTAGCAATTCTGTGATCCCATGCATTAT
TCTCTCATCATGACAGGGAAGGTGTGTGGACAATTGGCTTTTGGTGTGCT
GGGTCAGTGGTATTGTTGCATCCTATGTTGACACTACATTTACATTATGT
CTACCCTACCAAGGAGACAATAGGATTGCTCATTTCTTTTGTGAGGCACC
AGTTCTCTTGACTCTGGCATCTGGAGACACTCATAAAGCAGAGATGGGCC
ATTTTTTTCATTGGAGTATGGATTCTTCTTGCACCTATGTCCCTGATTCT
AGTGTCCTATGGACTTATTATAGTGACTGTCATTAGGATGAAGACAACGT
CGAAAAGACTCAAAGCATTCTCCACCTGTGGCTCCCATCTCCTTGTAGTC
ATCCTTTTTTATGGGACACTCATTATTGGCTACATGACACCCAAGTCCTC
CAGGGAGCAATTCAAGCGAGTTGCTGTATTCTATGGTGTCATAAACCCTA
TGCTTAACCCTCTCATCTATAGTCTGAGGAATAAGGAAGTGAAGAGAGCT
TTCAGAAATGCAGTCAACAGGAAG
>Modo-OR2D21P|Location= scaffold_9593:3088-4005|Strand= -|Fam= 2|Subfam= D|Pseudo = yes
ATGAACCAGAACAACCAGACTTGGGTGATAGAATTTCTTCTTCTGGGTCT
TTCTGATGATCCTCAGATTCAATTGCTATTTATTGTATTATTCTTAGGAG
TGTTCTTGGGTACTGTGCTTGGAAGCTTACTCATTATCTACCTGGTTCTA
ACTGACTCACAATTCCATACACCCATGTACTTTTTTCTTTGCAACTTATC
TCTGGCTGACATTGGTGTCACTATTACCACTGTACCACAAGCCTTAGTCC
AAATGTTAAGTAGGAAGAAGACCATTTCCTTCTTGGGCTGTGGTGCCCAG
ATTTTCTTCTCCACTACTTTTGGAGCTACACAATGTTCACTATTAGCTAT
TATGTCCTATGACTGATACTTAGCAATCTGTGATCCCATGCATTATTCTC
TCATCATGACAGGGAAGGTGTGTGGACAATTGGCTTTGGTGTGCTGGGTC
AGTGGTATTGTTGCATCCTATGTTAACGCTACATTTACATTATGTCTACC
CTACCAAGGAGACAATAGGATTGCTCATTTCATTTGTGAGGCACCAGTTC
CCTTGACTCTGGCATCTGGAAACACTCATAAAGCAGAGATGGCTCTTTTC
TTTATTGGGGTATGTATTCTTCTTGCACCCATGTCCCTGATTCTAGTGTC
CTATGGACTTATCATAGTGACTGTCATTAGGATGAAGACAATGTCAAAGA
GACTCAAAGCATTCTCCACCTGTGGCTCCCATCTCCTTGTAGACATCCAT
TTTTATGGGATGCTCATTATTGGCTACATGATGCCCAAGTCCTCCAGGAA
GCAATTCAAGTGGGTCGCTATATTCTCTGGTGTCATAAACCCTATGCTTA
ACCCTCTCATCTATAGTCTGAGGAATAAGGAAGTGAAGAGAGCATTCAGA
AATACAGTCAGCAGGAAG
>Modo-OR2D22P|Location= scaffold_9593:20124-21042|Strand= -|Fam= 2|Subfam= D|Pseudo = yes
ATGAACCAGAACAATAGAACCTGGGTGACAGAATTTTTCCTTCTGGGTCT
TTCTGGGGACCCTCAAACTCAGCTGCTGCTCACTGTATTGTTCTTGGGGG
TCTACTTAGGTACTGTACTTGGGAGCTTACTCCTCATCTATCTGGTTCTA
ACTGACTCCCAGCTTCATACACCCATGTACTTTTTCCTTTGCAACTTGTC
TTTAGCTGACCTGGGCCTCTCTACTGTCATAGTCCCCCAGGCTATAATCC
ATATGTTAACTAGGAGGAATGCCATTTCCTTTATGGGATGTGCAGCTCAG
ATTTTTTTTTCTATCATTTCTGGAGCTACACAGTGTTCACTGTTAGCTGT
GATGTCCTATGACCGATACGTAGCAATCTGTGATCCCATGCATTATTCTC
TCATCATGACAGGGAAGGTGTGTGGACAATTGGCTTTGGTGTGCTGGGTC
AGTGGTATTGTTGCCTCCTCTGTTGACACTATATTTACATTATGTCTACC
CTACCAAGAGAGACAATAGGATTGCTCATTTCTTTTGTGAGGCACCAGTT
CTCTTGACTCTGGCATCTGGAGACACTCATAAAGCAGAGATGGCTATTTT
CTTCGTTGGAGTATGGATTCTTATTGCACCTATGTCCCTGATTCTAGTGT
CCTATGGACTTATCATAGTGACTGTCATTAGGATGAACACAATGTCGAAA
AGACTCAAAGCATTCTCCACCTGTGGCTCCCATCTCCTTGTAGTCATCCT
TTTTTATGGGACACTCATTATTGGCTACATGACACCCAAGTCCTCCAGGG
AGCAATTCAAGCAGGTTGCTGTGTTCTATGGTGTCATAAACCCTATGCTT
AACCCTCTCATCTATAGTCTGAGGAATAAGGAAGTGAAGAGAGCATTCAA
AAATGCAATCAAAAGAAAG
>Modo-OR2D23|Location= scaffold_9593:65608-66525|Strand= -|Fam= 2|Subfam= D|Pseudo = no
ATGAACCTGAACAACCAGACCTGGGTGACAGAATTTCTCCTTCTGGGGCT
TTCTGATGACCCTCAGACTCAGCTGCTGCTCATTATATTGTTCTTAGGGG
TCTATTTAGGTACTGTACTTGGGAGCCTACTTCTCATCTACCTGGTTTTA
ACTGACTCACACCTCCACACACCCATGTACTTTTTCCTTTTCCACTTGTC
TCTGGCTGACCTTGGTGTTTCTACCACCATTGTTCCGCAAGCCCTTTTCC
ACATGCTGACCAGGAAGAAGGCCATATCCTTCATGGGCTGTGCTGCTCAG
CTTTTCTTTACCCTCCATTTTGGATCTACACAGTGTTCACTATTAGCTGT
GATGTCCTATGACCGGTATTTAGCGATCTGTGACCCCATGCATTACTCTC
TCATCATGACAGGGCGACTCTGTGGACAATTGGCATTGGTGTGCTGGGTC
TGTGGTATTGTGGTATCCTCAGTTGATACTGTATTCACTCTCAGCCTCCC
TTACCAGGGAGACAATAGGATTGCTCATTTCTTTTGTGATGCCCCAGTTA
TCTTGACCCTGGCATCAGGAGACACTCATAAAGCGGAAGTAGCCATTTTT
TTCATGGGTGTGGTAATTCTGCTTACACCTGTATCCCTGATCCTGGTCTC
CTATGGCTTTATCATAGTGACTGTCATCAGGATGAAGACAACCTCAGGAA
GACTCAAGGCATTCTCTACCTGCGGCTCCCATCTCCTTGTGGTCATCCTT
TTTTATGGGACACTGATAAGTTCCTTCATGACACCTAAGACCCTAAGGGA
GCAGATGAAGCAGGTTGCTGTGTTCTTTGTTGTCATAAATCCTATGCTTA
ACCCTCTTATATACAGCCTGAGGAATAAGGAAGTGAAGAGGGCTTTCAAA
ACTGCAGTTAATAGGAAG
>Modo-OR2D24|Location= scaffold_9593:103645-104589|Strand= -|Fam= 2|Subfam= D|Pseudo = no
ATGAACCAGACCAACCAAATATGGGTGACAGAATTTCTCCTCCTGGGACT
TTCTGATGACCCTCAGACTCAGCTGTTGCTCTTTGTATTATTCATGGGAG
TCTACTTGGTTACCATGCTTGGAAATTTGCTCCTCATCTCCCTGGTTCTG
ATTGATTCACAACTCCATACACCCATGTACTTTTTTCTGTGCAACTTATC
TTTTGCTGACTTATTCTTTTCCACCAATATTGTCCCACAAGCCTTAGTCC
ATTTGCTGTCCAAGAGGAAGGTCATTTCCTTTATAGGATGTGCAGCTCAG
CTTCTTCTTTTTCTCATATTTGGATGTACACAGTGTGCACTGTTATCTGT
GATGTCCTATGACCGGTACTTGGCAATATGTGACCCTATGCACTACCCCC
TCATCATGACATGGAAAGTGTGTAGTCAATTTTCCTTGGGGTGCTGGGTC
AGTGGTATACTGGTGTCCTTAGTGGATACTACATTCACATTACAACTCCC
CTATCAAGGAGACAATAAGATTGCTCATTTCTTTTGTGAAGCCCCAGCCC
TTCTGGTTGTAGCATCTGCAGACATTCACAAAGCAGAGACAGCCATTTTC
TTCATGAGAGTGATGATTCTTCTTGCACCTGTTTCCCTGATTCTGGTCTC
CTATGGAGCTATAATAGTGACTGTGGTGAAGATGAAGACAACCTCAGGGA
GACTCAAAGCATTTTCTACCTGTGGCACCCATCTTCTTGTGGTCATCCTC
TTTTATGGGTCAGCAATTATCACTTACATGACACCCAAATCTTCAAAGAA
GCAGGGAAAACTGGTTTCTGTGTTCTATGCTGTGATAAACCCTATGCTTA
ACCCTCTCATCTATAGCCTGAGGAATAAAGATGTGAAGAGGGCATTCAGG
AATGTAATCAATCGAGGGAAACTCTTCAGATTTATCCTCTCACTA
>Modo-OR2D25|Location= scaffold_9593:126726-127658|Strand= -|Fam= 2|Subfam= D|Pseudo = no
ATGAATCTGAGCAACCAGACCTGGGTGACAGAATTCTTCTTCTTGGGATT
TTCTGATGATCCTCAAACTCAGCTTCTACTCTTCATATCATTCCTGATTA
TCTATTTTGTTACTGCACTTGGAAACCTGCTTCTCATCATCCTGGTTCTG
GCTGACTCAAAGCTGCACACACCCATGTACTTCTTTCTCTGCAACTTATC
TGTGGCTGACCTCTGCTTCTCTACCAGCATTGTTCCCCAAGCACTGGTCC
ATATGTTGACCAGGAGAAAAATAATTTCCTTCATGGGCTGTGCAACTCAG
CTTTTTCTATTCCTCATTTTTGGATGTACAGGCTGTGCACTGTTATCTGT
GATGTCTTACGATAGATACTTGGCAATCTGTGACCCCATGCATTACCCTC
TCATCATGACAAAAAAGGTTTGTGTTCAGTTAGCCTTGGGGTGCTGGGTT
AGTGGGGTGGTAGTGTCAATAGTGGACACGACATTCACACTGCAAGTTCC
CTATAGAGGAGAAAACAAGATTTCACATTTCTTTTGTGAGGCTCCAGCCC
TCTTGGCTCTGGGATCTGCAGACACTTATAGAGCAGAGAAAGTAATTTTC
ATCATGGGTGTTGTGATTCTTCTTGCACCTGTTTCCCTGATCCTGGTTTC
CTATGGCTCTATTATAGTGACTGTGGTTAGGATAAAGACAACATCAGGGA
GACTCAAGGCATTCTCCACTTGTGGCTCCCATCTCCTTGTGGTTACCATT
TTTTATGTATCAGCAATTATGACCTATATGACACCTAAGTCCTCTAAGGA
GCAAGGGAAACTTGTGTCAGTATTCTATGCTGTGATAGCTCCCATGCTTA
ACCCCCTCATCTATAGCCTGAGGAACAAGGAAGTGAAGAGAGCACTCAGA
AACACCATCACCAAAGGACAAATTTGCAAACTT
>Modo-OR2D26P|Location= scaffold_9593:183001-183934|Strand= -|Fam= 2|Subfam= D|Pseudo = yes
ATGAGTGACATCAACAAGACCTTGGTGACAGAATTCTTCTTTCTAGGACT
TTCTGATGATCTTCAAATTCAGCTACTTCTCTTCATACTCTTCCTGATAG
TCTACTTGGTTACTGTGCTTGGAAACCTGCTTCTCATCTCCCTGGTTCTG
ATAGACTCACAACTCCATACATCCATGTACTTTTTCCTTTGCAACCTGTC
TTTGGCTGACCTGTGCTTTTCTACTTGTATTGTTCCCCAAGTTCTTGCCC
ACATGTTATACAGAAGAAAGGTCATTTCCTTCACAGGCTGTGTAGCTCAG
CTTCTTTTCTCCCTCTTTTTAGGATGTACAGAGTGTGCACTCTTAGCTGT
GATGTCCTATGACAGGTACTTGGCAATCTGTGACCCCATGCACTACCCTA
TCATCATGACATCAAGGTTATGTGGCCACTTGGCCTTGGGTTGCTGGGTC
AGTGGTATTCTAGTGGCTTTGGTTGACACCACATTCACATTGCGACTCCC
CTACCAAGGAGATAATAGAATTGCTCATTTCTTTTGTGAGTCCCCAGCCC
TCTTAGCCTTGGCTTCTGCAGACACCCACAGCTCAAAGATGGCCATTTTC
TTAATGGGTGTTGTGATTCTTCTCGCACCTGTGTCTCTGATTCTGGCATC
CTATGGCTCCATTATAGTGACTGTGATCAGGATAGAAGACAACCTCAGGG
AGACGTAAGGCATTCTCCACTTGTGGCTCCCACCTCCTTGTGGTCATTAT
TTTTTATGGGTCAGCCATCATTAACTATATGACACTTAAACCCTCAAAAG
AGCAGGCAAAAGTGGTGTCTGTATTTTATACTGTGATAAACCCCATGCTT
AATCCCCTCATTTACAGCCTGAGGAATAAGGATGTGAATAAGGCACTTAG
AAACATTGCCAAAAAAAGGAAATGCTTCATATCC
>Modo-OR2D27P|Location= scaffold_9593:199303-199871|Strand= -|Fam= 2|Subfam= D|Pseudo = yes
tctgttgttattgatcaggaaatagctaaatcccatcttctaaagaatgg
tctgaatagggtggagtagtattgaaattcacaGTGGATACAACATTCAC
TCTACAACCTCCATACCAGGGAGAAAATAGGATTCCTCATTTCTTTTGTG
AGCCCCCAGCTCTCCTGGCCCTGGCATCTGCAGATACCCACAGCTCACAG
ATGGCCATTTTCCTTATGGGTGTGGTGATTCTTCTTGCACCTGTGTCCCT
GATCTTGGTATCCTATGGATGTATCATAATAACTGTGGTCAGGATGAAGA
CAACCTCAGGAAGACTCAAGGCATTCTCCACCTGTGGATCCCATCTTCTT
GTGGTTGTCATTTTTTATGGGTCAGCCATAATTTCCTACATGACACCCAG
GACTACTAAGGAGCAGGGGAAGCTGGTGTCTGTGTTCTATGCAGTGATAA
CCCCTATGCTTAATCCCCTTATTACAGCTTAAAGAACAGAGATGTGAAGA
AGGCATTCAGAAATGCAGTTATCCAGGGACCACTCCAAAGATTCTGATAT
CATAGTTTGTCAGTGTCCC
>Modo-OR2D28|Location= scaffold_9593:220149-220568|Strand= -|Fam= 2|Subfam= D|Pseudo = no
ATGAGCCAGACTAACAAAACCTGGGTTACAGAATTCCTCCTCCTTGGACT
TACTGATGACCCTCAAACTCAGTTGCTGCTCTTTGTATTGTTCCTTGTTG
TCTACTTGATTACTGTGCTTGGAAACCTGCTTCTCATCTCCCTAGTTCTC
TATGACTCACAGCTTCATATACCCATGTACTTTTTTCTGTGTAACTTATC
TACAGCTGACCTCAGTTTCTCTAGCACTATTGTTCCCCAAGCCCTAGTCC
ATATGATTTCCAGGAGAAAGTTTATTTCCTTCATGGGCTGTGTAGCTCAG
CTTCTTTTCATCCTCCTTTTTGGAAGTACAGAATGTGCATTGTTAGCTGT
GATGTCCTATtgttatgggtgtggaaggataccctttcaggttccggaag
gataccttttgcaagcatgc
>Modo-OR2D29P|Location= scaffold_9593:242775-243712|Strand= -|Fam= 2|Subfam= D|Pseudo = yes
ATGAGTGACACCAACAAGACCTGGGTGACAGAATTCTTCTTTCTAGGACT
TTCTGATGATCTTCAAATTCAGCAACTTCTCTTCATACTCTTCCTGATAG
TCTACTTGGTTACTGTGCTTGGAAACCTGCTTCTCATCTCCCTGGTTCTG
ATTGACTCACAACTCCATACATCCATGTACTTTTTCCTTTGCAACTTGTC
TTTGGCTGACCTGTGCTTTTCTACTTGTATTGTTCCCCAAGTTCTTGCCC
ATATGTTATCCAAAAGAAAAGTCATTTCCTTCACAGGCTGTGCAGCTCAG
CTTCTTTTCTCCATCTTTTTAGGAGGCACAGAGTGTGCTCTGTTAGCTGT
GATGTCCTATGACAGGTACTTGGCAATCTGTGACCCCATGCACTACCCTA
TCATCATGACATCGAGGTTATGTGGCCACTTGGCCTTGGGTTGCTGGGTC
AGTGGTATTCTAGTGGCTTTGGTTGACACCACATTCACATTGCGACTCCC
TTACCAAGGAGATAATAGAATTGCTCATTTCTTTTGTGAGTCCCCAGCCC
TCTTAGCCTTGGCTTCTGCAGAGCACCCACAGCTCAAAGATGGCCATTTT
CTTAATGGGTTCTGTGATTCTTCTTGCACCTGTGTCTCTGATTCTGGCAT
CCTATGGGTCCATTATAGTGACTGTGATCAAGACGCAGACAACTTCAGGG
GATTCGACGTAGAGCATTCTCTACTTGTGGCTCCCACCTCCTTGTAGTCA
TTGTTTTTTATGGGTCAGCTATCATTAACTATGTGACACTTAAACCCTCA
AAAGAGCAGGCAAAAGTGGCGTCTGTATTTTATGCTGTGATAAACCCCAT
GCTTAATCCCCTCATTTACAGCCTGAGGAATAAGGATGTGAATAAGGCAC
TTAGGAAAGTAGTCAAAAAAAGGAAACTCTTCATATCC
>Modo-OR2D30|Location= scaffold_9593:308289-309212|Strand= -|Fam= 2|Subfam= D|Pseudo = no
ATGAACCAGACCTTGGTGACTGAATTCTTCCTCCTGGGACTTTCTGATGA
CCCCCAGACTCAGCTGCTGCTCTTTGCACTGTTCCTGGTAGTCTACTTGG
GTACCATACTTGGAAACCTGCTTCTCACATCCTTGGTTCTGCTTGACTCA
CAACTCCATACACCCATGTATTTTTTCCTATGTAATTTATCTCTGGCTGA
CTTCTGCTTCTCAACTACCATTGTTCCTCAAACTCTAATCCACATGTTAT
CTAGAAGGAAATTCATTTCTTTCAGAGGATGTGCTGTTCAACTGCTTTCT
GTGTTGTTCTTTGGATCTACACAGTGTTCTTTATTAGGTGTGATGTCCTA
TGACAGGTACCTGGCCATCTGTGACCCCATGCACTATCCCCTTATCATGA
CACAGAAGGTATGTGGCCTCTTAGCTTTTGGGTGCTGGTCCAGTGGCCTT
GTTGCATCTGTGGTTGACACTGCATATACACTACACCTCCCTTATCAAGG
AGACAATCGGATTTCTCATTACTTTTGTGAGCCCCCAGCCCTTCTAGTTG
TGGCATCTGCAGACACTTATAGCACAGAGATAGCCATTTTCTTAATGGGG
GTGGTGATTCTTCTTTTTCCTGTATCTATGATCATGGTCTCATATACTTG
TATCATAGTCTCTGTGGTCAGAATGAAGACAGCCTCAGGAAGACTCAAGG
CTTTTTCCACCTGTGGCTCCCACCTCATTGTGGTCATCATTTTTTATGGA
TCAGCAATCATCAACTATATGACACCCAAGTCTGCTAAAGAACTAGGGAA
AATTACATCTGTGTTCTATGCAGTAATAAACCCTATGCTCAACCCCCTCA
TATATAGCCTGAGGAACAAGGATGTAAAGAGGGCATTCAGGAATGTAGCC
AACAGAAGACCAGTCTTCAGAAGC
>Modo-OR2D31|Location= scaffold_9593:398291-399217|Strand= -|Fam= 2|Subfam= D|Pseudo = no
ATGGGCCAGACCAACCAGACCTGGGTGACAGAATTTTTCCTCCTGGGACT
TTCTGATGACCCTCAGACACAGCTGCTACTCTTTGCATTGTTCCTGGCAG
TCTATTTGTGTACTATACTTGGAAACTTGCTCCTCACATCCTTGGTTCTG
CTTGATTCACAACTCCATACACCCATGTATTTTTTCCTGTGTAATTTATC
TCTGGCAGACCTATGCTTCTCAACTACCATTGTGCCTCAAACCCTAATCC
ACATGTTATCTAGAAGGAAATTCATTTCTTTCACAGGCTGTGCAGTTCAA
CTTCTTCTCATTCTTTTTTTTGGATGTACCCAGTGCTCCTTGTTAGCTGT
GATGTCTTATGATAGATACTTGGCCATTTGCAATCCCATGCACTACCCCC
TCATTATGACATGGAGGGTTTGTGTCCTCATGGCTTTGGCCTGCTGGTCA
AGTGGTGTTGTAGTGTCTATGGTAGATACTACATTTACACTACGCCTCCC
TTATCAAGGAGAAAATAGAATTGCTCATTTTATTTGCGAGCCACCAGCCC
TTCTGGTTGTAGCATCTGCAGACACACATAACTCAGAGATGGCTGTTTTC
CTGATGGGTGTGGTGATTCTTCTTGCACCTGTTTCCCTGATCATGATCTC
ATATGTATGTATCATAGCATCTGTAGTTAGGATGAAGACAGCCTCAGGAA
GACTCAAGGCCTTCTCTACCTGTGGCTCCCACCTCATTGTAGTCATTATT
TTTTATGGATCAGCAATCATCAACTACATGACACCCAAGTCGGCTAAGGA
ACTAGGGAAAATGGTATCTGTGTTCTATGCAGTGATAAACCCTATGCTCA
ACCCCCTCATATATAGCCTGAGGAACAAGGATGTAAAAAGGGCATTCAAA
AATGTTGCCAATAGGAGACTGTTCTGT
>Modo-OR2D32P|Location= scaffold_12386:15680-16613|Strand= -|Fam= 2|Subfam= D|Pseudo = yes
ATGAACCAGACCAACCAGACCTGGGTGACAGAATTCCTCCTCTTGGGACT
CTCTAATGACCCTCAGACTCAGGTGTTGCTTTTTGTATTGTTCCTGGGGG
TCTACCTGGTTACTGTGCTTGGAAGCTTACTCCTCATCTACCTAGTTTTG
ACTGACTCACAGCTCCATATACCCATGTACTTTTTTCTATGCAACTTGTC
TGTAGCTGACCTTTGCTTCTCTACCAACATTGTTCTCCAGGCCATGAATC
ATATGCTGACCAGAAAAAAGGTAATTTCCTTCATGGGTTGTGTTGCTCAG
CTTTTTCTTTACCTCATTTTTGGAGCTACCCAGTGTGCCTTATTAGCTGT
AATGTCCTATGACCGGTACTTGGCCATCTGTGATCCCATGCATTATCCTA
TCATTATGACGAGGAGGATGTGTAGCCTTTTGGCCTTGGGGTGCTGGATC
AGTGGTATTTTAATATCCTTGGTGGACACTACATTCACAATACATCTTCC
CTTCAAAGGAGACAACAGGATTGCTAATTTCTTTTGTGAAGCCCCTGCCC
TCCTTGATGTGGCATCTGCAGATACTCACAACTCACAAATGGTTATTTTC
CTCATGGGTGTGGTGATTCTTCTTGCACCTGTGTCCCTGATCCTAGTCTC
CTATGGCTCTATTATAGTAACTGTGGTCAGGATGAAGACAACCTCTGGGA
GACTCAAGGCATTCTCCACACTGTGGCTCCCACCTCCTTGTAGTCATCCT
TTTCTATGGATCCGCAATAATTTCCTATATGACCCCCAAATTCTCCAAAG
AACAGGCCAAACTGGTTTCTGTGTTCTATGCTGTGATTAACCCTATGCTT
AACCCTCTCATCTATAGCCTGAGGAACAAGGATGTGAAAAGGGCATTCAG
AAATGCAACCAACAGGGGGAAACCCTGTAGACCC
>Modo-OR2D33P|Location= scaffold_12390:13087-13645|Strand= -|Fam= 2|Subfam= D|Pseudo = yes
ATGAACCAGACCAACCAGACCTGGGTGACTGAATTCTTTCTCATGAGACT
TTCTGATGACCTCCAGACTCAGCTGCTGCTCTTTGCACTGTTCCTGGTAG
TCTACTTGGGTACCATACTTGGAAACCTGCTTCTCACATCCTTGGTTCTG
CTTGACTCACAACCCCATACACACATGTATTTTTTTCCTATGTAATTTAT
TTCTGGCTGACTTCTGCTTCTCAACTACTATTGTTCCCCAAACTCTAATC
CACATGTTATCTAGAAGGAAATTCATTTCTTTCAGAGGATGTGCTGTTCA
ACTGCTTTCTATATTGTCCTTTGGATCTACACAGCGTTCTTTATTAGGTA
TGATGTCCTATGACAGGTACCTGGCCATCTGTGACCCCATGCACTATCCC
CTTATCATGACATGGAAGGTATGTGGCCTCTTAGCTTTTGGGTGCTGGTC
CAGTGGCCTTGTTGCATCCGTGGTTGACACTGAATATACACTACACCTCC
CTTATCAAGGAGACAATCGGATATCTCATTACTTTTGTGAGGCCAAAAAA
GTGAATAAG
>Modo-OR2D34P|Location= scaffold_12390:34837-35368|Strand= -|Fam= 2|Subfam= D|Pseudo = yes
ATGAACCAGTCCAACCAGAACTGAGTGACAGAATTCTTTCTCTTGGGACT
TTCTGATGACCCTCAGACTCAGAGGCTGCTTTTTTCATTGTTCCTGGCAG
TCTACTTGAGTACCATACTTGGAAACTTGTTCCTCATGATCCTGGTTCTG
CTTGACTCACAGCTCTTTATACCCATGTATTTTTTCCTGGGTAATTTATC
TTTGGCTGACCTTTGCCTCTTAATTACCATTGTTTCCCAATCTAATCCAG
ATGTTGACTAGAAAGAAATTAATTTCTTTCACAGGATATGCAGGTCAAGT
TCTTCTTTTCTTATTCTTTGGATCTCTGCAGTGTGTCTTATTAGATGTGA
TGTCCTACAACAGGTACTTGGCAATTAGTGACCTGTTGCACTATCTCCTC
ATTATGATATGGAGGGTGTGTGGCCTCTTGGCATTATGTTGCTGGTCAAG
TGGTCTTGTTACATCATTAGtactgtgaagattaaatgaaatctctcccc
tgattatgaagatttaattaactcccctgccc
>Modo-OR2D35P|Location= scaffold_12390:51878-52811|Strand= -|Fam= 2|Subfam= D|Pseudo = yes
ATGAACCAGACCAATCAGACTTGGGTGACAGAATTCTTCCTCTTGGGACT
TTCTGATGACCCTCAGACTCAAGTATTGCTCTTTGCATTGTTCTTGGTAG
TCTACTTGAGTACTATACTTGGAAATCTGCTCCTCACATCCCTAGTTCTG
CTTGACTCACAGCTCCATACACCCATGTATTTTTTCCTGTGTAATTTATC
TCTGACTGACCTTTGCTTCTCAACTACTACTGTTCCCCAATCTCTAATCC
ACATGTTGTCTAGAAGAAAATTGATTTCTTTCACAGGATGTGCAGGTCAA
GTTCTTTTCTTCCTATTCTTTGGATCTACACAGTGTGTCTTATTAGGTGT
GATGTCCTATGACCGATACTTGGCAATTTGTGACCCTATGCATTATCCCC
TCATCATGACATGGAAGGTATGTGGCCTCTTGGCCTTAGGGTGCTGGTCC
GCTGGCTTTGTTGCATCCATGGTGGACAGCATTTTCATACTAAGTCTACC
TTACCAAGGAGACAATCAGATTGCTCATTTCTTCTGTGAGACTCCAGCCC
TTCTGGTTTTGGCATCTGCAGATACTCACAGCACAAATATGCGTCATTTT
CCTCATGGGTTCAGTCATCATAGTTACACCTATGTTTCTGATTCTGATTT
CTTATGTATGTATCATAATATCTGTGATCAGGATGAAGACAGCCTCAGGG
AGACTCAAGGCCTTCTCCACCTGTGGTTCTCATCTCATTGTGGTCATAAT
TTTTTATGGATCAGCAATCATCAACTACATGACACCTAAGTCGTCTAAGG
AACTAGGGAAAATGGTATCTGTGTTCTATGCAGTGATAAACCCTATGCTC
AACCCCCTCATATATAGCCTGAGGAACAAAGATGTGAAAAGGGCATTCAG
GAATGTGGCCAACAGTAGACCATTCTGCAGAATT
>Modo-OR2F3|Location= scaffold_12761:1118914-1119867|Strand= +|Fam= 2|Subfam= F|Pseudo = no
ATGGAAACAAATAACGAGACGTGGATGAATGAATTCATTCTCCTGGGACT
GTCTAGTGAGTGGGACACTCAGGTCTTGCTCTTTGTCCTATTTCTGTCCA
TGTACCTTTTGACTGTGTTGGGGAACTTTCTTATAATCCTCTTGATAAGG
CTAGACACCCGCCTTCACACCCCTATGTACTTTTTCCTTACCAACCTCTC
TCTTGTTGATGTCTCTTATGCTACCAGTATTGTACCTCAGCTATTGACAC
ACTTCTTGCAAGAGCAGAAATCAATTCCATACGTGAGCTGTGCAGTCCAG
TTATTTATCTCCCTAGCCATGGGTGGGATTGAATTTGTTTTGCTGGCAGT
AATGTCTTATGACCGCTACGTGGCAGTGTGTGATCCCCTGCGCTACTCAG
CCATCATGCATGGAGGGCTTTGTGCTCGGCTGATGGCTGCCTCCTGGGTT
GGTGGGTCTCTCAACTCTCTCGTGCATACAGTTTTTACCTTCCAGTTGCC
CATGTGCACAAACAATGTCATTGACCATATAGCATGTGAAATTTTAGCCT
TGGTGAGGCTTGCCTGTGTGGATACTTCCTCCAATGAACTTGCAATCACC
ATCTCCAGCATAATCCTGCTCATGACCCCATTCTGCCTTGTACTGCTGTC
CTATATCCAGATCATTACCATCATTCTGAAGATCCAGTCCACAGAGGGAA
GGAAGAAAGCATTTCATACCTGTGCCTCTCACCTGACAGTGGTAGCTTTG
TGCTATGGAATGGCCATATTCATTTACATTCAGCCTCACTCAAGTCCCAA
TATCCTTCAGGAGAAGATGATCACACTGTTCTATGCCCTTTTAACACCCA
TGTTGAATCCTATGATTTACAGTTTGAGAAATAAGGAGGTAAAAGGGTCC
TGGCAGAAGCTGCTAGGACAGTTCTCTGAATTAAAGTTAAAGCTGGCATT
CTCA
>Modo-OR13M1|Location= scaffold_12761:1169254-1170210|Strand= +|Fam= 13|Subfam= M|Pseudo = no
ATGGAAACAGATAATCAGACTTGGGTAAGTAGTTCATTCATTCTCCTGGG
GCTATCTAGTGACTGGGGGACTCAGATCTTTCTCTTTATTCTTTTCCTGT
CCATTTACCTGCTGGCTGTTCTTGGAAACATCCTCATCATCATTCTTATC
AGACTGGATACCCGGCTGCATACTCCTATGTACTTCTTCCTCACCAACCT
CAACCTTGTTGATGTCTCTTACGCCACCAGCATTGTGCCCCAAATGTTGG
CGCATTTCCTGGAAGAACAAAAAACAATTCCATATGTGAGCTGTGCTGCC
CAGCTCTTTTTCTCTCTGGGCCTGGGTGGGATCGAATTTGTTTTGTTGGC
CACGATGGCCTATGACCGCTACGTAGCAGTGTGCAACCCCTTGCGCTACT
CGGCCATCATGCATGTTGGCTTGTGTGCTAGGCTGGTGACTGCCTCTTGG
GTCAGTGGCTCTCTGAACTCTCTCATGCAGACAGCCATCACTTTTCAGCT
CCCCATGTGCACAAACCGTGTCATTGACCACATATCATGTGAACTCTTAG
CTTTAGTCCGCTTGGCCTGTGTGGACACCTCTTCCAATGAGGTTGCAATT
ATGGCGTCCAGCATCGTCCTGCTCATGACTCCATTCTTGCTGGTTCTGCT
GTCCTATGTCAAGATCATTTCTACTATCCTGAAGATCCAGTCCACAGAGG
GAAGGAAGAAAGCCTTCCAGACCTGTGCCTCCCATTTGACAGTGGTGATT
TTGTGCTATGGGATGACCATTTTCACATACATTCAGCCCCACTCAAGCCC
CAATATCCTTCAGGAGAAGATGATCTCGCTGTTCTATGCTCTCTTAATAC
CCATGCTAAACCCTCTGATTTATAGTGTGAGGAACAAGGAAGTGAAGGGA
GCTTGGCAGAAACTGCTAGGACAGTTCTATGAATTAAAGTCAAAGCTGAC
ATCCTCA
>Modo-OR13M6|Location= scaffold_12761:1197586-1198539|Strand= +|Fam= 13|Subfam= M|Pseudo = no
ATGGGAACAGATAACCAGACGTGGTTGAGTGAATTCATTCTCTTGGGGGT
GTCCGGTGACCGAGGAACCCAGCTCTTTCTCTTTGTACTTTTCCTGATTA
TGTACCTTATGATTGTATTGGGAAACATTCTCATAGTCATCCTGATTCGA
CTGGATACCCGGCTCCACACGCCCATGTACTTCTTCCTCACCAATCTCAA
CCTTGTTGACGTCTCTTATGCCACCAGCATTGTGCCCCAAATGTTGGCAC
ATTTCCTGAAAGAAGAGAAAACAATTCCATATGTGAGCTGTGCTGCCCAG
CTCTTTTTCTCTCTGGGCCTGGGTGGGATTGAGTTCCTTTTGTTGGCAGT
AATGGCTTATGATCGCTATGTGGCAGTTTGCGACCCACTGCGTTACTCAG
CCATCATGCATACAGGGTTGTGTGCCAGACTGGTAGCTGCCTGTTGGGCC
AGTGGCTCCCTGAACTCTCTCATGCAGACAGCCGTCACTTTTCAGCTTCC
CATGTGCACAAACAATGTCATAGACCATATCTCATGTGAAACTCTAGCCC
TGGTCAGGTTGGCCTGTGTGGACACCTCCTCCAATGAGGTTGCAATTATG
GCCTCCAGCATTGTTTTGCTTATGACTCCATTCTTGCTGGTTCTGCTGTC
CTATATCAAGATCATCTCTACTATCCTGAAGATCCAGTCCACAGAGGGAA
GGAAGAAAGCCTTCCAGACCTGTGCCTCCCACCTGACAGTGGTGTCTCTG
TGCTATGGGATGACCATTTTCACATACATTCAGCCCCACTCAAGCCCCAA
TATCCTTCAGGAGAAGATGATCTCGCTGTTCTATGCTCTCTTAATACCCA
TGCTGAACCCTCTGATTTACAGTGTGAGGAATAAGGAAGTGAAGGGGGCC
TGGCAGAAACTGCTAGGGCAATTCTATGAGTTAAAGTCAAAGCTACCATT
TTCA
>Modo-OR2F4|Location= scaffold_12761:1149198-1150124|Strand= +|Fam= 2|Subfam= F|Pseudo = no
ATGGGAACAGGTAACCAGACATGGGTGAGTTCATTTATTCTCCTGGGTCT
GTCTAGTGACTGGAAGACTCAGGTCTTGCTCTTTGTCCTGTTCCTGGCAA
TGTACCTGGTGACTGTGCTTGGGAATATCCTTATCATCATTCTGATCTGC
CTCGACAGTCACCTCCACACACCAATGTATTTCTTTCTCACTAATCTCTC
TCTCGTGGATGTTTCTTATGCGACCACCATTGTCCCCCAATTATTGGTTC
ATTTCCTGGAAGAAGAGAAATTAATTCCATACCTGAGTTGTGCCACACAA
TTATTTTTCTCCCTGGGACTAGGCGGGATTGAATTTGTTTTACTGGCAAC
CATGGCTTACGACCGCTACGTGGCCGTTTGCAACCCTTTGCGCTATTCGG
CCATCATGCATGGCGGGCTTTGTGTCAGGCTGGTGACTGCCTCCTGGGTT
GGTGGTTCCCTGAACTCTCTCATGCAGACAGCCATCACTTTTCAGCTCCC
CATGTGCACAAACCGTGTCATTGACCACATATCATGTGAACTCTTAGCTT
TAGTCCGCTTGGCCTGTGTGGACACCTCCTCCAATGAGGTTGCAATTATG
GCCTCCAGCATTGTTTTGCTTATGACTCCATTCTTGCTGGTTCTGCTGTC
CTATATCAAGATCATCTCTACTATACTGAAGATCCAGTCCACAGAGGGAA
GGAAGAAAGCCTTTCAGACCTGTGCCTCCCACTTGACAGTGGTGGCTTTG
TGCTATGGGATGGCCATTTTCACATACATTCAGCCCCACTCAAGCCCCAA
TATCCTTCAGGAGAAGATGATCTCGCTGTTCTATGCTCTCTTAACACCCA
TGCTGAACCCTCTGATTTACAGTGTGAGGAATAAGGGAAGTGAAGGGAGC
TTGGCAGAAACTGTTAGGACAGTTCTA
>Modo-OR2G1|Location= scaffold_14804:476424-477353|Strand= -|Fam= 2|Subfam= G|Pseudo = no
ATGGGGATGATAAATGTCAGCAAAGGAGGTGACTTTATCTTGGTTGGTTT
TTCTGAACAGCCCCAGGTAGAGAAGATCCTATTTGTGGTTGTCTTGATCT
CCTACCTATTGACCCTGGTAGGCAATACAGCCATCATTCTGGTCTCCTGC
CTGGATCCCAAACTTCGTACTCCAATGTATTACTTCCTCACCAATCTCTC
CCTCGTTGACCTTTGCTTTACTACAAGCATTGTACCCCAACTTTTGTGGA
ACTTAAGAGGACCAGCAAAGACCATAACTCCTGTAGGCTGTGCTATACAA
CTCTATGTTTCCTTGGCATTGGGCTCCACTGAATGTGTTCTCCTTGCTGT
CATGGCATTTGATCGGTATGCTGCTATCTGTCAGCCTCTCCATTATGCTA
CTGTCATGCATCCAAGACTATGTCAGGCCCTTGCAGGTGTGGCATGGGTA
AGTGGTTTGGGAAATACTCTGATACAGAGCACTATCACCCTTAATCTACC
TCTGTGTGGGCATAGGAAGCTATACCATTTCATGTGTGAGGTACCTGCCA
TGATCAAGTTGGCATGTGTGGATATTCATGCCAATGAAATTCAGCTTTTT
ATGGCCTCCTTAATCTTGCTTCTTCTTCCACTGGGATTGATCTTAATCTC
CTATGCACTTATTGCCCAGGCAGTAATAAAAATCAGGTCAGCCAAAGCTT
GGAAGAAGGCTCTGAGAACATGCGGGTCCCATATTTTGGTGGTGACCCTC
TTCTATGGCACCATCACAGCTGTCTATATTCAAACCAATAGCTCCTATGC
CCATAGGCAAGGGAAGTTCATCACTCTCTTATATACAGTGGTGACTCCTA
CACTCAATCCCCTCATTTATACTCTGAGGAACCAAGATATGAAGGGTGCA
CTGAAAAGGCTGTTAAGAAAAGATCTAAAC
>Modo-OR2G7|Location= scaffold_14804:502566-503486|Strand= -|Fam= 2|Subfam= G|Pseudo = no
ATGAATGACAGCACAGGAGGTGACTTCATCCTGGTGGGTTTTTCAGACCA
ACCCAAGCTGGAGAAGATCCTCTTCGTAGTTGTTTTGATCTCCTACCTTC
TGACCCTGCTAGGCAACACTGCCATCATCTTGGTATCTCGCCTGGATTCG
AAACTCCATACACCAATGTATTACTTCCTCACCAATCTCTCCCTCATTGA
TCTCTGCTTTACCACAAGTATTGTTCCTCAGCTGCTGTGGAACCTGAGGG
GACCAGCCAAGACCATCACTCCCATAGGCTGTGCCATCCAACTCTATGTC
TCTCTGGCCCTGGGCTCTACTGAATGTGTTCTTCTGGCCGTCATGGCATT
TGATCGGTATGCTGCTGTATGTAGACCACTCCACTATGCTACTTTCATGC
ACCCAAGACTATGTCAGACCCTTGCAGGAGTTGCATGGGTGAGTGGTTTG
GGCAACACATTAATTCAGGGCACCATCACTCTTCAGTTGCCTCTCTGTGG
GCACAGAAGGCTTTATCATTTTATATGTGAAGTTCCTGCCATGATCAAGT
TGGCATGTGTAGACATTCATGCCAATGAAATACAGCTTTTTGTAGCTTCC
TTGGTTTTGCTCCTCCTGCCTTTGGGGCTGATTTTAATTTCCTATGCACT
CATTGCTCAGCAAGTGCTAAGAATCAGGTCAGCCCAAGCTTGGCAAAAGG
CCATGAGAACCTGTGGATCACATCTTTTGGTGGTGACCCTTTTCTATGGC
ACCATCACAGCTGTCTATATCCAACCTAATAGTTCCTATGCTCATAGGCA
AGGCAAGTTCATTACACTTTTGTATACTGTGGTGACTCCCACCCTCAACC
CCCTCATTTATACTCTGAGGAACAAAGATATGAAGGGTGCACTTAAAAGG
CTTCTAGGAAAGGAGCCAAGG
>Modo-OR2G8|Location= scaffold_14804:533797-534738|Strand= -|Fam= 2|Subfam= G|Pseudo = no
ATGGAAAGAAACAATAAGAGCAGCCCAATGGGGTTCATTCTGTTGGGTTT
TTCTGACCAGCCTCAAATGGAAAGAGTCCTCCTTTTCATCATTGCCATAT
TTTATGTTCTTACCCTGATGGGGAATACAACTATCATCCTGGTCTCTTTC
CTGGATCCCAAACTCCACAGCCCAATGTATTTCTTCCTCTCTAACCTCTC
TTTTCTGGATATTTGCTTCACTACCAGCATTATTCCTCAGATGTTATGGA
ATCTTAGTGGTACCGATAAGACCATCACTTACATTGGTTGCATTATTCAG
CTATATATTTTTCTTGGGGTGGGTTCCACTGAGTGCATCCTCCTGACTGT
CATGGCTTATGATCGCTACATTGCAATCTGTCGTCCTCTTCACTATAATG
TTATCATGCATCCAAGGTGTCTCAAACAGTTGGCAGCTGTGATTTGGGTC
AGTGGTTTTGTGGGGCCTTTGATTCAATCAATATTAACTTTTCAGTTGCC
TCTTTGCAGTCACCACAGGGTGGAACATTTTATGTGTGAGGCTCCAGCTT
TGATCAAAATTGCTGCTGTAGACACCACCTTTATAGAAACTGAGCTTTCC
ATAGCCAGTATCCTGTATGTTGTAATACCTTTGGTCCTTATCCTGGTTTC
ATATGGCTGTATTGCTAGAACTACATTAAGGATGAACTCAGCTGAAGGCC
GTTGGAAATTATTTGGAACCTGTGGTTCCCATCTAATGGTTGTAGCCTTG
TACTTTGGGCCCATAATTGCTGTCTACATACAGCCCAAAAATGAGTATAC
TCAGAAACGAACCAAGTTCCTAGCCCTCTTCTACACTGTGGTGACCCCCA
CCCTCAACCCAATGATCTATACCTTGAGGAACAAAGATGTGAAGGGATCA
CTGAGGAGGTTACTAGGTTCAAACAAAGGCTCTGAACATACA
>Modo-OR2G9|Location= scaffold_14804:567161-568093|Strand= -|Fam= 2|Subfam= G|Pseudo = no
ATGGTGGGAATGATGAATGACAGCACAGGAGGTGACTTCATTCTGGTGGG
GTTTTCAGACCAACCCAAGCTGGAGAAGATCCTTTTTGTGGTTATCTTGA
TCTCCTACCTTCTAACCCTGCTAGGCAACACTGCCATCATACTGGTATCT
CACCTGGATCCCAAACTTCATACTCCAATGTATTACTTCCTCACCAACCT
CTCCCTGGTTGACCTTTGCCTCACCACAAGTATTGTTCCTCAGCTGCTGT
GGAACTTGAGGGGACCAGCCAAGACCATCACTCCCATAGGCTGTGCCATC
CAACTCTGTGTCTCTCTGGCCCTGGGCTCTACTGAATGTGTTCTTCTGGC
CGTCATGGCATTTGATCGGTATGCTGCTGTATGTAGACCACTCCACTACG
CTACTTTCATGCACCCAAGACTATGTCAGACCCTTGTAGGAGTTGCATGG
GTGAGTGGTTTGGGAAACACATTAATTCAGGGCACCATCACTCTTCAGTT
GCCTCTCTGTGGGCACAGAAGGCTTTATCACTTTATGTGTGAAGTTCCTG
CCATGATCAAGTTGGCATGTGTAGACATTCATGCCAATGAAATACAGCTT
TTTGTAGCTTCTTTGGTGTTGCTTCTCCTGCCTTTGGGGCTGATTTTAAT
TTCCTATGCAGTCATTGCTCAGCAAGTGCTGAGAATCAGGTCATCCCAAG
CTTGGCAAAAGGCCATGAGAACCTGTGGATCACATATTTTGGTGGTGACC
CTCTTCTATAGCACCATCACAGCTGTCTATATTCAACCCAATAATTCCTA
TGCTCACAGTCAAGGCAAGTTCATCACTCTTCTATATACTGTAGTGACTC
CCACCCTCAACCCCCTCATTTACACTCTGAGGAATAAAGATATGAAGGGT
GCACTGAAAAGGCTACTAGGAAAAGATCCAAGA
>Modo-OR2G10|Location= scaffold_14804:600348-601271|Strand= -|Fam= 2|Subfam= G|Pseudo = no
ATGATTAATGACAGCACAGGAGGTGACTTCATCTTGGTTGGTTTTTCAGA
CCAGCCCCAGATAGAGAAGATACTCTTCATTGTTGTTTTGATCTCCTACC
TTCTGACTCTGGTAGGCAACACTGCTATCATTCTGGTCTCTCGCTTGGAT
CCCAAACTCCACACACCAATGTATTACTTCCTTACCAACCTTTCCCTCAT
TGATCTTGGCTTCACCACAAGTATTGTTCCTCAGCTGTTGTGGAACCTGA
GGGGACCAGCCAAGACCATCACTCCCATAGGCTGTGCCATCCAACTCTAT
GTCTCTCTGGCCCTGGGCTCTACTGAATGTGTTCTTCTGGCTGTCATGGC
ATTTGATCGGTATGCTGCTGTATGTAGACCACTCCACTATGCTACTTTCA
TGCACCCAAGACTATGTCAGACTCTTGTAGGAGTTGCATGGGTGAGTGGT
TTGGGCAACACATTAATTCAGGGCACCATCACTCTTAAGTTGCCTCTCTG
TGGGCACAGAAGGCTTTATCACTTTATATGTGAAGTTCCTGCTATGATCA
AATTGGCATGTGTAGATATTCATGCCAATGAAATACAGCTTTTTATAGCC
TCCTTGGTTTTGCTTCTCCTGCCTCTGGGGATGATTTTAATTTCCTATGC
GCTCATTGCTCAGGAAGTGATGAGAATCAGGTCAGCTCAAGCTTGGCAAA
AAGCCATAAAAACCTGTGGGTCACATCTTTTGGTGGTGTCCCTCTTCTAT
GGGCCAAGCACAGCTGTTTATATTCAACCCAGCAGTTCCTATGCCCACAG
ACAGGGTAAATTTATCACACTTTTGTACACTGTGGTGACACCTACCCTCA
ATCCTATTATTTATACTTTGAGGAACAAAGATATGAAAGAGGCATTGATA
AAGCTTTTAGGAAAAGATACAAGG
>Modo-OR2G6|Location= scaffold_1838:135964-136902|Strand= +|Fam= 2|Subfam= G|Pseudo = no
ATGAAAACAAACAACTCTCAAGATGGCTTTGTTCTCTTGGGCTTCTCTGA
CAAGCCCCGGTTAGAGACTATTCTCTTTGTGGTCATCTTGGTCTTCTACA
TCTTGAATGTAGTGGGGAACATGACCATCATATTAGTGTCCTGCCTGGAC
CCCAAACTTCACACGCCAATGTACTTCTTTCTTACCAATCTGTCCTTTGT
AGACCTCTGCTTAACCACCTGCATTGCCCCACAGTTATTGGTCACCATGG
GGAAAAAAGACAAGATCATGAGCTACAGTGGCTGTGTAGTACAACTCTAT
GTGTCCATGGGTTTGGGATCCACTGAATGTATTATTTTGGCTGTCATGTC
TTATGACCGTTATGCAGCAGTCTGCCGTCCCCTCCACTATGCAGTCATCA
TGCACCATCAGCTCTGCCTGTCACTTGCTGCCACAGCATGGCTCAGTGGC
CTGGTCACCTCCCTGATCCAGTGTTCTCTCACTATACAGCTACCTCGGTG
TGGTCATAACCAGTTGGATCACATTTGTTGTGAGGTGCCAGTGTTGATCA
AGCTGGCTTGTGTAGACACCACCTTCAATGAGGCTGAACTCTTTGTGGCC
AGTGTGGTCTTCCTTGTGGTGCCTGTCTCTCTCATCCTGGTCTCCTATGG
CTACATTGCTCAGGCCATATTGAGGATCAAATCTGCAACAGGACGCCAAA
AAGCATTTGGGACTTGTTCTTCTCACCTGGTGGTTGTGATCATCTTTTAT
GGGACCATCATCTTCATGTATCTCCAGCCAGTCAAAAGTAAATCAAAAGA
CCAAGGAAAGTTTGTGTCTCTCTTCTACACTGTGGTCACACCTCTGTTAA
ATCCCCTCATCTATACCTTGAGGAACAAGGATGTGAAAGGAGCACTTAGA
AAATTGGTCCTAGGGAAGAGTCTTGAATCAGAGAAGCTG
>Modo-OR2G11|Location= scaffold_1838:123779-125017|Strand= +|Fam= 2|Subfam= G|Pseudo = no
ATGTTGGAGAAGACATTTTACCTACTCATAAGAAGGCAAAAAAAAAAACA
AATGAAGCCCAAAGCCACACACATATATCTTGAAnnnnnnnnnnnnnnnn
nnnnnnnnnnnnnnnnnnnnnnnnnnnnnnnnnnnnnnnnnnnnnnnnnn
nnnnnnnnnnnnnnnnnnnnnnnnnnnnnnnnnnnnnnnnnnnnnnnnnn
nnnnnnnnnnnnnTCTCATTGCTTTTGTCACCTTGAAATATTCACAGCAC
TGCATTCTACCTTTAGTATCCCAATAGAAACTCAAAACCGAAGGTCCATG
GAGCAAAACGACACTTCTCAAGGGGATTTCATTCTCTTGGGCTTCTCTGA
TAAGCCTCAATTAGAGATAATTCTCTTTGCGGTCATCTTGGTCTTCTACA
TCTTGAACCTAGTGGGGAACATGACCATCATCTTGGCCTCTAGCATGGAC
CCCAAACTGCACACCCCAATGTACTTCTTCCTCACCAATTTGTCCTTTGT
AGACCTCTGCTTGACTACCACAGTGGCTCCACAGTTACTGTTTACAATGA
GAAGCAAAGACAAAACTATGAGCTACAATGGCTGTGTAGCACAACTCTAT
GTTGCCATGGGATTGGGATCCACTGAGTGCATTCTCTTGGTTGTTATGGC
ATATGACCGCTATGCAGCAGTCTGTCGCCCCCTCCACTATGCAGTCATCA
TGCATCCTCAACTCTGCCTATTACTGGCTGCAACAGCATGGCTCAGTGGC
CTCATAACCTCTCTGATCCAGTGTTCTCTCACTATACAGCTACCTCTGTG
TGGTCATAACAAGCTTGACCACATCTTCTGTGAGGTACCAGTGTTGATCA
AACTGGCTTGTGTCGACACCACTTTCAATGAAGATGAGCTTTTTGTGGCC
AGTGTGGTCTTCCTCGTGGTGCCTGTCTCTCTCATTTTGATCTCTTATGG
CTACATAACCCAAGCCATATTGAGGATCAAATCTGCAGCAGGACGGCGTA
AAGCATTTGGGACTTGTTCTTCTCATTTGGTTGTAGTAATAATTTTCTAT
GGGACCATCACTTTCATGTATCTCCAGCCAGCCAAAAGTAAATCAAAAGA
CCAAGGCAAGTTCGTGTCCCTCTTCTACACTGTGGTCACACCTCTGTTAA
ATCCCCTCATCTATACCCTGAGGAACAAGGATGTAAAGGGGGCACTGAGA
AAGTTGATACTGGAAAAGACTATTAGATCAGAAAAACTG
>Modo-OR2G12|Location= scaffold_1838:103776-104705|Strand= +|Fam= 2|Subfam= G|Pseudo = no
ATGAAGCAAAACAACAACTCCCAAGAGGGTTTTCTTCTCTTGGGCTTCTC
TGACAAGCCCCAGTTAGAGACTATTCTCTTTGTGGTCATTTTGGTCTTCT
ACATCCTGAACCTTGTGGGGAACACAACCATAATATTAGTGTCTGGCCTG
GATCCAAAACTCCACACACCAATGTATTTCTTCCTTACCAACCTGTCCTT
CCTAGACCTCTGTTTCACCACCAGCGTAGCCCCACAGTTGTTGGTCACCA
TGAGAAGCAAAGACAAAAGCATGAGCTACGGTGGGTGTATAGCTCAACTC
TATGTGGCTATGGGGTTAGGATCTACTGAGTGCATTCTCTTGGCTGTCAT
GGCATATGACCGCTATGCAGCAGTCTGTCGCCCCCTCCATTATGCAGTCA
TCATGCATCCTCAACTCTGTCTGACACTGGCTTCAATAGCATGGCTCAGT
GGCCTAGTCACCTCTCTGATCCAATGTTCTCTCACCATACAGCTGCCCCT
ATGTGGTCACAACCGGCTTGACCACATCTTCTGTGAGGTGCCAGTATTGA
TCAAGTTGGCCTGTGTGGACACCACCTTCAACGAGGCCCAACTCTTTGTG
GCTAGTGTAGTCTTCCTTGTTGTTCCTGTCTCTCTCATTCTAATCTCTTA
TGGCTATATCACTCAAGCTATATTAAAGATCAAATCTTCAGCAGGGCGTC
GTAAAGCATTTGGGACTTGTTCTTCTCACCTGGTGGTTGTAATCATCTTC
TATGGTACCATCATCTTCATGTATCTCCAGCCAGTCAAAAGTCGATCCAA
TGACCAGGGAAAATTTGTCTCCCTCTTCTACACAATAGTCACTCCTCTGT
TAAATCCCCTCATCTATACCTTAAGGAACAAGGATGTGAAGGGAGCCTTA
AAAAAGTTGATATTGGGGAAAGTTATTGGA
>Modo-OR2G13|Location= scaffold_11858:748-1677|Strand= +|Fam= 2|Subfam= G|Pseudo = no
ATGAAGCAAAACAACAACTCTCAAGAGGGTTTTCTTCTCTTGGGCTTCTC
TGACAAGCCCCAGTTAGAGACTATTCTCTTTGTGGTCATTTTGGTCTTCT
ACATCCTGAACCTTGTGGGGAACACAACCATAATATTAGTGTCTGGCCTG
GATCCAAAACTCCACACACCAATGTATTTCTTCCTTACCAACCTGTCCTT
CCTAGACCTCTGTTTCACCACCAGCGTAGCCCCACAGTTGTTGGTCACCA
TGAGAAGCAAAGACAAAAGCATGAGCTACGGTGGGTGTATAGCTCAACTC
TATGTGGCTATGGGGTTAGGATCTACTGAGTGCATTCTCTTGGCTGTCAT
GGCATATGACCGCTATGCAGCAGTCTGTCGCCCCCTCCATTATGCAGTCA
TCATGCATCCTCAACTCTGTCTGACACTGGCTTCAATAGCATGGCTCAGT
GGCCTAGTCACCTCTCTGATCCAATGTTCTCTCACCATACAGCTGCCCCT
ATGTGGTCACAACCGGCTTGACCACATCTTCTGTGAGGTGCCAGTATTGA
TCAAGTTGGCCTGTGTGGACACCACCTTCAACGAGGCCCAACTCTTTGTG
GCTAGTGTAGTCTTCCTTGTTGTTCCTGTCTCTCTCATTCTAATCTCTTA
TGGCTATATCACTCAAGCTATATTAAAGATCAAATCTTCAGCAGGGCGTC
GTAAAGCATTTGGGACTTGTTCTTCTCACCTGGTGGTTGTAATCATCTTC
TATGGTACCATCATCTTCATGTATCTCCAGCCAGTCAAAAGTCGATCCAA
TGACCAGGGAAAATTTGTCTCCCTCTTCTACACGATAGTCACTCCTCTGT
TAAATCCCCTCATCTATACTTTAAGGAACAAGGATGTGAAGGGAGCCTTA
AAAAAGTTGATATTGGGGAAAGTTATTGGA
>Modo-OR2H4|Location= scaffold_14804:252312-253256|Strand= +|Fam= 2|Subfam= H|Pseudo = no
ATGAACAATGCCAGTTCCAGAGGATATTTCATCCTGATAGGTTTCTCTGA
CCAGCCTCAGTTGGAGAATATACTGTTTTGGATTATCCTGATATTTTATT
GCTTGACCATTGTGGGTAACATGACCATCATCCTGATCTCCTGCCTGGAA
CCTAGACTCCATACTCCCATGTATTTCTTCCTCTCCAATCTTTCCCTACT
AGAACTCTGTTTTACCACCAGTTGTATACCTCAGATGTTGGTCAACCTCT
GGGGGCCAGAGAAGACAATCAGTTACATTGGTTGTGCCATTCAGCTATAT
GTATTCTTATGGCTTGGAGCCACTGAGTGTATTCTACTTGTTATCATGGC
TGTAGATCGCTCGGTGGCAATCTGTCGACCATTACATTATGTTTCTATCA
TGCACCCCCACCTCTGTCTTCAGCTGGTAATCCTTGCTTGGGGAAGTGGC
CTGATTCAGTCAATGATCCAGGTACCATCTACCTTACATTTGCCTTTCTG
CCTTCACCACAGAGTGGATGATTTTGTATGTGAGGTACCAGCCATGATTC
GCCTGTCCTGTGGGGACACTGCTTATAATGAGATTCAGCTATCTATATCT
AGTATCATTCTCCTGGTAGTGCCTTTGGTCTTCATTCTGATCTCCTATGG
TGCCATCACCAAAGCAATCCTAAAGGTGAAGTCTACAGCTGGACAGAGAA
AGGCATTTGGCATCTGTGGCTCCCACCTTTTAGTGGTATCCCTCTTTTAT
TGCACTGTCACAGCTGTCTACCTTCAACCAAAGGGCCAATATAGTCATAA
ACAAGGAAAGGTCTTTACCCTCTTCTACACTGTAGTCACCCCCACTATGA
ATCCTCTGATCTACACTTTAAGGAATAAGGAAGTAAAGGTGGCATTAAAA
CGGTTAGGGGAAAGGAATTGGGTGTCCTGGGAGAACTGTAGAAAA
>Modo-OR2H11|Location= scaffold_14804:328361-329302|Strand= -|Fam= 2|Subfam= H|Pseudo = no
ATGGAAAGGACCAATGAGAGCAGCCCAGTAGGATTCATCCTACTGGGCTT
CTCTGACCAGCCCCAACTGGAAATGGTTCTCCTTTTTGTCATTTCTATCT
TTTACATCTTGATCTTGGTAGGGAACACAACCATCATCCTAGTATCTTAT
CTGGACCCTAAACTCCACACTCCAATGTATTTCTTTCTTTCCAACCTTTC
CTTCTTGGATCTCTGCTTCACTACCAGCATTATCCCCCAGATGCTATGGA
ACCTCAGGGGACCTGATAAGACCATCACTTATATTGGCTGTGTAATTCAG
CTGTATGTAGCTCTAGGGCTGGGTTCCACTGAGTGTGTTCTCCTGACTGT
CATGGCTTATGATCGCTACATTGCTATCTGTCGCCCCCTTCACTATGCCA
TTATCATGCATCCAAGGCTTCTCAAACAATTGGCAGCTGTGATCTGGGCC
AGTGGCTTCATAGAGTCTTTGGTTCAGTCAATACTGACTTTTCAGTTGCC
TCTCTGCAGTCATCACAGGCTGGATGATTTTATGTGTGAAGAGCCAGCTG
TGATTAAAATCGCTGCTGTAGACACCACTTTCATGGAAAATGAACTCTGT
ATAGCCATTATACTCTATGTTGTTATACCTTTGGGACTTATTCTGATCTC
CTATGGATGCATAGCTAGGACTACATTGAGGATAAAGTCAGCTGAAGGGA
GGAAGAAGGTTTTTGGAACCTGTGGTTCTCATTTGGTAGTAGTAGCCTTG
TTCTTTGGAACTATAATTGCTGTTTACATCCAACCCAAAAATAAGTATAC
TGAGAATCAAGGCAAGTTCCTTACCCTCTTCTACACTGTGGTGACCCCCA
CTCTCAACCCCATGATCTATACCTTGAGGAACAAAGATGTGAAGGGGGCA
CTGAGAAGATTGCTGGGTCAAAACCAAGGTTCTGGGGAAACA
>Modo-OR2H2P|Location= scaffold_14804:987578-988499|Strand= +|Fam= 2|Subfam= H|Pseudo = yes
ATGAATAATGAAAGCTCCCCAGGAGGTTTTGTTCTCTTGGGCTTCTCTGA
CCATCCCCAAATAGAGAAGGTCCTCTTTATGATAGTACTGATGTCCTACT
TCATAACCCTAGTTGGCAATACACTCATCATATTACTCTCTATCCTGGAC
TCCAAACTCCATACTCCCATGTACTTTTTTATCTCCAACCTCTCCTTCCT
GGATCTCTGCTTCACCACGAGCTGTGTTCCCCAGTTGTTGTCCAACCTCT
GGGGTCCAGAGAAGACCATCAGTTTTAATGGTTGTGCCATTCCTGGCTCT
AGGGACCACTGAGTGTATCCTCCTGGCTGTCATGGCCTTTGACCGATATG
TGGCAATCTGCCAACCTCTCCGTTATGCTATCATCATCCATCCCCGACTT
AGCCAACAATTAGCAGCTGTAGCATGGATCATTGGACTATTGGAATCTGT
GATCCAGACACCACCCACTCTTCTTTTACCATTCTGCTCTCACAGAAGAG
TAGATGACTTTGTATGTGAAGTCCCAGCCCTCATCCGCCTTTCCTGCGAG
GATACCACCTACAATGAGGTCCAGATGGCTGTGGCCAGTGTGCTCATTCT
GGTTGTGCCACTGACCCTCATTTTGGTTTCCTATGGTGCTATTGTCCAGG
CTGTGCTAAAGATTAACTCAGCAGTAGGACGGAAGAAAGCCTTTGGGACC
TGCTCTTCCCACCTCCTGGTGGTCTCCTTCTTCTATAGTTCTGTCATCAC
TGTTTACCTTCAGCCCAAGAACCCCTATGCCCAGGACCAAGGAAAATTCT
TTGGTCTTTTCTATGCTGTGGGAACTCCTGCACTAAACCCCCTGATATAT
ACTCTGAGAAATAAAGAGGTGAAGGGGGCATTTAGGAGGCTGTTAAGGAA
GATCAGGAAAGCAGAGGAGAGC
>Modo-OR2H12|Location= scaffold_14804:468873-469790|Strand= -|Fam= 2|Subfam= H|Pseudo = no
ATGGAAAGGACCAATAAGAGCAGCCCAGTAGGATTTATTCTGTTGGGTTT
CTCTGACCAGCCCCAACTGGAAATGATTCTTCTTTATGTCATCTCCGTCT
TTTACATCCTGACATTTGTGGGGAACACAACCATCATTCTGATATCTTAC
CTGGATCCTAAACTCCACACGCCCATGTATTTTTTCCTCTCCAATCTTTC
CTTCCTGGATCTCTGCTTCACCACCAGCATTATTCCCCAAATGCTATGGA
ACTTTAGGGGTCCTGATAAGAACATCACTTACATTGGCTGTATGATTCAG
TTTTTTGTGGCTCTGGGGTTGGGTTCTGCTGAGTGTGTTCTCCTGACTGT
CATGGCTTATGATCGCTACATTGCCATCTGTCGGCCCCTTCACTATACTC
TTATCATGCACCCAAGGCTACTTAAACAGTTGGCAGTTGTGATCTGGATC
AGTGGCTTCCTAGAATCCTTGGTTCAGTCAATATTGACTTTTCAGTTGCC
TTTCTGTAGTCACCACAAGGTGGATGATTTTATGTGTGAAGAGCCAGCCT
TGATTAAAATTGCTGCTGTGGATACTACCTTCATAGAAACTGAGCTTTGC
ATAGCAAGTATCCTTTATGTTATGATGCCCCTAGGTCTCATCCTAGTCTC
CTATGGATGCATAGCTAGGACCACATTAAAGATAAAGTCAACTGAAGGAC
GGCGGAAGGTATTTGGGACTTGTGGTTCCCATCTGATGGTAGTAACCTTA
TTCTTTGGAACAGTACTCATTGTCTATATACAGCCCAAAAATAAATATAC
TCAGAATCAGAGTAAATTCCTCACCCTCTTCTATACTGTGGTTACCCCTA
CCCTTAACCCCATGATATATACCTTAAGGAACAAAGATGTGAAGGGGGCA
TTGGGAAGATTGCTGGGT
>Modo-OR2H13|Location= scaffold_14804:414050-414967|Strand= -|Fam= 2|Subfam= H|Pseudo = no
ATGGAAAGATCCAATAAAAGCAGTTCAGTAGGGTTCATATTATTGGGCTT
CTCTGACCAGCCCCAACTGGAAATAGTCCTTCTTTATGTTGTCTCCATCT
TTTACTTCCTGACCCTGGTGGGGAACACAACCATCATTCTGGTATCTTAT
CTGGACCCTAAACTCCACACTCCAATGTATTTCTTCCTCTCTAACCTTTC
ATTCCTGGATCTCTGCTTCACCACCAGCATTATTCCTCAGATGCTATGGA
ACTTTAAGGGTCCTGATAAGAGCATTACTTACGTTGGTTGTATTATTCAG
TTTTTTGTGGCTCTAGGGCTAGGTTGCACTGAGTGTATTCTCCTAACTGT
CATGGCTTATGATCGTTTTGTTGCCATTTGTCAGCCCCTTCACTATGCTA
TTATCATGCACCCAAGGCTTCTCAAACAATTGGCAGCTGTGAGCTGGATC
AGTGGTTTCCTAGAGTCCTTGGTTCAGTCAAATCTAACTTTTCATTTGCC
TCTTTACAGTCATCACAGGCTGGATGATTTTATGTGTGAGGAGCCAGCCT
TGATTAAGATTGCTGCTGTGGACACCACCTTCATAGAAACTGAGATTTGC
ATAGCCAGTATCCTCCATGTTATGATACCCTTAGGTCTTATCCTAGTCTC
CTATGGATTCATAGCTAGGACCACATTGAGGATAAAGTCAAGTGGAGGGT
GGAGAAAGGTTTTGGGAACATGTGGTTCCCATTTGGTGGTAGTAACTTTA
TTCTTTGGAACAATACTTGTTGCCTACATCCAACCCAAAAAGAAATATAC
CCAGAGTCAAACCAAGTTCTTCACCCTCTTCTATACTGTGATTACCCCTA
CTCTTAACCCCATCATCTACACCTTGAGGAACAAAGATGTGAAAGGGGCA
CTGACAAGGTTGCTGGGT
>Modo-OR2I1P|Location= scaffold_14804:969693-970628|Strand= +|Fam= 2|Subfam= I|Pseudo = yes
CTTCCTCCCTAGACCAACTACAGTACTGGTGAACTTTACTTTCTTCTGGG
ATTCTCCGACTGGCCATCGCTCCAACCACTCCTCTTCGCCCTGATCCTCT
TCTGCTATCTCTTTACCCTGGTGGGCAACTGGGCCCTGGTGTTCTTGGTG
GTTCGTGATCCACGCCTCCACGCACCTATGTACTACTTCCTCTGCCACCT
CGCCCTGGTGGATGTGGGCTTCACAACTAGTGTTGTTCCACTGCTTTTGG
CCAACCTCTGGGGCTGGGCAAGGGCACTGTCCCGAGCCAGGTGCATGACC
CAGCTCTATGTCTCCCTGGCACTAGGTTCCACTGAGTGTGTCTTGCTGGC
TGTGATGGCGCTAGACCGCTCAGCAGCTGTTTGCCGTCCGCTCCATTACA
CAGCCCTGGCCTCGCCCCACCTCTGTCGGGTGCTGGCAGCCGTCTCCTGG
TTCGGTGGTTTCACTAACTCACTGGCACAAACCATACTACTGGCCACACG
ACAGCTATGTGGACCCCGGCGTCTAGACCACTTCATCTGTGAGCTTCCAG
CCCTGTTGAAATTAGTCTGTGGGGGCGGGGGCGCTGTGGAGAGGCAGATG
TTTGCTGCCCGGGTAGTTATTCTACTAGTGCCCTCTGCTGTCATCCTAGC
CTCCTATGGGGCTGTGGGCAGGGCTGTATGGAAAATGAAGTCCCAGACAG
GGAGGAGAAAAGCAATGGGGACCTGTGGTTCCCACCTTACAGCTGTCTGT
CTATTCTATGGTTCTGCCATCTACACATATTTGCAGCCAACACACAGTTA
CTCCCAGGGGCAAGGCAAGTTCGTCTCCTTGTTCTACACTGTGGTCACCC
CTGCCCTCAACCCCATCATTTACACCCTAAGGAACAAGGAGGTGAAAGGG
GCAGCAAAAAGGCTTCTGGGCAGAGTAGAGTGGAGA
>Modo-OR2K2|Location= scaffold_13655:152963-153904|Strand= -|Fam= 2|Subfam= K|Pseudo = no
ATGACAAAAGGGGAAAATCACACCATTTGGACCCATTTTTTTTTAGAGGG
ATTTTCCAAGTATCCAAAGTTAGAGATGATTCTGTTTGCATTCAGCCTGG
TGATGTACCTGATAACACTTCTTGGGAACAGCACTCTTATTGTCATCAGC
ATCCTGGATGTCCGTCTTCACACCCCCATGTATTTCTTCCTAGGGAACCT
TTCCTTCATGGACATCTGTTACACGTCCTCTTCTATTCCCACTTTGCTAG
TGAATTTGTTGGCCACAGAAAAAACAATCATCTTCTCGGGCTGTGTTCTG
CAAATGTACCTCTCTCTTGCCATGGGGTCCACTGAGTGTGTCCTCTTGGC
CATGATGGCATATGACCGGTATGTAGCTATCTGTAACCCTCTCCGCTACT
CCATTGTCATGAACCAAAGGGTCTGTGTACAGATGGCAGCCGGGTCGTGG
ATAACTGGTTGTCTCACAGCACTCCTAGAAACAAGCTCTGCCCTGCAGGT
GCCTCTCTGTGGAAACGTGATCGATCATTTCACTTGTGAAATTCTTGCCA
TGCTGAAATTGGCCTGCAGCACTTCCTTGCTCATTGACATGGTCATGTTG
GTGGTCAGTGTGCTCCTCCTTCCCATTCCCATGCTCTTAATTTGTATTTC
CTATTTTTTCATCCTTTCAACCATTTGGAAAATTAATTCAGCCGAGGGAA
GAAACAAAGCTTTTTCTACCTGTGGAGCCCACCTGACTGTGGTGGTTCTG
TACTATGGGGCTGCCCTATCCATGTACCTCAAACCTTCATCAGCGAGCTC
ACAAGAAACAGACAAAGTCATCTCCTTACTTTATGGGGTGCTGACTCCCA
TGCTGAATCCCATCATCTACAGCCTGAGGAACAAGGAGGTCAAGGAGGCT
GCAAAAAAGTTCCTGAGGAGAAATTCCCCTTTGTCAGAAACA
>Modo-OR2K3P|Location= scaffold_18607:43342-44240|Strand= +|Fam= 2|Subfam= K|Pseudo = yes
CTGGAGGGGTTTTCCCAATACCCCAAACTTGAAATCATCCTTTTTATCTT
GTGTCTCTTGATGTACTTGATAACTCTACTGGGCACAACAGCATTCTCAT
TACAATCAGCATCCTAGATATCCATCTTCATACTCCTATGTACTTCTTTC
TCAGCAATCTCTCATTCATGGACATCTGTTACACGACTTCCTCTGTATCT
CCGTTAGTGGTGAAAATCATAGGGAAAAGAAATACTGTTCCTTTCATAGG
GTGTGCCCTACAAATGTATCTCTCCCTTGCCATGGGGTCCACAGAGTGTT
TGCTCCTTGCTGTGATGGCATATGACCGGTATGTGGCAATATGTCACCCC
CTTAGGTACCCTATCATCATGAATAAGAGGGTGTGTCTTCAGATGGTAGC
TGGGTCATGGATAACAGGCTGTCTCACTGCCTTACTAGAAACCAGTTCTG
CCCTACAACTGCCTCTCTGTGGGAGTGCCATCAATCACTTTACTTGTGAA
ATCCTAGCACTGCTGAAATTAGCTTGCACAAGCTCATTGGTCATGGACAT
GATAATGCTGGTGGTCAGTGTGCTTCTCCTTCCAATTCCAATGTTCTTAA
TTTGCATCTCATACAGTTTCATTCTCTTCACCATTCTACGAATCAACTCA
GCAGATGGAAGAAACAAAGCTTTCTCCACCTGTTCAGCTCACCTTACCGT
GGTGATCTTATACTATGGGACTGCTCTTTCCATGTACCTGAAACCATCAT
CAGTAGATTCTCAAGAAATTGACAAGTTCATTACTTTGTTTTATCGGGTG
GTGACTCCCATGATAAACCCTATTATCTATAGCTTGAGAAATAAAGAAAT
GAAAGGGGCTGTGAAAAAGCTTCTGAGAAGAAATGTATTTTCACAAAGA
>Modo-OR2K4P|Location= scaffold_16728:13826-14151|Strand= +|Fam= 2|Subfam= K|Pseudo = yes
ATGAACTGGAGTACAGTGACAGAATTCACTCTGGAGGGGTTTTCCCAATA
CCCCAAAGTTGAAATCATCCTTTTTATCTTGTGTCTCTTGGTGTACTTGA
TAACTCTACTGGGCAACAGCATTCTCATTACAATCAGCATCCTGGATATC
CATCTTCATACTCCTATGTACTTCTTTCTCAGCAATCTCTCATTCATGGA
CATCTGTTACATGACTTCCTCTGTAACTCTTCTGGTGGTTAAAGTCAGGG
AAAAGGAATACTGTTCCTTTCATAGAACTTCAGAACTCCTTGTGCCCTAC
AAATGTATCTCTCCCTTGCCATGGGG
>Modo-OR2K5P|Location= scaffold_16718:11522-12452|Strand= +|Fam= 2|Subfam= K|Pseudo = yes
ATGAACTGGAGTACAGTGGCAGAATTCACTCTGGAGGGGTTTTCCCAATA
CCCCAAACTTGAAATCATCCTTTTTATCTTGTGTCTCTTGATGTACTTGA
TAACTCTACTGGGCAACAGCATTCTCATTACAATCAGCATCCTAGATATC
CATCTTCATACTCCTATGTACTTCTTTCTCAGCAATCTCTCATTCATGGA
CATCTGTTACACGACTTCCTCTGTATCTCCGTTAGTGGTGAAAATCATAG
GGAAAAGAAATACTGTTCCTTTCATAGGGTGTGCCCTACAAATGTATCTC
TCCCTTGCCATGGGGTCCACAGAGTGTTTGCTCCTTGCTGTGATGGCATA
TGACCGGTATGTGGCAATATGTCACCCCCTTAGGTACCCTATCATCATGA
ATAAGAGGGTGTGTCTTCAGATGGCAGCTGGGTCATGGATAACAGGCTGT
CTCACTGCCTTACTAGAAACCAGTTCTGCCCTACAACTGCCTCTCTGTGG
GAGTGCCATCAATCACTTTACTTGTGAAATCCTAGCACTGCTGAAATTAG
CTTGCACAAGCTCATTGGTCATGGACATGATAATGCTGGTGGTCAGTGTG
CTTCTCCTTCCAATTCCAATGTTCTTAATTTGCATCTCATACAGCTTCAT
TCTCTTCACCATTCTACGAATCAACTCAGCAGATGGAAGAAACAAAGCTT
TCTCCACCTGTTCAGCTCACCTTACCGTGGTGATCTTATACTATGGGACT
GCTCTTTCCATGTACCTGAAACCATCATCAGTAGATTCTCAAGAAACTGA
TAAGTTCATTACTTTGTTTTATGGGGTGGTGACTCCCATGCTAAATCCCT
ATTATCTATAGCTTGAGAAATAAAGAAGTGAAAGGGGCTGTGAAAAAGCT
TCTGAGAAGAAATGTATTTTCACAAAGACTC
>Modo-OR2L15P|Location= scaffold_14464:324539-325478|Strand= -|Fam= 2|Subfam= L|Pseudo = yes
ATGGAGGAATGGAACCACACCACCACTGGTTTCATCTTGCTGGGACTGTT
TGCCCCAACAAAAACTGGTCTGCTCCTCTTCCTCCTGGTGATCCTCATCT
TCCTGATTGCCTTGTTGGGTAACTCAACCATGATTCTCCTCATCTGGATG
GATGGCCACCTCCATACCCCCATGTACTTCCTACTCAGTCAACTCTCCCT
CATGGACCTAATGTATATTTGTTGTACAGTTCCCAAGATGGTGGTCAACT
ACTTGTCTGGAGACAATTCCATTTCTATAGTGGGTTGTGGCTTCCAAAGT
GTTTGTTTCTTAATCATGGCATGTGCTGAAGGGTTACTCCTGGCCTCCAT
GGCCTATGACCGTTATGTGGCCATTTGCCGTCCCCTCCATTATCCTGTCC
TTATGAACAAGAGAATGTGCTTGCTGATGATCACTGGATCTTGGGGTCTC
TTCATCCATCAATTCCATTTCTCATACAGTGTATGCACTCTCTATGCCCT
ATTGCAAGTCCAGAATCATTAACCATTTCTTCTGTGATATCCCCGCCATG
GTGCCTCTGGCCTGCATGGATACCCTGGGGGCATATGAGTATACCATGTT
CTTTAGCACCAACCTATTCCTTTTGGTCCCTTTCCTTGGCATCATGGCTT
CCTATGGCCGGGTTCTCTATGCTGTCCACCACATGCGCTCATCACAAGGG
AAGAAGAAAGCCTTCACCACCTGTTCCACCCACCTGACTGTGGTTACCTT
CTACTATGCTCCATTTGTGTACACATATCTGAGGCCCCCATCTTTGCGTT
CCCCAGAAGAGGACAAGAACTTGGCTGTCTTCTACACCATTCTCACCCCT
ATGCTTAACCCCATCATCTATAGCCTGAGAAATAAGGAAGTGTTGGGGGC
CCTGCAAAGAGTCTCTGGGAGATTCCTACCACAAAAAGAA
>Modo-OR2L22|Location= scaffold_14464:270630-271256|Strand= -|Fam= 2|Subfam= L|Pseudo = no
ATGCCATATCACACACAGTGTACGCATTCCCGTATTCCCTACTGTAAATC
CAGAGTTATTAACCACTTCTTCTGTGACATCCCAGCCATGCTTCCTCTGG
CTTGTATGGATACACAGACCTATGAGTACACTGTGTTCTTTAGCACCAAC
ATATTTCTTTTGGTCCCATTCATTGGAATTATGACATCCTATGGTCGAGT
TCTCTTTGCTATCTACCATATGCACTCATCACAAGGGAAGAAGAAAGCTT
TCACCACCTGTTCCACCCATCTCACTGTGGTGACCTTCTACTATGCCCCT
TTTACCTATACTTATCTCAGGCCCCCAGCTTTCCGCTACCCAGAAGAGGA
TAAAAACTTGGCTGTCTTTTATACCATCCTCACCCCTATGCTTAACCCCA
TCATCTACAGCCTAAGAAATAAGGAGGTCTTAGGGGCCCTGAGGAGAGTC
TTTGGGAAAGCCTTACCTAAGAAAGAAGATCTTGGCnnnnnnnnnnnnnn
nnnnnnnnnnnnnnnnnnnnnnnnnnnnnnnnnnnnnnnnnnnnnnnnnn
nnnnnTCACTGAGGCTCTATCATTCTACCAACAATAGGATTCCCACATCA
GGAAAATTTGTGTTCCTGAAATTAATG
>Modo-OR2L23|Location= scaffold_14464:247677-248615|Strand= -|Fam= 2|Subfam= L|Pseudo = no
ATGGAGGAATGGAACCACACCACCACTGGTTTCATCTTGCTGGGACTGTT
TGCCTCAACAAAAACTGATCTGCTCCTCCTCCTCCTGGTGGTCCTCATCT
TCTTGGTTGCCTTCTTGGGTAACTCAACCATGATTCTCCTTATCTATGTG
GATCACCACCTCCACACTCCCATGTACTTCCTACTCAGTCAGCTCTCCCT
CAAGGACCTTGTGTACATTTGCAGTACAGTTCCCAAGATGGCTTTCAACT
TCCTCTCTGAAGACAATTCCATTTCTATAGTGGCTTGTGGCTTCCAAAGT
TTCTGTTTTTTGGTCATAGAAGGTGGTGAAGGGTTACTCCTGGCCTCCAT
GGCCTATGATCGTTATGTGGCCATTTGCCGTCCCCTCCATTATCCTGTCC
TCATGAACAAGAGAATGTGTTTGCTGATGATCACTGGATCTTGGGTCTCT
TCATCCATCAATTCCATTTTTCATACAGTGTATGCACTCTCTATGCCCTA
TTGCAAGTCCAGAATCATTAACCATTTCTTCTGTGATATCCCCGCCATGG
TGCCTCTAGCCTGTATGAATATCTGGGCCTATGAGTACACAGTGTTCTTC
AGCACCAACCTATTTCTTTTGGTCCCTTTCCTTGGCATCATGACTTCCTA
TGGCCGGGTTCTCTACGCTGTCCACCACATGCGCTCATCACAAGGGAAGG
AAAAAGCCTTCACCACCTGCTCCACGCACCTGACTGTGGTCACCTTCTAC
TATGCTCCATTTGtgtacacatatctgagaccctcatctctgtgttctcc
agaagaggacaagaacatggctgtcttctacaccattcttacccctgtgc
ttaATCCTATTATCTATAGCCTGAGAAATAAAGAAGAAGTATTGGGGGCC
CTCAAGAGAGTCTCCAGGAAAATCTTATCACAGAAGGAG
>Modo-OR2L24P|Location= scaffold_14464:234491-235338|Strand= -|Fam= 2|Subfam= L|Pseudo = yes
AAAACTGGTCTGCTCCTCCTCCTCCTGGTGGTCCTCATCTTCTTGGTTGC
CTTCTTGGGTAACTCAACCATGATTCTCCTTATCTATGTGGATCACCACC
TCCACACTCCCATGTACTTCCTACTCAGTCAGCTCTCCCTCATGGACCTT
GTGTACATTTGCAGTACAGTTCCCAAGATGGCCTTCAACTTCCTGTCTGG
AGACAATTCCATTTCTATAGTGGCTTGTGGCTTCCAAAGTTTCTGTTTTT
TGGTCATAGCAGGTGGTGAAGGGTTACTCCTGGCCTCCATGGCCTATGAC
CGTTATGTGGCCATTTGCCGTCCCCTCCATTATCCTGTCCTCATGAACAA
GAGAATGTGTTTGCTGATGATCACTGGATCTTGGGTCTCTTCATCCATCA
ATTCCATTTTTCATACAGTGTATGCACTCTCTATGCCCTACTGCAAGTCC
AGAATCATTAACCATTTCTTCTGTGATATCCCCGCCATGGTGCCTCTAGC
CTGTATGAATATCTGGGCCTATGAGTACACAGTGTTCTTCAGCACCAACC
TATTCCTTNNNNNNNNNNNNNNNNNNNNNNNNNNNNNNNNNNNNNNNNNN
NNNNNNNNNNNNNNNNNNNNNNNNNNNNNNNNNNNNNNNNNNNNNNNNNN
NNNNNNNNCTACTATGCTCCATTTGTGTACACATATCTGAGGCCCCCATC
TTTGCGTTCCCCAGAAGAGGACAAGAACTTGGCTGTCTTCTACACCATTC
TCACCCCTATGCTTAATCCCATCATCTATAGCTTGAGGAATAAAGAAGTA
TTGGGGGCCCTGCAGAGGGTCTCTGGGAGAATCTTATCAAAGAAAGAG
>Modo-OR2N1|Location= scaffold_14804:144086-145042|Strand= -|Fam= 2|Subfam= N|Pseudo = no
ATGTCAGGGAGTAATGAAAGCCTTCCAGATATGTTTGTTTTATTAGGCTT
CTCAGACCACTCATGGATAGAACTTCCTCTGTTCTTCATTCTCCTTATCA
GTTATTTATTGGCTATGCTGGGCAACTTCTCTATCATTCTAATCTGTAGG
CTGGACCATCACCTCCATAGCCCAATGTATTTTTTCCTAACTAATCTCTC
CTTTCTGGACATCTGTTTTACAACAAGCATTGTTCCCCAGATATTATTCA
ACTTGGGTAGCTCAAAGACAATCACTTATATTGGATGTGCCATTCAGCTT
TACTTCTTCCATTTCCTGGGGTCCACAGAGTGTCTTCTCTTAGCTGTCAT
GTCCCTGGATCGCTATGTAGCTATTTGCAAACCACTTAGATACACCCTCA
TCATGAATCAAAATATTTGTTTCCTACTTGTATCCATTGTATGGTTAAGT
GGCCTGATTTATTCTTTATCAGAGGTTACTTTGACCTTACAGCTACCATT
GTGTGGACACAACGAATTAGATCACGTGGTGTGTGAGATGCCTGTATTGA
TCAAGGCTGCCTGTGGGGATAAGAGCTCTAATGAATTTGGGCTTTCCTTG
GTTTGTGTATTTTTCCTTGCTATACCTTTAGTCCTAGTTATTGCTTCCTA
TGTCTGTATTGGAAAAGCTGTTATGAACATTCAGTCTTCTGAGGGAAGGA
AGAAAGCCTTTGGGACCTGTTCTTCCCATCTCATTGTTGTATTATTGTTC
TATGGCCCGGCAATTAGTATGTACCTCCAACCCCCTTCTTCTATCTCCAG
AGATCAACCCAAATTCATGGCCCTTTTCTATGGTGTTATAACCCCTACAC
TCAATCCCTTCATCTACACCCTAAGGAATAAAGATGTGAAAGGGGCCATA
GGCAATGTATTGAGGACAATGTTTAAGTCCAAAAGAGTATCAGTATCCAA
TATCAAG
>Modo-OR13M2P|Location= scaffold_12761:1706455-1707388|Strand= -|Fam= 13|Subfam= M|Pseudo = yes
ATGGCCCATAATAACCAGACATGGATGAATGAGTTCATCCTCTTAGGGCT
ATCTAATGACTGGAAGATTCAGATCTACCTCTTTGTCCTCTTCCTGGCTA
TGTACTTGGTGACTATGCTGGGAAACTTCCTTATCATCCACCTGATCCGG
ATAGACATCCGACTTCACACCCCCATGTACTTCTTCCTTAGCATCCTGTC
CTTTGTGGATATCTGCTATATGAACAGCACTGTCCCACAAATGCTTATTC
ATTTTCTATCTTCAAGGAAGTCCATCCCATTCCATAGCTGTGTGGTTCAG
CTCTATATCACACTGGCATTGGGTGGAACTGAGTTCTTCCTGCTGGGAGC
AATGGCATATGACCGCTACGTGGCAGTGTGCTATCCACTACACTACACAG
TCATTATGCATGGTGGACTCTGCATTGCTCTGGCTGCTGCCTGTTGGACT
GCTGGATTCCTGAACTCACTCATGGAGACAATCATTACCTTTCGACTTCC
TCTCTGTAAGGATGTTATCAATCACTTTGCCTGTGAGACTCTAGCAGTGC
TGCGCTTGGCTTGTGTGTGACATTTCCTTCAACAAGGTCATGGTGGCCTT
CTCAGGCTTTGTGGTACTCATGTTACCCTGCTCCCTGGTTCTGTTTTCCT
ATGCCCAGATTGTTAAAGCCATTCTACGTATCCGTTCTGCTCAGGGACGT
CGCAAAGCCTTTGGGACCTGTGCCTCCCATCTCACTGTGGTCTCCCTTTG
TTTTGGGGCTAGTATCTTCACCTACATGAAGCCCCAGTCCAACTCCTCAG
CAGAAAATGAAAAAATGCTTGCCTTATTCTATACTACAGTGGCCCCTATG
CTCAATCCTATGATCTATAGCCTGAGGAACAAGGAAGTGATGGGTGCTCT
GAGAAGAGCCCTGGGAAGATTCTCTGAAGAAACA
>Modo-OR2Q1|Location= scaffold_12761:1763771-1764703|Strand= -|Fam= 2|Subfam= Q|Pseudo = no
ATGGCCAAGTACAACCAGACATGGGTGAATGAGTTCATCCTCTTGGGACT
GTCTAATGATCAAAAGACTCAGCTCTACCTCTTTGTCCTCTTCCTGGTCA
TGTACTTGGTGACTATGTTGGGAAACTTCCTTATCATCCACCTGATCAGG
CTGGATACCAGACTGCATACCCCCATGTACTTTTTTCTTAGTGTCCTCTC
CATTGTGGATATTTGCTACATGAACAGCACTGTGCCACAAATGCTCATCC
ACTTCCTATCTTCAAGGAAGTCCATCCCATTTTGTAGTTGTGTATTTCAG
TTCTACATTTCACTGGGATTGGCTGGGACTGAGTTCTTCCTGCTGGGAGC
AATGGCATATGACCGCTACGTGGCAGTGTGTTATCCTCTACACTACACAG
TCATTATGCATGGTGGACTCTGCATTGCTCTAGCTGCTGCCTGTTGGACT
GCTGGATTCCTGAACTCACTCATGGAGACAATCATTACCTTTCGACTTCC
CCTCTGTAAGAATACTATCAATCACTTTGTCTGTGAGACCCTAGCAGTGG
TGCGTTTGGCCTGTGTGGACATTTCCTTCAACAAAATCATGGTGACCTTC
TCAGTCTTTGTGGTACTCATGTTACCCTGCTCCCTGGTTCTATTTTCCTA
TGCCCAGATTGTTAAAGCCATCCTACGTATCCGTTCTGCTCAGGGACGTC
GCAAAGCCTTTGGGACCTGTGCCTCCCATCTTACTGTGGTCTCCCTTTGT
TTTGGAGCCACCATCTTTACCTACATGTGGCCCCGAGCCACCTCCACAGT
TGAACTTGAGAAGATGATATCTATATTCTATACTGTAGTGGCTCCTATGC
TGAACCCTCTGATCTATAGCCTGAGGAACAAGGAGGTGATGAATGCCATG
AAGAAAGCACTGGGGAGATTCTCTGAAGAAAAA
>Modo-OR13Q4|Location= scaffold_12761:923824-924753|Strand= -|Fam= 13|Subfam= Q|Pseudo = no
ATGGGGGCTGATAACGTGAGCTGGGTCAATGAGTTCATCTTGTTGGGACT
CTCCACTGACCAACAGACTCAAACTGGACTCTTTGTGCTGTTTGGGGCAA
CATATTTGCTGACCTTGCTGGGTAATGGACTGATCATCCTTCTGATATGG
CTGGATTCTCGACTCCACTCCCCCATGTACTTCTTCCTCTGCAACCTCTC
AGTTGTTGACATCTTCTACACCACCAGTGGGGTCCCACAGATGCTAGCAC
ACTTTCTCATGGAGAAAAAGACCATCTCCTATACTCGATGTGCAACCCAG
CTCTTCTTCTCTTTGGCATTAGGAGGAATTGAGTTTCTATTATTGGCAGC
AATGGCTTATGACCGCTACGTGGCAGTCTGTGACCCCTTGCAATATGTCA
TGGTCATGCACCGAGGAATGTATGTGAGCCTAGCCATAGTCTCCTGGCTC
ATTGGCCTGGTCAATTCAGCAGTGGAGACTGCAGTCACAGTGACACTCCC
TACATGTGGAAGGAATGTCTTGAACCATGTAGCCTGTGAAACTCTGGCCC
TAGTGAGGATGGCTTGTGTAGACATCACCATTAATCAGATCATTATTTTA
ATATCTAGTGTCATAGTGCTACTGGTGCCCTGCTGCCTGGTTTCTCTCTC
CTATGCTCATATTGTAGCAGCTATCCTACGTATCCGTTCCACCGAAGGAC
GTCGCAAAGCCTTTGGGACATGCACTTCTCATCTCACTGTGGTTTCCATG
TCTTATGGGATGGCCTTGTTCACCTATATGCAGCCCCGTTCCAGTGCCTC
AGCTGAGCAGGACAAAATGGTAGTCCTCTTCTATGCTGTGGTGACCCCCA
TGCTCAACCCCTTGATTTATAGTCTCAGAAACAAGGATATGAAAGCTGCA
CTGAGAAAAGTGATAGGAAGGAGCTCAGCC
>Modo-OR13Q5|Location= scaffold_12761:905597-906499|Strand= -|Fam= 13|Subfam= Q|Pseudo = no
ATGGGGGCTGATAACGTGAGCTGGGTCAATGAGTTCATCTTGTTGGGACT
CTCCACTGACCAACAGACTCAAACTGGACTCTTTGTGCTGTTTGGGGCAA
CATATTTGCTGACCTTGCTGGGTAATGGACTGATCATCCTTCTGATATGG
CTGGATTCTCGACTCCACTCCCCCATGTACTTCTTCTTCTCCATCACCAG
TGGGGTCCCACAAATGCTAGCACACTTTCTCATGGAGAAAAAGACCATCT
CCTATACTCGATGTGCAACCCAGCTCTTCTTCTCTTTGGCATTAGGAGGA
ATTGAGTTTCTACTGTTGGCAGCAATAGCTTATAACCACGACATGGCAGT
CTGTGACCCCTTGCAATATGTCATGGTCATGCACCGAGGAATGTATGTGA
GCCTAGCCATAGTCTCCTGGCTCATTGGCCTGATCAATTCAGCAGTGGAG
ACTGCAGTCACAGTGACACTCCCCACATGTGGAAGGAATGTCTTGAACCA
TGTAGCCTGTGAAATTCTGGCCCTAGTGAGGTTGGCTTGTGTAGACATCA
CCATTAATCAGATCATTATTTTAATATCTAGTGTCATAGTGCTACTGGTG
CCCTGCTGCCTGGTTTCTCTCTCCTATGCTCATATTGTAGCAGCTATCCT
ATGTATCCATTCCACCCAAGGTCGTCTCAAAGCCTTTGGGACATGCACTT
CTCATCTCACTGTGGTTTCCATGTCTTATGGGATAGCCTTGTTCACCTAT
ATGCAGCCCCGTGCCAGTGCCTCAGCTGAGCAGGACAAAATAATAGTCCT
CTTCTATTCTGTGGTGACTCCCATGCTCAACCCCTTGATTTATAGTGTCA
GAAACAAGGATATGAAAGCTCCACTGAGAAAAGTAATAGGAAGGAGCTCA
GCC
>Modo-OR2T39P|Location= scaffold_13645:494857-495801|Strand= -|Fam= 2|Subfam= T|Pseudo = yes
ATGTGGTTGGAGAATGAAACATTGGGGACTGATTTCATTCTATTGGGCCT
TTTTAACCAAAGCAAATGCCCTACTCTCCTCTATTCAGTGATACTTGTTG
TCTTCATAGTAGCTTTGACTGGGAATGCCACCTTGATCCTTCTGATCTAT
AGTGACCTCCACCTCCACACTCCCATGTACTTCTTCATCAGCCAGCTCTC
CCTCATGGTCATGATGTATATCTCTGTCACTGTGCCCAAGATGCTGTTGA
TTCAGGTGACTGGGATTCATGCCAGCTCATTCCCAAGCTGTGGGATTGAA
ATGTTCCTCTATGTGCTGCTTGGTGGAGCAGAGTTCTTCCTTTTGGCAGC
CATGTCCTATGACAGGTATATGGTCATCTATCATCCCCTCCAGTACCCCA
TCCTCATGAACCACCAGGTTTGCATGCTCTTTGAAGCTGTCTGTTGGCTC
TTGGGCTCCATTAATGGTTTCATGCTTACCTTTATCACCATGACCTTCCC
ATTTTGCAAATCCCGAGAGATCTAACACTTTTTCTGTGAGGTCCCTGACT
TGATAAAACTCTCCTGCTCAGACACTTCACTCTATAAGATTGCCATGTAC
CGATGCTGTGTCTTCATGATCCTCATCACTGTAACAGTCATTTCAAGCTC
TTACTCTCTCATCCTCCTCACTGTCTATAGGATGACTTTAGCCACTGGAC
GCAAGAAGGCATTTGTCACATGTTCTTCCCATATGTCTGTGGTGATCCTC
TTCTATGGGTCTGCTGTCTACACTTATATGCTCCCCACTTCCTACCACTC
TGTTGATAAGGATATGATGATATCTGTCTTCTATTCCATCCTCACACCTG
TCCTGAATCCTCTCATCGACAGCCTCTGAAACAAGGATGTCACAGCAGCT
TTGAAGAAAGTCCTAGGGAAATTAACATTAGTTAATATTGGGAAG
>Modo-OR2T21|Location= scaffold_13645:515470-516420|Strand= -|Fam= 2|Subfam= T|Pseudo = no
ATGGAAACATTATACCAGAATTCCACTGATTTTATCTTTTTAGGACTCTT
CGCCAATTCCAAGATCCCTGGTTTGATCTTCACTATCCTCTTATCTATTT
TTGTAGTGGCTATTATGGCTAACGTGGTCATGATTCTGCTTATCCACGTG
GACTCCAAACTTCATACCCCCATGTACTTTTTACTCAGTCAGCTTTCTGT
CATGGACACTGTCTACATCTGCATCACTGTACCTAAGATGTTGGCAGACA
TTTTATCTGAGGAGAAGAACATTTCCTTTTTGGGCTGTGCAGTTCAAATC
TTCCTTTATCTGACTTTGTTTGGGAGTGAATCCTTCTTCTTGGGTCTCAT
GGCTTATGATCGTTATGTAGCTGTTTGTAACCCCCTTCATTATCCTCTTC
TAATGAATCATCGGGTCTGCTTGCTTATGGTAATAGGGTCTTGGATTGGT
GGTTCCCTTGATGGCTTTATGTTGACCCCTGTGACTATGAGTTTTCCTTA
TTGTGGTTCAAGAAAGATCAATCATTTTTTCTGTGAGATTCCTGCTGTGC
TAAAGCTGTCATGTGCAGATACATCCCTATATGAGACCCTTATGTATGCT
TGTTGTGTTCTGATGCTTGTTGTTCCCATATCCCTTATCTCTTTTTCTTA
TATCCGGATCTTGATTACTGTCACTCAGATGAAGTCTGCTGAAGGCAGAC
ACAAAGCTTTGACCACCTGTTCTTCCCACATAATGGTGGTAAGTATTTTC
TATGGGGCAGCTTTCTATTCTAATGTCTTGCCTCGCTCCTTTCACACACC
AGAAAAAGACAAAATAGTTTCAGCTTTTTACACAATTCTTACTCCTATGC
TAAACCCCCTGATATACAGCCTTAGGAATAAAGATGTGTCAGCAGCTCTT
AAAAAAGCATTGAGAAAATGTGCTTCTTCCCAGGAAATTCAAGTAAGGGA
T
>Modo-OR2T37|Location= scaffold_13645:596843-597802|Strand= +|Fam= 2|Subfam= T|Pseudo = no
ATGAAGCAAACAATGTGGTTGGAAAATCACACTTTGGGAACAGATTTCAT
CCTGATGGGACTTTTTAGCCAAAGTAAACACCCTACTCTCCTCTGTTCAG
TGATATTCATTATTTTCATGGTAGCTCTGATTGGGAATGCCACCTTGATC
CTTCTGATTCAAAGGGACTCCCATCTCCACACTCCCATGTACTTCTTCAT
CAGCCAGCTCTCCCTCATGGACATGATGTATATCTCTGTCACTGTGCCCA
AGATGCTATTGGATCAGGTGACTGGGACTCATAGTATCTCGACCCCAAGC
TGTGGGATCCAGATGTTCCTCTATGTGACACTTGTGGGGACAGAGTTCTT
CCTTTTGGCAGCCATGTCCTATGATAGGTTTGTGGCTATCTGTCACCCCC
TCCGCTACCCCATCCTCATGAACCACAGAGTTTGCATACTCCTTGTAACT
GTCTGTTGGTTCTTGGGATCCATTGATGGTTTCATGCTTACCCCCATAAC
CATGAACTTCCCATTTTGCAAATCCCGAGAGATCCAACACTTCTTCTGTG
AAGTCCCAGCCTTGATGAAACTCTCCTGCTCAGATACCTCAGTCTATGAG
ACAGTCATGTACCTGTGTTGTGTCCTTATGCTCCTAATCCCTATAACAGT
TATTTCAGGCTCCTATTCCCTCATTCTCCTCACTGTCCATAGGATGAATT
CAGCTACTGGTCGTAGGAAGGCATTTGCTACGTGTTCCTCCCACATGGCT
GTTGTTATTCTTTTCTATGGGGCTGCTATCTATACCTACATGCTCCCTTC
TTCTTATCATACTACTGAAAAGGATATGATAGTGTCTGTTGTCTATACTA
TACTAACACCTGTTCTGAACCCTCTCATCTACAGCCTCAGGAATAAGGAT
GTCACAGCAGCTTTGAAGAAAGTGTTGTGGGAAGAGCTGGTATTAGCCAA
TTTACAGAAG
>Modo-OR2T25|Location= scaffold_13645:788375-789322|Strand= +|Fam= 2|Subfam= T|Pseudo = no
ATGGAATGGGGAAACTACTCTATGTATGCAGACTTTGTACTCCTTGGATT
TTTCAGCAACACAAAGTTTCCATGGCTTTTTTTCTCTCTCATCTTCTTGG
TCTTTGTGATCTCAGTGGTCAGCAATGTTATTATGATCATTCTTATTCAC
ATTGATCCCCGGCTCCACACTCCTATGTATTTCTTGCTTAGCCAACTCTC
CATCATGGATATTCTCTACATTTCTACTATTGTGCCTAAAATGCTAGTGG
ATCAGTTGATGGGCCAGAAGACCATCTCTTTTGCAGGTTGTACTGCTCAA
CACTTTCTCTACTTGACCTTGGCAGGTGCTGAATTCTTCCTTTTGGGTCT
CATGTCTTATGACCGCTATGTGGCCATCTGCAACCCTCTTCGTTACCCTG
TCTTGATGAACCGTAAGGTGTGCCTGCTGATTGTGACGGCAGCATGGCTA
GGTGGCTCAGTGGATGGCTTCCTGTTGACCCCAGTCACCATGCAATTTCC
TTTTTGTGCTTCAAGAGAGATCAACCATTTCTTCTGTGAAGTTCCTGCCT
TACTGAAGCTTTCCTGCACAGATACCTCAACCTATGAAACTGCCATGTAT
GTTTGCTGTATCATGATGCTTCTAATCCCCTTTTCAGTCATTTCTGCCTC
TTACACACGAATCCTCATAACTGTCTATCGAATGAGTGAGGCTGAGGGGA
GGCGGAAAGCAGTGACTACCTGTTCCTCACATATGGTAGTTGTCAGCCTC
TTCTATGGAGCTGCCATGTACACATATGTTCTTCCCCACTCTTATCACAC
CCCTGAACAAGACAAAGCTGTGTCAGCTTTCTATACTATTCTCACACCTA
TGCTCAACCCACTCATCTATAGCCTCAGAAATAAGGATGTTACTGGGGCC
CTAAAGAAGGCATTGGGTCAATGTTTCTCAAGAAGGATCAGGGTCTTC
>Modo-OR2T1|Location= scaffold_13645:754098-755141|Strand= +|Fam= 2|Subfam= T|Pseudo = no
ATGTCTTTAGTCTTATGCATTATTTTAATATTTCTTATGTTAATGGATAA
TGCATGTCTACAGTTCTATTTCACCACTTTGATAGAATCAATGGATGGGT
ACAATACAACCTCTTCCACTGACTTTACCCTTGTGGGGCTCTTCAGCAAC
AGAGAAACCTCAGGCCTCCTTTTTGCTATCATTTGTGCTATCTTCTTCAC
TGCCCTGTTGGCCAATGGGATCATGATTTTCTTGATCTACACAGACCTCC
ACCTCCACACACCCATGTATTTCCTGCTCAGTCATCTCTCCTTCATTGAC
ATGATGTATATCTCGACCATTGTGCCCAAGATGCTGGTGGACTACCTTCT
GGGACAGAGGACCATCTCTTTTGTGGGATGTACAGCTCAGCACTTCCTCT
ACCTCACTTTAGTAGGGGCCGAATTCTTCTTGTTAGGCCTTATGGCTTAT
GACCGTTATGTGGCCATTTGTAACCCTCTGCGTTATCCAATCCTAATGAA
CCGGAGGGTCTGTCTTATGATCATAGCTGGCTCTTGGTTTGGTGGCTCTT
TGGATGGTTTTCTACTCACTCCTATCACGATGAGCTTTCCTTTTTGTGAT
TCCCGAAAGATCAACCATTTCTTCTGTGAAGCACCTGCTGTGCTGAAATT
AGCTTGTGCTGATACAGCTCTCTATGAGACTGTGATGTATGTGTGCTGTG
TATTGATGCTGTTGATTCCCTTTTCTGTGGTAATTGCCTCCTATGCTAGG
ATTCTCACTACTGTACATCAGATGAGCTCAGTGGAAGGGAGAAAGAAAGC
CTTTGCCACTTGTTCTTCACATATGACAGTAGTGACTCTATTTTATGGAG
CCGCCATGTATACATATATGTTGCCCCATTCATATCATACCCCAGCCCAG
GACAAAATTCTCTCTGTGTTCTATACCATCCTCACTCCCATGCTTAATCC
TCTCATCTACAGCCTGAGAAATAAGGATGTGGCTGGAGCCATGAAAAGGG
TACTAGGGAAGTGTAAGGCCTCCCATAGGGTGGCAGGTACATTC
>Modo-OR2T29|Location= scaffold_13645:627435-628370|Strand= +|Fam= 2|Subfam= T|Pseudo = no
TGGTTGGAGAATCATACTTTGGGAACAGATTTCATCCTAATCGGCCTCTT
AAGCCAAAGCAAATACCCTACTGTCTCCAGCTCAGTGATATTCATTGTTT
TTATAGTAGCTGTGACTGGGAATGCCACTCTCATCCTTCTTATCTATTGT
GAGCCTCACCTCCACACTCCTATGTACTTCTTCATCAGCCAGCTCTCCCT
CATGGACATGATGTATAGCTTTATTATTGTGCCCAAGATGCTGTTGGATC
AAGTGACTGGAATTCATAATATCTTGATCCCAAGCTGTGGGATGCAGATG
TTCCTTTATTTGACACTTGTTGGGGCAGAGTTCTTCCTTTTGGCAGCCAT
GTCCTATGATAGATTTGTAGCTATCTGTCATCCCCTCCGCTATCCCATCC
TCATGAACCATAGAGTTTGCAAATTCCTCATAATTGGCTGTTGGTTCTTA
GGCTCTATTGATGGTTTCATGATTACTTCTATTACTATGACATTCCCATT
TTGTAAATCCCGAGAGATCCAGCACTTTTTTTGTGAGACCCCTGCTCTGA
CAAAGCTTTCTTGTTCAGATACCTCATTTTATAAGATTGCCATGTACTTA
TGCTGCTTCCTTATGATCCTCATCCCTGTAATAGTCATTTTGGGCTCTTA
CTCCCTCATTCTCCTCACAGTCTATAGGATGAATTCAGTCACTGGCTATA
AGAAAGCATTTTCCACATGTTCTTCCCACATGATTGTTGTCATCCTCTTG
TATGGGGCTGCTGCCTACAACTACATGCTACCCCCTTCTTACCACACTGC
TAAGAAGGATATGATGGTATCTGTCTTTTACACTATTATTACACCGGCAC
TTAACCCTTTTATCTATAGCTTTAGGAACAAAGACATTACTGGAAGTTTG
AGGAAATTGCTAGCAGTAAAGAGAGTGACAGGTACC
>Modo-OR2T23|Location= scaffold_13645:686562-687518|Strand= +|Fam= 2|Subfam= T|Pseudo = no
ATGGATGGAGACAACAGAACCAACCCTATTAACTTCTTCCTCATGGGGTT
CTTTAGTCACAATGTGGCTTCTGGATTCATTTATATTATCATCTTCATCA
TCTTCTTCATTGCCTTGATAGCTAATGGGGCCATGATTTTCTTGATCAAC
ACAGATACTCAGCTCCAAACACCAATGTACTTTCTACTCAGTCATCTCTC
TTTCATTGACATCATATATATCTCCACCATTGTCCCAAAGATGCTGGTGA
GCTACTTTTCAGCTCAGGAGACTATCTCTTTTGTGGCTTGTACAGCTCAA
TATTTTCTCTACCAAACATTTGTGGGAGCTGAGTTTTTCCTGCTTGGTCT
CATGGCCTATGACCGCTATGTAGCCATCTGTCATCCTCTACATTACTCTG
TTCTCATGAGTAGACAGATCTGTCTCATAATATTAGCCAGCTCTTGGTTT
GGGGGCTCTTTGGATAGTTTCCTTCTCACTCCCATTACAATGAGCTTACC
ATTCTGTGCCTCCAACAAGATCAATCACTTTTTCTGTGAGGCACCCACTA
TGCTGAGGTTAGCATGTGGTGACAAAGCTATTTATGAGATGGTGATGTAC
ATTTGCTGTGTCATGATGTTGCTAATCCCCTTTTCTGTTGTTATCATCTC
TTATACCAAGATCCTCATCACTGTGCATCAAATGAACTCACCAGAAGGGA
GAAAGAAAGCCCTAGCCACTTGCTCTTCACACATAATAGTGGTGACCTTA
TTCTATGGGGCAGCTTTATATACCTATATGCTGCCCCAGTTATACCACAC
TCCAGTCAAAGATAAAATTTTCTCTGCCTTCTACACCATCCTCACACCCA
TGATTAACCCTCTTATTTATAGCCTGAGGAACAAGGATGTGACTAATGCC
ATGAAGAGAGTACTAGGAAGGTGCAAAAGGATACCCAGGGTAACTGGAGA
TGAATTC
>Modo-OR2T11|Location= scaffold_13645:822787-823743|Strand= +|Fam= 2|Subfam= T|Pseudo = no
ATGAAGCCAGAAAATCAAACTTCATCCTCAGGCTTCATCCTGTTGGGCCT
ACTTGTGGACGACAAGATCTCAGGAATTGTTTTTGCTATAATCCTTTCCA
TCTTTGTGGTGGCTCTCACAGCCAATGTGGTAATGATATTTCTAATTCAA
GTGGACTCCCGGCTACATACCCCCATGTACTTCCTGCTTAGTCAGCTCTC
TGTTATGGACACCCTTTTCATTTGCACCACTGTGCCTAAGCTCCTAATTG
ATATGATATCTGAGGAAAAAACAATTTCCTTTGTGGGGTGTGGAATTCAG
ATTTTTCTTTACCTGACCATGATTGGTTCTGAGTTCTTCCTTTTGGGGCT
CATGGCATATGACCGTTATGTTGCTGTTTGTAATCCCTTGAGATATCCAG
TCCTCATGAACCGCAGGATGTGTCTTCTGTTGGCTGCAGGTTCCTGGTTT
GGTGGCTCGTTGGATGGTTTTCTCCTCACACCCATCACAATGAATGTACC
TTACTGTGGCTCTCGAACCATCAATCATTTCTTCTGTGAGATTCCTGCTG
TCCTCAAGCTAGCCTGTGCAGATACAACCCTCTATGAAACCCTCATGTAT
ATATGCTGTGTGTTAATGCTGCTCATTCCTATCTCTATCATCTCCACATC
CTACTCTCTCATCTTGCTCACAGTCCATCGTATGCGTTCAGCAGATGGCC
GAAAGAAAGCCTTTACTACCTGTTCTTCTCACCTGACTGTGGTCAGCATA
TTTTATGGAGCAGCCTTCTATACATATGTGCTGCCTCGATCCTACCATAC
CCCTGAGAAGGACAAGGTGGTGTCAGCCTTTTATACTATAGTCACTCCCA
TGCTCAACCCTTTGATCTATAGTCTCAGGAACAAGGATGTCATGGGAGCC
CTGAAGAAAGTCTTATTTAAATGTTCCCCTACACAGAAACTTACAGCAAG
TGCTGCT
>Modo-OR2U3P|Location= scaffold_14804:71646-72533|Strand= -|Fam= 2|Subfam= U|Pseudo = yes
ATGGGTAACTATAGCTACTTCTATGGATTTATTCTCCTCGGCTTTACAGA
CCATTGTCAGCTAGACGTGACCATCTCTGGGGTTGTTTTTTTTCTTTTAT
ATGATTGCTTTGATCAGTAACATTGCCATCATCCTGGTGTCACTCCTAGA
TATCCATTTCCAAACACTTTTTCCTTAGAAACTTGCCCATCTTGGATCTT
TGCTATATCACTAATATTGTCCCTCAAATGTTAGTCAACATCTGGAGTCA
GAACAAAAGAATAACTTCAGCTTTTCATTGATATGGTTCTTTGCTCAGTT
GAATGTATACTACTGGCTGTGATGGCCTATGACAACTACAATGCTGTTTG
CAAGCCTCTACACTATATGGTGGTCATTAACCCCAAACTCTGCCAAAGTC
TTCTGACAATGGCCTGGCTTGTTTGCATTATAAATTGTATGATCCTCTCC
CCATATGCAATGAGCCTGCCACGATGTGGGAATCATCACTTGGACCACTT
CTTCTGTGAGATGTCAGCCACAATTAAGATAGACTGTGTGGACACCACAG
CGATGGAGGCAACCACATTTGGAATGTGCCTGGTTATTGTCCTAGTGCCA
CTTCTCATCCTTGTCTCCTATTGCTTCATTGTTGTGGCTGTCCTGAGGAT
TAAGTCTGCCACAGGGAGAAAGAAAGCATTTGGGACCTGCTCTTCTCATC
TCATTGTGGTATCCATCTTCTATGGAACTGTCATCTATATGTATATACAG
CCAGGAAATAGTCCATCCCAAGATGAAGGAAAACTCCTTAGGATTTTTTA
TTCCATCATCACCCCTAGCATAAATCCTTTGATCTATACTCTAAGAAATA
AGGAATTTAAGGAGGCTGTGAAAAGACTAGTAAGAGAA
>Modo-OR2V4|Location= scaffold_16810:569725-570669|Strand= -|Fam= 2|Subfam= V|Pseudo = no
ATGGGGCCATGGCTGAACCATTCATCAGTAGGTGACTTCATCCTTTTGGG
CATCTTCTCACACAGCCAAACTGATCTTGTCCTTTTCTCTGCTGTCCTGG
TGGTCTTTACAGTGGCCTTGGCTGGGAATATCCTCCTTCTCTTCCTGATC
TATAGTGATGCCCAGCTCCATACTCCCATGTACTTTTTCCTTAGCCATCT
CTCCTTTATGGATCTCACTCTGATCTGTACCATTGTGCCCAAGATGGCTG
ACAATTTCATACATGAGAGAAAGTCAATTTCTTTCATTGGATGTGGGCTT
CAGATTGGTCTCTTTGTCACCCTAGTTGGCTCTGAGGGTCTTCTACTTGG
CCTCATGGCTTATGACCGCTATGTGGCCATCAACCACCCATTACGCTACC
ATGTGCTCATGAGCCAAAGAGTGTGCCTTCAGATTGTTGGTAGCTCCTGG
GCCTTTGGAATCTTAGATGGGTTGATCCAAGTAGTGGCAGCCATGACTTT
CCCCTATTGTGGTTCTCGAGAAGTGGATCACTTTTTCTGTGAATTGCTAT
CCTTTGTGAAGCTGGCTTGTGCTGACACATCATTCCTTGATACCCTAATT
TTTTCCTGCTGTGGTTTCATGCTCTTCCTCCCTTTCTCCATAATTGTGGC
TTCCTATGCCAAAATCCTGAGGGCTGTGATCAGCATGAATTCTGCCCAAG
CCAACAAAAAAGCTCTGACTACCTGTTCTTCCCATCTGGCAGCTGTCTCT
CTCTTTTATGGGGCAGCCATGTTCATCTACCTGAGGCCAAAGCACTACCG
TGCTCCTGGTCATGACAAGATAGTCTCCCTCTTCTACACAGTCCTCACAC
CCATGCTCAACCCTTTGATCTATAGTTTGAGAAACCGTGAGGTGATGGGG
GCTTTGAGGAAGAAACTGAATCGCTGGGTCACTGACTGCCAGAAA
>Modo-OR2V5|Location= scaffold_16810:594860-595804|Strand= -|Fam= 2|Subfam= V|Pseudo = no
ATGGGGCCATGGCTGAACCATTCATTAGTAGGTGACTTCATCCTTTTGGG
CATCTTCTCACACAGCCAAACTGATCTTGTCCTTTTCTCTGCTGTCCTGG
TGGTCTTTACAGTGGCCTTGGCTGGGAATATCCTCCTTCTCTTCCTGATC
TATAGTGATGCCCAGCTCCATACTCCCATGTACTTTTTCCTTAGCCATCT
CTCCTTTATGGATCTCACTCTGATCTGTACCATTGTGCCCAAGATGGCTG
ACAATTTCATACATGAGAGAAAGTCAATTTCTTTCATTGGATGTGGGCTT
CAGATTGGTCTCTTTGTCACCCTAGTTGGCTCTGAGGGTCTTCTACTTGG
CCTCATGGCTTATGACCGCTATGTGGCCATCAACCACCCATTACGCTACC
ATGTGCTCATGAGCCAAAGAGTGTGCCTTCAGATTGTTGGTAGCTCCTGG
GCCTTTGGAACCTTAGATGGGTTGATCCAAGTAGTGGCAGCCATGACTTT
CCCCTATTGTGGTTCTCGAGAAGTGGATCACTTTTTCTGTGAGGTGCCAG
CTTTGTTGAAGCTGGCTTGTGCTGACACATCTCTCTTTGATACCCTACTT
TTTTCCTGCTGTGTTTTTATGCTCCTCCTTCCTTTCTCCATAATTGTGGC
TTCCTATGCCAAAATCCTGAGGGCTGTGATCAGCATGAATTCTGCCCAAG
CCCGACAAAAAGCTCTGACTACCTGTTCTTCCCATCTGGCAGCTGTCTCT
CTCTTTTATGGGGCAGCCATGTTCATCTACCTGAGACCAAAGCGCTACCG
TGCTCCTGGTCATGACAAGATAGTCTCCCTCTTCTACACAGTCCTCACAC
CCATGCTCAACCCTTTGATCTATAGTTTGAGAAACCGTGAGGTGATGGGG
GCTTTGAGGAAGAAACTGAATCGCTGGGTCACTGACTGCCAGAAA
>Modo-OR2W15|Location= scaffold_14804:33220-34161|Strand= -|Fam= 2|Subfam= W|Pseudo = no
ATGGAAAAGATCAATGATAGTTCAGAATACGGCTTTATCTTGGTGGGCTT
TTCTGATCGTCCTAAATTGGAGCTGATTCTCTTCACTATCAATTTGACTC
TGTATTCTGTGGCTGTTTTAGGCAATACAACCATCATTCTAGTGTCCATA
TTGGACCCTCGACTGCATACTCCTATGTATTTCTTTTTGGCCAACCTTTC
CTTTCTGGACCTCTGTTTCAGTACTAGTTGCATCCCACAGATGCTTGTCA
ACCTCTGGGGTCCAGATAAGACCATCAGCTATGCAGGTTGTGCAGTCCAA
TTATTTTCCTTTCTCTCAGTAGGAGGGATTGAGTGCATTCTCCTAGCTGT
CATGGCATATGATCGATATGCTGCTGTTTGCAAACCACTGCACTATATGG
TCATCATGCACCCCCGTCTCTGCCTACAGCTAGTGGCTGTTGCCTGGGGT
AGTGGCTTAGTCAATGCCATTGTCATGTCCCCATTGACCATGACACTTTC
ACGGTGTGGCCGACGGCATGTCAATCACTTCCTCTGTGAGATGCCAGCAC
TAATCAAGATGGCATGTGTAGATGCACGAGCAGTGGAGATGCTAGCCTTC
ACCTTTGCTATCCCCATTGTCTTGATGCCCCTCTTTTTCATCCTTGTCTC
CTATGGCTACATTGCTGCAGCAGTGATCAGGATTAAGTCAGCGGCTGGAC
GGAAGAAGGCCTTTAACACTTGCAGTTCCCACCTCACTGTGGTCTCCCTC
TTCTATGGGAGCATCATCTATATGTATATGCAGCCAGGAAACAGCTCTTC
CCAGGACAAGGGAAAGTTCCTCACCCTTTTCTACAATTTGGTCACCCCTA
TGTTGAATCCTCTTATCTACACTCTAAGGAATAAGGAAGTGAAGGGAGCA
CTGAAGAAGGTTTTTGGTAGGCAAAAGGAAGCAAGAGAGAGG
>Modo-OR2W12|Location= scaffold_13645:894507-895451|Strand= -|Fam= 2|Subfam= W|Pseudo = no
ATGATGGATGGAACCAATGAGAGCATACAAGATGATTTTATCCTGTTAGG
TTTTTCAGACAGGCCACAGCTTGAGGTGGTCCTTTTTGTGGTCATCTTGA
TTGCCTATCTCTTGACAGTAGTGGGTAACACAACCATCATCCTATTGTGC
CACATTGACCCTCGCCTGAGCTCTCCAATGTATTTCTTCCTTACCCACCT
CTCTTTCCTGGATCTCTGCTTCACCACCAGCTCCATCCCACAACTGCTAT
ATAACCTGAATGGACCTGATAAAACCATTAGCTACACAGGCTGTGCTTTT
CAACTTTTTCTGTTCCTAGCTCTGGGTGGTGTAGAATGTCTCCTGTTGGC
TGTCATGGCATATGACCGTTTTGTTGCTGTATGCAAGCCTCTTCATTACA
TGGTTATTATGTACCCCAAACTCTGCTTGGGACTAGTGTCCATAGCCTGG
TTTGGTGGTGTGCTCAACTCCTTGACTATGTCCCCTATAACTCTGAAACT
GCCCCGTTGTGGGCACAACAAGGTGGACCACTTCTTGTGTGAAATGCCAG
CACTGATCCGGTTGGCCTGTGTAAACACTGCTATCATTGAGGGCACCGTA
TTTGTACTGGCAGTGATTATAGTTTTGACACCTTTGGTTCTTATTTTGGT
CTCCTATGGCTATATCACCCAGGCAGTGGTACAGATCAAGTCAGCAGTAG
GGCGAAGGAAGGCCATCAACACCTGCAGTTCCCACCTCATTGTAGTGTCT
CTCTTTTATGGGAATATTATCTATATGTACATGCAACCAGGGAACAATGC
CTCTCAGGACCAGGGCAAGTTTCTTACTCTCTTCTACAATATAGTGACTC
CACTCTTCAACCCACTCATCTATACACTGAGAAACAAGGAAGTGAAGGGA
GCACTGAGAAGGCTTCTGGGAGAGAAGAAAGGGAGAAGAGAAAAA
>Modo-OR2W17|Location= scaffold_12494:85771-86706|Strand= +|Fam= 2|Subfam= W|Pseudo = no
ATGATTATAATGCAAGGCAATGAAAGCTCCCTACAGGGATTTATCTTGCT
GGGTTTCTCAGATCGACCTAGACTAGAGCTGGTTCTCTTTGTGATGGTCT
TGATCTTCTACCTCATGACTTTAGTGGGCAATGCCATCATCATACTGGTG
TCCCGCCTGGACCCTCATCTGCAGACACCAATGTACTTCTTCCTTACCAA
CCTCTCCTTCCTAGACATCTGTTTCACCACAAGTTCCATTCCCCAGCTGC
TCTTTAACCTTGGTGGATCAGACAAAAGCATCAGCTACACGGGCTGTGCA
ATCCAGCTTTTCATGTTTCTTGCATTAGGGGGCACTGAATGTATACTTTT
GGCTGTTATGGCCTACGACCGCTTTACTGCCATCTGCAAACCCCTACACT
ACACAGTCATTATGCATCCTCAGCTTTGTTTGCAGCTAGTGGCCGTTGCC
TGGCTAAGTGGCATTGCCAACTCCTTGGCCATGTCCCCTGTGACTCTGAC
GCTGCCCCGATGTGGTCGGCACCAGGTAGACCACTTCCTTTGTGAGATGC
CAGCCATGATCAAAATGGCATGTGTAGATACCACACTCATTGAAAGTACA
GTGTTTGTCCTGGCCAGCTGCTTTACACTTCTACCTTTGTCTCTAATTTT
GGTCTCTTATGGGTACATAACACGAACTGTTCTTAGGATCAAGTCAGCGG
CTGGACGCAGGAAAGCTTTCAACACCTGTGGATCCCACATCACTGTAGTA
TCCCTCTTTTATGGGAACATCATCTACATGTACATGCAACCAGGGAACAA
TTCATCCCAGGACCAAGGCAAGTTCCTCACTCTCTTCTACAATTTGTTAA
CCCCTAGTCTCAACCCCCTAATCTATACACTGAGGAACAAGGAGGTAAAG
GGGGCACTCAGAAGACTAGTGAAGAAAGAGAGAGGC
>Modo-OR2W14|Location= scaffold_13645:1406351-1407292|Strand= -|Fam= 2|Subfam= W|Pseudo = no
ATGGGAAGGGGCAATGACAGCTCACTAGGGGGATTTATCCTAGTGGGATT
TTCTGACCGACCCTGGCTAGAGATGATTCTCTTTGCTTTTGTATTAGTCT
TCTACATATTGACTCTTTTGGGAAACACAACAATTATTGTGTTGTCAATT
GCAGATTCCCGACTACACACCCCTATGTACTTCTTTCTAGGCAACCTCTC
CTTCCTGGACCTCTGCTTTACTACTAGCATTGTCCCCCAGCTGCTGTGGA
ATCTGTGGGGTCCCAAGAAGACTATCAGCTACAATGGTTGTGTGGCCCAG
CTCTATATTTACATGGTCCTGGGTTCTACTGAGTGTGTACTCCTGTGTGT
CATGTCCTATGATCGCTATGTTGCTGTCTGCCGACCTTTGCATTATACTG
TTGTCATGAACCCAAGACTCTGCCTACAGTTGACAATTGTGTCCTGGTTC
TGTGGTTTTCTCAATTCTTTTGTCATGTGCCCCCAGACTATGCAGTTGGC
ACGGTGTGGACATCATCAAGTGGATCACTTTCTATGTGAGATGCCAGCCC
TAATTGCAATGGCTTGCGAAGATACCACACTGGTTGAAGCCTTTGCCTTT
ATCTTTGGTGTGATCCTCCTTCTTGTGCCCCTATCCCTAATTCTCACCTC
ATATGGTCTGATTGCTGTTGCTGTGCTAAGAATCAAATCAGCAGCAGGGC
GTAAGAAGGCCTTCAATACCTGTTCTTCCCACCTTGCAGTGGTTTCTCTC
TTCTATGGGACCATCATCTACATGTATCTTCAACCAGCTAATACTTACTC
CCAGGACCAGGGGAAGTTCCTTACCCTTTTCTACACTGTCTTAACCCCTA
GCATCAACCCACTTATCTATACCCTAAGGAACAAGGATGTGAAAGGGGCA
ATGAAGAAACTCCTGGGCTGGGAACAGAGGACAAGAGAAGCA
>Modo-OR2W18P|Location= scaffold_16800:44451-44777|Strand= +|Fam= 2|Subfam= W|Pseudo = yes
ggttttccggagatctgaactttagctttctctaagccgccatctTCTGC
CCAGACAGTTCTAAGGATCAAGTCAGTTGCAGGTCGAAGAAAGGCCTTCA
ACACCTGTGGGTCTCATCTCACTGTGGTCTCTCTCTTTTAGGGTAACATC
ATTTACATTTATATGCAACCAGGGAACAACTCATCTCAGGACCAGGGAAA
GTTCCTCACCCTCTTCTACAACTTAGTGACTCCTATGTTGAACCCTCTTA
TCTATACTCTTAGGAACAAAGAAGAGAAATCCGCATTAAAGAAATTATTT
TGGAAGGAAGCAGGCTCATATGACAAG
>Modo-OR2W1P|Location= scaffold_16800:15538-16477|Strand= +|Fam= 2|Subfam= W|Pseudo = yes
ATGAGGCATCACAATTATAGTTCTCCAGATGGGTTTATCTTGCTGGGCTT
TTCTGATCACCCTGAACTGGAAATGGTCCTCTCTGGAATTGTCACAGTCT
TCTATTTAATCACTTTGATAGGAAACACAGCTGTTATCCTTGTATCTCTT
CTGTATCCTCAGCTCCATACACCTATGTATTTTTTCCTCAGGAACTTATC
TTTCTTAGACCTGTGCTTTACCACCAGCATTATTCCTCAGATGCTGGTAA
ATTTATGGGGACAAGATAAGGCTATCAGTTATGTGGGCTGTGCCATCCAG
CTCTATGGCTACATGTGGTTTGGATCTGTGGAGTGCCTTCTATTGGCTGT
GATGTCCTATGACCGCTTCACTGCTGTCTGCAAACCCCTGCACTATTTAG
TTATCATGAACCCACAGATCTGCCTTCAGATGGTGTCTGCAGCCTGGGGG
ATCAGCTTGGCTAATTCTGTTGTGCTCTGTACAATGACTCTGAAATTGCC
AAGATGTGGAAATCATATCCTGGACCATTTTCTCTGTGAACTTCCAGCTC
TGGTCAAGATAGCCTGTATAGATACTACAGCAATAGAAATGACTGTATTT
GCTTTGGGCATTATCATAATCCTGATACCTCTTTCCTTCATCCTCATCTC
CTATGCCTTTAATTGCCAAAGCTGTGATAAGGATGAAGTCAGCAGTAGGT
CGGAAGAAGGCAATCAATACATGTGGTTCTCACCTCACAGTGGTATCCAT
TTTCTATGGAACTATAATTTACATGTACATGCAACCAGGAAACAGTGCAT
CCAAGGACCAAGGCAAATTCCTTACCCTCTTCTATACTATTATTACTCCC
AGCCTCAACCCTATTATATACACCCTCAGGAACAAAGACATGAAGGGGGC
AATGAAGAAACTGGTAAAGGGAGATAAAGGATCTCTGGAA
>Modo-OR2W2P|Location= scaffold_16800:37501-38326|Strand= +|Fam= 2|Subfam= W|Pseudo = yes
ATGATCAACAAAAGTTTCCAGGATCATTTTATCTTGTTGGGTTTCTCTGA
TCGGCCTAAGCTAGAGCATATCCTCTTTGTGATAGTTTTAATCTTCTACT
TGATTACTTTGGTGGGCAATATCACCATTATTTTGGTCTCCCTATTAGAC
ACACGGTTGCACACTCCTATGTACTACTTCCTTACAAACCTCTCTTTCCT
AGACCTTTGTTTCACTACCAGTTCTATACCTCAACTTCTCTTCAACTTGA
AAGGACCCAATAAAACCATTAGCTACTTAGGTTGTGCCATCCAACTTTTC
ATGTTTCTTGGATTAGGTGGTACAGAATGTATCCTTCTTTCTGTCATGGC
TTATGATCGTTTCATTGCCATTTGCAAACCCCTCCATTACACTGTCATTA
TGCACCCTCAGCTTTGTGTACAACTGGTAGCGGTGTCCTGGGGCATTGGG
CTCCTCAACTCTTTGGTTATGTCTCCTATAACAATGAAACTACCACGATG
TGGGAGATGCCAAGTGAAACATTTCCTGTGTGAGATGCCAGCATTAATCA
AAATGGCCTGTGTAGATACAGTGGTTATGGAAAGTACAGTCTTTATCTTA
TCCTGTAATAATTGTCTTGGTACCCCTCTCGCTTATTCTTATCTCTTATG
GATACATTGCCCAGACAGttcttttttttttttttaatattttttatttg
atcatttccaagcattattcgttaaaagacatagatcattttcttttcct
ccccccccccacaccccatagccaacacgtaagtccactgggcattagat
gttttcttgatttgaacccattgctt
>Modo-OR2Y3|Location= scaffold_14804:290013-290972|Strand= +|Fam= 2|Subfam= Y|Pseudo = no
ATGAGAAGACATAATGACACCCTACCTCACCCTACAGGATTCATTCTAGT
GGGTTTTTCTGAATGGCCAAGGCTAGAGATGGTCCTCTTTGTGGCCATCT
CTATCTTCTACATAATGACTCTTCTTGGGAACACAGCTATCATAATCCTC
TCCTACCTTGATCCACGACTCCACACCCCTATGTACTTCTTCTTGGCCAA
TCTCTCCTTCTTAGACCTCTGCTACACTACTAGCACTGTCCCACAGATGC
TGGTGAACATCCAGAGCAAAGAAAGGAGCATAACTTTTGTTGGATGTGTT
GCTCAGCTTTTAATTTTTCTTGGTCTGGGCTCTACTGAATGTGTACTCCT
TTCAGTCATGGCTTTTGACCGCTATGTTGCTATCTGCCGGCCACTGCGCT
ACACTGTTATTATGCATTCGAGGTTATGTCATCAGCTTGCGATAGTAGCC
TGGGTTACAGGCTTCAGCAATTCCCTCATACAGACAGTGTTGACTCTTCA
CCTTCCCCGCTGTGGGCACTATCGGTTAGAGAATTTTTTCTGTGAGGTAC
CTGCTATGCTTTTATTATCCTGTGCAGATACTTGGGTCAATGAGGTAGAA
ATGTATGCAGCTGTGGTGGTCATAAAAGTCATCCCAGTAGGATTGATCCT
CTTTTCTTATGCTAACATTGCCTGGGCAGTGTTGAAGATTCAATCTTCTG
AGGGTCGAAAGAAAGCATTTAATACCTGTGGGTCTCATTTGCTGGTGGTT
ATTATGTTCTATGGTTCAGCCATCAGTGGCTATGCCTACATGGCCCCCAA
AAGTAAATCAGCCAAGTTGAAAGGCAAACTTCTTGCCCTCTTTTATGGCC
TCATAACCCCCATGCTCAACCCACTCATCTATACTCTGAGAAACAAGGAT
GTGAAGGCTGCAACAAAGAGGTTACTAGGGAGAGAGCAAGAACATGGGTG
GAGTATGACT
>Modo-OR2Y1|Location= scaffold_16810:80185-81117|Strand= -|Fam= 2|Subfam= Y|Pseudo = no
ATGAGACAATTCAACACCAGTTCTCAAGACTTCATTTTGTTGGGATTCTC
AGATTGGCCCCATTTGGAACATCTCCTCTTTGTGGTCATCTTGATCTTTT
ATCTCTTAACTTTGGTTGGTAACACAGCCATCATTGTTGTGTCCAATTTG
TTTCCTCAGCTCCATACACCCATGTATTTTTTTCTCTGTCATCTCTCTTT
CTTAGACCTGTGTTATACAACTAGCATTGTCCCTCAGCTTCTGGTTAATC
TGCATGGATTTGACCGGACCATCACTAAAGGAGGTTGTGTGGCTCAACTC
TTTATTAGTCTTGCCCTAGGTTCTACCGAATCTGTTCTTCTGGTGGTGAT
GGCTTTTGACCGGTATGCTGCTGTGTGCCGGCCCCTCCACTACACTACTA
TCATGCAACCCTGGCTCTGTCTCCTGCTGGCTTCCATCTCTTGGTTTGGA
GGTTTTGTCAACTCAGTGGCCCAGACAGGACTTATGATGGCTATGCCTCT
CTGTGGCCTACGCTATCTGGACCATTTTTTCTGTGAGATGCCTGTATTCT
TAAAGCTGGCATGTAAGGATACTAAAGACACAGAAGCCAAGATGTTTGTT
GCCCGGGTCATTATCTTGGTGCTCCCTGCCTCACTCCTCTTGGTCTCCTA
TGTGTACATAATCCAAGCAGTACTGAATATTAAGTCAGCAGAAGGGCAGA
GAAAGGCATTTGAGACATGTGGGTCTCATCTAATGGTGGTCTTTCTTTTC
TATGGATCTGCTATCTATACTTATCTTCAGCCCACTCACAGCTACTCCAC
AAGTCATGGCAAATTTGCTGCTCTCTTTTATACTATTATAACTCCAATGC
TCAACCCTCTTATTTATACCTTGAGAAACAAGGATATGAAAGCAGCTTTG
AGGAAGGTGATAAAAAGAAAAAGAGCCTTGGGG
>Modo-OR2Y4|Location= scaffold_12035:10847-11218|Strand= -|Fam= 2|Subfam= Y|Pseudo = no
TGTAAGGATACTAAAGACACAGAAGCCAAGATGTTTGTCGCCCGGGTCAT
TATCTTGGTGCTCCCTGCCTCACTCCTCTTGGTCTCCTATGTGTACATAA
TCCAAGCAGTACTGAATATTAAGTCAGCAGAAGGGCAGAGAAAGGCATTT
GAGACATGTGGGTCTCATCTAATGGTGGTCTTTCTTTTCTATGGATCTGC
TATCTATACTTATCTTCAGCCCACTCACAACTACTCCACAAGTCATGGCA
AGTTTATTGCTCTCTTTTATACTATTATAACTCCAATGCTCAACCCTCTT
ATTTATACCTTGAGAAACAAGGATATGAAGGCAGCTTTGAGGAAGGTGAT
AAAAAGAAAAAGAGCCTTGGGG
>Modo-OR2Y5P|Location= scaffold_4551:61805-62344|Strand= +|Fam= 2|Subfam= Y|Pseudo = yes
TTCAACACCAGTTCTCAAGACTTCATTTTGTTGGGATTCTCAGATTGGCC
CCTTTGGAACATCTCCTCTTTGTGATCATCTTGATCTTTTATCTCTTAAC
CTTGGTTGGCAACACAGCCATCATTGTTGTGTCCAATTTGTTTCCTCAGC
TCCATACCCCCATGTTTTTTTTTTCTCTGTCATCTCTCTTTCTTAGACCT
GTGTTATACAACTAGCATTGTCCCTCAGCTTCTGGTTAATCTGCATGGAT
TTGACCGGACCATCACTAAAGGAGGTTGTGTGGCTCAACTCTTTATTAGT
CTTGCCCTAGGTTCTACCGAATGTGTTCTTCTGGTGGTGATGGCTTTTGC
CTGCTATGCTGCTGTGTGCCGGCCCTTCCACTACACTACTATCATGCAAC
CCTGGCTCTGTCTCCTGCTGGCTTCCATCTCCTGGTTTGGAGGTTTTGTC
AACTCAGTGGCCCAGAGAGGACTTATGATGGCTATGCCTCTCTGTGGCTT
ATGCTATCTGGACCATTTTTTCTGTGAGATGCCTGTATTC
>Modo-OR3A9|Location= scaffold_1818:287163-288107|Strand= +|Fam= 3|Subfam= A|Pseudo = no
ATGGGCCTACGACCTAGATATAATGTGACATCTGTGACAGAGTTCATCCT
GCTGGGGCTGACAGAGAGGAGGGAACTGCAGCCAGTCCTTTTTCTTCTCT
TTCTCTTAGCTTATGCAGCCACAGTTGGTGGCAACCTAGGCATCTTAGCC
GCCATCTTGGTAGAGCCTAAACTGCACACCCCAATGTACTTCTTCTTGGG
GAATTTGTCACTGCTGGATATTGGGTGTGTCAGCGTCACAGTGCCCCCAA
TGCTGGTTCGACTTCTATCCCAAGAACAAGCTGTCCCCTTTGCCACCTGC
CTGTCTCAGCTCTTCTTTTTCCATCTACTGGCTGGTGTTGACTGCTTCCT
GTTGACTGCCATGGCCTATGATCGATTCTTGGCTATCTGCCGCCCTCTCA
CTTACACAACTCGCATGGGCCGGGGGGTTCAAGGAGTGCTGGTAGCAGCA
TCTTGGACCTGCTCCCTTGGTAATGCACTGACCCATACAGTGGCACTGTC
CACACTTGACTTCTGTGGCCCCAATGTAGTAAACCATTTCTACTGTGACC
TCCCTCCACTATTCAGCCTAGCCTGCTCCAGTACTCACCTCAATGAGCTG
CTGCTCTTTGCTCTAGGGATCATCATGGCAGGAGTCCCCATGATCCTCAT
CGTCACCTCCTACCTGCAAGTAGCAGCCGCTGTGCTGCGGATCCGCTCTT
CGGAGGGCAGGAAAAAGGCCTTTTCCACTTGCAGCTCCCACCTGGCCGTT
GTGGGCATCTTCTATGGGGCTGGTATCTTCAGCTACATGCGCCTGGGTTC
TGTCGAGGCCTCAGACCAGAGCAAAGGGGTCGGAATCCTCAACACTGTTC
TCAGCCCCATGCTCAATCCACTCATCTACAGCCTCCGGAACCCAGATGTG
CAGGGAGCCCTGCGGCGAGTTTTCACAGGCCAGCGGGTCTCAGTC
>Modo-OR4A51|Location= scaffold_19209:2409408-2410334|Strand= -|Fam= 4|Subfam= A|Pseudo = no
ATGGAACCCAGGAATAATGTGACTGAATTCGTGCTCCTAGGACTGACTCA
AAATCCTGAGATTCAGAAAATATTATTTGTTGTCTTTTTACCCATCTACA
TTCTAACTATGGGGGGCAATCTCCTGATTGTGGTAACAGTCGTTTCTAGC
CATTCTCTGCGATCTCCCATGTACTTCTTCCTTGCTTATTTATCTGTCAT
GGATGCTGTTTATTCCACAGCAGTTTCCCCTAAAATGATCATAGACTTGT
TATATGAGAAGAAAACTATTTCCTTCAGAGCATGCATGAGTCAGCTTTTT
ATTGAACACTTATTTGGTGGTGCAGAGGTCTTTCTTTTGGTGATAATGGC
TTATGACCGCTATGTGGCTATCTGTAAGCCCTTATACTACTTGGTTATCA
TGAGGCGACGTACATGTATTCTGCTGCTGGTGGTAGCATGGGTTGGAGGT
TTCCTTCATTCAGTGGTTCAGCTCCTTTTAGTTTTTAGGCTCCCCTTCTG
TGGTCCTAATGTCATTGATCACTTCATCTGTGACATGTACCCCTTACTAG
AACTTGCGTGTACCAATACCTATATCATAGGACTGTCAGTGGTTGCTAAT
GGAGGAGCAATCTGTGTTGTCATCTTTACACTGTTGCTTATCTCCTATGG
GGTCATCCTAAGCTCCCTGAAGAGTCACAGTATGGAAAGCCGACTCAAAG
CTCTTTCTACTTGCATATCCCACATTACAGTTGTTGTCTTATTCTTTGTA
CCTTGTATTTTCATGTATGTTAGACCTGTCTGTACCTTCTCCATTGATAA
AACAATAACTGTATTTTTTACTATCATCACCCCTATGTTGAACCCCTTAA
TCTATACTCTGAGAAACAAGGAGATGAAGAATGCCATGAGACAGCTCTGG
AGAAGAAAAGATGGCCCAGCTAAACAC
>Modo-OR4A61|Location= scaffold_19209:2381608-2382534|Strand= -|Fam= 4|Subfam= A|Pseudo = no
ATGGAACCCAGGAATAATGTGACTGAATTCGTGCTCCTAGGACTGACTCA
AAATCCTGAGATTCAGAAAATATTATTTGTTCTCTTCTTACCCATCTACA
TTCTAACTTTGGGAGGCAACCTCTTGATCGTGTTAACAGTCGTTTCTAGC
CATTCTCTGAGATCTCCCATGTACTTCTTCCTTGCCTTTTTATCTCTAAT
GGATGCTGTTTATTCCACAGCTATTTCGCCTAAAATGATCATAGACTTGC
TATATGAGAAGAAAACTATTTCCTTCAGAGCATGCATGATCCAGCTTTTT
ATTGCACACTTATTTGGTGGTGCAGAGGTCTTTCTCTTGATGGTGATGGC
TTATGACCGCTATGTGGCTATCTGTAAGCCCTTATACTACTTAATTATCA
TGAGGAGAAATACATGTGTTCTGCTGCTGGTGGTAGCATGGGTTGGAGGT
TTCCTTCATTCACTGGTTCAGCTCCTTTTAATTTTCAGGCTCCCCTTCTG
TGGTCCTAATGTCATTGATCACTTCATCTGTGACATGTACCCCTTACTAG
AACTTGCGTGTACCAATACCTATATCATAGGACTGTCAGTGGTTGCTAAT
GGAGGAGCAATCTGTGTTGTCATCTTTACACTGTTGCTTATCTCCTATGG
GGTCATCCTAAGTTCCCTGAAGAGTCACAGTATGGAAAGCCGACTCAAAG
CTCTTTCTATTTGCATATCCCACATTACAGTTGTTGTCTTATTCTTTGTA
CCTTGTATTTTCATGTATGTTAGACCTGTCTGTACCTTCTCCATTGATAA
AACAATAACTGTATTTTTTACTATTGTCACCCCTATGCTGAACCCTTTAA
TCTATACTCTGAGGAACAAGGAGATGAAGAATGCCATGAGACAGCTCTGG
AGGAGAAAAGATGACCCAGACAAACAC
>Modo-OR4A62|Location= scaffold_19209:2467640-2468590|Strand= -|Fam= 4|Subfam= A|Pseudo = no
ATGGAAAACAAGAATAATGTAACTGAGTTCATCCTCCTGGGGCTTACCCA
GAATTCTCAAATGCAAAAAGTATTATTTGTCATATTCTCAATTATGTACA
TTTTAACCATGGTGGGAAATATTCTGATTATTATAACAATTACTGAAAGC
AAGAGCTTGAATTCTCCCATGTACTTGTTTCTTGCCTTTTTGTCTTTCAT
GGATGCTACCTATTCCACTATTATTGTCCCTAAAATGATCCTAGACCTGC
TCTATGAAAAGAAAACCATTTCTTTCCAAGCCTGCATGGTCCAGCTCTTC
TTGGAACATGTATTTGGTGGTGCTGAAGTTTTCCTCCTCGTGGTTATGGC
CTATGATCGCTATGTAGCTATCTGTAAACCATTGCATTACTTAATCATTA
TGAGATGGCGTGTATGTATTATACTCTTGGTGGTGTCCTGCATTAGTGGA
TTTATGCATTCTTTTATTCAGCTCCTTTTTGTTTTTAGGCTTCCATTCTG
TGGACCCAATGTAATTGATCATTTCGCATGTGACATTTATCCTTTATTGA
AACTTTCCTGTACAAATACCTATATAATTGGCTTCTCAGTGGTTGCTAAT
GCAGGAGCGATATGCACAATTGTCTTTTTACTATTGCTTATCTCATATGG
GGTCATTCTACACTCATTGAAGACTCAAAGTCTGGAAGGGCGACGAAAAG
CCCTCTCTACTTGCATCTCCCACATCATAGTTGTTATTTTATATTTTGTT
CCTTGTATTTGTATGTATGTTAGACCTGTCTGTACCTTCCCTTTTGATAA
ATCTATATCTGTTTTTTATACTGTCATCACTCCTTTGCTTAATCCCTTAA
TCTATACCTTGAGAAACACAGAAATGAAAAATGCCATGAGGAAGCTTTGG
AACAGAAACAAGATGTCTAGCAGTAAGGCAATGAATGCTTTGTCCAAGCA
A
>Modo-OR4A63P|Location= scaffold_19209:2441751-2442703|Strand= -|Fam= 4|Subfam= A|Pseudo = yes
ATGGAAAACAAGAATAATGTAACTGAGTTTATCCTGCTGGGGCTTACCCA
GAATTCTCAAATGCAAAAAGTATTATTTGTCATATTCTCAATTATCTACA
TTTTAACCATGGTGGGAAATATTCTGATTATTATAACAATTACTGAAAGC
AAGAGCTTGAGTTCTCCGATGTACTTGTTTCTTGCCTTCTTGTCTTTCAT
GGATGCTACCTATTCAACTGTTATTGTCCCTAAAATGACCCTAGACATGC
TCTTTGAAAAAGAAAAACCATTTCTTTCCAAGCCTGCATGGTCCAGCTCT
TCTTGGAACATCTATTTGGTGGTGCTGAAGTTTTCCTCCTCATGGTTATG
GCCTATGATCGCTATGTAGCTATCTGTAAACCATTGCATTACTTAATCAT
TATGAGATGGCGTATATGTATTCTGCTCTTGGTGGTGTCCTGGGTTGGTG
GATTCATGCATTCTTTTGTTCAGCTCCTTTTTGTTTTTAGGCTTCCATTC
TGTGGACCCAATGTAATTGATCATTTCCTGTGTGACATGTACCCTTTATT
GGAACTTTCCTGTACAAATACCTATGTAATTGGCTTCTCAGTGGTTGCTA
ATGGGGGAGCGATATGCACAATTGTCTTTTTACTTTTGCTTATCTCATAT
GGAGTCATTCTACACTCATTGAAGACTCAAAGTCTGGAAGGGCGACGAAA
AGCCCTTTCTACTTGCATCTCCCACATCATAGTTGTTGTCTTATTCTTTG
TTCCTTGTATTTGCATGTATGTTAGACCTGTCTGTACCTTCCCTTTTGAT
AAATCTATATCTGTTTTTTATACTATCATCACTCCTATGCTGAACCCTTT
GATCTACACCTTCAGAAACACAGAAATGAAAAATGCCATGAGGAAGCTTT
GGAACAGAAACAAGATGTCTAGCAGTAAGGCAATGAATGCTTTGTCCAAG
CAA
>Modo-OR4AA1|Location= scaffold_11704:288267-289169|Strand= +|Fam= 4|Subfam= AA|Pseudo = no
ATGGATAGAGGGAATCAATCTGTGGTATCCGAATTTGTGCTATTGGGACT
TACTGATTCATGGGAGCTCCAGATCTGTCTCTTCCTATTATTCTCTGTGA
TTTATTTGGCTACTGTTTTAGGTAACATCCTCATTATGACCACAGTCATT
GCAGATTCCCATCTCCATTCCCCTATGTACTTCTTGTTAGCTAATCTCTC
TTTTGTGGACTTGTGGCTTTCTTCAGTCACCATTCCTAAAGCAATCATAG
ATTTTTTCAGGGAGAGCAAGACCATCTCCTTTGGAACCTGTATGTGGCAA
GTTGTCTTTGTACATTTTGCTGGAGGGGGTGAGATGGTGTTGCTCGTAAC
TATGGCCTATGACCGCTATGTAGCCATATGTAAACCTCTCCACTACACAA
CCATCATGAGTCAGCAAAGGTGCATTTGGCTTGTGGTTATCTCATGGGCT
ATTGGGCTTGTACACTCGATTAGTCAATTGGCTATGATTGTGGATCTGCC
TTTCTGTGGCCCTAGAGAGATAGACAGCTTTTTCTGTGACCTTCCACTGG
TGATTGAACTTGCCTGCATGGATACTTATATCCTGGGATCATTAGTGAAT
GCTGATAGTGGATTCCTTGCTACAGCCTGTTTCATCCTACTTTTGATCTC
TTACGTCTATATCTTACTCACTGTTCGCCATCACTCCACAGATGGGGTAT
ACAAAGCCCTGTCTACTTGTACTGCCCACATCATGGTGGTGTTAATATTC
TTTGTACCTTGCATCTTCATTTATCTTTGTCCTCTCAACATTCCCTCAGT
AGACAAGTTTCTTGCTGTGTTTTATGCAGTATTTACACCTCTATTGAATC
CTTCCATCTATACCTTAAGAAACAAAGAGATGAAAGAGGCCATGAAGAGA
CTG
>Modo-OR4A27|Location= scaffold_19209:720431-721351|Strand= -|Fam= 4|Subfam= A|Pseudo = no
ATGGAAATTCACAACAATGTCACTGAATTTGTTTTCTTGGGACTTTTCAT
GAACCCAGAGATGAAGATATTGAGTTGTATGCTATTCATGCTCTGTTATT
TTGCAATATTTTTAGGGAATTTAATCATTTTTATTACTATTACATGTAGT
CATCTGATCCAGCAACCCATGTACTATTTCCTATGCCACTTATCGCTCAT
GGATCTGGCCTATACATCTACCATAATACCCAGACTTGTAAGAGACTTAG
CAGCCCAGAGGAAAAACATCTCATTCAGGAGCTGTATGACTCAGCTCTTT
ACTGGTCACTTTCTGGCTGGGGTGGAGATGTTCATCCTGGTATCCATGGC
TTTTGATCGATATGTTGCCATCTGTAAGCCTCTGCATTACATGGTCATTG
TCACTCGCCAGAGATGTAACATGCTAATCTTGCTTGCCTGGGGAGTAGCT
TTTTGGCATTCTGTTGCCCAAATGCTCATGGTGCTTAAGTTGCCTTTCTG
TGGTCCTAATCAGATAGATCACTACATATGTGATGTGAAACCTCTCTTGA
AACTAGCTTGTGCAGATACATATATTGCTAGTATCTTAGTCATTGCTAAT
TCTGGAATGGTTGCCTTGGCTACCTTTCTAGTCTTGTTGGCATCTTATAT
TATCATACTATATAACCTTAGAAAGCGTTCATCAGAGGTTCGGCACAAAG
CTCTCTCCACCTGTGGCTCCCATGTCATGGTTGTGGTGCTGTTTTTTGCA
CCCTGCATTGCCATCTATGTTCCACCTCCCAGTGTCAGCGTCAATGATAA
GGAGATAACCATGTTTTATGCTGTAATTACACCCCTACTCAATCCTCTCA
TCTATACACTGAGAAATATGGAGATGAAGAATGCCATGCGCAAGGTGTGG
AAACAAAAGAGACCTTCACGA
>Modo-OR4A56|Location= scaffold_19209:1703751-1704677|Strand= +|Fam= 4|Subfam= A|Pseudo = no
ATGGAAAATCAGAACAATGTCACAGAATTTGTTCTCTTGGGACTTTTCAT
GAATGAGGAGGTTAAAGTGATATGTTTTGTAATCTTCTTGTTATGTTATT
TTGCCATCTTCTTTGGTAATATTATTATCTTTATCACTATCACATGCAGT
CATTTGATCCAACAGCCTATGTACTATTTTCTTTGTCATCTGTCCTACAT
GGATCTCGCCTATACTTCCACTGTGGTTCCCCGGTTGATCAGAGACTTAA
TTGCCAAACAAAAATATATCTCCTATAATTGCTGCATGACACAGCTCTTT
ACTGCTCATTTTCTTTCAGGTGTAGAAGTGTTCATTCTGGTGTCTATGGC
CTTTGATCGTTATGTTGCCATTTGTAAACCATTGCATTACATGATAATTG
TGAACCGACAAAGATGTAACATAATGATCTTGATGGCTTGGGTGGTTGCC
TTTTGGCATGCTATTTCCCAGATGCTTATGGTCATTAGATTGCCTTTCTG
TGGTCCTAATCAAGTGGATCATTATATATGTGATGTGAAAGCCCTGTTAA
AACTCGTCTGCACTGACACACGCATCCCTAATATCTTAGTCATTGCAAAT
ACTGGGATGCTTGTGTTGGCTACTTTTCTGGTCTTGGTAGCATCTTACAT
AGTCATATTATATAACCTTAGGAACCACTCATCAGAAGCTCGACGTAAAG
CCCTCTCAACCTGTGCTTCCCATGTCATGGTTGTTGTCCTGTTCTTTGTA
CCCTGTATAGCCACCTATATTCCACCTCCCAGTGCCAGCCAAAATGATAA
GGAGTTTTCAATGTTTTACACAGTTATTGCACCTATGATGAACCCTCTCA
TCTACACACTGAAAAATACAGAGATGAAGAATGCTATGAAGAAGGTGTGG
TCCAAAAAAATGTTTTTGAAATTCAAA
>Modo-OR4AB1P|Location= scaffold_19209:1720954-1721877|Strand= +|Fam= 4|Subfam= AB|Pseudo = yes
ATGGAAATTCATAATAATGTGACTGAATTTATACTCTTGGGACTTCTCAT
GAAGGAAGAAATGAAAACACTATGTTTTGTCATTTTCATGGCCTGTTATT
TAGCAATCTTACTGGGGAACTTCATTATCTTCATCACTATCACATACAGC
CCTCTGATGCAGCAACCCATGTACTATTTTCTTTGGCACTTGTCTTACAT
GGATCCATGTTTCACTTCCACCACAGTTCCCGAGGCTTATCAGTGACTTA
GTTGCCACAAGGAATACCATTTCCTACAATTCTTGCATGACTCAACTATT
TACTTTTCATTTACTTGGAGCTGTTGAGATATTCATCTGGTGTCCATGGC
CTTTGATCGCTATGTTGCCATCTGTAAGCCTTTACACTACATGATAATTG
TCAACAGGCAGAGATGTAACATGCTGATCCTGCTTGCCTGGGTGGTGGCA
TTTTGGCATTCCGTTGCCCAGCTCTTTATGATCCTGAGGTTACCTTTCTG
TGGCCCTAATCAAATAGATCACTACGTGTGTGACTCAAAACCACTCTTAA
AGCTTGCCTGCACAGACACACATATTGCTAGCATTTTAATCATTGCTAAC
ACTGGAATGGTTGTTTTGGCAACTTTTCTGGTATTGGTTGCATCTTACAT
TATCATACTATATAACCTTAGGAAGCACTCATCAGAAGGTAGGCGTAAAG
CCCTCTCTACCTGTGCTTCTCATGTCATGGTTGTTTTGCTATTCTTTGTA
CCCTGTATCTCCACCTATATTCTACCTCCCAGATTCCTAAATAGTGATAA
GGAGTTCTCAGTGTTTTATGCTGTGATTGCACCTATGTTAAATCCTCTCA
TCTATACATTTAGAAATGCAGAAATGAAAAATGCCATGTGGAAGGTGTGG
TCCAGAAAATTGGCTTGGTTATTC
>Modo-OR4AB2|Location= scaffold_19209:1739117-1740121|Strand= +|Fam= 4|Subfam= AB|Pseudo = no
ATGGAAATTCATAATAATGTGACTGAATTTATACTCTTGGGACTTCTCAT
GAAGGAAGAAATGAAAACACTATGTTTTGTCATTTTCATGGCCTGTTATT
TAGCAATCTTCCTGGGGAACTTCATTATCTTCATCACTATCACATACAGC
CATCTGATGCAGCAACCCATGTACTATTTTCTTTGGCACTTGTCTTTCAT
GGATCCATGTTTCACTTCCACCATAGTTCCCAGGCTTATCAGTGACTTAG
TTGCCACGAGGAATACCATTTCCTACAATTTTTGCATGACTCAACTATTT
ACTTCTCACTTACTTGGAGGTGTTGAGATGTTCATCTTGGTGTCCATGGC
CTTTGATCGCTATGTAGCCATCTGTAAGCCTTTACACTACATGATAATTG
TCAACAGGCAGAGATGTAACATGCTGATCCTGCTTGCCTGGGTGGTGGCA
TTTTGGCATTCCATTGCCCAGCTCTTTATGATCCTGAGGTTACCTTTCTG
TGGCCCTAATCAAATAGATCACTACATGTGTGACTCAAAACCCCTCTTAA
AGCTTGCCTGCACAGACACACATATTGCTAGCATTTTAGTCATTGCTAAC
ACTGGAATGGTTGTTTTGGCAACTTTTCTGGTATTGGTTGCATCTTACAT
TATCATACTATATAACCTTAGGAAGCACTCATCAGAAGGTAGGCGTAAAG
CCCTCTCTACCTGTGCTTCTCATGTCATGGTTGTTCTATTATTCTTTGTA
CCCTGTATCTCCACCTATATTCTACCTCCCAGGTTCCTAAATAGTGATAA
GGAGTTCTCAGTGTTTTATACTGTGTTTGCACCTATGTTAAATCCTCTCA
TATACACACTTAGAAATACAGAAATGAAAAATGCCATGTGGAAAGTGTGG
TCCAGAAAATTTGTCTTGGTTAATCAAATAAAAGAGAAAACTTCCATTAT
GGTTATTTGTCCTCTCCTTTACATCTACCCAATTAAGAGAAAACTATTTG
CATCA
>Modo-OR4A57|Location= scaffold_19209:1796224-1797135|Strand= +|Fam= 4|Subfam= A|Pseudo = no
ATGGAAAATCAGAATAATGTCACAGAATTTGTTCTTTTGGGACTATTTAT
GAACAAGGAGATGAAGATAATATGCTTTGCATTCTTCTTGCTTTGCTATT
TTGCAATTTTCCTGGGCAATTTCATCATCTTTGTCACTATCACCTATAGC
CATCTGATCCAGCAACCCATGTACTATTTTCTGTGTCATTTGTCCCTCAT
GGATCTGGCGTATACTTCCACCATTATCCCCAGACTGATCAGAGACTTAG
CTGCCAAAAGAAAAACCATCTCTTATAATGGCTGCATGACTCAGCTCTTC
AGTGCTCACTTACTGGGTGGTGTTGAAATGTTCATTCTAGTGTCCATGGC
CTTTGATCGCTATATTGCCATCTGTAAACCCTTGCACTACATGGTCATCG
TGAACCGTCGCAGATGTAACATGCTGATCTTGGTTGCTTGGGCAGTAGTC
TTTTGGCATTCTATTGCCCAGCTGCTCATGGTTCTCAAGCTACCTTTCTG
TGGCTCTAATCATATTGACCACTACATATGCGATGTGAAACCCCTCCTGA
AACTGGTCTGTGGTGACACTCATGTTGTTAGTATCTTGGTCATTGCTAAC
AATGGGATGGTTTGCCTGATCACTTTTCTTGTCTTGGTTGCATCTTATGT
AGTAATATTGTATCATATTCGAATGCATTCAACAGAAGGTCGTCATAAAG
CACTCTCCACCTGTGGCTCTCATATCATGGTTGTGGTCCTGTTTTTTGTG
CCCTGTATCTATGCCTATGTGCCACCTCCCAGTGCCAATAATAATGAGAA
GGAATTTTCTGTGTTGTACACTGTGATCGCACCCATGCTAAACCCTCTCA
TCTACACATTGAGAAATACAGAAATGAAGAGTGCCATGCGAAAGGTGTGG
TACCGAAAAATA
>Modo-OR4A58|Location= scaffold_19209:1810201-1811127|Strand= +|Fam= 4|Subfam= A|Pseudo = no
ATGGAAAATCAGAACAATGTCACAGAATTTGTTCTCTTGGGACTTTTCAT
GAATGAGGAGGTTAAGATGATATGTTTTGTAATCTTCTTGTTATGTTATT
TTGCCATCTTCTTTGGTAATATTATTATCTTCATCACTATCACGTGCAGT
CATTTGATCCAACAGCCTATGTACTATTTTCTTTGTCATCTGTCCTACAT
GGATCTCGCCTATACTTCCACTGTGGTTCCCCGGTTGATCAGAGACTTAA
TTGCCAAACAAAAATATATCTCCTATAATTGCTGCATGACACAGCTCTTT
ACTGCTCATTTTCTTTCAGGTGTTGAAATGTTCATTCTGGTGTCTATGGC
CTTTGATCGTTATGTTGCCATTTGTAAACCATTGCATTACATGATAATTG
TGAACCGACAAAGATGTAACATAATGCTCTTGATGGCTTGGGTGGTTGCC
TTTTGGCATGCTATTTCCCAGATGCTTATGGTCATTAGATTGCCTTTCTG
TGGTCCTAATCAAGTGGATCATTATATATGTGATGTGAAAGCCCTCTTAA
AACTCGTCTGCACTGACACACGCATCCCTAATATCTTAGTCATTGCAAAT
ACTGGGATGGTTGTGTTGGCTACTTTTCTGGTCTTGGTAGCATCTTACAT
AGTCATATTATATAACCTTAGGAACCACTCATCAGAAGCTCGACGTAAAG
CCCTCTCAACCTGTGCTTCCCATGTCATGGTTGTTGTCCTGTTCTTTGTA
CCCTGTATAGCCACCTATATTCCACCTCCCAGTGCCAGCCAAAATGATAA
GGAGTTTTCAATGTTTTACACAGTAATTGCACCTATGATGAACCCTCTCA
TCTACACACTGAGAAATACAGAGATGAAGAATGCTATGAAGAAGGTGTGG
TCCAAAAAAATGTTTTTGAAATTCAAA
>Modo-OR4A59|Location= scaffold_19209:1820362-1821369|Strand= +|Fam= 4|Subfam= A|Pseudo = no
ATGGAAAATCATAACAATGTCACTGAATTTGTTCTCTTGGGACTTTTCAT
GAACCAGGACCTCAAACTGATGTGTTTTGTAATCTTCCTGTTCTGCTATT
TTGCAATCTTCCTGGGGAACTTCATCATCTTTGTCACCATCACATGTAGT
CATTTGATCCAGCAACCTATGTACTATTTTCTTTGTCATTTGTCCTTAAT
GGATTTGGCATATACATCCACAATAGTCCCTAGGCTCATCAGGGATTTAA
TAGCTAAGGAAAAAAACATATCCTTTGGTAGCTGTATGACTCAACTCTTT
ACTGCTCACTTTCTGGCTACTGTTGAGATGTTCATCTTGGTGTCCATGGC
CTTTGATCGCTATGTTGCCATTTGTAAACCTTTACATTACATGGTCATAG
TGAATCGACAGAGATGTAACACAATGATCCTAATGGCCTGGGGGGTGGCT
TTTTGGCATGCTATTGCCCAGATGCTCATGGTTGTTCGGTTACCATTTTG
TGGCCCTAATCAAATAGATCACTATATATGTGATGTCAAACCCCTCTTAA
AACTTGTCTGTGCAGATACACATATTGCTAATATCTTGGTCATTGCTAAT
TCTGGTATGGTTGTATTAACTACCTTTCTTGTTTTGGTGGCATCTTACAT
TGTCATATTATACAATCTTCGAAAGCACTCATCAGAAGGTCGACGCAAAG
CCCTCTCCACCTGTGGTTCCCATGTCATGGTTGTTGTTCTTTTCTTTGTC
CCCTGTATTTCCACCTATATTCGACCTCCTAGTGCCAGCAAAAATGATAA
GGAGTTTTCCATGTTTTACACTGTCATTGGACCCATGCTTAACCCTCTCA
TCTATACACTAAGAAATGCAGAGATGAAGAATGCCATGCAGAAGGTTTGG
TCAAACAAATTGTCAATACnnnnnnnnnnnnnnnnnnnnnnnnnnnnGTT
GTTTTTCCCCTTTTATGCTATCGGTAAAGGAATGGGTATTATGTTACCAA
ATGGCCAT
>Modo-OR4A33P|Location= scaffold_19209:1835058-1835934|Strand= +|Fam= 4|Subfam= A|Pseudo = yes
ATGAAGGAAGAAATGAAAACACTATGTTTTGTCATTTTCATGGCCTGTTA
TTTAGCAATCTTACTGGGGAACTTCATTATCTTCATCACTATCACATACA
GTCATCTGATGCAGCAACCCATGTACTATTTTCTTTGGCACTTGTCTTAC
ATGGATCCATGTTTCACTTCCACCATAGTTCCCAGGCTTATCAGTGACTT
AGTTGCCAGAAGGAATATCATTTCCTACAATTCTTGCATGACTCAACTAT
TTACTTTTCATTTACTTGGAGCTGTTGAGATATTCATCTTGGTGTCCATG
GCCTTTGATCGCTATGTAGCCATCTGTAAGCCTTTACACTACATGATAAT
TGTCACACAGGCAGAGATGTAACATGCTGATCCTGCTTGCCTGGGTGGTG
GCATTTTGGCATTCCATTGCCCAGCTCTTTATGATCCTGAGGTTACCTTT
CTGTGGCCCTAATCAAATAGATCACTATGTGTGTGACTCAAAACCCCTCT
TAAAGCTTGCCTGCACAGACACACATATTGCTAGCATTTTAATCATTGCT
AACACTGGAATGGTTGTTTTGGCAACTTTTCTGGTATTGGTTGCATCTTA
CATTATCATACTATATAACCTTAGGAAGCACTCATCAGAAGGTAGGCGTA
AAGCCCTCTCTACCTGTGCTTCTCATGTCATGGTTGTTTTGCTATTCTTT
GTACCCTGTATCTCCACCTATATTCTACCTCCCAGGTTCCTAAATAGTGA
TAAGGAGTTCTCAGTGTTTTATACTGTGATTGCACCTATGTTAAATCCTC
TTATCTACACACTTAGAAATGCAGAGATGAAAAATACCATGTGGAAGGTG
TGGTCCAGAAAATTGGCTTGGTTATTC
>Modo-OR4A60|Location= scaffold_19209:1849291-1850220|Strand= +|Fam= 4|Subfam= A|Pseudo = no
ATGCAGAGCAATGTCACTGAATTTGTTTTCTTGGGACTGTTCATGAACAA
GGAAATGAAGATTTTAAGTTTTGCATTATTCTTGTTATGTTATTTTGCGA
TTCTTTTAGGGAACTTTGTCATCTTTATTACTATTTCTTATAGTCATTTG
ATTCAACAACCCATGTATTATTTTCTATGTCACCTATCTCTTATGGATTT
GGGCTATACCTCCACCATCATACCCAGGCTTATCAGGGATTTAGTTGCCA
AAAGAAAAACCATCTCTTATAATGGCTGCATGACTCAGCTCTTCAGTGCT
CACTTACTGGGTGGTGTTGAGATGTTTATTCTAGTGTCCATGGCCTTTGA
TCGCTACATAGCCATTTGTAAACCCTTACACTACCTGATAATTGTGAACC
GGAAAAGATGCAACTTGCTAATCTTACTTGCCTGGGTTGTGGCCTTTTGG
CATTCTATCGCCCAGTTATTTATGATCCTTCGGTTACCTTTCTGTGGCCC
TAATCAGATTGATCACTACATATGTGATGTTAAACCCCTGCTGCAACTTG
TCTGCATGGACACAAGAACTGTCAACAGTTTAGTCATTGCAAATACTGGA
ATGGTAGCCTTAGTTACTTTTGTTGTCTTGGTGTCATCTTATATTGTCAT
ATTATATAATCTTCGAACACACTCATCAGAGGGTAGGAAAAAAGCTCTTG
CTACTTGTGGTTCCCACATTATGGTTGTGGTGCTTTTCTTTGTGCCCTGT
ATCTCCACTTATGTACCTCCCCCCAGAGCTGGAAATAATGACAAAGAATT
TTCAGTCTTTTATACAGTGATTGCACCTATGTTGAACCCTCTAATTTACA
CACTGAGAAATGCAGAAATGAAGAATGCTATGCAGAAAGTGTGGTCTAGA
AAAAGGCAATCATTATTCAATTGCAATATA
>Modo-OR4P12|Location= scaffold_19209:1630807-1631733|Strand= +|Fam= 4|Subfam= P|Pseudo = no
ATGGAGCATAGAAACAATGTCACTGAATTTATCCTGCTGGGTCTGTTCAA
TAATCAAGAGGTAAAGGAAGCCTGTTTTGTTTTCTTTTTGCTTTGCTATC
TTGTGATCTTGCTGGGAAATCTCTTCATCCTGACCACCATAAGATTTAGT
CAACTCAGTGAACAGCCCATGTACTTTTTCCTAAGTTACTTATCTTTCAT
GGATGTCTGTTTCACCTCCACGGTTGCTCCAAAACTAATTGTGGATTTAT
TGGCTCAAAGAGCAACCATCTCCTATGACAACTGCATGACCCAGATGTTC
TATACCCACTTCTTTGGAGCCACAGAGATCTTCATCCTGGTGGCAATGGC
CTATGATCGCTATGTTGCCATCTGTAAGCCACTACATTACATGGTCATCA
TGAGAAGACGAGTATGCCATCTTTTTGTGCTGGTCTCCTGCATAGTGGCA
TTCATTCATTCAATCATGCAAATATTGATTGTTGTGCAGCTGCCCTTCTG
TGGCCCTAATAAAGTAGACCATTATTTCTGTGATGTGTTTGCTCTGCTAA
AACTGGCCTGTACAGACACTTTCTTGATTGTTATTGTAATAATTGGTACA
TCAGGAATGCTGGCTCTTTTGACCTTTGTGGTCTTGGTCATTTCTTATGT
CATCATACTGACCACCTTGAGGACTCAGTCTTCAAAGGGTCGGCACAAGG
CCTTCTCTACCTGTGCATCACACATTACTGTAGTCCTCATGTTCTTTGTG
CCCCTCATCTTCACATATGTGCCTACTGGCAATTCTTTCAGTGATGATAA
GGTATTTGCCCTCTTTTACACCATCATTGCCCCCATGTTCAACCCTCTCA
TCTATTCCCTGAGAAACACAGACATGAAGAATGCTATGAGGAAAGTGTGG
CTTCAAAAACTGTTTTCCAAAGGGAAA
>Modo-OR4P14|Location= scaffold_19209:1660739-1661665|Strand= +|Fam= 4|Subfam= P|Pseudo = no
ATGGGGGATAAAAACAACGTCACTGAATTTATCCTGTTGGGTCTGTTCAA
TAATCAAGAAATGAAGGAAGCTTGTTTTGTTTTCTTTTTGTTTTGCTATC
TTGTGATCTTGCTGGGGAATTTCTTCATCCTGACCACCATCAGATTTAGT
CAACTCAGTGAACAGCCCATGTACTTTTTCCTAAGTTACTTATCTTTCAT
GGATGTCTGTTTCACCTCCACGGTTGCTCCAAAACTAATTGTGGATTTGT
TGTCTCAGAGAACAATAATCTCCTACAACAACTGCATGGTCCAGTTGTTC
TATGGTCACTTCTTTGGTGGCACAGAGATCTTTATCCTGGTGGCAATGGC
CTATGATCGCTATGTTGCCATCTGCAAGCCACTACATTACATGGTCATCA
TGAGTAGACGGGTATGCTATCTAATTGTGCTGGCCTCCTGCATAGGGGCA
TTCCTTCATTCAATCATGCAAGTACTGATTGCTGTGCAGCTGCCTTTCTG
TGGCCCCAATAAAATAGACCATTATTTCTGTGATGTGTTTCCTTTGCTAA
AGCTGGCCTGCACAGATACTTTCTTGTTTATTATTGCGATAATTTGCACA
ACTGGAATTCTGTGCATTTTGACCTTTGTGGCTTTGATCATTTCTTACAT
CATTATCCTAACCACCTTGAGGACTCACTCCTCAGAGGGTCGGCGCAAGG
CCCTTTCCACCTGTGGATCACATATTACTGTAATCCTCATATTCTTTGTG
CCCCTCATCTTCACTTATGTCCCTACAAGTGATTCTGTCAATGAAGATAA
GGTATTTGCCCTCTTTTACACCATCATTGCCCCCATGTTCAACCCTCTCA
TCTATTCCCTGAGAAACACTGACATGAAGAATGCTATGAGGAAAGTGTGG
TTACAAAAATTTCTTTCCAAAGGAAAA
>Modo-OR4P15|Location= scaffold_19209:1766703-1767629|Strand= +|Fam= 4|Subfam= P|Pseudo = no
ATGGGGGATAAAAACAACGTCACTGAATTTATCCTGTTGGGTCTGTTCAA
TAATCAAGAAATGAAGGAAACTTGTTTTGTTTTCTTTTTGTTTTGCTATC
TTGTGATCTTGCTGGGGAATTTCTTCATCCTGACCACCATCAGATTTAGT
CAACTCAGTGAACAGCCCATGTACTTTTTCCTAAGTTACTTATCTTTCAT
GGATGTCTGTTTCACCTCCACGGTTGCTCCAAAACTAATTGTGAATTTGT
TGTCTCAGAGAACGACCATCTCCTATAACAACTGCATGGCCCAGATGTTC
TATGCTCACTTCTTTGGTGCCACAGAGATCTTTATCTTGGTGGCAATGGC
CTATGATCGCTATGTTGCCATCTGCAAGCCACTACATTACATGGTCATCA
TGAGTAGACGGGTATGCTATCTAATTGTGGTGGCCTCCTGCATAGGGGCA
TTCCTTCATTCAATCATGCAAGTATTGATTGCTGTGCAGCTGCCTTTCTG
TGGCCCCAATAAAATAGACCATTATTTCTGTGATGTGTTTCCTTTGCTAA
AGCTGGCCTGCACAGATACTTTCTTGTTTATTATTGCGATAATTGGCACA
ACTGGAATTCTGTCCATTTTGACCTTTGTGGCTTTGATCATTTCTTACAT
CATTATCCTAACCACCTTGAGGACTCACTCCTCAGAGGGTCGGCGTAAGG
CCCTTTCTACCTGTGGATCACATATTACTGTAGTCCTCATGTTCTTTGTG
CCCCTCATCTTCACTTATGTCCCTACAAGCAATTCTGTCAATGAAGATAA
GGTATTTGCCCTCTTTTACACCATCATTGCCCCCATGTTCAACCCTCTCA
TCTATTCCCTGAGAAACACTGACATGAAGAATGCTATGAGGAAAGTGTGG
TTACAAAAATTTCTTTCCAAAGTAAAA
>Modo-OR4AD1P|Location= scaffold_13644:860836-861701|Strand= +|Fam= 4|Subfam= AD|Pseudo = yes
AATAACATCACAGAATTTATTCTGACTGGTCTGTCCTAGTAGGAGGAGGT
GCAGCAAATATGCTTATTTCTTTTTATACTTTTTTAAACAATGTCTCTGG
GAATTCCCTTATCCTCAATATCAGAATTCTCCCATGAACTTCTTCCACAG
TCTCTTATCTTTGATTAATATTTTCTGTTGTTATGTAACTGCTCCCAAGA
TGATTGTGAACTTCCAAGTTAAAGTCAAGGCCATCTCTTTTGTAGACTCA
ACTCTTTGGGCCCATTTTGGTCTATATTAGGTATACGGACATTTCTAAGC
CCCTGCAGTATTCAACTATTATGGACCAGAGCATTTGTAGCATTTGTAGC
ATATTGATGGTGAGTTCTTGGGTGGGGGCATTTATTCATTCTATTGTACA
GACCCTTCTCACTATCCAGTTGCCCTTCTGAGGTTTCAATCTGATTGACC
ATTACTTCTGTTGTGTCTGTGCCTTATTGAAACTCGCCTACATTGATGCT
TATGTGGTGTGGGTCATTGTGGTGGCCACTGATTGCACAATATCCTTGGC
TTGCTTCATCATCTTTGTGGTCTCCTCTGCTATCATATTTCTCTCCCTCA
GGACCTGCTCCTCAGACAGGAAGTAAAGGCTCTCTGCACCTGTTCTTCAT
GCCATTGTGGTAATTTTGTTCTTTGTACCTTGCATCTTCATCTATATGTG
GCCCTCAATTAAATTGCCCAGAAGATAACATGATAGTTGTGTTCTATACT
ATCATTGTGTTCTATACCATCATAACCCCAGGCTGAATCTACTGATCTAT
AACCTGAGGAATGCAGAAGTAAAGAATGACTTAAAGATTTGGTAGACCAA
GAAAGTGATGGAAGAC
>Modo-OR4AE1P|Location= scaffold_19209:2120698-2121375|Strand= -|Fam= 4|Subfam= AE|Pseudo = yes
CTCGCTCTCTTTATTTCGTTGTTAGAATTTCTCCTTGTCATCTTCATTGT
CATTGTCATATTCTCATCGTGCATCATCTCCCCTCTTCGTATTTCTGAGT
ATCTTTTCTAGCCTTCTGTCTCATGGAAGCTTTAGCTTTCTTCAGTTTCC
CAAAAGCTAGACTGGATTCTCTCTCTAAGAAAACAAAGCAAAATGAAACA
ACCTAACAGAGGTCATCTATGATCATATGATCAGTATATGCCCTGGTGAT
GGTAGCCTAGTCAAGAGGTTTCCTTTATTCTATGATCCAAGTGTTCTACA
TTTTATCATTGCTTTTTTGTGATCCTAATATAATTGATCATTTTATGTGA
TGTGTTTCCCTTTTGCTACAACTAGTTTGTCCTGACATTTATGTCTTTTC
AGCTCATGTTCTTGGACAATTTGCATTCTAATATTTTCCTTCTTCCTTAT
CTCTTGTAGTATCATCTTGACCACCCTGAGGATATATAACACCGATGTAT
GGTACAAGAAAACCCTTTGCACCTTCAGCTCCCATGTCACAGTTGTGGTC
CTACAATTTGCCCCATGCATATTTGAGTATGTGATAAAATGGTAGAAATA
TTTTACACTATTCTGACTCCTTTGATAAACCCCTTGCTCTATACCTTTAG
AAATACTGAAATGAAAAATGCCATGAAG
>Modo-OR4B3|Location= scaffold_13644:868597-869505|Strand= +|Fam= 4|Subfam= B|Pseudo = no
ATGGCCATAATAAACAACGTGACCCAGTTAATCTTTACAGGACTCTTCCA
GGATCAAGAAGCACAGAAAGGATGCTTTGTGGTTTTTCTTCCAATGTATA
TAGCCACAATGTTGGGCAATGGCCTCATCATCTTGACAGTCAACACCAGC
AAGAGTCTGAACTCCCCCATGTACTTCTTCCTCAGTCACCTGTCCCTAAT
AGAGATCTGTTACTCTTCTACAGTTGTTCCTAAATTAATTTCTGGCTTAA
TAGCTGAGAACAATACCATCTCTTTGAATGGCTGCATCACCCAGATCTTC
TTTTTCCATTTCTTTGGAGTTGCTGAGATCCTCCTGCTCACGGTGATGGC
CTATGACCGATATGTGGCCATCTGTAAACCTCTCCATTACATGACCATCA
TGAGCCGTCCTGTATGTCGTGTACTGGTGTTTAGTTGCTGGATGGCCGGC
ATCTTTCATTCTGTGATTCAGATTCTCATCACCATTCAGTTGCCCTTCTG
TGGTCCCAATGTCATTGATCACTATTTCTGTGACCTCCATCCCTTGTTCA
AGCTTGCTTGTACTGATACTTTTGTGGAAGGAATTATTGTGTTTGCCAAT
AGTGGTCTCATCACTTTATTCTTCTTCCTCCTCTTGATTTTTTCTTATGT
TGTCATCTTGGTTCACTTGAGAAACCAGTCAGCAGAGGGGAGACGAAAGG
CCCTCTCGACCTGTGGCTCCCACATCACCGTTGTTCTCTTATTCTTTGTT
CCTGCCACTTTTCTCTATTTGAGACCCTCTTCCACTTATGCTGAAGATAA
ACTTCTGTCTGTGTTCTATACAGTGCTGACTCCAATGTTGAACCCAGTCA
TCTATACCTTGAGAAATACAGAAGTGAAGAATGCTATGAGGAGGTTGTGG
AGGAAAAAA
>Modo-OR4B5P|Location= scaffold_13644:884031-884926|Strand= +|Fam= 4|Subfam= B|Pseudo = yes
AACAACGTGACCCAGTTAATCTTTACAGGACTCTTCCAGGATCAAGAAGT
ACAGAGAGTATGTTTTGGGATTTTTCTGCCAATGTATGTAGCCACAATGT
TGGGCAATGGTCTCATCATCTTGACAATCAACACAGCAAGAGTCTTAGCT
CTCCCATGTACTTCTTCCTCAGCCATTTATCCTTAGTAGAGATCTGTTAC
TCTTCTACAGTTGTTCCTAAATTTATTTCTGGCTTATTGACTGAGAACAA
AACCATCTCTCTGGATGGCTGCATCACCCAGATCTTCTTTTTCCACTTCT
TTGGAGTTGCTGAGATCCTCCTGCTCACGGTGATGGCCTATGACCGATAT
GTGGCCATCTGTAAACCTCTCCATTACATGACCATCATGAGTCGTCCTGT
GTGTCATGTGCTGGTGGTTAGTTCCTGGCTTGGGGGCATGTTTCACTCTG
TGATTCAGATTCTCATTCACTGTTCAGTTGCCCTTCTGTGGTCCCAATGT
GATTGATCACTATTTCTGTGACCTCAATCCCTTGTTCAAGCTTGCTTGTA
CTGATACTTTTGTGGAAGGAATTATTGTGTTTGCCAATAGTGGTCTAATT
GCTTCATGCTTCTTTCTCCTCTTGGTTTCTTCTTATGTTGTCATCCTGGT
TCACTTGAGAAACCAGTCAGTAGAGGGGAGGCGCAAGGCTCTCTCCACCT
GTGCCTCCCACATCACTGTTGTTCTCTTATTCTTTGGTCCTGCAATTTTT
CTCTACTTGAGACCCTCTTCCACCTTTACTGAAGACAAACTTGTGTCTGT
GTTTTATACAATGGTTACTCCCAATGTTGAACCCCATCATCTATACCTTG
AGAAATGACAGAAGTGAAGAATGCTATGAGAAGGTTGTGGGGAAAA
>Modo-OR4B4|Location= scaffold_13644:893081-894001|Strand= +|Fam= 4|Subfam= B|Pseudo = no
TTACCCAACAATGTGACTCAGTTAATTTTTACAGGACTCTTCCAAGATCG
AGAAGCACAGAGAGTTTCATTTATTGTTTTTCTTCCCATGTACATGGCCA
CAATGTTGGGCAATGGCCTCATCATCTTGACTGTTAACATGAACAAGAGT
CTGAGCTCCCCCATGTACTTCTTCCTCAGCCACCTCTCCTTAGTAGAGAT
CTGTTATTCCTCTACTATTGTTCCTAAGTTTATTTCTGGCTTATTGACTG
AGAATAAAACCATCTCATTGGATGGCTGCATGACCCAGATCTTTTTTTTC
CACTTCTTTGGAGTTGCTGAGACCCTCCTTCTCACAGTGATGGCGTATGA
CCGGTATGTGGCCATCTGCAAACCCCTGCATTACACTACCCTTATGAACC
GTCCTGTGTGCCATGTGCTGGTGTTTAGCTCCTGGGTAGGGGGTATGTTC
CACTCTGGAATTCAGATTGTCATCACTGTCCAATTGCCCTTCTGTGGTCC
CAATGTGATTGATCACTATTTATGTGACCTCCATCCCTTGTACAAGCTTG
CCTGTACTGATACTTTTGTGGAAGGAATTATTGTGTTTGCCAATAGTGGT
GTATTTGCTGTGATTTCCTTTCTCTTCTTGGTTTCTTCTTACGTTGTCAT
CCTGGTTCACTTGAGAAACCAGTCAGCAGAGGGGAGGCGCAAGGCTCTCT
CCACCTGTGCCTCCCACATCACTGTTGTTCTCTTATTCTTTGGTCCTGCC
ATCTTTCTCTACTTGAGACCCTCTTCCACCTTTACTGAAGACAAACTTGT
GTCTGTGTTCTATACAGTGGTTACACCAATGTTGAACCCCATCATCTATA
CCTTGAGAAATGCAGAAGTGAAGAATGCTATGAGGAGGTTGTGGGTCAAG
AAAGTGAACTTGGGAGGGGAA
>Modo-OR4B6P|Location= scaffold_13644:911021-911927|Strand= +|Fam= 4|Subfam= B|Pseudo = yes
ATGGCCATAACAAATAACATGGCCCAGTTAATCTTTACAGGGCTCTTTCA
GAAAGAAGCGCAGAGAGTGTGTTTTCTGTTTTTTTTTTTTGCCTAGGTAT
ATAGCCACAATGTTGGGCAATGGCCTCATCATCTTGATAGTCAATACCAG
CAAGAGTCTGAACACCCCCATATACTTTTTCCTCAGCCACTTACTCTTAT
TAGATATCTCTTACTCTTCTATAGTTCTTCCTAAATTCATTTCTGACTTA
TTGACTGAGAACAAAATCATCTCTTTGGATGGCTGCATCACTCAGATCTT
CTTTTTCCATTTCTTTGGAACTGCTGAGATCCTCCTGTTCACAGTGATGG
CCTATGACCAGTATGTGGCCATCTGTAAACCCCTTCATTATATGACTATC
ATGAACCATCCTGTGTGTCATGTACTGTTGTTTTGTTCCTGGCCTAGGGG
CATATTTCACTCTGTGATTCAGATTCTCATCACTGTTCAGTTGCCCTTCT
GTGGTCCCAATGTCACTGATCACTATTTCTGTGACCGCCATCCCTTGTAC
AAGCTTGCTTGTACTGATACTTTTGTGGAAGGAAGTTATTGTGTTTGCCA
ATAGTGGTATAGATCGATTCATGCTTCCTTCTTCATCTTATGTTGTCATC
TTGGTTCACTTGAGAAACCAGTCAGCAGAGGGGAGGCGCAAGGCTCTCTC
CATTTGTGCCTCCCACATTACTGTTGTTCTTTTATTCTTTGGTCCTGCCA
TCTTTCTCTACTTGAGACCCTCTTCCATCTTTACTGAAGACAAACTTGTG
TCTGTGTTCTATACAGTGGTTACACCAAATGTGAACCCATCATCTATACC
TTGAGAATGCAGAAAGTGAGATGCTATGCAGAGGTGTAGGGAAAACTCAT
CTGACGT
>Modo-OR4B7P|Location= scaffold_13644:926888-927815|Strand= +|Fam= 4|Subfam= B|Pseudo = yes
ATGGCTATTACCAACAATGTGACTCAGTTAATTTTTATGGGGCTCTTCCA
AGATCGAGAAGCACAGAGAGTTTCATTTATTGTTTTTCTTCCCATGTACA
TGGCCACAATGTTGGGCAATGGCCTCATCATCTTGACTGTTAACACGAGC
AAGAGTCTGAGCTCCCCCATGTACTTCTTCCTCAGCCACCTCTCCTTAGT
AGAGATTATGTTACTCCCTCTACTATTGTTCCTAAATTTATTTCTGGGCT
TATTGACTGAGAATAAAACCATCTCATTGGATGGCTGCATGACCCAGATC
TTTTTTTTCCATTTCTTTGGAGTTGCTGAGATCCTCCTTCTCACAGTGAT
GGCCTATGACCGGTATGTGGCCATCTGCAAACCCCTGCATTACATGACCA
TTATGAACCGTCCTGTGTGCCATATGCTGGTGTTTAGCTCCTGGGTAGGA
GGGTATGTTCCACTCTGTTATTCAGATTCTCAGCACTGTCCAATTGCCCT
TCTGTGGTCCTCATGTGATTGATCACTATTTCTGTGACCTCCATCCCTTG
TTCAAGCTTGCCTGTACTGATACTTTTGTGGAAGGAATTATTGTGCTTGC
CAATAGTGGTTTATTCTCTGTGATTTCCTTTCTCTTCTTGATTTCTTCTT
ATGTTGTTATCCTGGTTCACTTGAGAAACCAGTCAGCAGAGGGGAGGCGC
AAGGCTCTCTCCACCTGTGCCTCCCACATCACTGTTGTTCTCTTATTCTT
TGGTCCTGCCATCTTTCTCTACTTGAGGCCCTCTTCTACCTTTACTGAAG
ACAAACTTGTGTCTGTGTTCTATACAGTGGTTACGCCAATGTTGAACCCC
ATCATCTATACCTTGAGAAATGCAGAAGTGAAGAATGCTATGAGGAGGTT
GTGGGTCAAGAATGTGAACTTGGGAGGG
>Modo-OR4B8P|Location= scaffold_13644:967892-968827|Strand= +|Fam= 4|Subfam= B|Pseudo = yes
ATGGCTATTACCAACAATGTGACTCAGTTAATTTTTATGGGGGCTCTTCC
AATGATCGAGAAGCACAGAGAGTTTCATTTGTTGTTTTTCTTCCTGTGTA
CATGGCCACAATGTTGGGCAATGGCCTCATCATCTTGACTGTTAACATAA
GCAAGAGTCTGAGCTCCCCCATGTACTTCTTCCTCAGCCACCTCTCCTTA
GTAGAGATTTGTTACTCCTCTACTATTGTTCCTAAGTTTATTTCTGGCTT
ATGTGACTGAGAATAAAACCATCTCATTGGATGGCTGCATGACCCAGATC
TTTTTTTCCCACTTCCTTGGAGTTGCTGAGATCTCTCTCTTCTCACAGTG
ATGAGCGTATGACCGGTATGTGGCCATCTGCAAACCCCTGCATTACATGA
CCATTATGAACCGTCCTGTGTGCCATATGCTGGTGTTTAGCTCCTGGGTA
GGGGGGTATGTTCCACTCTGTTATTCAGATTCTCATCACTGTCCAATTGC
CCTTCTGTGGTCCCAATGTGATTGATCACTATTTCTGTGACCTCTATCCC
TTGTGTCAAGCTTGCCTGCACTGATACTTTTGTGGCAGGAATTATTGTGT
TTGTCAATAGTGGTTTATTCTCTGTGGTTTCCTTTCTCTTCTTGGTTTCT
TCTTATGTTGTTATCCTGGTTCACTTGAGAAACCAGTCAGCAGAGGGGAG
GCGCAAGGCTCTCTCCACCTGTGCCTCCCACATCACTGTTGTTCTCTTAT
TCTTTGGTCCTGCCATCTTTCTCTACTTGAGGCCCTCTTCCACCTTTACT
GAAGACAAACTTGTGTCTGTGTTCTATACAGTGCTTACGCCCAATGTTGA
ACCCCATCATCTATACCTTGAGAAATGCAGAAGTGAAGAATGCAATGAGG
AGGTTGTGGGTCAAGATAATGAACTTGGGAGGGGAA
>Modo-OR4B9P|Location= scaffold_13644:1001816-1002724|Strand= +|Fam= 4|Subfam= B|Pseudo = yes
ATGGCTATCACCAACAATGTGACTCAGTTAATTTTTACAGGACTCTTCCA
AGATAGAGAAGCACAGAGAGTTTTATTTGTTGTTTTTCTTCCTATGTATA
TGGCCACAATGTTGGGCAATGGACTCATCATATTGACTGTCAACACAAGC
AAGAGTCTGAGCTCCCCCATGTACTTCTTCCTCAGTCATCTGTCCTTAGT
AGAGATCTGTTACTCCTCTACTATTGTTCCCAAGTTTATTTCTGGATTAT
TGACTCAGAATATAACCATCTCATTGGATGGCTGCATCACACAGTTGTTC
TTTTTTCATTTCTTTGGAGTTGCTGAGATCCTCCTACTCACAGTGATGGC
CTATGACCGGTATGTGGCCATCTGCAAACCCCTGCATTATATGACCATTA
TGAACCGTCCTGTGTGTCACGTGCTGGTATTTAGCTCCTGGCTAGGGGGT
ATGTTCCACTCTGTGGTTCAGATTCTCATTACTGTCCAATTGCCTTTCTG
TGGTCCCAATGTTATTGATCACTATTTCTGTGACCTCCATCCCTTGTTCC
AAGCTTGCCTGTACTGATACTTTTGTGGTAGGAATTATTGTGTTTGCCAA
TAGTGGTTTATTCTCTGTGATTTCCTTTCTCTTCTTGGTTTCTTCTTATG
TTGTCATCCTGGTTCACTTGAGAAAACCAGTCAGCAGAGGGGAGGCGCAA
GGCTCTCTCCACCTGTGCCTCCCACATCACTGTTGTTCTCTTATTCTTTG
GTCCTGCCATCTTTCTCTACTTGAGACCCTCTTCTACCTTTACTGAAGAC
AAACTTGTGTCTGTGTTCTATACAGTGGTTACGCCAATGTTGAACCCCAT
CATCTATACCTTGAGAAATGCAGAAGTGAAGAGATGCTATGAGGAGGTTG
TGGGTCAAG
>Modo-OR4S7P|Location= scaffold_13644:1022921-1023838|Strand= -|Fam= 4|Subfam= S|Pseudo = yes
ATGGAAAATAATGTTACAGAATTTATTCTGACAGGACTTTCCCAGATTGA
GGAGGTAGAGCAAGTATGCTTTTATCTCTTCCTTCTTTTTTACACAATCA
TCATCTTTGGGAACTTTCTTATTATCATGACCATCAGGGTTAGCCCAAAT
CTCAACTCTCCCATGTACTTCTTTCTCAGTTTCTTATCTTTTGTTGACAT
TTGCTACTCTTCTGTCACTGCTCCCAAGTTGATTGTGGACTTCCAATCCA
AAGTCAAGACTATCTCCTTTGTAGGTTGCATGACTCAGCTCTTTGTGTGT
CCATTTCTTTGGCTGCACAGAAATCTTCATCCTCACAGTAATGGCCTATG
ACAGGTACGTGGCCATTTGTAAGCCACTACACTATGCAACCATTTATGGA
TCAAAGGGTCTGTACCATATTGATGGTGAGTTCATGGGTAGGGGCCTTTA
CTCATTCTATTATTCAGACCCTTCTCACCGTCCAGTTGCCTTTCTGTGGT
CCCAACGTGATTGATCATTATTTCTGTGATGTTCATCCCCCTCTTGAAGC
TGGCCTGCACAGACACTTATGTGGTGGGGGTTATTGTGGTGGCCAACACT
GGAATGATATCCTTGACCTGCTTCATCATTCTTGTTGGCTCTTATGCTGT
CATACTTCTCTATCTCAGGACTCATTCTGCAGAAGGGAGGCGTAAGGCCC
TCTCCACCTGTGCTTCCCATGTCATTGTGGTAATTTTGTTCCTTGTACCC
TGCATCTTCATCTACATGCGACCCTCAACCACCTTCACAGAAGATAAGAT
GGTAGCTGTATTCTATACCATCATAACCCCTATGTTGAACCCATTGATCT
ATACTCTGAGGAATGCAGAAGTGAAGAATGCCTTGAAAAAGCTATGGAGC
AAGAAACTGATGGGAGAG
>Modo-OR4B10P|Location= scaffold_13644:947883-948761|Strand= +|Fam= 4|Subfam= B|Pseudo = yes
ATGGCCATAACAAATAACGTGGCCCAGTTAATCTTTACAGGACTCTTTCA
GAAAGAAGCGCAGAGAGTGTGTTTTCTGGTTTTTCTGCAAATGTATGTAG
CCACAATTTTGGGCAATGGCCTCATCATCTTGACAGTCAATACCAGCAAA
ATTCTGAATACCTCCATGTACTTCTTCCTCGGCTACTTATCCTTATTAGA
TATCTGTTCCTAAATTCATTTCTGACTTATTGACTGAGAACAAAACCAGC
TCTTTGGATGGCTGCATCACTCAGATCTTCTTTTTCTATTTATTTGGAGT
GTTGAGGTCCTCCTGTTCACAGTAATGGCCTATGACCAGTATGTGGCCAT
TTGTAAACTCCTCCATTATATGACTATCATGAATGATCCTATGTGTCATG
CACTGTTGTTTTGTTCCTGACTTAAGGGCATGTTTCACTCTGTCATTCAG
ATTCTCATGACTGTTCAGTTGCCTTTCTGTGGTCCCAATGTCACTGATCA
CTATTTCTGTGACCTCCATCCCTTGTTCAAGCTTGCTTGTACTGATACTG
TTGTGGAAGGAATTATTGTGTTTGCAATAGTGGTATGATGGATTCATGCT
TCCTTCTCCTTCTTATGTTGTCATCCTGGTTCACTTGAGAAACCAGTCAT
CAGAGGGGAGATGTGAGGCTCTCTCCACTTGTGCCTCTCACATTACTGTT
GTTCTTTTATTCTTTTGTCCTGCTTTCTTTCTCTACTTGAGGTCATCTTC
TACCTTTACTGAAGACAAACTTGTGTCTGTGTGTCTGTATTTTATATAGT
GGTTACTCCAATGTAACGCACGAGCCgcctgtgacaactacagaggcatc
tcactactctccactgcttgaaagatctt
>Modo-OR4C43|Location= scaffold_19209:2487657-2488583|Strand= -|Fam= 4|Subfam= C|Pseudo = no
ATGGATAATAGAAACAATGTGACTGAATTTATTCTACTGGGTCTTACAGA
TAATCCAAAGATGCAGAAAATTGTTTTCGTTGTGTTTTTGGTCATGTATG
CTGTCACAATGGTAGGTAACACACTCATTGTCATCACCATTATCATTGAC
CCAACTATGGATTCCCCTATGTACTTTTTCCTTGCCTACTTGTCCTTTAT
AGATGCCTGCTATTCATCTGTTAATGCACCCAAACTCATTACAGACTCAT
TATATGAAAAGAAAATCATTTCCTTCAATGGTTGCATGACACAAGTCTTT
AGTGAACACTTCTTTGGAGGTGCTGAGGTCATCCTGCTCACAGTAATGGC
CTATGACCGCTATGTGGCAATTTGCAAGCCTCTGCACTACATGACCATCA
TGAATTGGAGGGTGCGTGGCATCTTGATGGTTGTGGTCTGGATAGGAGGC
TTACTCCATGCAACTATACAGATGCTCTTCCTGAGCCAATTACCATTTTG
TGGTCCCAATGTTATAGATCACTTTATGTGTGACTTAAATCCTTTGCTTA
ATCTTGCCTGCACTGACACTCATATCCTTGGTCTGTTTGTTGCAGCCAAT
AGTGGTTTCATTTGCTTATTAAACTTTCTCTTATTAATGGGCTCCTATGT
GGTCATCTTGAGCTCTCTGAAGACTCACAGTATGGAGGGGAGATGCAAGG
CCCTTTCCACTTGTGGTTCCCACATCACTGTAGTTGTTTTATTCTTTGTC
CCTTGTATTTTTGTCTACATGAGGCCTGCAACAACCTTTCCCATTGATAA
AGCTGTTGCAGTGTTTTACACAATGATAACACCTATGTTAAACCCTTTAA
TCTACACACTGAGAAATGCCCAAATGAAAAATGCTATCAGGAAGTTATGC
AGAAAAAAGGAGACTTTGGTTAACCAG
>Modo-OR4C35P|Location= scaffold_19209:2751327-2752252|Strand= +|Fam= 4|Subfam= C|Pseudo = yes
ATGGAAGGCATTAATAATGTGACTGAATTCATTCTCCTGGGTCTCACAGA
GAATCTAAAGATGCAGAAAATTATATTTGTGGTGTTTTTGCTCATCTACT
TGGCACACTGGCAGGCAATTTACTCATTATCATCACCATCATCACCAGCA
ATACTCTAGGCTCACCCATGTACTATTTCCTGTCCTATTTGTCCTTCATA
GATGGCTGCTGTTCATCCACTATGGCCCCCAAAATGATAATTGACTCACT
CTCTGTGAGAAAATCCATCTCTTTCAACGGGTGTATGACTCAGCTCTTTG
CAGAGCATTTCTTTGGTGGCGCTGAGATCATCCTGCTCACAGTGATGGCC
TATGACCGCTATGTGGCCATCTGCAAACCTCTGCACTATATGACCATCAT
GAACCAGCATTTGTGTGGCATACTGGTGGGGCTGGCATGGCTGGGGGGCT
TTCTTCATGCCACAATACAGATTGTGTCCATATTCTGGTTGCCCTTCTGT
GGTCCCAATGTCATGGACCATTTTATTTGTGATTTTTTCCCATTGCTGAA
ACTCGCGTGTATTGATACTTACCCCTTTGCTCTCTTTATTGCTGCAAACA
GTGGGGTGATGTGTGTGCTAATATTCGTCATGCTAATTTCCTCCTACATT
GTCATCTTTTACTCCCTGAAAACACATGGTTCAGAAGGGAGACAAAAAGC
TCTCTCTACATGTCTGTCCCACATTACTGTGGTTGTCTTATTCTTTGTTC
CCTGTATTTTTGTCTATCTTCGTCCCATGACTACCTTTCCCATTGACAAA
GCTATGGCTGTATTTTACACTATGATAACCCCCATGTTAAACCCGTTGAT
CTACACTCTAAGAAATGCAGAGGTGAAAAGTGCCATGAAGAAGTTATGGA
GTCAAAGATTTCCCTGCAATAATAAA
>Modo-OR4C54|Location= scaffold_19209:2699137-2700063|Strand= +|Fam= 4|Subfam= C|Pseudo = no
ATGGATAATGGAAAAAATGTAACTGAATTCATTCTACTTGGACTAACTGA
GAATCCAAAGATGCAGAAAATTGTTTTCGTTGTGTTTTTTATAATCTATG
TCATTACAATGGTAGGTAACATACTTATTGTCATCACCATCAACCTCAGC
CCAACCCTTGGTTCCCCTATGTACTTTTTTCTGGCCTACTTGTCCTTTAT
AGATGCCTGTTATTCCTCTGTTAATACACCAAAACTCATTATAGACTCAC
TTTATGAAAAGAAAACCATATTCTTCAATGGTTGCATGACACAAGTCTTT
GGTGAACACTTCTTTGGAGGTGCTGAAGGCATCCTGCTTACAGTAATGGC
CTATGACCGCTATGTGGCAATTTGCAAGCCTCTGCACTACATGACCATCA
TGAATTGGCGGGTACGTGGCATCTTGGTTGGTGTAGTCTGGATAGGAGGC
TTACTCCATGCAACTATACAGATGCTCTTCCTGAGCCAATTACCCTTTTG
TGGTCCCAATGTGATCGATCACTTTATGTGTGACTTAAATCCTTTACTCA
CTCTTGCCTGCACTGACACTCATACCCTTGGTCTATTTGTTGCAGCCAAC
AGTGGTTTCATCTGCTTATTAAACTTCCTCATGTTGATGGTCTCCTATGT
TGTCATTCTGTGCTCTCTGAAGACTCACAGTGTGGAGGGGAGACGTAAGG
CCCTCTCCACCTGTGGGTCCCACATCACTGTAGTTGTTTTATTCTTTGTT
CCCTGTATTTTTGTCTACATGCGGCCTGCAGCAACCTTTCCCATTGATAA
AGCTATTGCAGTCTTCTACACAATTATTACCCCCATGCTAAACCCTTTAA
TCTACACACTGAGAAATGCCCAAATGAAAAATGCCATCAGGAAGTTATGC
AGCCAGAATGATGCTGTTGTTAGCTAT
>Modo-OR4C56P|Location= scaffold_19209:2203048-2203978|Strand= -|Fam= 4|Subfam= C|Pseudo = yes
ATGGAAAACCAAAGTTATGTGACTGAGTTCATTCTACTGGGACTTTCACA
GAATCAAAATATTCAGAAAATGGCATTTATTATATTCTTAATTTTGTACC
TGGCAACTGTTGGAGGGAATTTTTTTATTGTCGTGACCATCATCTGTAGT
CCTTCCCTTCTGGATTCTCCTATGTACTTCTTCCTGGCTTTTTTGTCCTT
CCTAGATGCCTGTTTCTCCTCTGTCATTGCTCCAAAAGTTATAATTGATT
CTCTCTATGAAAAGAAAACCATATCCTTCCAAAACTGTATGGGCCAGATT
TTTGCAGAGCATTTCCTGGCAGGAGTTGAGGTGATTGTCCTCACATCCAT
GGCCTTTGACAGGTATGTGGCTATCTGTAAGCCTCTGCACTACACGACAA
TCATGAGTCGACAACTGTGCTTATTGCTAGTAGGAATAGCTTGGGCTGGA
GGATTCTTGCATTCCATGATTCAGATCTTCTTCATGCTCCCATTACCCTT
TTGTGGTCCCAATATAATTGATCATTTTATGTGTGACTTGTACCCTTTGC
TGAAACTTGCCTGTACTGACACTCGTGTTCTTGGTGTAATGGTTGTGGCC
AATAGTGGCTTTATCTGTATCATCAACTTTTCCCTTTTGCTTATCTCGTA
TGGGGTTATATTGCACTCTTTAAGGACCTATAGCACCGCAGCACGACGCA
AAGCCCTCTCTACCTGTGGCTCCCACATCACAGTTGTAGTCTTATTTTTT
TGTACCATGTATATTTGTATATACTCGCCCTCCCACTACTTTCTCTTTTG
ATAAAATGGTGGCAATATTTTATAGCTTTCTAACTCCCTTATTGAATCCA
CTCATCTACACATTTAGAAATACAGAAATGAAAAATGCCATGAAGAAACT
GTGGAGCAAAACAATGATTTCTGATGAAAAA
>Modo-OR4C33P|Location= scaffold_19209:2603457-2604375|Strand= -|Fam= 4|Subfam= C|Pseudo = yes
ATGAGAAACAATGTGACTGAATTCATTCTTCTTGGACTGACTCAGGATCC
AGAAACACAGAAAATTGTATTTTTCATTTTCTTGGTATTCTACACTGCCA
CTGTATTGGGAAACCTGCTCATTGTTGTGACAATCAAAATGAGTTCAACA
CTTGAGTCCCCGATGTACTTCTTCCTAACTTACTTATCAATCGCAGATTC
TTGCTTCTCTACCACCACAGCTCCCAAACTAATTTTGGACAACCTCTCCC
ACAAGAACACTATTTCCTTTGATGAGTGTATGACCCAAATGTTTGCTATG
CATTTCTTTGGCTGCATGGAAATACTGGTCCTCATTTTGATGGCCTATGA
CCGTTATGTGGCCATCTGTAAGCCTTTGCACTATTCAGTCATCATGAACC
GAAGGGTGTGTGGGATCCTCATTCTGCTGGCCTGGGTAGGGTCATTTCTT
CATTCAATTGCCCAGATAATCCTCATCTTGAATGTGCCTTTCTGTGGTCC
AAATGTGATTGACCACTTTTTCTGTGATATACAACCTTTGTTGAGGCTGG
GTTGTATGGACACGTATGTCCTAAACCTCTTAGTAGTTTCTAATAGTGGG
GTCATATGCTCAGCCAGCTTTGTTTTGGCTAATGATATCCTATACAATTA
TACTACGCTCCCTTAAAAATCACAGTGCAGAGGGGAAGCGGAAAGCCCTC
TCCACCTGCAGCTCCCACATCACTGTTGTCATAATATTCTTTGGTCCCTG
CATATTTATCTACACCCGGCCCCAAACTACTTTCCCACTGGATAAGTTGG
TGTCTGTATTTTATACCATTATGACACCCTTTCTCAATCCCTTGATCTAC
ACTCTAAGGAATGCAGAAGTAAAAAATGCCATGAAGAAGTTGTGGAATAA
AAAAGTGCCTTCACATCAC
>Modo-OR4C67P|Location= scaffold_19209:2280502-2281385|Strand= -|Fam= 4|Subfam= C|Pseudo = yes
ATGGAAAATAAAAACAATGGCACTAAATTCATTTTACTTGGCCTTACACA
AAATCCAGAGCTTTGAAAAATATTCTCGGGAGTCTTTTTAATCACCTATG
TTGCCACTGTTACAGGAAATGTACTCATTATCTTAACCATGACTGCCAGT
CAAGGTTTGAGATCACCCATCCCTCATGGATGCTACCTACTTCTCAGTCA
TTGCTCCTAAGATGCTTGTGGATTTACTTTATCAGAAAACAACTATCTCT
TTGGAAGGCTCTCTGACCCAGATCTTTGTAGAGCATATTTTTGGTGGTGT
TGGCATCATCCTCCTTGTGGTGATGGCTTATGATCGCTATGTGGCCATTT
GTAAACCCCTGTACTACATGATCATCATGAATCCTTGTGTGTGCTACCTA
ATGGTAGTAGCATCCTGGTTAGGAGGCTCCATACATGCCACCATATAGCT
TCTCTTTATGGTCCATCTTCCTTTCTGTTGTCCCAATGTTATTGATCACT
TTATGTGTGATTTGTTCCCAGTGTTGAAAATGGCATGCATGGATACCCAC
GTTCTTGGCTTACTAGTCATTGCCAACAGTGGAATCATGTGCCTGTTGAT
CTTTCTCATATTAATTGTCTCCTATGTTGTTATCCTCACTTCCCTGAAGG
GTTTTGGTTCAGAAAGGTCCTTTATAGTTGCAGCTCTCATATCACAGTGA
TGGTCTTGTTTTTGTACCCTGTATATTCTTATATGTAAGACCAGTGGCCA
CTTTTCCTATAGATAAAGCTGTATCTATAAATTTTACTATAATTACTCCT
ATGTTGAATCCTTTGAACTATACACTTAGGAATTCAGAGGCTAAAAATGC
CATGAGGAAACTCTGGATCAGTCACTCTATCATA
>Modo-OR4C10P|Location= scaffold_19209:2513392-2514316|Strand= -|Fam= 4|Subfam= C|Pseudo = yes
ATGGATAATAGAAACAATGTGACTGAATTTATTCTACTGGGTCTTACAGA
TAATCCAAAGATGCAGAAAATTTTTTTCATTGTGTTTTTGATCATATATG
CTATCACAATGGTTGGTAACACACTCATTGTCATCACCATTATCATTGAC
CCAACTATGGATTCCCCTATGTACTTTTTCCTTGCCTACTTGTCCTTTAT
AGATGCCTGCTATTCATCTGCTAATGCACCCAAACTCATTACAGACTCAT
TATATGAAAAGAAACTCATTTCCTTCAATGGTTGCATGACACAAGTCTTT
GGTGAACACTTCTTTGGAGGTGCTGAGGTCATTCCTCGCAGTCACAGTAA
TGGCCTATGACCACTATGTGGCAATTTGCAAGCTTCTGCACTACATGACC
ATCATGGATCGGAGGGTGCGTGGCATCTTGATGGTTGTGGTCTGGATAGG
AGGCCTACTCCATGCAACTATACAGATGCTCTTCCTGATCCAATTACCCT
TTTGTGGTCCCAATGTTATAGATCACTTCATGTGTGACTTAAATCCTTTG
CTTAATCTTGCCTGCACTGACACTCATACCCTTGGTCTATTTGTTGCAGC
AATAGTGGTTTCATTTGCTTATTAAACTTTCTCTTATTAATGGGCTCCTA
TGTGGTCATCTTGAGCTCTCTGAAGACTCACAGTATGGAGGGGAGATGCA
AGGCCCTTTCCACTTGTGGTTCCCACATCACTGTAGTTGTTTTATTCTTT
GTCCCTTGTATTTTTGTCTACATGAGGCCTGCAACAACCTTTCCCATTGA
TAAAGCTGTTGCAGTGTTTTACACAATGATTAACACCTATGTTAAACCCT
TTAATCTACACACTGAGAAATGACCAAATGAAAAATGCTATCAGGAAGTT
ATGCAGAAAAAAGGAGACTTTGGTT
>Modo-OR4C68P|Location= scaffold_19209:2646644-2647558|Strand= -|Fam= 4|Subfam= C|Pseudo = yes
ATGAGAAACAATGTGACTGAATTCATTCTTCTTGGACTGACTCAGGACCC
AGAAAGACAGAAAATTGTATTTTTCATTTTCTTGGTATTCTACACTGCCA
CTGTATTGGGAAACCTGCTCATTGTTGTGACAATCAAGACCAGTTCAACA
CTTGGGTCTCCGATGTACTTCTTCCTAACTTACTTATCTATCACAGATTC
TTGCTTCTCTACCACCACGGCTCCCAAACTGATTTTGGACACCCTCTCCC
ACAAGAACACTATTTCCTTTGATGAGTGCATGACCCAAATATTTGCTTTG
CATTTCTTTGGTGCCCATGGAAATACTGGTCCTCATTTTGATGGCCTATG
ACCGTTATGTGGCCATCTGTAAGCCTTTGCACTATTCAGTTATCATGAAC
CGAAGGGTGTGTGGAATCCTCATTCTGCTGGCCTGGGCAGGGTCATTTCT
TCATTCAATCGCCCAGATAATCCTCATCTTGAATGTCCCTTTCTGTGGTC
CAAATGTGATTGACCACTATTTCTGTGATTTACAACCTTTGTTGAGGCTG
GGGTGTATGGACACGCATGTCCTAAACCTCTTGGTAGTTTCTAATAGTGG
GGCCTTATGTTCAACCAGCTTTGTTTTGCTAATGATATCCTATACAATTA
TACTACACTCCCTTAAAATCATAGTGCAGAGGGGAAGCGGAAAGCCCTCT
CCACCTGCAGCTCCCACATCATTGTTGTCATCATATTCTTTGGCCCCTGC
ATATTTATTTACACCCGGCCCCAAACTACTTTCCCACTGGATAAGTTGGT
GTCTGTATTTTATACCATTATAACACCCTTTCTCAATCCTTTGATCTACA
CTCTAAGGAATGCCGAAGTAAAAAATGCCATGAAAAAGTTGTGGAATAAA
AAAATGATTTCAGAT
>Modo-OR4C41|Location= scaffold_19209:2773609-2774559|Strand= -|Fam= 4|Subfam= C|Pseudo = no
ATGATCATCTTGACAACCAATAAATACATGGAGAATAAGAGGAATGTGAC
AGAATTTATTCTCTTTGGGCTTACCCAGGACCCTAGTTTGGAGAAAATTG
TTTTTGTCATGTTTTTTGCCATCTACATTATAACTCTGGTGGGTAACATG
CTTATTGTGATCACCATTATTTGCAGCCAAACTTTGGGCTCACCCATGTA
TTTTTTTCTTGCCTTCTTATCCTTTATTGATGCCTGTTATTCCTCTGTTA
CAGCCCCCAAAATAATCATCAACTCAGTGTCTATGAGAAAAACTATCTCA
TATGAAGGCTGCATGACCCAGCTCTTTTCAGAACATTTGTTTGGGGGCTC
AGAAATCATATTGCTTACAGTTATGGCCTATGATCGCTATGTGGCCATCT
GCAAGCCTCTACACTATATGACTATCATGAGTCGTCGTATGTGCATCCTC
CTTGTCATGGTGGCCTGGGCAGGAGGCTTCCTTCATGCCCTGATCCAGCT
CCTCTTTACCTTCAAGTTGCCTTTCTGTGGCCCCAATGTTGTTGATCATT
TCATGTGTGACTTATACCCACTCCTCAAATTGGCCTGCACAGATACTCGT
GTCCTGGCTCTGCTGGTGGCTGCCAACAGTGGAGTCATTTGCATGCTAAA
CTTCTTGATGTTGCTTGTTTCCTATGTAGTTATCCTGCTGTCTTTGAAGT
CCCATAGTGCTGAGGGACGCCGTAAAGCTCTATCTACCTGTGGCTCTCAC
ATCACTGTGGTTATTCTATTTTTTGTGCCTTGCATTTTCATGTACATGCG
CCCTCTGACTTTCTTCCCTATTGACAAAACTGTAGCTGTATTTTATACTC
TCATCACCCCCATGCTAAATCCTTTAATCTATACTCTTAGGAACAAGGAG
GTCAAAAATGCCATGAGAAAGCTCTGGAAGAGAAAAGTGACATCTGACAG
C
>Modo-OR4C69|Location= scaffold_19209:2332051-2332977|Strand= -|Fam= 4|Subfam= C|Pseudo = no
ATGGAAAACAGGATCAATGTAACTGAGTTTATCCTACTTGGTCTTATAAA
GAATCCTGAGATGCAAACAGTCTTATTTTTTATATTTTTAATCACCTATA
TCATCACTGTGATGGGCAATGTCCTCATTGTGATCACGATAACCTCCAGC
CATACTCTGGACTCCCCAATGTATTTCTTCCTTTCTTTCTTGTCCTTAAT
TGATGCTTGCTATTCATCTTCAATTGTCCCCAAAATGCTAGCCGACTTAC
TGTGTGAGCGAAAAACCATTTCTTTCAATGGGTGTATGACACAAATATTC
GTTGAACATGTCTTGGGTGCCTCTGAGATTGTTCTTCTCATAATAATGGC
CTTTGACAGATATGTGGCTATCTGCAAGCCCTTGCATTACACAACTATAA
TGAACCATCGATTATGTTGTCTTCTGGTTGGACTGGCTTGGACAGTGGGC
TTCCTGCATTCAACAGGACAAATCCTTATTACATTGTGGCTCCCATTTTG
TGGACCCAATGTCATAGATCACTTTTTATGTGATATAGTCCCTGTGATTC
AACTTGCCTGCACAGATACCTTCATTGTTGGTCTGCTGGTGGCTGCAAAT
GGAGGATTAATTTCCATGATTAGTTTTATTATGTTGATGTGCTCTTATGT
TATCATCCTGCGCTCCCTGAAAAGTTACAGCTCTGCAGGGAGGCGCAAAG
CTCTCTCAACTTGCAGTTCCCACATCACTGTTGTTGTCTTGTTCTTTGTT
CCATGTATTTTCATGTATCTTCGACCAGTGACCACCTTCCCAATGGATAA
AGCTGTGACTATATTTTTCACTCTCATCACCCCCATGCTAAACCCACTGA
TCTACACAGTGAGAAATGCAGAGGTAAAAAATGCCATGAGAAAGTTGTGG
AGCAGAAAAGTGGTTTCAGATTATAAA
>Modo-OR4C59P|Location= scaffold_19209:2255857-2256783|Strand= -|Fam= 4|Subfam= C|Pseudo = yes
ATGGAGAATAAGAACAATGTAACTGAATTCATTCTGCTAGGCCTGACCCA
AAGTTCAGACCTTTGAAAAATATTCTTTGTTATTTTTTTAATCATCTATA
TTGTCACAATTATAGGAAACATGCTCATTTTCATAACCATGACTGTCAGC
TCAACATTGAGGTCACCCATGTACTTTTTTCTAACCTTTCTGTCCCTCAT
GGATGCTACCTACTCCTCAGTCATTGCTCCTAAGATGCTTGTGGATTTAC
TCTATGAGAAGACAACCATCTCCCTGGAAGGCTGTCTGACCCAGCTCTTT
GCAGAGCATTTTTTTGGTGGTGTTGGCATCATCCTCCTTGTGGTGATGGC
TTATGATCGCTATGTGGCCATCTGTAAACCCCTGCACTACATGACCATCA
TGAATCCTTGTGTATGCCACCTGCTGGTAGCAGCATCCTGGATGGGGGGC
TCCATACATGCCACCATACAACTACTCTTTATGGCCCATCTTCCTTTCTG
TGGTCCCAATGTTATTGATCACTTCATGTGTGATTTGTTCCCATTGTTGA
AACTGGCCTGTATGGATACCCACGTTCTTGGCTTACTAGTCATTGCCAAC
AGCGGAATCATGTGCCTGTCGATCTTTCTCATATTAATTGTCTCCTATGT
TGTTATCCTCACTTCCCTGAAGGGTGGTAGTTCAGAAGGAAGGAGAAAGG
CCCTTTCTACCTGCAGCTCTCATTTCACAGTGGTCGTCTTATTTTTTGTT
CCCTGTATATTCTTGTACGTGAGGCCAGTGGCCACTTTCCCTATGGATAA
AGCTGTGTCTGTATGTTTTACTATGATCACTCCCATGTTAAACCCCTTGA
TCTATACGCTTAGGAATACAGAGGTTAAAAATGCCATGAGAAAACTCTGG
ATCACCAAAGTGACTTTGCTTTTTCAG
>Modo-OR4C70|Location= scaffold_19209:2680053-2680979|Strand= -|Fam= 4|Subfam= C|Pseudo = no
ATGGATAATGGAAGGAATGTGACGGAATTTATCTTATTAGGACTTACACA
AAATCCAAAGTTGCAGAAAGTAATATTTTTAGTGTTTCTTGCCTTGTACA
TGGTAACACTAGCAGGCAACCTACTCATTGTAGTCACTATTACCACTAGC
CATACTTTAGGCTCCCCAATGTATTTCTTCCTGGCACACTTGTCTTTTCT
AGATACAATTTATTCATCTTCCTCAGCTCCTAAACTGATCGCAGATTGCC
TCCATGAGAAGAAAGTAATCTCCTTCAGTGGCTGCATGGTCCAGGTCTAT
GCAGAACATATCTTTGGGGGTACTGAGATCATCCTGCTCATGGTGATGGC
CTATGATAGATATGTTGCAATCTGTAAACCCCTCCATTACATGACTGTTA
TGAGCAGGAAGTTATGTGTCATTCTCATGGTGGTGGCTTGGACAGGGGGC
TTTCTCCATGCCACAATTCAGATTCTTTTTACAATCTGGCTGCCTTTCTG
TGGACCCAACATCATAGATCACTTCATGTGTGACTTGTACCCTTTACTCA
ATCTTGTCTGCATGGACACCCATAATCTCGGTCTATTTGTTGCACTTAAC
AGTGGCTTCATCTGTCTCTTAAATTTCCTTTTTTTGATGGCCTCCTATAT
TGTCATTCTGCACTCACTGAAGAATTACAGTCTAGCAGGGAGACGGAAAG
CTCTTTCTACCTGTGTCTCCCACATTACTGTAGTTGTCTTATCCTTTTTG
CCTTGTATATTTGTTTACCTGAGGCCTGCTGTCACTCTGCCTATAGATAA
GGCAGTAGCTGTTTTCTATACTATGATATCCCCATTGTTAAATCCTTTAA
TATACACCCTCAGGAATACAGAGATGAAAAATGCTATGAGAAGACTCTGG
AGTAAAAAAGTAAATTCACATAATAAA
>Modo-OR4C53|Location= scaffold_19209:2144486-2145388|Strand= -|Fam= 4|Subfam= C|Pseudo = no
ATGGAGCATCAAAGGAATGTTACAGAATTCATTCTTTTGGGACTTTCACA
GGTCCCAGAGGTACAAAAAGCATTGTTCCTTCTGTTCATTATTATATATG
TCATCACCATTGTGGGCAATCTCCTCATTGTTTTCACCATTGTTAGTAGC
CAGTCTCTATCCTCACCCATGTATTTTTTCCTGGCCTACTTATCTTTTGT
TGATACCTGCTACTCCTCCTCAGTGGCCCCAAAACTCATTACAGATTGCC
TATATGAGAAGAAAACCATTTCCTTCAATGGGTGCATGACCCAACTCTTT
GCAGAACATTTTTTTGGTGGTACAGAGATTATTCTGCTCACAGTGATGGC
CTATGACCGCTATGTGGCCATCTGTAAGCCCTTGCACTATGTGACTATCA
TGAACCAGCGTCTTTGTGGTCTTCTAGTGTTAGTGGCATGGGTAGGTGGC
TTTCTACATTCCACAATTCAGATTCTTCTTGTCTTCAGGTTACCCTTCTG
TGGGCCCAATCTGATGGATCACTTTGTTTGTGATTTTTACCCACTTTTGG
AACTTGCTTGTACTGACACCTATGCTATTGGCATCTTGGTGATGGCCAAC
AGTGGAGTAATCTGCCTGTTAAACTTCATCATGCTAGCAGCTTCCTATGT
CATCATCTTGCATTCCTTGAGGTTCCACAGTGTGGAGGGGAGAAGTAGAG
CCCTCTCTACCTGCAGTTCTCATTTCACTGTAGTTGTCTTATTCTTTGTA
CCCTGTATATTCACATATGTACGGCCCTTGTGTACTCTGCCTATTGATAA
AACTGTGGCCATATTCTATGGCATTCTCACTCCTATGCTGAACCCCCTGA
TCTATACCCTGAGAAACTCAGAGGTAAAAAATGCCATAAGGAAATTCTGG
GGA
>Modo-OR4C71|Location= scaffold_19209:2706205-2707131|Strand= -|Fam= 4|Subfam= C|Pseudo = no
ATGGAGAATGGAAGGAATGTGACAGAATTCATCCTATTGGGACTTACACA
GAATCTGAAGATGCAGAAAATAATATTTGCATTGTTTCTGGTCTTATACA
TGATAACAATGGCAGGCAATCTTCTCATTGTTGTGACCATCACCAACAGT
GAGGCTCTAAGCTCCCCTATGTATTTTTTCTTGGCTCACTTGTCTTTCAT
AGATACAATCTATTCCTCTTCCTCAGCACCTAAACTGATCATGGACTCTT
TACAAGAGAAGAAAACAATCTCCTTTAATTGGTGTATGACCCAAGTATAT
GCAGAACACATCTTTGGTGCTACTGAGATCATCTTACTTACAGTGATGGC
CTATGATAGGTATGTTGCCATCTGTAAACCACTCCACTATACTACAATTA
TGAATAGGAAGTTGTGTGGCATCCTTGTGGGGGTAGCTTGGACAGGGGGC
TTTCTCCATGCAACAATCCAGATTCTCTTCACAATCTGGTTGCCTTTCTG
TGGACCCAACATCATAGATCACTTCATGTGTGATTTGTACCCTTTGCTCA
ACCTTGTCTGCATGGATACTCACAAGCTTGGTCTATTTGTGGCAGCTAAT
AGTGGCTTCATCTGTCTGTTAAACTTCCTCTTATTGATGGTCTCCTATGT
TGTCATTCTGCGCTCCCTGAAGAATCATAGTCTGGAGGGGAGACGCAAAG
CCCTCTCCACCTGTGTCTCTCATATCACTGTGGTAATCTTGTTTTTCTTG
CCTTGCATATTTGTGTACCTGAGGCCTGTGACTACCCTTCCTATAGATAA
AGCTGTGGCTGTCTTTTATACTATGGTAGCCCCTATGTTAAACCCTTTAA
TCTACACACTAAGGAACACAGAGGTGAAAAATGCCATGAGGAAACTCTGG
AAAAAGAAAGTTAATTTAGGTGATAAG
>Modo-OR4C72|Location= scaffold_19209:2125891-2126820|Strand= -|Fam= 4|Subfam= C|Pseudo = no
ATGGAAAATCAAAGCCAAGTGACTGAGTTCATTCTCTTGGGACTTACACA
AATTCCAGGTGTTCAGAAAATCATAATTATTATATTTTTGCTGGTCTATC
TTGCAACTCTTGGGGGAAATTTGTTTATTGTGCTGACCATTATTAGCAGC
CCCTCACTCTTTGCATCCCCCATGTACTTCTTTTTGGCTTTCCTGTCCTT
TTTGGATGCATGTTTCTCCTCAGTTATTGTTCCCAAAGTCATTGTTGATT
CATTTTATGAGAAGAAAACCATCTCCTATGAAGGCTGCATGACTCAGGTT
TTCGCAGAACATTTTTTTGGTGGTGCTGAGGTGATTGTCCTTACTGCCAT
GGCCTATGACCGGTATGTGGCCATTTGCAAACCTCTACACTATGTGACCA
TTATGAGCAGGCGTTTATGTTTACTACTTGCAGGGGTGGCCTGGGCAGGA
GGATTCTTGCACTCTATCATCCAAATGTTCTTCATTTTACCATTACCATT
TTGTGGCCCTAACACAATCAATCATTTCTTATGTGATTTGTATCCTTTGC
TGGAACTAGCCTGTACTGATACACATGACCTTGGACTTATGGTAGTAGCC
AATAGTGGGTTCATGTGTATTTTGATTTTCTCCCTCTTACTTGTCTCTTA
TGGAGTTATCCTATATACCTTGCGGACATATAGCACAGAAGGACGACGCA
AAGCCCTCTCCACTTGTAGTTCCCATATCACAGTTGTACTAATGTTGTTT
GTTCCATGCATTTTTGAATATGCAAGACCTCCCACCACTTTCTCCTTTGA
TAAGATGTTGGAAATATTTTACACTATTCTGACACCTTTGTTAAACCCCT
TCATCTATACATTTAGAAATATGGAGGTAAAAAATGCCATGAGAAGACTG
TGTTGTCAGAAAACATTTTCTATTAAAAAA
>Modo-OR4C1|Location= scaffold_19209:2320856-2321788|Strand= -|Fam= 4|Subfam= C|Pseudo = no
ATGGAACGCTCTCATTCTTCAAACAATGTGACTGAATTTATCCTACTGGG
ACTTACCCAGAATCCCAGACTACAGAAAATATTCTTTGTAGCATTTTTAT
TCATCTTCCTCTTCACTGCCTTGGCCAACCTGCTCATTGCAATCACCATT
GCCTTGAGTCCCACTCTTTCAGCCCCCATGTACTTCTTCCTTACTTATTT
GTCTTTTATTGATGCCTGCTATACATCAGTCACCACCCCCAAGATGATTA
TTGACCTTCTTTATCAGAGGAGAACTATTTCCTTCAGTGGTTGTCTCACT
CAACTCTTTGTTGAACATTTTCTTGGAGGCTCAGAAATCATTCTCCTCAT
TGTCATGGCCTATGACCGTTATGTTGCCATCTGCAAGCCCTTGCACTACA
TGACTATTATGCGTCCTCGTATATGCCGCCTCTTGGTAGTAGTGGTTTGG
GTTGGTGGTTTAGTGCATGCCACTGCCCAGATCCTCTTCATGATCCATCT
CCCCTTCTGTGGCCCCAATGTCATTGATCACTTCATGTGTGACCTATTCC
CCTTGCTGAAACTGGCCTGCACTGATACCTACATGCTGGGTATGGTTGTT
GCTGCTAATAGTGGAGTAATGTGCATGCTGATTTTTTCCATGCTTCTTGT
GTCTTACATTGTCATCTTGCACTCCCTGAAGTCCCACAGTTCAGAGGGGC
GACGCAAAGCTCTCTCTACCTGTGGCTCCCACTTCCTTGTGGTTGTCCTG
TTCTTTGTCCCCTGTATCTTCACATACACACGACCTGTGTGTACTTATTC
TATTGACAAGTTAGTCACTGTCTTTTTCGCTATTTTAACCCCTATGTTGA
ATCCTATAATCTACACAGTGAGGAACACAGAGGTGAAAAATGCCATGAAG
AATTTGTTTCAAAAAAGAGTCACTTCTACATCC
>Modo-OR4C28|Location= scaffold_19209:2110045-2110962|Strand= -|Fam= 4|Subfam= C|Pseudo = no
ATGAATATACAGAGCAATGTGACAGAATTTGTCCTCCTTGGGCTGACACA
GGACCCAGGAAGGCGAAAAATCGTATTTGCTGTTTTCTTGGTCTTCTACA
TTGCTACTGTTTTGGGAAACCTGATCATCATTGTGACCATCAAAACCAGC
CCCATGCTTGGGTCCCCCATGTACTACTTCCTGTCCTACTTGTCTTTTGC
AGATGCCTGCTTCTCCACAACTACAGCTCCCAAGCTCATTGTAGACAGTG
TCTCCAAAAAGCAGACCATCTCTTTCAAACATTGTATGACTCAAGTATTT
GCAGCCCATTTTTTTGGTTGCATGGAGATTTTCCTTCTTATCCTCATGGC
CTATGACCGCTATGTGGCCATCTGTAAACCTCTGCACTATTCAACTATCA
TAAGTCCCAAAGCCTGTCGTATATTAGTCATCTTGGCCTGGGTCGGCTCT
TGTATTCACTCCACAGCCCAAATTTTTCTTGCTTTAAGTTTGCCCTTTTG
TGGTCCCCATTTGATTGACCACTATTTCTGTGACTTGCAACCTTTGTTGA
AACTGGCCTGCACAGATACATATGTGATTAATCTTCTTATTATCTCTAAT
AGTGGAGTTATATGTATGGTGAGTTTTGTGTTACTCATCATTTCCTATAT
TGTTATCCTATACTCCCTGAGAAAGCAGAGTTCTGAAGGGAAGCGCAAAG
CCTTTTCTACTTGTATTTCCCATATAATTGTGGTCATCATCTTCTTTGTA
CCATGTATATTCATATATACCCGTCCCCCAACCACCTTTCCTGTGGACAA
ATTAGTGTCTGTATTTTACACAATTGGCACTCCTTTACTCAACCCTTTGA
TATATACTCTGAGGAACAAGGATGTAAAAGATTCCATGAGGAAATTATGG
AGGAAGATTGTAGGATCT
>Modo-OR4C73|Location= scaffold_19209:2157061-2157990|Strand= -|Fam= 4|Subfam= C|Pseudo = no
ATGGAAAATCAAAGTTATGTTACCGAGTTCATCCTCCTGGGACTTTCACA
GACTCCAGCTGTTGAGAAAATAGTGTTTGTCGTCTTCCTACTTTTGTACC
TTGCTACTCTTATGGGAAACTTCATTATTGTTTTAACAATCACCAAAACT
CCCTCTCTCATAGGCTCTCCCATGTATTTCTTCTTATCCTTTTTGTCTTT
CTTTGATGCATGCTTCTCCTCTGTTGTAACTCCCAAGGTAATTATGGGCT
CCCTCTCTGTAAAAAATACCATTTCCTTTGAAGGCTGCATGACCCAGCTC
TTTGCAGCACATTTCTTTGGTGGTTCTGAAATGATTGTCCTCACATTCAT
GGCCTTTGACCGATATATTGCTATTTGTAAGCCATTGCATTATGTAACTA
TTATGAACAAGAACTTGTGTACCATACTGGTCAGTGTAGCCTGGGTAGGG
GGCTTCTTTCATTCTTTGATCCAGGTCCTATTCATGGTCCAATTGCCTTT
CTGTGGGCCCAATGTGATCGATCACTTTATTTGTGATTTGTACCCTTTGT
TGAAACTGGCCTGCACTGACACCCATAACCTGGGTCTCATGGTTATTACA
AACAGTGGGCTTATCTGTACAATTAGCTTTTTTCTTTTACTTGTATCTTA
TGGGGTCATCCTACACTCTTTGAAAAAATACAATGCCCAGGCTCGTCACA
AAGCTCTCTCCACCTGTGGTTCCCACATCGCAGTTGTTGTACTGTTTTTT
GTTCCATGCATCTTTGAATATGCACGTCCTCCATCTACTTTCTCATTCGA
TAAGACAGTGGAAATATTTTACACTATTCTAATTCCTATGTTGAATCCCT
TTATCTATACTTTTAGAAATAAAGAGGTAAAAAATGCCATGAAGAAATTG
TGGACAAGACCTGTGATTTCTACCGTAAAA
>Modo-OR4C66|Location= scaffold_19209:2305531-2306433|Strand= -|Fam= 4|Subfam= C|Pseudo = no
ATGGAAAATAAAAATACCACTAAATTCATTTTGCTGGGCCTTACACAAAG
TCCAGAGCTTCGAAAAATATTCTTTGTCATTTTCTTAATCATATATATTA
TCACTGTGACAGGGAACCTACTCATTGTCTTAACTATGACCGTCAGTCAA
AGTTTGAGATCACCCATGTACTTTTTTCTAACCTTCCTGTCCCTCATGGA
TGCTGCCTACTCTTCAGTCATTGCTCCTAAGATGATTGTAGATTTACTCT
ATGAAAGAACAACCATCTCCCTGGAAGGCTGCCTGATCCAGGTCTTTTCA
GAACATTTTTTTGGTAGTGTTGGCATCATCCTTCTTGTGGTGATGGCTTA
TGATCGCTATGTGGCCATCTGTAAACCCCTGCACTACATGACCATCATGA
ATCCTCGTGTATGCCACCTGCTAGTGGCAGCAGCTTGGATAGGAGGTTCC
ATACATGGCACTATACAACTACTTTTCATGATCAATGTTCCTTTCTGTGG
CCCTAACATTATAGACCATTTCCTATGTGACTTGTTCCCATTGCTGAAAT
TGGCCTGCATGGATACTCAAGTTCTTGGTCTATTAGTCATCGCCAACAGT
GGAATATTGTGCCTGTTAACCTTTCTTTTGTTAATTGTCTCCTATATTAT
TATCCTCTCCTCCCTTAAGGGTGGTAGTTCAGAAGGAAGGCGAAAGGCCT
TTTCTACCTGTAGCTCTCATATCACAGTGGTCATCTTGTTTTTTGCTCCC
TGTATATTCTTGTATGTAAGACCAGTGACCACTTTTACTATAGACAAGGC
TGTGTCTGTATGTTGTACTCTAATTACTCCTATGTTAAACCCCTTGATCT
ACACCCTTAGGAATACAGAGGTTAAAAATGCCATGAGAAAACTCTGGATA
AGA
>Modo-OR4C74|Location= scaffold_19209:2671552-2672478|Strand= +|Fam= 4|Subfam= C|Pseudo = no
ATGGATAATAGAAACAATGTGACTGAATTTATTCTACTGGGTCTTACAGA
TAATCCAAAGATGCAGAAAATTGTTTTCGTTGTGTTTTTGATCATGTATG
CTATCACAATGGTAGGTAACACACTCATTGTCATCACCATTATCATTGAC
CCAAGTATGGATTCCCCTATGTACTTTTTTCTGGCCTATTTGTCCTTCAT
AGATGCCTGTTATTCCTCTGTTAATACACCAAAACTCATTATAGACTCAT
TTTATGAAAAGAAAACCATTTTCTTCAATGGTTGCATGGCACAAGTCTTT
GGTGAACACTTCTTTGGAGGTGCTGAGGTCATCCTGCTCACAGTAATGGC
CTATGACCGCTATGTGGAAATTTGCAAGCCTCTGCACTACATGACCATCA
TGAATTGGAAGGTGCGTGCCATCTTGATGGTTGTGGTCTGGTTAGGAGGC
TTACTCCATGCAACTATACAGATACTCTTCCTGATCCAATTACCCTTTTG
TGGTCCCAATGTTATAGATCACTTCATGTGTGACTTAAATCCTTTGCTTA
ATCTTGCCTGCACTGACACTCATATCCTTGGTCTGTTTGTTGCAGCCAAT
AGTGGTTTCATCTGCTTATTAAACTTTCTCTTATTACTGGGCTCCTATGT
GGTCATCTTGAGCTCTCTGAAGACTCACAGTGTGGAGGGGAGACGCAAGG
CCCTCTCCACTTGTGGCTCCCACATCACTGTAGTTGTTTTATTCTTTGTC
CCTTGTATTTTTGTCTACATGAGGCCTGCAACAACCTTTCCCTTTGATAA
AGCTGTTGTAGTGTTTTACACAATGATAACACCCATGTTAAACCCTTTAA
TCTACACGCTGAGAAATGCCCAAATGAAAAATGCTATCAGGAAGTTATTC
AGTAAAAAGGAGACTTTGCTTAACCAG
>Modo-OR4C38|Location= scaffold_19209:2218176-2219105|Strand= -|Fam= 4|Subfam= C|Pseudo = no
ATGAAAAATAATGTGACTGAATTCCTTCTTGTTGGACTAACCAAAGACCC
AGCAATTGAGAAAATAGTATTTTTCATCATCTTGATTTTCTATATTGCCA
CTATTTTGGGGAACATGCTCATCATTGTCACCATTAATAAAAGTTCCACG
CTTAGGTCACCAATGTACTTCTTCCTGACCTATTTGTCCTTTTCTGATGC
ATGTTTATCTTCTACCACAGCCCCAAGACTCATAGTAGACAGTTTACGTA
AGAGGAAAACTATCTCCTATGATGAATGCATGATTCAGTTATTTACAGGG
CACTTTTTTGGCTGCATGGAGATCTTGGTCCTCATTCTGATGGCCTATGA
TCGCTATGCGGCCATCTGTAAACCCCTGCACTATTTAACCATCATGAGTA
AGAAGGTGTGTAGGATCTTGGTGGAATTAGCTTGGTTGGGATCATTTGTG
CATTCCATTGCCCAGATTTTTATTGCCTTGAGTTTACCCTTTTGTGGTCC
CAATGTAGTCAACCACTACTTCTGTGATTTGCAACCCTTAATGAAATTGG
CCTGTACTGACACATATGTCCTAAACCTCTTGGTTGTTTTTAATAGTGGA
GCCATCTGCATGGTGAGCTTTTTATTGCTAATGATCTCCTATACCGTTAT
CTTGTATTCTCTGAGAAATCAGAGTAGAGAGGGGAAATACAAAGCTCTTT
CCACCTGCAGCTCTCACATAATTGTTGTCCTCATATTCTTTGGCCCATGT
ATATTCATATACACCAGGCCACTTACCACTTTTCCTGTGGATAAGTTGGT
GGCTGTGTTTTATGCCATTGGAACACCTTTGCTCAACCCTTTGATCTACA
CACTGAGGAATAAAGAAGTTAACACTGCCATGAGGAAACTGTGGAACAAT
AGAAAGCCTTTACATAAAAAACAGTGTTCA
>Modo-OR4C75|Location= scaffold_19209:2077623-2078519|Strand= -|Fam= 4|Subfam= C|Pseudo = no
ATGAACAATGTGACTGAATTCTTTCTACTTGGTTTGACTCAGGACCCAGT
AAAGCAGAAAATTATATTCATTGTCTTCTTGATTTTCTATTTTGCAACGG
TTTTTGGAAACCTGCTGATTATTGTGACCATCAAAACCAGCAAGGCACTT
GAAACTCCCATGTATTTCTTCCTAACTTTCTTGTCTTTTGCAGATGCTTG
CTTCTCCTCAAGCACAGCCCCCAAACTCATTGTAGACAGTATCTCTAAGA
AGAAAACTATCTCTTACAATGAATGTATGACCCAGTTATTTGCAGCACAC
TTTTTTGGTGTTATGGAAGTCTTCCTCCTAATTCTTATGGCCTATGACCG
CTATGTGGCCATCTGTAAGCCACTATACTATACAGTCATCATGAACCATC
GTGTGTGTTCAGTATTAGTTGTTTGGGCTTGGATAGGATCTTGGCTCCAC
TCAATGGCCCAGGTCATTCTTGCCTTGACTTTGCCTTTCTGTGGTCCTAA
TGTGATTGACCACTATTTCTGTGATTTGCAACCCTTGCTGAGATTGGCCT
GCACTGATACTTATGTCATAAACCTGTTGGTTGTTACCAATAGTGGTGCC
ATAGCCATAGCTAGTTTTGTATTGCTCATTATCTCCTATATTGTTATTCT
ATACTCATTGAGAAACTATAGTGCAGAAGGGAAGCGGAAAGCCCTGTCCA
CTTGTAGTTCCCACATCATAGTGGTTCTCACATTCTTTGGCCCTTGTATA
TTCATATACACTCGGCCTCCAATCATCTTCCCTGTGGACAAGGTTGTGGC
TGTCTTCTATACAATTGGAACTCCCTTCCTGAACCCTTTGATTTACACAC
TGCGTAATGCAGAAGTAAAGAATTCCATGAAGAAGTTGTTTTGTGGC
>Modo-OR4C76P|Location= scaffold_19209:2350101-2351027|Strand= -|Fam= 4|Subfam= C|Pseudo = yes
ATGGAAAATAGGAATAATGTGACAGAATTCATTCTTCTCGGTTTTATGGA
CAGCCCTGACATTCGGAAAATACTTTTTGTTCTATTTTTAATCCCTTATA
TTGTCACTGTGGTGGGTAATGTGCTCATTGTGATCACTATTACTTTCAGT
CAGACCCTGAAGTCTCCAATGTACTTCTTTCTCACCTTCTTTTCTTTAAT
AGATGCATGTTATTCAACTTCAATTGTCCCCAAAATGCTTATAGATTTGC
TCTCTAAGAGGAAAACTATTTCCTTTAATGAATGCCTGACCCAGGTGTTT
GTGGAACATTTCTTTGGTGCCTCTGAGATTGTGATCCTCATAGTAATGGC
CTTTGACAGGTATGTGGCCATTTGTAAGCCCTTGCACTACACGACAATAA
TGAACCATCGCCTCTGCTGTTATTTGGTGGGTCTGGCTTGGACAGTGGGC
TTTCTGCACTCTATCGGACAGATTTTCACCATAGTCTGGCTCCCCTTCTG
TGGACCCAATGCTATAGATCACTTTCTCTGTGACATTATCCCATTGATCC
AGCTAGCCTGCACAGAAACCTTTTTCATTGGTCTACTGGTTGTTGCTAAT
GTAGGGTTAACTTCTTTGATTAGTTTTATTATTTTAATGGCATCCTATGT
TGTCATCCTTCACTCTCTGAAAAGTTACAGCTTGGCAGGGAGATAAAAGG
CCCTCTCCACTTGTATCTCCCATATCACTGTGGTTTTCTTGTTCTTTGTC
CCCTCTACTTTTATATATCTGCGACCTCTGGCCACATTCTCAGTGGACAA
AGCTGTAACAATATTTTATACTCTGATAACTCCCATGTTGAACCCCTTCA
TCTACACAGTGAGGAATTCAGAGGTGAAAAATGACATGAGGAAGTTATGG
AATAGAAAAGTGGCTTCAGAAAATAAA
>Modo-OR4C77|Location= scaffold_19209:2581382-2582305|Strand= -|Fam= 4|Subfam= C|Pseudo = no
ATGAGAAACAATGTGACTGAATTCATTCTTCTTGGACTGACTCAAGACCC
AGAAAAACAGAAAATTGTATTTTTCATTTTCTTGGTATTCTACACTGCCA
CTGTATTGGGAAACCTACTCATTGTTGTGACAATCAAGACCAGTTCAACA
CTTGGGTCCCCGATGTACTTCTTCCTATCTTACTTATCGATTGCAGATTC
TTGCTTCTCTACCACCACAGCTCCCAAACTGATTTTGGACAACCTCTCTC
ATAAGAACACTATTTCTTTTGATGAGTGCATGACCCAAATATTATGCTAT
GCATTTCTTTGGCTGCATGGAAATACTGGTCCTCGTTTTGATGGGCCTAC
GACCGTTATGTGGCCATCTGTAACGCCTTTGCACTATTCAGTCATCATGA
ACCGAAGGGTGTGTGGGATCCTCATTCTGCTGGCCTGGGTAGGGTCATTT
CTTCATTCAATCGCCCAGATAATCCTTATCTTTAATGTACCTTTCTGTGG
TCCAAATGTGATTGACCACTATTTCTGTGATATGCAACCTTTGTTGAGGC
TGGGTTGTATGGACACATATGTCCTAAACCTCTTGGTAGTTACTAATAGT
GGGGCCATATGTTTAGCCAGCTTTGTTTTGCTAATGATATCCTATACAAT
TATACTACGCTCCCTTAAAAATCATAGTGCAGAGGGGAAGCGGAAAGCCC
TCTCCACCTGCAGCTCCCACATCATTGTTGTAATCATATTCTTTGGCCCC
TGCATATTTATCTACACCCGGCCCCAAACTTCTTTCCCACTGGATAAGTT
GGTGTCTGTATTTTATACCATTATAACACCTTTTCTCAATCCCTTGATCT
ACACTCTAAGGAATGCTGAAGTAAAAAATGCCATGAGGAAGTTGTGGAGT
AAAAAAGTGCCTTCACATCACAAA
>Modo-OR4C78|Location= scaffold_19209:2537945-2538814|Strand= +|Fam= 4|Subfam= C|Pseudo = no
ATGAGAAACAATGTGACTGAATTCATTCTTCTTGGACTGACTCAAGACCC
AGAAAAACAGAAAATTGTATTTTTCATTTTCTTGGTATTCTACACTGCCA
CTGTATTGGGAAACCTACTCATTGTTGTGACAATCAAGACCAGTTCAACA
CTTGGGTCCCCGATGTACTTCTTCCTATCTTACTTATCAATTGCAGATTC
TTGCTTCTCTACCACCACAGCTCCCAAACTGATTTTGGACAACCTCTCTC
ATAAGAACACTATTTCCTTTGATGAGTGTATGACCCAAATATTTGCTTTT
CATTTCTTTGGCTGCATGGAAATACTGGTCCTTGTTTTGATGGCCTACGA
CCGTTATGTGGCCATCTGTAAGCCTTTGCACTATTCAGTCATCATGAACC
GAAGGGTGTGTGGAATCCTCATTCTGCTGGCCTGGGTAGGGTCATTTCTG
CATTCAATTGCCCAGATAATCCTCATCTTTAATGTGCCTTTCTGTGGTCC
AAATGTGATTGACAACTTTTTCTGTGATGTACAACCTTTATTGAGGCTGG
GTTGTATGGACACACATGTCCTAAACCTCTTGGTAGTTTCTAATAGTGGG
GTTATATGCTCAGTTGGTTTTGTTTTGCTAATGATATCCTATACAATTAT
ACTATACTCCCTTAAAAATCATAGCGCAGAGGGGAAATGGAAAGCCCTCT
CCACCTGCAGCTCCCACATCATTGTTGTCATCATATTCTTTGGCCCCTGC
ATATTTATCTACACCCGGCCCCAAACTTCTTTCCCACTGGATAAGTTGGG
TGTCTGTATTTTATACCATTATAACACCTTTTCTCAATCCCTTGATCTAC
ACTCTAAAGGAATGCAGAAG
>Modo-OR4C79P|Location= scaffold_19209:2178944-2179862|Strand= -|Fam= 4|Subfam= C|Pseudo = yes
ATGAGAAACAATGTGACTGAATTCATTCTTCTTGGACTGACTCAGGACCC
AGATAAGACAGAAAATTGTATTTTTCATTTTCTTGGTATTCTACACTGCC
ACTGTATTGGGAAACCTGCTCATTGTTGTGACAATCAAGACCAGTTCAAC
ACTTGGGTCCCCGATGTACTTCTTCCTAACTTACTCATCCATTGCAGATT
CTTGCTTCTCTACCACCACAGCTCCTAAATTGATTTTGGACAACCTCTCT
CACAAGAACACTATTTCCTTTGATGAGTGCATGACCCAACTGTTTGCAAA
TGCATTTCTTTGGCTGCATGGAAATACTAGTCCTCATTTTGATGGGCCTA
CGACCGTTATGTGGCCATCTGTAAGCCTTTGCACTATTCAGTCATCATGA
ACCGAAGGTGTGTGTGGGATCCTCATTCTGCTGGCCTGGGTAGGGTCATT
TCTGCATTCAATTGCCCAGATAATCCTCATCTTGAATGTACCATTCTGTG
GTCCAAATGTGATTGACCACTATTTCTGTGATTTACAACCTTTGTTGAGG
CTAGGTTGTATGGACACGTATGTCCTAAACCTCTTGGTAGTTTCTAATAG
TGGGGCCATATGTTCAGCCAGCTTTGTTTTGCTAATGATATCTTATACAA
TTATACTATGCTCCCTTAAAAATCACAGTGCAGAGGGGAAGCGGAAAGCC
CTCTCCACCTGCAGCTCCCACATCATTGTTGTCATCATATTCTTTGGTCC
CTGCATATTTATGTACACTCGACCTCCAACTACTTTCCCACTGGATAAGT
TGGTGTCTGTATTTTATACCATTATAACACCCTTTCTCAATCCCTTGATC
TACACTCTAAGGAATGCAGAAGTAAAAAATGCCATGAAGAAGTTGTGGAG
TAAAAGAGTGACTTCAGAT
>Modo-OR4C80|Location= scaffold_19209:2233188-2234117|Strand= -|Fam= 4|Subfam= C|Pseudo = no
ATGGAAAATCAAAGCCATGTGACAGAGTTCATCCTCTTGGGACTTTCTCA
GAATTCAGATATGCAGACAATAATATTTGTAATATTTCTGTTTTTCTATC
TCACAACTCTGGGAGGAAATTTATTTATTGTTGTGACCATCATCTGTACG
CCTTCTCTTCTGAACTCACCTATGTACTTCTTCCTATCCTTTCTTTCCTT
TCTGGATGCCTGCTTCTCATCTGTCATTACTCCAAAAGTGATAGTAGATG
CACTCTATGAGCGGAAAACAATCTCCTTTAGAGGATGTATGATGCAACTC
TTTGCAGAGCACTTCCTTGCAGGTGTTGAGGTGATCATCCTCTCAGCCAT
GGCCTATGACCGCTACGTGGCCATCTGCAAGCCTTTGCATTATGTGACCA
TCATGAATCAACGCCTGTGTTTGCTTCTAGTGGGAGTGGCCTGGGCAGGA
GGCTTTCTTCATTCCACTATCCAAGTGTCCTTCATTATCCCATTACCCTT
TTGTGGTCCCAATGTGATCGATCACTTTATGTGTGACTTGTATCCTTTGC
TGAAATTGGCTTGCACTGACACTCATGCACATGGTTTTATGGTTGTGGCC
AACAGTGGGCTCTTCTGTATTATAATTTTTTCTCTTTTGCTTGTCTCTTA
TGGAGTCATCCTGCATTCCCTGAGGACATATGGCACAGAGGCCAGACGCA
AAGCCCTCTCCACTTGTGGCTCCCACATCACAGTGGTTGTCATGTTCTTT
GCCCCGTGCATATTTGTGTATGCACGACCTCCTTCTACGTTCTCTTTTGA
CAAAAATGTAGCAATATTTTATACCATACTGACTCCCATGTTAAATCCTT
TGATATATACTTTTAGAAACACTGAAGTAAAAAATGCTATGAGGAGGATG
TGGAGTAGAACATCAGTTTCTGTTGAAAAA
>Modo-OR4C81|Location= scaffold_19209:2730859-2731785|Strand= +|Fam= 4|Subfam= C|Pseudo = no
ATGAAGAGTATAAACAATGTGACTGAATTCATTCTCCTGGGCCTCACACA
GAAACCAGAGATGCAGAAAATCATATTTGTGGTGTTTTTGTTCATCTACT
TGGCAACACTGGGAGGTAACCTGCTCATTATCATCACCATTACCTGTAGC
CAGGCTCTGGGGTCCCCCATGTACTACTTTCTGTCATACTTGTCTTTCCT
AGATGGCTGTTGTTCATCTTCCTTGGCCCCCAAAATGATAATTGACTCAC
TCTTTGAGAAGAAAACAATCTCCTTCAATGGGTGCATGACCCAACTCTTT
GCAGAACACTTTTTTGGTGGTGCTGTGATCATCCTGCTCACAGTCATGGC
TTATGACCGCTATGTGGCAATTTGCAAGCCTTTGCACTATACCTTGATTA
TGAGCCAGAAGCTTTGTAGCCTACTAGTGGGGATAGCTTGGGCTGGGGGC
TTTCTACATGCAACAATACAGCTTATCATCACAATCTGGCTCCCCTTCTG
TGGTCCCAATATTATAGATCACTTCATGTGTGACTTATTCCCTTTGCTCA
ATCTTGCTTGTATGGATACCTATGCCCTGGGTTTCTTTGTTGCAGCCAAT
AGTGGGTTAATCTGCCTTTTAAACTTTCTCCTCTTGATAGCTTCCTATGT
AGTCATACTGACATCCCTGAAATCTCATAGTCAGAAGGGGAGGCTCAAAG
CCCTCTCCACCTGTGTCTCCCATATCACAGTAGTCCTATTATTCTTTATT
CCTTGTATATTTGTATATCTCCGGCCAATGGTCATCTTCCCTATTGATAA
GGCTATCGCAGTTTTTTATTCAATGATAACCCCTATGTTAAACCCCTTAA
TCTACACTTTGAGAAATAAGGAGGTAAAGGTTGCCATGAGGAATTTATGG
AGTCATAGAATTGTCTCATGTAAGAAA
>Modo-OR4C82|Location= scaffold_19209:2764563-2765486|Strand= +|Fam= 4|Subfam= C|Pseudo = no
ATGGATAATGGAAACAATGTGACTGAGTTCATTCTCCTGGGCCTCACACA
GAATCCAGAGATGCAGAAAATTATATTTGTGGTGTTCTTACTAATTTACT
TGGTAACTTTGGTGGGTAACTTGCTTATTATTGTTACTGTCACCACTAGC
CAAGCTCTGAACTCTCCCATGTACTTCTTCTTGTCTTTCTTGTCCATCAT
AGATGGTCTTTGCTCTTCTTCCATGGCCCCCAAACTGATAGTTGACTCAT
TATATGAAAAGAAAACCATATCTTTTAATGGATGTATGACTCAACTCTTT
GCAGAACATTTCTTTGGTGGTGCTGAGATCATCTTGCTAACAGTCATGGC
ATATGACCGTTATGTAGCCATATGCAAGCCTCTGCACTATACCACAATCA
TGAGCCAGAGGCTCTGTGGTCTTCTTGTAGGGGTAGCTTGGGCTGGGGGC
TTTCTCCATGCAATAATACAGCTTCTCTTCACAGTCTGGTTGCCATTCTG
CGGACCTAATGTCATAGATCACTTCATGTGTGACTTGAACCCTTTACTCA
AACTTGTCTGTATAGACACCCATAATCTTGGCCTATTTGTTGCAGCAAAT
AGTGGTCTCATCTGCCTGTTAAACTTTCTCCTTTTGATGGCTTCCTATGC
TGTCATCCTTAATTCTTTGAAATCTCACAGCCTAGAAGGCAGACGCAAAG
CCCTCTCGACTTGTGTGTCTCACATTACTGTTGTTGTCCTATTTTTTGTG
CCTTGTATATTTGTGTATTTGAGGCCTGTGGTAATTCTGCCCATAGATAA
AGCTGTGGCTGTATTTTATACTCTTGTAGCCCCCATGTTACACCCCCTGA
TCTATACACTGAGAAATGCAGAGGTGAAAAATGCCATGAAGAAACTCTGG
AAAAAAAATATATCTTCAAGTGAG
>Modo-OR4D14|Location= scaffold_13263:12441353-12442285|Strand= -|Fam= 4|Subfam= D|Pseudo = no
ATGGAAGCAGGGAATCTCACTAGCGTTACTGAATTTGTCCTCTTGGGACT
CTCACAGGCTCAGGAGCTTCAGGGTTTTCTATTCCTTGTGTTCCTGATTG
TCTATATAACAACCGTTATGGGAAACCTCCTCATTATAATTACAGTGACC
TCTGACACTCGGCTCCATACTCCCATGTATTTCCTTCTCCGTAACTTGGC
TGTTATAGATCTTTGCTACTCCTCAGTCACTGCCCCCAAGATGCTGATGG
ACTTCCTGTCTGAGGCCAAGACCATCTCCTACCAGGGCTGCATGACACAG
ATATTCTTTTTCCATCTCTTGGGTGGTGGTACAGTCTTCTTCCTCTCAGT
AATGGCATTTGATCGCTATGTTGCTATCTCCCGGCCCCTCCATTATGTCA
CCATCATGAACTCTCAGATGTGTTTGGGGCTGGTGGTGGCTGCCTGGGCA
GGAGGCTTTGTCCACTCCATTGTCCAGCTTGCTCTTCTGCTCCCCTTGCC
TTTTTGTGGCCCCAACGTCCTGGATAACTTTTATTGTGATGTCCCCCAAG
TCCTAAGACTTGCCTGTACAGACACCTCTCTCCTGGAACTCCTCATGATT
ACCAACAGTGGGATGCTGGTTCTTATCTGGTTCCTTCTCCTTTTGGCTTC
CTACACAGTCATCTTGGTGATGCTGAGATCTCACTCAGGAGAAGGGAGGC
GCAAAGCCTCTTCCACATGTACCACCCACATCATTGTTGTGTCTCTGATT
TTTGTGCCCTGCATCTACATCTATGCTCGGCCATTCACCTCCTTCCCCTT
GGACAAAGCTGTTTCCATCAGCTACACAGTCATCACTCCCATGCTCAACC
CTATGATTTATACGCTGAGGAATCAGGAGATGCAGTCTGCCATGAAAAGA
TTAGGGATACGTCTACTGGTTTGTAGAAGGGAG
>Modo-OR4D1|Location= scaffold_13263:12452197-12453279|Strand= -|Fam= 4|Subfam= D|Pseudo = no
ATGGAAGCAGGAAACTTCACTAGAGTAACTAACTTTATTTTCTTGGGACT
CTCAGAGACACCAGAGCTACAGGACTTTCTGTTTCTGATATTCCTGATTG
TCTACATAACAACTATTTTGGGCAACCTCCTCATTATGGTCATTGTGACT
TTTGACAGCCGGCTCCACACTCCCATGTATTTCCTTCTCCGTAACTTGGC
TGTTGTAGATATTTGTTTTTCATCTGTCACTACACCCAAGATGCTGATTG
ACTTCCTGTCTGAACCCAAGACCATCTCCTACCAGGGCTGCATGACACAG
ATCTTTTTCTTCCATTTCCTAGGGGGTGCCACAGTCTTCTTCCTTTCAGT
GATGGCATTTGATCGCTATGTTGCTATCTCCCGGCCCCTCCATTATGTCA
CCATCATGAACTCTCAGATGTGTTTGGGGCTGGTGGTGGCTGCCTGGGCA
GGAGGCTTTGTCCACTCCATTGTCCAGCTTGCTCTTCTGCTCCCCTTGCC
TTTCTGTGGCCCCAACATCCTGGATAACTTTTATTGTGATGTCCCCCAAG
TCCTAAGACTTGCCTGCATAGACACTTCTTTCCTAGAACTCCTCATGATT
ACCAACAGTGGCCTGTTGGATCTCATCTGGTTCCTCATCCTTCTGGCTTC
ATACACAGTCATCTTGGTGATGCTGAGATCTCTGTCAGGGGAGGGGAGAC
GAAAGGCCTCCCTCACCTGTACCACCCACATCATTGTTGTGTCTCTGATT
TTTGTGCCCTGCATCTACATCTATGCCCGGCCTTTCATCTCTTTCCCCAT
AGACAAGGCTGTTTCCATAAGCTACACAGTCATTACTCCCATGCTCAACC
CCATGATTTATACTCTGAGGAATCAAGAGATGAGAGCTGCCATTAAGAGG
TTTGGGAGGCATCCAGCGACTTGTAGAATGAGTGAAATTCATnnnnnnnn
nnnnnnnnnnnnnnnnnnnnnnnnnnnnnnnnnnnnnnnnnnnnnnnnnn
nnnnnnnnnnnnnnnnnnnnnnnnnnnnnnnnnnnnnnnnnnnnnnnnnn
nnnnnnCCTTCAATATTATGCAAAAGAATATTC
>Modo-OR4D5|Location= scaffold_18579:7210002-7210943|Strand= -|Fam= 4|Subfam= D|Pseudo = no
ATGAATCCAGTCAATCATACTCAGGTGACAGGATTTGTACTCTTGGGTCT
TTCTCAGGCATGGGAGCTCCGGATTTTCTTCTTCATGGTGTTTCTCACTG
TGTACTTTTGTACAGTCATGGGGAATCTACTTATTGTAGCCATCGTGTCC
TCTGACCCCCACTTGCACACAACCATGTACTTTCTCCTTGCCAACCTCTC
TTTCCTTGACTTCTGCTACTCTTCTATCACTTCCCCCAGGATGCTGGCTG
ACCTGCTCTCCGGCAACCCAACCATCTCCTTTGGGGGTTGCCTCACTCAA
CTCTTTTTTTTCCACTTCATTGGGGGCATCAAAATCTTTCTTCTCACCGT
CATGGCATATGACCGCTACGTTGCCATCTCCCAGCCACTACGCTACCCAC
TTATTATGAATCAGGGAGTTTGTGGGCTCTTTATGGCAGGTTCCTGGGTA
GGGGGCTTCATCCATTCAATCGTTCAGGTTGCCCTGACTGTCCAACTGCC
ATTTTGTGGGCCCAACAAATTAGACAACTTTTATTGTGATGTTCCCCAGT
TGATCAAGCTGGCCTGCACTGATACTTTTGCACTGGAGCTGCTAATGGTC
TCCAACAATGGCCTGGTTACACTCATGTGCTTCCTGGTACTCCTGGGATC
CTACACAGCTCTTCTTATTATGCTTCGGAGCCATTCCCGAGAGGGCCGGA
GCAAAGCTTTGTCCACTTGTGCCTCCCACATTGCTGTCGTGACGCTGATC
TTTGTTCCTTGTATCTATATCTATGCTCGGCCTTTTCGGACCTTCCCCAT
GGACAAGGCAGTCTCTGTCCTATACACCATGGTCACCCCTATGCTCAATC
CTGCCATATACACCCTGAGGAACAAGGAAGTAATTGATGCCATGAAGAAA
CTATGGAGGAAGTACATAGTCACACGAGGGAAGCAGGAGCAC
>Modo-OR4D11P|Location= scaffold_12795:3289439-3290372|Strand= +|Fam= 4|Subfam= D|Pseudo = yes
ATGGAGCTGGGAAATCACACCAGGGTGAAGGAATTTCTTTTTCTGGGACT
TTCCCAGTCTCCAAAACTGAGTATTGTACTGTTTATTTTATTATACCTGG
TGTATGTAACAACTCTCCTGGGCAATCTTCTCATCATGGTCACTGTGACC
TGTGAATCTCGCCTTCACATGCCCATGTACTTCCTACTCCGAAATCTATC
CGTTGTGGACATTTGCTTCTCCTCCATCACTGCTCCAAAGGTTTTACTGG
ACCTCCTAGTTAAGAAAGAAGACCATCTCTTTCAATGGCTGCATGACACA
GATATTTTTCTTTCACTTCCTTGGTGGGGGTCGATATTTTTACTCTCTCT
GTCATGGCTTATGATCGTTACTTGGCAATCTCAAAGCCTCTTCATTATGT
GACCCTCATGAGTAAGGGAAGGTGTTTTGGGCTCCTTGTGGCCTCCCTGG
GTGGGGGGCTTCATACATTCCATTGTGCAGATCTCTCTGTTGCTCCCACT
TCCATTCTCTGGGCCCAATGTCATTGATGGTTTCTACTGTGATGTCCCCC
AAGTCCTCAAACTTGCCAACACTGATACCTTTACTCTGGAGCTCCTTATG
ATCTCCAATAATGGTCTAGTCACCACCCTTTGGTTCTTTCTACTCATTGT
GTCCTACACGGTCATCATGGTGATGTTGAGATCTCACACAGGAGAGGGCA
AGAGAAAAGCCATCTCAACCTGTTCTTCCCACATCACTGTGATCACCCTA
TCATTTTGTGCCCTGTATCTATGTATATGCCAGGCCCTTCACTCCCCTTC
CCTCTGACAAAGCCATCTCTGTCACCTTCACTGTCATCTCCCCTCTCTTG
AACCCCATGATTTACACTCTGAGAAACCAGGAGATGAAGTCAGCCATGAG
AAGACTACAGAGACGACTTGTGTCTTCTGAAAGG
>Modo-OR4D16P|Location= scaffold_12795:3305344-3306281|Strand= +|Fam= 4|Subfam= D|Pseudo = yes
ATGGAGCTGGGAAATCACACCAGGGTGAAAGAATTTATTTTTCTGGGGCT
GACCCAATCTCCAGAGTTGAGCATCCATCTTATTTCTTTTATTATTCCTG
GTGTATGTTACAACTCTCCTGGGCAATCTTCTTATCATGGTCACTGTGAC
TTGTGAGTCTCGCCTCCACACACCAATGTATTTCCTTCTCCGAAATCTCT
CTATTGTGGACATTTGCTTCTCCTCCATCACCACTCCAAAGATTTTACTT
GACCTCCTAGTTAAGAGGAAGACCATCTCTTTCAATGGCTGCATGACACA
GATATTTTTCTTCCACCTCATTGGTGAGGGTCGATATTTTTACTCTCTCT
GTCATGGCTTATGATCGTTACTTGGCAATCTCAAAGCCTCTTCATTATGT
GACCCTCATGAGTAAGGGAAGGTGTTTTGGGCTCCTTGTGGCCTCCTGGG
TGGGGGGCTTCATACATTCCATTGTGCAGATCTCTCTGTTGCTCCCACTC
CCATTCTCTGGGCCCAATGTCATTGATGGTTTCTACTGTGATGTCCCCCA
AGTCCTCAAACTGGCCAACACTGATACCTTTACTCTGGAGCTCCTTATGA
TCTCCAACAATGGTCTAGTCACCACCCTTTGGTTCTTTCTACTCATTGCG
TCCTACACGGTCATCATGGTGATGTTGAGATCTCACACAGGAGAGGGCAA
GAGAAAAGCCATCTCAACCTGCTCTTCCCACATCACTGTGGTCACCGTAC
ATTTGGTGCCCTGTATCTATGTATATGCCAGGCCCTTCTCTGCCCTTCCC
TCTGACCGAGTCATCTCTGTCACATTCACTGTCATCTCCCCTCTCTTGAA
TCCCATGATTTACACTCTGAGAAACCAGGAGATGAAGTCAGCTATAAGAA
GACTACAGAAACAACTTGTACCTTCTACAAAGGAATTG
>Modo-OR4Z3|Location= scaffold_12795:2948127-2949059|Strand= +|Fam= 4|Subfam= Z|Pseudo = no
ATGGACTTAAGAAACTATACAAGGGTGACAGAGTTTGTCTTCTTGGAACT
TACTCAGTTTCGGGAGCTGGAAACATTCTTGTTTGTGGTGTTCCTTGCTG
TGTACATAACAATGGTGCTGGGGAATGTACTCATTGTGGTTACTGTCACC
TGTGAATCTCGTCTTCACACACCCATGTACTTCCTCCTTCGGAACAAGTC
CATACTGGATATTTTTTTCTCTTCCATTACAGTCCCTAAATTTCTGGTAG
ACCTCTTGTCTGAAAGAAAAGTCATCTCTTACAGTGGATGCATGACTCAG
ATATTTTTCTTCCATTTTGCAGGTGGGGCAGATATTTTTTTCCTTTCTGT
GATGGCTTATGACCGATACCTTGCAATCTCAAAGCCTCTTCACTATATTT
CCATCATGAGAAAGGAAATGTGGGTTGGATTGATTTTGGCTTCATGGGTA
GGGGGTGGTTTGCATTCGATTGTCCAGGTCATCCTGATCCTCCCCCTCCA
CTTCTGTGGCCCCAATGTCCTAGATGCGTTCTACTGTGATGTACCTCAAG
TGGTGAAGCTTGCATGCTCAGACACTTTTGCCCTTGAATTACTCTTAATC
TCTAACAATGGCCTGGTGACCTTACTTTGGTTCCTACTGCTTCTGGGGTC
TTATACAGCTATCCTGGTGATGCTCAGATCACAAACAGGAGAAGGAAGGA
CCAAAGTCCTCTCCACTTGTACCTCCCACATCATCGTGGTGACACTGCAT
TTTGTACCCTGTGTTTACATCTACTGCAGACCATTTACCACCCTGCCAAT
GGATACAGCTGTGTCCATCAACAATACTGTCATCACCCCCATGTTAAATC
CCATTATCTATACCCTAAGAAACCAAGAAATGAAATTAGCCATGAGGAGA
TTGAAAAGACGGCTTGTGTCCACTGAAAGTGGT
>Modo-OR4D17P|Location= scaffold_11840:4922-5858|Strand= +|Fam= 4|Subfam= D|Pseudo = yes
ATGGAGCTGGGAAATCACACCAGGGTGAAAGAATTTATTTTTCTGGGGCT
GACCCAATCTCCAGAGTTGAGCATCATCTTATTTCTTTTATTATTCCTGG
TGTATGTTACAACTCTCCTGGGCAATCTTCTTATCATGGTCACTGTGACT
TGTGAGTCTCGCCTCCACACACCAATGTATTTCCTTCTCCGAAATCTCTC
TGTTGTGGACATTTGCTTCTCCTCTATCACCGCTCCAAAGGTTTTGCTGG
ATCTTTTTAGCTGAAAGAAAGACCATCTCTTTCAATGGCTGCATTTCGCA
GATGTTTTTCTTCCACCTCCTTGGTGGGGTTGATGTTTTTTCTCTTTCTG
TCATGGCTTATGATCGTTACTTGGCAATCTCAAAGCCTCTTCATTATGTG
ACCCTCATGAGTAAGGGAAGGTGTTTTGGGCTCCTTGTGGCCTCCTGGGT
GGGGGGCTTCATACATTCCATTGTGCAGATCTCTCTGTTGCTCCCACTCC
CATTCTCTGGGCCCAATGTCATTGATGGTTTCTACTGTGATGTCCCCCAA
GTCCTCAAACTGGCCAACACTGATACCTTTACTCTGGAGCTTCTTATGAT
CTCCAACAATGGTCTTCTTGCCACAGTTTGGTTCTTTCTGCTCATTGTGT
CCTATACAGTCATCATGGTGATGTTGAGATCTCACACAGGAGAGGGCAAG
AGAAAAGCCATCTCTACCTGCTCCTCCCACATCACTGTGGTCACCATACA
TTTTGTGCCCTGTATCTATGTATATGCCAGGCCCTTCTCTGCCCTTCCTT
CTGACCGAGTCATCTCTGTCACCTTCACTGTCATCTCCCCTCTCTTGAAT
CCCCTGATTTACACCCTGAGAAACCAGGAGATGAAGTCAGCTATGAGAAG
ACTACAGAAACAACTTGTACCTTTTACAAAGGAATTG
>Modo-OR4E1|Location= scaffold_19262:4594424-4595365|Strand= +|Fam= 4|Subfam= E|Pseudo = no
ATGGAAGAGGCTATACTGCCCAACCAGACTTCAGTATCTTATTTCCGGCT
GCGAGGTCTGTCCACCAACCAGAAGGTGCAGATGACTGTATTTGCAATTT
TTCTCATTTTCTATATCCTGACTCTGATGGGTAACATCCTCATTGTCATC
ACCATCATCTACGATCGCCGACTCCACACCCCCATGTATTTCTTCCTTAG
CAATTTGTCTTTCATTGACGTCTGTCACTCTACTGTCACGGTTCCCAAGA
TGCTAGTGGACACTTGGTCCGAGAAGAAGCTCATCTCCTTTGATGCTTGT
GTGGTTCAGATGTTCTTCTTGCACCTCTTTGCCTGCACAGAAATCTTTCT
CCTCACAGTGATGGCCTATGATCGCTATGTGGCCATTTGTAACCCTCTGC
ACTACATGACAGTGATGAATTGGAAGGTGTGCGTGCTCCTGGCTGCAGCC
CTTTGGACTGGAGGGACCATTCACTCGGTGGCCTTGACCTCCCTCACCAT
CAAGCTGCCCTACTGTGGTCCTCATGAGATTGACAACTTCTTCTGCGATG
TACCCCAAGTTATCAAACTGGCCTGCACAGACACCCGAATCATTGAGATT
CTCATTGTCTCTAATAGTGGGCTGATCTCTGTGGTCTGTTTCGTAGTCCT
GGTGGTCTCCTATGCTGTCATCTTGGTGTCTCTGCGGAAGCGGATCTCAG
CAGGCAGGCGCAAGGCCCTGTCGACCTGTGCAGCCCACCTCACAGTGGTC
ACCCTTTTCTTAGGGCACTGCATCTTCATCTACTCCCGCCCATCCACCAG
CCTCCCCGAGGACAAAGTCGTGTCTGTGTTTTTCACAGCTGTCACCCCGC
TTCTGAATCCTATCATCTATACCCTTAGGAATGAAGACATGAAAAATGCC
TTGAGCAAGCTAACAGGGAGGAAGGAAGGGAAAGAAGAAAAG
>Modo-OR4E2P|Location= scaffold_19262:4612915-4613842|Strand= -|Fam= 4|Subfam= E|Pseudo = yes
ATGGAAGGTTTCAACCAAACCAGAGTGACTGAATTTGTTTTCAGGGGACT
CACTGATAACTCGATGTTAGAGATGTTATTCTTGGTGACATTCTCCGCCA
CCTATATGCTGACTTTGTTTGGGAACCTTCTCATAGTGGTCACCATCATG
TTTACCCCCCGTCTCCACACCCCGATGTACTTCTTCCTCAGCAACTTGTC
CTTCATTGACATTTGCCTCTCATCTGTTACAGTCCCCAAGATGCTAGAGG
GCTTCCTATTGGAAAGAAAGGTCACCTCTTTTGATGCATGCATTGCACAA
CTCTTCTTTCTACACCTCTTTGCCTGTGCAGAGATCTTTCTGCTCACCAT
CATGGCCTATGACCGTTATGTGGCCATCTGTACCCCTTTACACTATTCCA
CTGTGATGAAACATGAAGGTGTGTGCACAGCTTGTTTTTGCTCTCTGGCT
GGGAGGCACTATTCACTCCCTGGTGCAAACAGTTCTGACTACCCGCTTGC
CCTACTGTGGTCCCAACATCATTGATAGCTACTTTTGTGATGTGCCGTCT
GTCATAAAGCTGGCGTGCACAGACACATACCTCACAGGAGTGCTTATTGT
TTCAAACAGTGGAACCATCTCCACCGTTTCCTTCCTGGCACTGGTGACTT
CCTACACAGTCATCCTGGTCTCTCTCCGGAAGCAGTCGGCTGAAGGACGC
CGGAAGGCACTCTCCACCTGCACAGCTCACTTCACTGTGGTGGTTCTCTT
ATTTGGACCCTGTATTTTCATCTACACCCGGCCAGATACTAGTTTCTCCA
TTGACAAGGTAGTGGCTGTGTTCTACACGGTCATCACCCCTTTGCTGAAT
CCCCTCATCTACACTTTGAGAAATGAGGAGGTGAAGAACTCCATGAAACA
GCTCAGACAGCACCAAGTCTTCACAAAA
>Modo-OR4F24|Location= scaffold_15134:5019196-5020131|Strand= +|Fam= 4|Subfam= F|Pseudo = no
ATGGATGAAGTGAATCATTCTGTAGTGGCTGAGTTTGTGTTTCTTGGACT
CTCTGATTCATGGGAGATCCAACTTCTTCTCTTCCTCTTCTCCTCTGTAG
TCTATGTGGCAAGTATTCTGGGAAACCTGCTCATTTTGATCACTGTGATT
TTTGATTCTCACTTACATTCTCCCATGTACTTCCTGTTGGCCAATCTCTC
CTTCATTGACATGGGAGGTTCCTCCATTGCAGCTCCTAAAATGATTTGTG
ATCTTTTCAGGAATCATAAAGTCATCTCATTTGGTGGCTGTGTTGCTCAG
ATTTTCTTTACTCATGCTCTTGGAGGTGTTGAGATGGTGTTACTCATAGC
CATGGCATTTGACAGATATGTTGCCATATGTAAACCTCTCCACTACTTGA
CCATTATGAACTCAAGAATGTGCATTTTGCTTTTGATTCTTGCCTGGATC
ACAGGAATCACTCACTCAGGGGTCCAATTGGCTTTTGTTGTACATTTGCC
CTTTTGTGGTCCTAATGTATTAGACAATTTTTTCTGTGACCTTTCTCAAA
TCATCCAACTGGCCTGTATGGACACCTATAGGCTGCAATTCATGGTCAAT
GCTAATAGTGGATTCATTTCTCTGATTTGCTTTTGTGTATTGATTATCTC
CTACATCTTCATTTTAGTCACCGTTCAAAAACAATCCTCAGGAGTTTCAT
CCAAGGCTCTCTCCACTCTGGCAGCTCACATCACTGTGGTGTTTTTGTTC
TTTTGCCCTTTGATTTTTTTCTATACATGGCCTCACCCTATATCCCACCT
TGATAAATTCCTTGCCATCTTTGATGCTGTTATTACTCCCTTTCTGAATC
CCGTCATCTATACATTCAGGAACAAAGAGATGAAGTTGGGAATGAGGAGA
ATGTACAGTCGTCTTGTCCTCTTAAAGAAATTCTCT
>Modo-OR4F14|Location= scaffold_15134:5153567-5154502|Strand= +|Fam= 4|Subfam= F|Pseudo = no
ATGGACAGAAAGAATCATTCTGTGGTATCTGAGTTTGTGTTCCTGGGACT
TTCCAACTCTTGGGATGTTCAACTTTTCCTCTTTGTGTTCTCCTTTGTGT
TCTACTTGGCAAGCATGCTGGGAAATTCTCTCATTGTGCTCACAGTGACC
ATTGACACTCACTTACACTCTCCCATGTATTTCCTGCTGGCCAATCTCTC
CTTTATTGACCTGGGAATGTCCTCTGTAATTTCCCCTAAGATGATGAGTG
ATCTTTTCAGAAAGCACAAAGTCATCTCATTCTATGGTTGCATCACTCAG
ATGTTCTTTATTCACTTGATTGGTGGAGTTGAGATGGTGCTTCTTATAGC
CATGGCCTTTGACAGATATGTAGCCATATGTAAACCTCTCCACTATCTAA
TTATTATGTGTCCAAGAATGTGCATTTTGCTTCTAGCTGCAGCTTGGATC
ATTGGCCTTATCCATTCAGTGGCCCAACTGGCTTTTGTAGTTCACTTGCC
TTTCTGTGGCCCCAATGAATTGGATAGTTTTTATTGTGACTTCCCTCGGT
TTATCAAACTTGCTTGCATAGACACATATAGACTGCAGTTCATAGTCACG
GCTAATAGTGGCTTCATGTCTCTGTGTGTGTTTTTCATCTTGATCTTCTC
CTACATTTTCATCTTAGTCACTGTTCAGAAGCATTCATCAGGCGGTGTCT
CTAAGGCGCTCTCCACTCTGTCAGCTCACATCACTGTGGTGGTTTTATTC
TTTGGTCCATTGATCTTTGTTTATACAAGGCCACATGCTACCTCACGTCT
GGATAACTTCTTGGCTGTTTTTGATATAGTACTTACACCCTCTCTGAATC
CAGTAATCTATACCTTAAGGAACAAAGAGATGAAGGTGGCAATGAGAAGA
GTGTGCAGTCAGCTTGTGAGTTTTAGGAAGATCTCT
>Modo-OR4F35P|Location= scaffold_15134:5288320-5289250|Strand= -|Fam= 4|Subfam= F|Pseudo = yes
ATGGATGGAACGAATCATTCTATGGTTTCTGAGTTTGTATTGATAGGACT
CACCAATTCTTGGGTGTTGCAGTTTTTTCTCTTCGTGTTCTCCTCTTTGT
TTTGTTTAGCAAGCATGTTGGGAAACAGCCTGATTGTGCTCACAGTGGTC
TCTGACTCTCACTTACAATCCCCCATGTGGTTTCTGCTGGCTCACCTCTC
CCTCATTGATATGATTGATTCCTGCATGGTGACGCCCCAAGATGCTTGCT
GACATTTTTAGGAAGCATAAACTTATTTCCTTTGGAGGCTGTGTTTCTCA
GATCTTCTTTATTCATGCTGTTGGGGCTACTGAAATGGTGCTTCTCTTAG
CCATGGCCTTTGACCGCTATATTGCAATATGTAAGCCCCTCCATTACCTG
ACTATTATGAACCTAAGAGTGTGCATATCTATTGTGGTCACTTCCTGGAT
GATTGGAATCTCCCACTCCTTCATCCAATTGGCTTTTGTGATAAAGTTGC
CCTTCTGTGGCCCGAACAAAATAGACAGCTTTTACTGTGATCTTCCTCGC
TTCATTAGACTTGCCTGCACAGACACTTACAGACTGCAGTTCTTGGTTAC
TGCCAATAGTGGATTCATCTCTCTGGGAGCCTTTTTCATTTTGATCATTT
CCTACATTGTTATCCTGATCAGTGTCCGGCAGCACTCTTCTGGGGGTTCA
GCAAAGGCCCTCTCCACACTGTCGGCTCACATTGCAGTGGTGATTTTGTT
CTTTGGTCCATGTATCTTTGTTTACGTGTGGCCATTTCCAACATTGCCTG
TGGACAGATATCTTGCTCTTTTTGACTCCGTTATCACTCCCTTTCTGAAC
CCCACCATCTATACATTAAGAAACAAAGATATGAAAGTGTCAATGAAGAG
ACTATGGAGTCAGCTCATGAGATCCCCAAAT
>Modo-OR4G10|Location= scaffold_11704:263897-264832|Strand= +|Fam= 4|Subfam= G|Pseudo = no
ATGAATGAATTGAATCACTCCATTGTGTCAGAATTTGTGTTCCTGGGAAT
CTCTAGTTCTTGGGCCATACAGCTTGGCCTTCTGCTGTTTTCCTCCTTTT
TCTACATGGTTATCGTGCTGGGAAATGTCTTTATTGTTCTCACAGTGAGC
ACTGATGGTCACCTACATTCTCCAATGTATTTTTTGTTAGCCAACCTCTC
CTTTATTGACTTGTGTCTCTCCACTGTTGCAGTTCCCAAGATGATTGTTG
ACCTTTTATATGAGCACAAAGTCATATCATTCCAGGGATGTATCACCCAG
ATCTTCTTCATTCATTTAATGGGAGGAACGGAGATGGTGCTGCTCATTTC
CATGGCTTTTGACAGATATGTTGCCATCTGTAAGCCTCTTCACTATTTGA
CCATTATGAATCCCAAAATGTGTATTTTTCTTCAGGTGTCTTCTTGGGTC
ATTGGCCTTATACACTCATTGACCCAGTTGGCTTTTGTGGCAAACTTGCC
TTTCTGTGGTCCTAATGAAATTGACAGTTTTTATTGTGATCTTCCTCGGT
TCATCAAATTGGCCTGCATAGATACATATAAGTTGGAGTTCATAGTCACT
GCTAACAGTGGTTTCATCTCCATTGGTACCATCTGTCTCCTGTTCATTTC
CTACATTTACATCTTGGTCACTGTTCATAAACACTCCTCAAGTGGATTGT
CAAAGGCACTCTCTACTCTGTCAGCTCACATCAGTGTAGTGATCTTATTC
TTTGGTCCATGTATCTTTTTTTATGTGTGGCCATTTCCTACACTTCCAGT
GGATAAATTTCTGGCTATTATTGATTTCATTATTACCCCAGTCTTAAATC
CTTCCATATATACATTCAGAAACAAAGACATGAAGGCAGCAATGAAGAGA
CTAAGCAGCAGATTAGTGAGTTTTAGGAAAATTTTA
>Modo-OR4F36|Location= scaffold_15134:4982516-4983451|Strand= +|Fam= 4|Subfam= F|Pseudo = no
ATGGATGAAGTGAATCATTCTGTAGTGGCTGAGTTTGTGTTTCTTGGACT
CTCTGATTCATGGGAGATCCAGCTTCTTCTCTTCCTCTTCTCCTCTGTAG
TCTATGTGGCAAGTATTCTGGGAAACCTGCTCATTTTGATCACTGTGATT
TTTGATTCTCACTTACATTCTCCCATGTACTTTCTGTTGGCCAATCTCTC
CTTCATTGACATGGGAGGTTCCTCCATTGCAGCTCCTAAAATGATTTGTG
ATCTTTTCAGGAATCATAAAGTCATCTCATTTGGTGGCTGTGTTGCTCAG
ATTTTCTTTAGTCATGCTCTTGGAGGTGTTGAGATGGTGTTGCTCATAGC
CATGGCATTTGACAGATATGTTGCCATATGTAAACCTCTCCACTACCTGA
CCATTATGAATCCAAAAATGTGCATTTTGCTTTTGATTCTTGCCTGGATC
ACAGGAATCACTCACTCAGGGGTCCAATTGGCTTTTGTTGTACATTTGCC
CTTTTGTGGTCCTAATATATTAGACAGTTTTTTCTGTGACCTTCCTCAAT
TCATCCAACTGGCCTGTATGGACACCTATAGGCTGCAATTCATGGTCAAT
GCTAATAGTGGATTCATTTCTCTGATTTGCTTTTGTGTATTGATTATCTC
CTACATCTTCATTTTAGTCACCGTTCAAAAACAATCCTCAGGAGTCTCAT
CCAAGGCTCTCTCTACTCTGGCAGCTCACATCACTGTGGTGTTTTTGTTC
TTTTGCCCTTTGATTTTTTTCTATACATGGCCTCACCCTGTATCCCACCT
TGATAAATTCCTTGCCATCTTTGATGCAGTTGTTACTCCCTTTCTGAATC
CCGTCATCTATACATTCAGGAACAAAGAGATGAAGTTGGGAATGAGGAGA
ATGTACAGTCGTCTTGCCCTCTTAAAGAAATTCTCT
>Modo-OR4F37|Location= scaffold_15134:4958234-4959253|Strand= +|Fam= 4|Subfam= F|Pseudo = no
ATGGATGAAATGAATCATTCTGTAGTGACTGAGTTTGTGTTACTTGGACT
CTCTGATTCATGGGAGATCCAACTTCTTCTTTTTCTCTTCTCTTCTGTGG
TCTATGTAGCAAGCATTTTGGGAAATATGCTCATTTTGATCACTGTGATC
TTTGATCCTTACTTGCACTCTCCCATGTACTTCCTGTTGGCCAATCTCTC
CTTTATTGATTTAGGATTTTGCTCCATTGCAGCCCCTAAAATGATTTGTG
ATCTTTTCAGGAAGCATAAAGTCATCTCATTTGGTGGCTGTGTTGCTCAG
ATATTCTTTAGTCATGCTTTTGGTGGTGTTGAGATGGTGCTGCTCATAGC
CATGTCCTTTGACAGATATGTTGCCATATGTAAACCTCTCCACTACATAA
CCATTATGAACTCAAGAATGTGCATTTTGCTTTTGATTCTTGCCTGGATC
ATAGGAATCACTCACTCAGGGGTCCAATTGGCTTTTGTTGTAGATTTGCC
CTTTTGTGGTCCTAATATTTTAGATAGTTTTTTCTGTGACCTTCCTCAAT
TCATCAAACTGGCCTGTACAGACACCTATAGGTTACAATTCATGGTCACT
GCTAATAGTGGGTTCATTTCTCTGGCCTGCTTCTGTGTGTTAATCATTTC
CTACATCTTCATCTTAGTCACAGTTCAGAAACATGCCTCAGGTGTTTCCT
CCAAGGCTTTTTCGACCCTAGCAGCTCATATCACTGTGGTGGTTTTATTC
TTTGGTCCATTAATCTTTTTCTATACATGGCCATTCCACATATCAAATTT
GGATAAATTCCTTGCCATCTTTGATGCGGTTATTATTCCCTTCCTGAATC
CAGTCATCTACACCTTCAGGAACAAAGAAATGAAGATGGGAATGAAGAGA
ATGTTTAGGAGGCTTGTGAATTTCAGGAAGTTTCATAAAGGCACTGGGAG
TAAAGACTGTGTATTCTCATGGTTTCTTATAGTATGTAGGAAACAAAAAT
TATCATTGAACTTCCAGAGA
>Modo-OR4F38|Location= scaffold_15134:5055225-5056154|Strand= +|Fam= 4|Subfam= F|Pseudo = no
ATGGATGGAATGAATCATTCTATAGTATCTCAGTTTGTATTCCTTGGACT
CTCTGATTCATGGGAGATTCAATGTTTCCTCTTTGTGTCCTCCTCTGTAC
TCTATGTGGTGAGCATTCTGGGAAACATGCTCATTTTGCTCACAGTGTCC
GTTGATTCTCATTTACACTCTCCAATGTATATCCTGCTGGCCAACCTCTC
TTTGATTGACTTGGGTTTTGGATCAGTCACAGCCCCTAAAATGATTTGTG
ACCTTTTCAGGAAGCAAAAATTAATTTCTTTTGGGGGTTGCATTGCTCAG
ATCTTTCTCATTCATGCATTTGGTGGCACAGAGATGGTGTTGCTCATAGC
CATGGCCTTTGACAGATACGTGGCCATATGTAAACCTCTCCATTACTTGA
CCATTATGAATCCAAGAATGTGCATTTTCCTTTTGATTGTTTCCTGGATC
ATTGGCCTCATTCATTCATTGATCCAATTGGCTTTTGTTGTAAATTTACC
TTTTTGTGGACCTAATGAATTAGATAGCTTTTTCTGTGACCTTCCCCGGT
TCATCAAACTGGCCTGTGCTGAGACTTATAGATTGCAATTCATGGTCACT
GCCAACAGTGGTTTCATTTCTCTTGGATCCTTCTGTGTGTTGATTGTCTC
CTACATCTTCATCCTAGTCACAGTTCTAAAACATTCTTCTGCTGGTTCTT
CTAAGGCTCTTTCCACTCTGGCAGCTCACATCACTGTGGTGATTTTGTTC
TTTGGTCCATTAATATTTTTCTATACATGGCCATTTTCTACATCAAATTT
GGATAAGTTTCTTGCTATTTTTGATGCAGTTCTCACTCCATTTCTGAATC
CAGTCATCTACACATTCAGGAACAAAGAGATGAAGTTGGCAATGGGAAGA
GTGTATAGCCAGCTTTGGAAGAAGGTTTTT
>Modo-OR4F39|Location= scaffold_15134:5123717-5124652|Strand= +|Fam= 4|Subfam= F|Pseudo = no
ATGGACAGAGGAAATCGCACTGTGGTATCTGAGTTTGTTTTCCTGGGACT
CACCAATTCTTGGGATATTCAACTTCTACTCTTTGTGTTTTCCTCTGTGT
TCTACTTGGCAAGCATGCTGGGAAATTCCCTCATTGTGCTCACAGTGACT
TCTGATTCTCACTTACACTCCCCCATGTACTTTCTGCTGGCCAACCTTTC
CTTCATTGACCTGGGGATTTCCTCTGTCACGTCTCCTAAGATGATATGTG
ACCTTTTCAGAAAGCATAAAGTCATTTCATTCTCTGGATGCATCACTCAG
ATGTTCTTCATTCACCTGATTGGTGGTGTTGAGATGGTACTACTTATAGC
CATGGCTTTTGATAGGTATGTTGCCATATGTAAGCCTCTCCATTATGTGA
TTATTATGGGTCCAAGAATGTGCACTTTGCTTTTGGTTGCTGCTTGGATC
ATTGGCCTCATCCACTCTGTGGTCCAATTGGCTTTTGTAATCAACCTGCC
CTTCTGTGGGCCCAATGAACTGGACAGTTTTTATTGTGATCTCCCTCGGT
TCATCAAACTTGCCTGCACAGATACATATAGGCTTCAATTCATGGTAACT
GCCAATAGTGGCTTTATGTCATTAGGTGTCTTTCTCATTTTGATCATCTC
CTACATTTTCATCCTCATCACTGTTCAAAAACATTCATCAAGTGGTTCCT
CTAAGGCCCTTTCTACACTTTCAGCTCACATCATTGTGGTGATTTTGTTC
TTTGGTCCAATCATCTTTTTCTATGCATCTCCATTCAATACATCACATCT
GGATAAATTTCTTGCTATCTTTGATGCAATTTTGACTCCTTTTTTGAATC
CAGTCATCTACACACTAAGGAATAAAGAGATGAAGTTGGCAATGAGAAGA
GTGTGTAGTCAGCTTGTGAGTTTCAGGAAAATCTCT
>Modo-OR4F40|Location= scaffold_6341:10164-11099|Strand= -|Fam= 4|Subfam= F|Pseudo = no
ATGAATGAATTGAATCACTCCATGGTGTCAGAATTTGTGTTCCTGGGAAT
CTCTAGTTCTTGGGCCATACAGCTTGGCCTTCTGCTGTTTTCCTCCTTTT
TCTATATTGTTATTGTGCTGGGAAACATCTTTATTGTTCTCATAGTGAGC
ACTGATGGTCACCTACATTCTCCAATGTATTTTTTGTTAGCCAACCTCTC
CTTTATTGACTTGTGTCTCTCCACTGTTGTAGTTCCCAAGATGATTTCTG
ACCTTTTATATGAGCACAAAGTCATATCATTCCAGGGATGTATCACTCAG
ATCTTCTTCATTCATTTAATGGGAGGAACGGAGATGGTGCTGCTCATTTC
CATGGCTTTTGACAGATATGTTGCCATCTATAAGCCTCTTCACTATTTGA
CCATTATGAACCCCAAAATGTGTATTTTTCTTCAGGTGTCTTCTTGGGTC
ATTGGCCTTATACATTCATTGACCCAGTTGGCTTTTGTGGCAAACTTGCC
TTTCTGTGGTCCTAATGAAATTGACAGTTTTTATTGTGATCTTCCTCGGT
TCATCAAATTGGCCTGCATAGATTCATATAAGATGGAATTCATTGTCACT
GCTAACAGTGGTTTCATCTCCATTGGTACCATCTGTCTCCTGTTCATTTC
CTACATTTACATCTTTGTCACCATTCAGAAACACTCCTCAAGTGGATTGT
CAAAGGCACTCTCTACTCTGTCAGCTCACATCTGTGTCGTGATCTTATTC
TTTGGCCCATGTATCTTTTTTTATGTGTGGCCATTTCCTACACTGCCAGT
GGATAAATTCCTGGCTATTATTGATTTCATTATCACCCCAGTCTTAAACC
CTTGCATATATACATTCAGAAACAAAGACATGAAGGCAGTAATGAAGAGA
CTAAGCAGCAGATTAGTGAATTTTAGGAAAGTTTTA
>Modo-OR4F41P|Location= scaffold_11704:251666-252601|Strand= +|Fam= 4|Subfam= F|Pseudo = yes
ATGAATGAATTGAATCACTCCATGGTGTCAGAATTTGTGTTCCTGGGAAT
CTCTAGTTCTTGGGCCATACAGCTTGGCCTTCTGCTGTTTTCCTCCTTTT
TCTATATTGTTATTGTGCTGGGAAACATCTTTATTGTTCTCATAGTGAGC
ACTGATGGTCACCTACATTCTCCAATGTATTTTTTGTTAGCCAACCTCTC
CTTTATTGACTTGTGTCTCTCCACTGTTGTAGTTCCCAAGATGATTTCTG
ACCTTTTATATGAGCACAAAGTCATATCATTCCAGGGCTGTATCACTCAG
ATCTTCTTCATTCATTTAATGGGAGGAACGGAGATGGTGCTGCTCATTTT
CATGGCTTTTGACAGATATGTTGCCATCTATAAGCCTCTTCACTATTTGA
CCATTATGAAACCCCAAAATGTGTATTTTTTCTTCAGGTGTCTTCTTGGG
TCATTGGCCTTATACATTCATTGACCCAGTTGGGCTTTTGTGGCAAACTT
GCCTTTCTGTGGTCCTAATGAAATTGACAGTTTTTATTGTGATCTTCCTC
GGTTCATCAAATTGGCCTGCATAGATTCATATAAGATGGAATTCATTGTC
ACTGCTAACAGTGGTTTCATCTCCATTGGTACCATCTGTCTCCTGTTCAT
TTCCTACATTTACATCTTGGTCACCGTTCATAAACACTCAAGTGGATTGT
CAAAGGCACTCTCTACTCTGTCAGCTCATATCAGTGTAGTGATCCTATTC
TTTGGCCCATGTATCTTTGTCTATGTGTGGCCATTTCCTACACTGCCAGT
GGATAAATTTCTGGCTATTATTGATTTCATTATCACCCCAGTCTTAAACC
CTTCCATATATACATTCAGAAACAAAGACATGAAGGCAGTAATGAAGAGA
CTAAGCAGCAGATTAGTGAATTTTAGGAAAATTTTA
>Modo-OR4F42|Location= scaffold_15134:5076578-5077513|Strand= +|Fam= 4|Subfam= F|Pseudo = no
ATGAGCAGAGTAAATCATACTCTGGTGTCTGAGTTTGTGTTCCTGGGACT
CTCCAACTCTTGGTATATCCAGCTTTTCCTCTTTGTTCTTTCCTCTATAT
TCTATGTGGCAAGCATGCTGGGAAATTCTCTCATTGTGCTTACAGTGACC
TCTGACCCCCACTTACATTCTCCAATGTATTTCTTACTGGCTAACCTTTC
CTTCATTGACCTGGGAGTTTCCTCAGTCACTTCTCCCAAGATGATTTATG
ACCTTTTCAGAAAGCGCAAAGTTATTTCATTCGCTGGCTGTATTACTCAG
ATGTTCTTTATTCACCTAATCGGTGGTGTTGAAATGGTATTGCTTATAGC
CATGGCATTTGATAGATATGTTGCCATTTGTAAGCCTCTACATTATCTCA
CTATTATGAGTCCAAGAATGTGTACTGTGTTCCTGGTGACTGCTTGGGTC
ATTGGTTTCATCCACTCAGTGGTCCAACTTGTTTTTGTTGTTAATCTGCC
ATTCTGTGGCCCTAATGAATTAGACAGCTTTTATTGTGACCTTCCTCGAT
TCATCAAACTAGCCTGCACAGACACATATAAATTGGAATTTATGGTCACT
GCCAATAGTGGTTTCATTTCTTTGGGATCTTTTTTCATCTTGGTCATATC
CTATATTTTCATCTTGGTCACTGTTCAGAAGCATTCTTCAAGTGGTTCCT
CAAAAGCTCTATCCACTCTCTCAGCTCATATCACTGTGGTGGTTTTGTTT
TTTGGTCCATTGATCTTTGTATATACGTGGCCACATCCCACATCACATTT
GGATAAGTTTCTTGCCATTTTTGATGCAGTTCTTACTCCTTTTATGAATC
CAGTCATCTACACACTTAGGAACAAAGAGATGAAAATGGCAATGAGAAGA
TTGTGCAGTCAGATTGGGAATTTTAGGAAAATATCT
>Modo-OR4F34|Location= scaffold_15134:4934865-4935800|Strand= +|Fam= 4|Subfam= F|Pseudo = no
ATGGATGGATCAAATGAGTCTGTGGTGTATGAGTTTGTTTTGTTGGGACT
CGCAAGTTCTCAGGAGATTCAAGTTCTTCTGTTTCTGTTCTTTTCAGTAT
TTTATGTGGCAAGCATGCTGGGAAACCTCCTCATTGTACTGACAGTCATC
TCAGATGCTAGATTACACTCACCCATGTACTTTCTGTTGGCTAACCTTTC
TTTCATTGACACCTGTGTTTGCAGTATTGCAACCCCTAAGATGATTTCTG
ATCTTTTCAGGAAGCGCAAAGTCATCTCTTGGAATGGCTGCATTACTCAG
ATGTTCTTTATTCATACTGTTGGGGGTACTGAGATGGTGCTTCTCATAGT
TATGGCCTTTGATCGATTCATTGCAATATGTAAACCTCTTCACTACCTGA
CCATTATGAGACTGAGAAGGTGCATTTTGCTTTTGATGGTGTCTTGGGTT
ATTGGCTTTATACATTCTATGCTGCAGTTGGCTTTCGTTGTAAATTTACC
TTTTTGTGGTCCTAACAAAGTGGATAGTTTTTATTGTGATTTTCCTAGGT
TCATCAAACTTGCCTGCATGGATACCTACAGACTGGAGTTCTTGGTCACT
GCTAACAGTGGCTTCATCTCCATAGGCACTTTCTTCATTTTGATTATCTC
CTACATCTTCATCTTGGTCACTGTTCGTAAACATTCTTCAGGTGGTTCAT
CCAAGGCCCTTTCTACCCTGTCAGCTCACATCACGGTTGTGATCTTTTTC
TTTGGTCCATGCATCATTGTCTATGTATGGCCATTCCCCACATTACCAAT
AGATAAGTTTCTTGCCATATTTGATGTACTTATAACCCCTTTTATGAATC
CTGTCATCTATACATTCAGGAATAGAGAAATGAAAGTGGCAATGAAGAAG
CTGTTCAGTAATATCATAAGTTTCAAGAAAAAATTT
>Modo-OR4F43|Location= scaffold_15134:5107148-5108083|Strand= +|Fam= 4|Subfam= F|Pseudo = no
ATGGACAGAAAGAATCACACTGTGGTGTCTGAGTTTGTGTTCCTGGGACT
TACCAATTCTTGGGATATACAGATTCTACTCTTTTTGTTCTCCTCTCTGT
TCTATGTATCAAGCATACTGGGAAACCTCCTAATTGTGTTTACAGTGATC
TCTGACCCTTGTTTACACTCACCCATGTATTTCCTGTTGGCAAACCTCTC
TTTCATTGATCTTGGGGTTTCCTCTGTAGCTTCCCCTAAAATGATATGTG
ATCTTTTCAGAAAGCGCAAAGTCATTTCATTCTTTGGATGTATCACTCAG
ATCTTCTTTATTCATTTGATTGGTGGTGTTGAGATGGTGCTACTCATAGC
TATGGCCTTTGACAGATACATTGCCATATGTAAGCCTCTCCATTATCTGA
CCATTATGAGTCCAAGAATGTGCACTCTGCTTCTAGTAGCTGCCTGGAGC
ATTGGTCTCATCCACTCTCTGGTCCAACTGGCATTTGTTGTAAACCTACC
ATTGTGTGGCCCAAATGAATTGGATAGTTTTTATTGTGACCTCCCTCGGT
TCATTAAACTTGCCTGCACAGACACATATAGATTAGAATTCATGGTCACA
GCCAACAGTGGCTTCATCTCCTTGGGTGCCTTCTTCATGTTGGTCATTTC
CTACATCTTTATCCTAGTTACTGTTCAGAAGCATTCTTCAGGTGGTTCTT
CCAAGGCCCTTTCCACTCTTTCAGCTCATATCACTGTAGTGGTTTTGTTT
TTTGGCCCCTTGATCTTTTTTTATACCTGGCCATTCCCCACATCACACCT
GGATAAGTTTCTTGCCTTTTTTGATGCCATTCTTACTCCCTTTCTCAATC
CACTCATCTACACACTCAGAAACAAAGAGATGAAGCTAGCAATGAAGAAA
GTGTGCAGACAGCTTGCCAATTTCAAGGAAATTTCT
>Modo-OR4F44P|Location= scaffold_15134:5248396-5249348|Strand= +|Fam= 4|Subfam= F|Pseudo = yes
ATGGATGTAAGAAATCAGTCTATAGTTTCTGAATTTGTGTTGATGGGACT
CACCAATTTTTGGGTGATGCAACTCTTTCTCTTTGTGTTCTCCTCTGTGT
TATGTTTGGCAAGTATACTGGGAAAACAGTCTGATTGTGCTCACAGTGGC
CTGCTGACCCTCATTTACAATCCCCCATGTACTTCTTCCTGGCCCACCTC
TCCTTCATTGACATAATTGATTCCTGCATTGCTACTCCCAGGATGCTTAC
TGACCTTTTCAAAAAGCACAAACTCATTTCCTTTGGAGGCTGTGTTTCTC
AGATCTTCTTTATTCATGCTGTTGGGGCTACTGAAATGGTGCTTCTCCTA
GCCATGGCTTTTGACCGCTATATTGCAATATGTAAGCCCCTCCATTACCT
GACTATTATGAACCTAAGAGTGTGTATATCTATTGTGGTCACATCCTGGA
CGATTGGAATTTCCCACTCCTTCATCCAATTGGCTTTTGTGATAAAGTTG
CCCTTCTGTGGCCCTAACAAAATAGACAGCTTTTACTGTGATCTTCCACG
CTTCATTAGACTTGCCTGCACAGACACTTATAGACTGCAATTTCTGATTA
CTGCCAACAGTGGATTCATCTCTCTGGGAGCCTTTTTCATTTTGATCATT
TCATACTTTGTCATCCTGATCAGTGTCAGGCAGCACTCTTCTGGGGGTTC
AGCAAAGGCCATCTCTACACTGTCAGCTCACATTGCAGTGGTGATTTTGT
TCTTTGGTCCATGTATCTTTGTTTATGTGTGGCCATTTCCCACATGGCCA
GTAGACAAATACCTTGCCCTTTTTGACTCAATTATAACTCCTTTTCTAAA
TCCCACCATCTACACATTAAGGAATAAAGAGATGAAGGTGGCCATGAAGA
AAGCTTGGGATCTCATGAGATTAAGGTTTATGAGACTAACAAGATCCCAG
ATA
>Modo-OR4F45P|Location= scaffold_15134:5139657-5140594|Strand= +|Fam= 4|Subfam= F|Pseudo = yes
ATGGAAAGAGTGAATCATACTGTGGTGTCTGAGTTTGTATTCCTGGGACT
CACCAATTCTTGGGATATTCAGCTTTTACTCTTTGTGTTTTCCTCTGTGT
TCTACTTGGCAAGCATGCTGGGAAACTCCATCATTATGCTTACAGTGACT
TCTGATCCTCACTTACACTCCCCCATGTACTTTCTGCTGGCCAACCTTTC
CTTCATTGACCTGGGGATTTCCTCTGTCAAGTCTCCTAAGATGATATGTG
ACCTTTTCAGAAAGCACAAAGTCATTTCATTCTCTGGATGCATCACTCAG
ATGTTCTTCATTCACCTGATTGGTGGTGTTGAGATGGTACTACTCATAGC
TATGGCCTTTGACAGATATGTTGCCATATGTAAACCTCTCCATTATGTGA
TTATTATGGGTCCAAGAACATGCATTTTGTTTCTGGCTGCTTCTTGGGTC
ATTGGCTTCATCCACTCTGTGGTCCAAATGGCTTTTGTAATTAATTTGCC
CTTCTGTGGCCCTAATGAGCTAGATAGTTTTTACTGTGATCTCCCTAAAT
TTATCAAACTTGCCTGTACTGATACATACTTGTACTTCAGTTCATGATCA
TTGCCAATAGTGGTTTTATGTCATTAGGTGTTTTTCTCATTTTGATCATC
TCCTATATTTTCCTCTTAGCCACTGTTCAAAAATATTCATCAACTGGTTC
CTCTAAGGCTTTCTCTACACTTTCAGCTCATATCATTGTGGTAATTTTAT
TCTTTTTTCCAATTTTCTTTTTCTATGCATGGCCATTTAACACATCATAT
CTTGACAAATTTCTAGCTATCTTTGATGTAGTTTTGACTCCCTTTCTGAA
TCCACTCATCTATACACTAAGAAATAAAGAGATGAAGCTGGCAATGAGAA
AAGTGTATAGCCAGCTAGTGAGATTCAGGAAAATATCT
>Modo-OR4F46P|Location= scaffold_15134:5271648-5272577|Strand= +|Fam= 4|Subfam= F|Pseudo = yes
ATGGATGTAAGAAATCAGTCTATAGTTTCTGAATTTGTGTTGATGAGGAT
TCACCAATTTTTGGGTGATACGACTCTTTCTCTTTGTGTTCTCCTCTGTG
TTGTTTTTGGCAATTATACTGGGAAACAGCTTGATTGTGCTCATGGTGGC
CTTTGACTCTCACTTACAATCCCCCATGTACTTCTTCCTGGCCCAACTCT
CTTTCATTGATATGATTGATTCCTGCATGGTGACGCCCAAGATGCTTGCT
GACATTTTTAGGAAGCATAAACTCATTTCCTTTGGAGGCTGTGTTTCTCA
GATCTTCTTTATTCATGCTGTTGGGGCTACTGAAATGGTGCTTCTCCTAG
CCATGGCTTTTGACCGCTATATTTGCAATATGTAAGCCCCTCCATTACCT
GACTATTATGAACCTAAGACTGTGCATATCTATTGTGGTCACTTCCTGGA
TGATTGGAATTTCCACACTCCTTCATCCAACTGGCTTTTGTGATAAAGTT
GCCCTTCTGTGGCCCGAACAAAATAGACAGCTTTTACTGTGATCTTCCTC
GCTTCATTAGACTTGCCTGCACAGACACTTACAAACTGCAGTTTGTGGTT
ACTGCCAATAGTGGATTCATCTCTCTGGGAGCCTTTTTCATTTTGATCAT
TTCCTACATTGTTATCCTGATCAGTGTCCGGCAGCACTCTTCTGGGGGTT
CAGCAAAGGCCCTCTCCACACTGTCAGCTCACATTGCAGTGGTGATTTTG
TTCTTTGGTCCATGTATCTTTAAGTATGTGTGGCCATTTCCTACATGGCC
AGTAGACAAATACCTTGCCCTTTTTGACTCAATTATAACTCCTTTTCTGA
ATCCCATCATCTACACCTTAAGGAATAAAGACATGAAGGTGGTCATGAAG
AAGGTATGGAATCTCATGAGATTAAGGCTT
>Modo-OR4F47|Location= scaffold_13172:56506-57441|Strand= +|Fam= 4|Subfam= F|Pseudo = no
ATGGATGGATCAAATGAGTCTGTGGTGTATGAGTTTGTTTTGTTGGGACT
CGCAAGTTCTCAGGAGATTCAAGTTCTTCTGTTTCTGTTCTTTTCAGTAT
TTTATGTGGCAAGCATGCTGGGAAACCTCCTCATTGTACTGACAGTCGTC
TCAGATGCTAGATTACACTCACCCATGTACTTTCTGTTGGCTAACCTTTC
TTTCATTGACACCTGTGTTTGCAGTATTGCAACCCCTAAGATGATTTCTG
ATCTTTTCAGGAAGCGCAAAGTCATCTCTTGGAATGGCTGCATTACTCAG
ATGTTCTTTATTCATACTGTTGGGGGTACTGAGATGGTGCTTCTCATAGT
TATGGCCTTTGATCGATTCATTGCAATATGTAAACCTCTTCACTACCTGA
CCATTATGAGACTGAGAAGGTGCATTTTGCTTTTGATGGTGTCTTGGGTT
ATTGGCTTTATACATTCTATGCTGCAGTTGGCTTTCGTTGTAAATTTACC
TTTTTGTGGTCCTAACAAAGTGGATAGTTTTTATTGTGATTTTCCTAGGT
TCATCAAACTTGCCTGCATGGATACCTACAGACTGGAGTTCTTGGTCACT
GCTAACAGTGGCTTCATCTCCATAGGCACTTTCTTCATTTTGATTATCTC
CTACATCTTCATCTTGGTCACTGTTCGTAAACATTCTTCAGGTGGTTCAT
CCAAGGCCCTTTCTACCCTGTCAGCTCACATCACGGTTGTGATCTTTTTC
TTTGGTCCATGCATCATTGTCTATGTATGGCCATTCCCCACATTACCAAT
AGATAAGTTTCTTGCCATATTTGATGCACTTATAACCCCTTTTATGAATC
CTGTCATCTATACATTCAGGAATAAAGAAATGAAAGTGGCAATGAAGAAG
CTGTTCAGTAATATCATAAGTTTCAAGAAAAAAATT
>Modo-OR4F25|Location= scaffold_11704:19063-19995|Strand= +|Fam= 4|Subfam= F|Pseudo = no
ATGGATGGAGTCAATCGTTCTGTGGTTTATGAGTTTGTATTAATGGGACT
CACCAATTCTTGGGGCCTGCAACTTTTTCTCTTTCTCTTCTCTTCTATAT
TCTATACAGCAAGCATGCTAGGGAACTTCCTCATTGTGCTTACAGTGATC
TCTGAGCCTCGCCTACACTCCCCCATGTACTTTCTGCTGGCCAATCTCTC
TTTCATTGATATGATTGATTCCTGCATTGTGACCCCCAAAATGATTTGTG
ATCTTTTCAAGAAGCACAAGTCAATCTCCTTTGGAGGCTGTGTTTCTCAG
ATCTTCTTTATTCATTGCATTGGTGGTGTAGAGATGGTGCTCCTCATAGC
TATGGCTTTTGACCGTTATATAGCAATATGTAAGCCTCTCCACTACTTGA
CCATTATGAACTTGAGAATATGCATTGGTATTCTGATATCTGGCTGGATC
ATTGGCCTCACCCATTCATTGATTCAGTTAGGCTTTGTGATACAGCTACC
CTTCTGTGGCCCCAACAAAGTAGATAGTTTTTATTGTGATCTTCCTCGGT
TTATAAAACTTGCCTGTACAGATACCTATAAGCTACAGTTCTTGGTTACT
GCTAACAGTGGATTCATCTCTCTGGGTGCCTTCTTCATTTTGATCATCTC
CTATGTCATCATTCTGGCCACTGTCCGACAGCACTCTTCCAGTGGTGGGT
CATCCAAGGCTCTGTCAACACTATCAGCTCATATCACTGTAGTGATCTTA
TTCTTTGGTCCATGCATCTTTGTCTATGTGTGGCCATTCCCCACGTTGCC
ACTGGACAAATTTCTTGCCATATTTGACTCAGTGATTACTCCTTTTTTGA
ATCCAACCATCTACACATTTAGAAACAAGGAGATGAAAGTGGCAATGAAA
AGACTGTGGAGTCAGCTCTTGAAGTCCCAGACT
>Modo-OR4F48P|Location= scaffold_14083:18085-19024|Strand= +|Fam= 4|Subfam= F|Pseudo = yes
ATGGATGTAAGAAATCAGTCTATAGTTTCTGAATTTGTGTTGATGGGATT
CACCAATTTTTGGGCGATGCAACTCTTTCTCTTTGTGTTCTCCTCTGTGT
TGTTTTTGGCAATTATACTGGGAAACAGCTTGATTGTACTTATGGTGGCC
TTTGACTCTCACTTACAATCCCCCATGTACTTCTTCCTGGCCCAACTCTC
TTTCATTGATATGATTGATTCCTGCATGGTGACGCCCAAGATGCTTGCTC
GACATTTTTAGGAAGCATAAACTCATTTCCTTTGGAGGCTGTGTTTCTCA
GATCTTCTTTATTCATGCTGTTGGGGCTACTGAAATGGTGCTTCTCCTAG
CCATGGCTTTTGACCGCTATATTGCAATATGTAAGCCCCTCCATTACCTG
ACTATTATGAACCTAAGAGTGTGCATATCTATTGTGGTCACATCCTGGAC
GATTGGAATTTCCCACTCCTTCATCCAACTGGCTTTTGTGATAAAGTTGC
CCTTCTGTGGCCCTAACAAAATAGACAGCTTTTACTGTGATCTTCCACGC
TTCATTAGACTTGCCTGCACAGACACTTACAAACTGCAGTTCATGGTTAC
TGCCAATAGTGGATTCATCTCTCTGGGAGCCTTTTTCATTTTGATTATTT
CCTACTTTGTCATCCTGATCAGTGTCAGGCAGCACTCTTCTGGGGGTTCA
GCAAAGGCCCTCTCCACACTGTCAGCTCACATTGCAGTGGTGATTTTGTT
CTTTGGTCCATGTATCTTTGACTATGTGTGGCCATTTCCCACATGGCCAG
TAGACAAATACCTTGCCCTTTTTGACTCAATTATAACTCCTTTTCTGAAT
CCCATCATCTACACATTAAGGAATAATGAGATGAAAGTGGCCATGAAGAA
AGTTTGTAATCTCATGAGATTAAGGTTTATGAGACTAACA
>Modo-OR4G9|Location= scaffold_11704:164537-165472|Strand= +|Fam= 4|Subfam= G|Pseudo = no
ATGGATGGGGCCAATGATTCTGTGGTGACTGAATTTGTATTGGTGGGGCT
TTCTGTTTCTTGGGAGATGAATATTTTCCTGTTTTTTTTCTTCTCCTTAT
TTTTTGTGGGAATTGTGTTGGGAAATCTATTTATTGTGTTTACTGTGATT
TTTGATCCCCATCTACACTCTCCCATGTATTTCCTACTGGCCAACCTCTC
CCTTCTTGATCTGGGCTTATCTGCCACCACAGTACCCAGGATGATAGCTG
ATGTTTTGAGTAAGTACAGAATCATCTCATTCCCAAGTTGTATGACACAG
ATATTCTTTATTCATGTTATGGGAGGGACTGAAATGGTTCTTCTTATAGC
CATGGCCTTTGACAGATACACAGCAATCTGCAAGCCTCTCCATTATCTGA
CTATTATGAGTCCAAAAACATGTGTTTGCTTTGTAGTGGCTGCCTGGGTC
ATTGAGGTAATCCACGCTGTGTCTCAGTTTATCTTTGTTATAAACCTGCC
TTTTTGTGGCCCTAACAAGGTTGATAGTTTTTATTGTGATTTTCCTCGGG
TCACAAAACTTGCCTGTGCAGATACCCATACTGTGGATTATGTGGTCACT
GCTAATAGTGGGCTCATATCCATGGGCACCTTCTTCCTGTTGATTATATC
CTATATTTTTATCCTGATCACCGTCAGCCATCATTCTTCAGCTGGCCTGT
CCAAGGCTTTTTCCACACTGTCAGCTCATATTACAGTGGTATTCTTGTTC
TTTACACCATGCTTTTTTGTCTATGTATGGCCATTCCCCACATTGTCATT
AGACAAATTTTTGATCATTCTTGACTTTGTTGTCACCCCTGTCTTGAATC
CTGCCATCTATACATTTAGAAATAAGGATATGAAAGTGGCAATGAAGAGA
ATGAGTAGGATGATTATAGGTTCTAAGGAATCTTCT
>Modo-OR4G7|Location= scaffold_11704:197394-198332|Strand= +|Fam= 4|Subfam= G|Pseudo = no
ATGGATGGAGTAAATAATTCTGTGGTAAATGAGTTTGTCCTTTTGGGTCT
CTCTGCTTCTTGGGAGATGAAGATTCTACTCTTTTTTTTCTTCTCTGTGT
TTTTTGTGGGAATCATGTTTGGAAACCTCTTCATTGTATTCACTGTGATT
TTTGACCCTCATTTACACTCCCCCATGTATTTCTTGTTGGCCAATCTTTC
TCTCATTGACCTGGGTCTGTCTGCTACCACAGTACCAAGGATGATAGTGG
ACCTTTTCAGTGAATGTAATATAGTCATCTCCTTCCCAGGTTGCATGACA
CAGATGTTCTTTATCCATGTCATGGGAGGAACTGAGATGGTTCTGCTCAT
AGTCATGGCATATGACAGATATACAGCAATTTGTAAGCCTCTCCACTATT
TGACAATTATGAATCCAAAAATGTGTATTTGCTTTGTAGTGACTGCCTGG
ATAGTTGGAGTGATCCATGCGATCTCTCAGTTTGTTTTTGTTATAAATTT
GCCTTTCTGTGGTCCAAATAAAGTGGAGAGCTTTTATTGTGACTTTCCTC
GGGTCATAAAACTTGCGTGCATAGACACCTATAGCCTGGAGTTTGTGGTT
ATAGCCAATAGTGGTTTTATCTCCATTGGGACTTTTTTCCTATTGATTAT
CTCCTACATTTTCATCCTGGCCTCTGTTCGACAACATTCTGTCGGTGATT
TGTCCAAAGCCTTCTTTACTTTGTCAGCTCACATCACTGTGGTGATTTTA
TTTTTTGGTCCATGCATGTTTCTTTATGTGTGGCCATTTCCTACATTGTC
ACTTGATAAATTCTTTGCTATTGTTGACTTTGTTGTCACCCCTGTCTTGA
ATCCTGCTATCTATACATTAAGGAACAAGGATATGAAGATGGCAATGAGG
AGACTGAGCAGCCAGATTGTGAGTTCTAGGGAGACTTTG
>Modo-OR4G12|Location= scaffold_11704:100514-101473|Strand= +|Fam= 4|Subfam= G|Pseudo = no
ATGACTGTGATGCCAACTGTATCAATGGATGGAGCAAATGACTCTGTGGT
AACTGAATTTGTGCTGCTGGGACTGTCTGCTTCTTGGGAGATGAAGGTTC
TTCTCTTCTTGTTTTTCTTTTCTTTCTATGTAGGAGTTGTGTTGGGAAAC
CTCTTCATTGTATTCACTGTGGTTTGTGACTCTCACCTACACTCTCCCAT
GTACTTCTTGCTAGCCAACCTCTCCCTCATTGATCTGGGTCTATCTTCCA
CTACAGCCCCAAGGATGATCACTGACATTTTCAGTGAACATAAGGTCATT
TCCTTCCCAGGGTGCATGATACAAATGTTCTTTGTCCATGTTATGGGAGG
AACTGAGATGGTCCTACTCATAGCCATGGCTTATGATAGATACACAGCCA
TCTGCAAGCCTCTCCATTACTTGACCATAATGAACCACAAAACATGTATT
TCTTTTGTAGTGGTTGCCTGGGTGATTGGGGTGATTCATGCTGTGTCTCA
GTTTGTTTGTATTGTAAACTTGCCCTTCTGTGGCCCTAACAAGGTTGACA
GTTTTTACTGTGACTTTCCTCGAGTTGCAGAGCTTGCCTGCACAGATACA
GACTGGGTAGAGGATGTGGTCACTGCTAACAGTGGGCTTATCTCAATGGG
CACCTTCTTCCTCCTAATCATCTCCTACATTTTTATCCTTGTCACTGTCA
GACACCACTCTTCTGCTGGTTTGTCCAAGGCTTTCTCCACACTATCAGCT
CACATTACTGTAGTGTTTTTGTTCTTTGGTCCTTGTTTCTTTATGTATGT
TTGGGAATTCCCCACTTTGTCATTAGATAAATTTTTGGCCATTCTTGATT
TTGTTGTTACCCCACTCCTGAATCCTGCCATATACACATTTAGGAACAAG
GATATGAAGGTAGCAATGAAAAGACTGAGCAGAAAAATTGTGAGTTCCAA
GGATTCATCA
>Modo-OR4G11|Location= scaffold_11704:57114-58040|Strand= +|Fam= 4|Subfam= G|Pseudo = no
ATGGAGGGAGCAAACAACTCTGTGGTCTCTGAGTTTGTGTTGCTGGGAAT
GTCTACTTCTTGGGAGATGAAGATTCTCCTCTTTTTGTTTTTCTTTTCAT
TTTATGTAGGCATTATGCTGGGAAACTTCTTCATTGTGTTCACTGTGATT
TTTGATTCTCATCTTCACTCCCCTATGTACTTTCTATTAGCCAACCTCTC
ACTCATCGACCTTGGTCTGTCCTCTACTACAGTCCCAAGGATGATCATTG
ATATTTTTAGTGAACACAGAGTTATCTCCTTCCCAGGTTGCATGGTACAG
ATATTCTTTATCCATGTCATGGGAGGAACTGAGATGGTCCTGCTCATAGC
CATGGCCTATGACAGATACACAGCCATATGTAAGCCTTTTCACTACCTGA
CTATTATGAACTACAAAACATGCACTTGCTTTGTAGTGGCTGCCTGGGTG
ATTGGGGTGATCCATGCTGTGTCTCAATTTGTTTTTGTTGTAAATTTGCC
CTTCTGTGGCCCTAATAAGGTTGACAGTTTTTATTGTGACATCCCTAAAG
TTGCAATACTTGCATGCACAGATACCTATTGGTTAGAGTATGTAGTCACT
GCTAACAGTGGGCTTATCTCCATGGGCACCTTCTTTCTCCTAATCCTCTC
TTACATTTTCATTCTGGTTACTGTCAGGCATCACTCTTCAGCTGGTTTGT
CCAAGGCTTTCTCCACACTCTCAGCTCATATCACTGTGGTGTTCTTATTT
TTTGTTCCCTGCTTCTTTGTCTATGTGTGGCAAGTTCCCACTCTGTCGCT
GGATAAATTTTTGCTCATTCTAGTTTTTCTTGTCACTCCACTATTGAATC
CTGCCATATATACACTGAGGAACAAGGATATGAAGTTGGCCATGAAAAGA
CTGACAGAGAAGATTGTGAGATCTAGA
>Modo-OR4G14|Location= scaffold_11704:85941-86876|Strand= +|Fam= 4|Subfam= G|Pseudo = no
ATGGATGGGGAAAATCACTCTGTGGTAACGGAATTTGTGATGCTGGAACT
GTCTGCTTCTTGGGAGATGAATATTCTCCTTTTCTTGTTTTTCTTTTCAT
TCTATGTGGGAATTGTGCTGGGAAACCTCTTCATTGTGTTCACTGTGACT
TTTGACAACAATCTACACTCCCCCATGTACTTCTTGCTGGCCAACCTATC
CCTCACTGACTTTGGTCTATCTACTACAACAGTCCCGAGGATGATCATCG
ACATTTTCAGTGAACATAAGGTCATCTCTTTCCTGGAGTGCATGATACAG
ATGTTTTTTATTCATGTCATGGGAGGAACTGAGTTGGTGCTATTAATAGC
CATGGCCTATGATAGATACACAGCTATTTGTAAGCCTCTACATTACCTGA
TTATTATGAACCGCAAAGCATGCATTCGGTTTGCAGTTGTTGCCTGGGTG
ATTGGCATACTCCATTCCATTTCTCAGTTTGTTTTTGTTATAGATTTGCC
CTTCTGTGGCCCTAACAAGCTTGAAAGCTTTTACTGTGATTTCCCCCAGG
TTGCAAAACTTGCATGTAGAGATACTTCCAGGGTGGTATTTACGATGACT
TTAAACAATGGACTTGTCACCATGGGCACATTCTTCCTCCTTATCATCTC
CTATATCATTATTCTAATCACTGTCAGACATCACTCTTCAGTTGGTTTGT
CCAAGGCTTTTTCCACTCTCTCAGCTCACATATCTGTAGTGTTCTTGTTT
TTTGCTCCATGTTTCTTTGTTTATGTGTGGCAAGTTCCCACATTGTCCTT
GGATAAATTTTTGCTTATTTTTATCTTTCTTATAACACCCCTCCTGAATC
CTGCCATATATACATTAAGGAACAAAGACATGAAGATGGCAGTGAAAAGA
CTTATTAATAAGATAGCTGGTTCTAGAGAATTATCA
>Modo-OR4G15P|Location= scaffold_11704:143066-144002|Strand= +|Fam= 4|Subfam= G|Pseudo = yes
ATGAATGGAGCAAATGACACTGTGGTAACTGAATTTGTGCTGCTGGGACT
GTCTGCTTCTTGGGGAATGAAGGTTCTTCTCTTCTTGTTTTTCTTTTCAT
TTTATGTGGGCATTGTGTTGGGAAACCTCTTCATTGTGTTCACTGTGGTC
TGTGACCCTCACCTACACTCTCCCATGTACTTCTTGCTAGCCAACCTCTC
CCTCATTGATCTGGGTCTATCTTCCACTACAGCCCCAAGGATGATCACTG
ACATTTTCAGTGAACATAAGGTCATTTCCTTCCCAGGGTGCATGATACAA
ATGTTCTTTGTCCATGTTATGGGAGGAACTGAGATGGTCCTACTCATAGC
CATGGCTTATGATAGATACACAGCCATCTGCAAGCCTCTCCATTACTTGA
CCATAATGAACCACAAAACATGTATTTCTTTTGTAGTGGTTGCCTGGGTG
ATTGGGGTGATTCATGCTGTGTCTCAGTTTGTTTGTATTGTAAACTTGCC
CTTCTGTGGCCCTAACAAGGTTGACAGTTTTTACTGTGACTTTCCTCGAG
TTGCAGAGCTTGCCTGCACAGATACAGACTGGGTAGAGAGATGTGGTCAC
TGCTAACAGTGGGCTTATCTCAATGGGCACCTTCTTCCTCCTAATCATCT
CCTACATTTTTATCCTTGTCAGTGTCAGACACCACTCTTCTGCTGGTTTG
TCCAAGGCTTTCTCCACACTATCAGCTCACATTACTGTAGTGTTTTTGTT
CTTTGCTCCATGTTTCTTTGTGTATGTTTGGGAATTCCCCACTTTGTCAT
TAGATAAATTTTTGGCCATTCTTGATTTTGTTGTTACCCCACTCCTGAAT
CCTGCCATATACACATTTAGGAACAAGGACATGAAGGTGGCAATGAAAAG
ACTGAGTAGGAAAGTTTTGAGTTCTAAGGAGACATCA
>Modo-OR4G13P|Location= scaffold_11704:73861-74593|Strand= +|Fam= 4|Subfam= G|Pseudo = yes
atttagatTGAAATCTACTAATTCTTGTTGGTCAACCTATCTCTTACTGA
CTGTGGTTTATCCTCTACAATAGTTTCAAGGATGGTCATTGACATTTTTA
GGAAATATAAGGTAATTTCCTTCCCACAGTGCATGATACAGATTTTTTAA
ATCGTGAAGCTTGGAATACCTGTACTTTTTGTATGGGCCATCAGTAAGCC
TCTCCACTAATTGATTATTATGAACTATGAAAGATGCATTCATTTTGCAG
TTATTGCCAGGAGAGTTGGCACTTTCTATTCTCTGTCTTGGTTTGTTTTT
ATTATAGATTTGCCCTTCTGTAGCCCTAACAAACTTGAAAATTTTACTGT
GAATCTCCCCAGGTTGCAAAACTTTCCTAAAGTGATACCTTCAGTGTGGT
ATGTGGAGTCACTTTAAATAGCAGTTTTGTCATCATGGGCACCTTCTTCC
TCCATATTATCTCCACATCATTATTCTAGTCACTGACAGACATTGCTCTA
TAGTTGGTTTGTCCAAGGCTTTCTCTACACTTTCAGTTCACCTGTCTGTG
ATATTCTTGTTTTTTTGCTCCATTTTTCTCTGATTATATGTGGCAAGGTT
TTTGaataaaattttgattatttttatttttcttataatGCCAGTCTTTA
ATCCTATCATATATACAATGAGGAACAAGGACATGAAGATGGCAGTGAAA
TGATTAACCAAGAAGATTGTTGGTCTCATAGAG
>Modo-OR4H14|Location= scaffold_19262:7384762-7385694|Strand= +|Fam= 4|Subfam= H|Pseudo = no
ATGGAAGTAGCCAACAACATCACTGAGTTTTTATTCCTAGGGCTGTCCCA
GGATCCCAAGTTGCAGCTGATGTTCTTCTTCCTGTTCCTCCTCTTCTATA
CTGTGATTATAGTGGGGAACCTACTGATCCTATTCACAGTATGCTTTGAG
TCTAAGCTCCATAGTCCCATGTATTTTTTCTTAAGTAACCTCTCCTTTGT
GGACATTGCCTACTCCTCAGCCACAGCCCCTAAGATGATTGCAGACTTCA
TCTCAGAGGACAAGACCATCTCATATTGGGGCTGTGTTACACAAATGTTT
ACTTTCCACTTCTTTGGATGTGCTGAGATTTTTGTTCTGACAGTAATGGC
ATTTGACCGCTATGCTGCCATCTGCCAGCCGCTACGCTATAGCACCATCA
TGAGTGCCAACACTTGTGCTATGCTAGCCTTCTTGTCTTGGGCAGGTGCC
CTGGGACACTCATTTGTGCAGACCCTTCTGACTTTCCAGCTTCCCTACTG
TAGTGCTCGAGTCATTGACCATTATTTCTGCGATGTTCATCCTGTCCTCA
AACTTGCCTGTGCAGATACTTCCTTAGTGAACCTGTTAGTAGTCGCCAAT
AGTGGTCTCATCTCCTTGGGTTGCTTCCTCATTTTACTAGCCTCTTATAT
AGTTATCCTACTGAGCCTCCGGAAGCGCTCTTCAGAGAGCCGTAAAAAGG
CTCTCTCCACCTGTGGCTCTCACTTGACAGTGGTGACCTTCTTTTTTGTC
CCATGTATCTTTATCTACCTTCGTCCATCTACTACCTTCCCACTAGACAA
GGCAGTCTCTGTGTTCTATACCACTATCACTCCAATGCTAAATCCCCTCA
TCTACACTCTGAGGAATGAGGATGTAAAGAATGCTGTGAAACACTTTTGG
AGGCATAGGGTTTTGGGGGAAGAAAAGAAAGGT
>Modo-OR4K29|Location= scaffold_11704:309532-310467|Strand= +|Fam= 4|Subfam= K|Pseudo = no
ATGGATGAAGCAAATAATTCTGTGGTCTCAGAATTTGTCCTGTTGGGTCT
TTGCAATTCACGGCAACTCCAGATCTTCTTGTTTTTATTGTTTTCCGTTC
TTTACTTGACCATCATTTTAGGCAACATCCTCATTATTCTCTCGGTTATT
AATGATCCTAATCTCCACTCTCCTATGTATTTTTTATTGGCCAATCTCTC
TTTTATTGATTTGTGGCTTTCTTCAGTCACAACACCAAAGATGATTATAG
ATTTTCTTAGAGAAAGCAAAACCATCTCCTTTGGTGGCTGCCTGTGCCAG
ATCTTCTTTGGGCATTTTGTTGGAGGGGGTGAGATGGTGCTGCTTGTAGC
CATGGCGTATGACCGCTATGTGGCCATATGCAAGCCACTCTACTATACAA
CTATCATGAATCAAAAAAGATGCATTGGGCTTGTGGTAATTTCATGGGCT
GTTGGGTTTGTGCATTCAGTGAGTCAATTGGCTATCATCATAGATCTGAC
TTTCTGTGGCTCTAAAAAGATGGACAGCTTTTTTTGTGACCTCCCATTGG
TGATTGAACTTGCATGTATGGATGCTCATGTCCTACGACTAATAGTAAAT
ATTGATAGTGGAATCCTTGCCTTGATTTGTTTTTTTCTCTTGCTGATTTC
CTATGCCCATATCCTACTAACTGTCTGTCATCACTCCATGGATGGATCAA
CCAAGGCATTATCCACCTGTACTGCTCACATTATGGTTATAGTGATATTC
TTTGGACCCTGCATCTTCATCTATCTGTGGCCACTCAAAATTGCCTCAGT
GGATAAGTTTCTTGCAGTGTTTTATACAGTCTTTACACCTCTATTGAACC
CTGCCATATATACCCTGAGAAACAAAGAGATGAAGGTTGCTTTGAAGAAA
TGGGGAAGTCAGTATGTAAACTTTAAGAGGAATTCT
>Modo-OR4K15P|Location= scaffold_11704:637101-638060|Strand= -|Fam= 4|Subfam= K|Pseudo = yes
ATGAATGGGACAAATCACTCTCGAGTTTCTGAGTTCATCTTGTTGGGACT
CTCCGATTCCCCAGAACTCCAACCTCTCTTCTTTGTTGTGTTCTCAGTCT
CTCTCTACGTTGCTATCGTGATGGGAAACTTCCTCATCATCCTCACTGTG
ACTTCAGACCCACGTCTTCATTCTCCTATGTATTTTTTACTTCGCAAACC
TCTCCTTTATGGATATCTGTGTGGCTTCTTTTGCAACCCCTAAGATGATT
GCGGACTTTCTTGTTGAGCAGAAGACTATCTCCTTTGAGGCTTGTCTGGC
TCAGATTTTCTTTGTACACCTTTTCGCGGGTAGCGAAATGGTACTTCTTG
TGTCTATGGCCTATGATCGCCAAGTTGCCATATGCAAACCTCTCCACTAC
ATGACCATCATGAGTCGGCGTGTCTGCATCATTCTGGTCATCATCTCCTG
GTGTGTTGGCTTCATACACACAACCAGCCAGCTGGCATTTACAGTCAACT
TGCCCTTCTGTGGTCCCAACAAGGTTGACAGCTTTTTCTGTGACCTCCCT
CTGGTGACCAAACTTAGCTTGTCTAGACACCTATGTTGTCAGCTTACTAA
TTGTTGCAGACAGTGGCTTCCTCTCCCTGAGCTCCTTTCTCCTCCTGGTT
ATTTCATATACAGTCATCCTCATCACAGTACGAAGTCGTTCCTCAGCCAG
TATGGCAAAGGCACGCTACTACACTGACTGCCCATATCACCGTAGTCACC
CTGTTCTTTGGGCCATGCATCTTTATCTATGTGTGGCCCTTCAGTAGCTA
CTCAGTAGACAAAGTCCTTGCAGTATTTTATACCATCTTCACTCCCATAT
TAAACCCAGCAATTTATACCCTGCGGAACAAAGAGGTGAAGGCGGCTATG
TCTAAACTAAAAAGCCGATACTTAAACACCAACAAAGTATCTGTTGTAAT
AAGAAGTGTC
>Modo-OR4K16|Location= scaffold_11704:658003-658938|Strand= -|Fam= 4|Subfam= K|Pseudo = no
ATGGAGTGGAGCAACAAATCAGTGGTGACTGAATTCATTCTGTTGGGATT
GTCTAGTTCTTGGGGACTCCAGCTTTCCCTTTTCTTTGTCTTTTCTTTAT
TTTATGGTGCTGCTGTGCTGGGAAATTTGCTTATAATTCTCACAGTCATT
ACAGACTCCCGCCTGCACTCCCCCATGTACTTCCTCCTTAGCAACCTCTC
CTTCATTGATGTGTGTCAGGCCACCTTTGCCACCCCTAAAATGATTGCTG
ATTTCCTCAATGAGCACAAGACCATAACCTTTGAGGGTTGCATGTCCCAA
ATCTTCTTTTTGCATGTCTTTGGAGGCAGTGAAATGGTGCTTCTTGTTGC
CATGGCATATGACAGATATATTGCTATATGCAAACCCCTTCACTATATGA
CCATCATGAGTCGGCGTGTGTGCACAGTTTTGGTGTCAGTCTCATGGGCT
ATTGGCATCTTGCACTCAGCAAGCCACTTGGTTTTCACAGTGAACTTGCC
TTTCTGTGGGCCCAACAAGGTGGATAATTTCTTTTGTGACCTACCTCTAG
TGATTAAGCTTGCCTGTTTAGATACCTACTTTCTGGAAATCTTGGTGCTT
ACTAATAGTGGGCTCTTATCCCTCATCTGCTTCATCCTTTTATTAATTTC
TTATACAATCATCCTTGTCACTGTCCGAAGCCGCTCCTCTACAGGGACTT
CAAAAGCACTTTCTACCCTGTCTGCCCATGTTACTGTTGTGGTGCTTTTC
TTTGGACCATTAATCTTCATTTATATTTGGCCTTTTGACAGTTTCCCTAT
TGACAAGTTTATCTCTGTGTTTTTCACTGTCTTCACTCCATTCTTGAACC
CTATTATCTATACTCTGCGAAATGAAGAGGTAAAGGCAGCTATGAGGAAG
CTACGAAGTCGGCATATAGGATCCAAGCAGATCTCC
>Modo-OR4K1|Location= scaffold_11704:680659-681588|Strand= -|Fam= 4|Subfam= K|Pseudo = no
ATGGCTGGAGGAAATCAATCAGTGGTGTCAGAGTTTGTGTTGCTGGGCCT
CTCCAATTCTCGGGAACTTCAGTTTTTCTTCTTTGTGATCTTCACCATAG
TCTATGTGGCATCTGTACTGGGAAACATTATAATCATCCTGACCATTGTC
TCTGATTCCCATTTGAACTCACCTATGTACTTCCTGCTCAGCAACCTCTC
TTTCATTGACATATGTCAGTCCAACTTTGCCACACCCAAAATGATTGCTG
ATTTTCTTGTGGAAAAAAAGGTCATCTCCTTTGAGGGATGCATGGCCCAG
ATATTCCTTCTTCATAGTTTTGTGGGAAGTGAGATGATGTTGTTGGTAGC
AATGGCCTATGACAGATTTATAGCTATATGTAAACCTCTGCACTATAGTA
CTATCATGAATCGGAGACTTTGCATAATTTTTGTGGCTATATCTTGGGCT
GTGGGGATTCTTCACTCTGTAAGCCACTTGGCCTTTACAATAGATCTGCC
ATTTTGTGGACCAAATGAAGTAGATAGTTTTTTTTGTGACCTCCCCCTGG
TGATCGAGTTGGCCTGCATGAATACTTATGAAATGGAAATTATGACATTA
ACCAACAGTGGCCTGATCTCTTTGAGCTGTTTTCTAGCCTTAATTATTTC
TTATACTGTTATATTAGTCATTGTCCGGCGCCGTTCCTCAAGTGGATCAT
CGAAGGCTCTCTCAACCTTAACAGCTCATGTCACAGTTGTAATACTTTTC
TTTGGGCCATGCATCTACTTTTATATATGGCCCTTTAGCAGACTCTCTAT
AGATAAATTTCTTTCTGTCTTTTATACTGTTTGTACCCCTCTCTTGAACC
CTATCATATACTCTTTTAGGAATGAAGATGTCAAATCTGCCATGAGGAAA
TTAAAGAACCGGTATCTCAACTCGTGGAAA
>Modo-OR4K22|Location= scaffold_11704:691286-692254|Strand= -|Fam= 4|Subfam= K|Pseudo = no
ATGGAGGGAGCTAATTCTACTGTGGTTTCTGAATTTGTGTTGCTGGGGCT
CTCCAGTTCTCAAGAGCTTCAGCTTTTCTTTTTCATCTTCTTCTCCTTGT
TGTATGGGCTGATTATCCTGGGCAACCTTCTAATCATCATTACAGTGACC
TTTGATGCTCACCTGCACTCGCCCATGTACTTCCTGCTTGGAAATCTGTC
TTTTGTTGATATCTGTCAGTCATCTTTTGCTACTCCGAAGATGATTGCAG
ATTTTCTGAATGAACACAAGACCATATCCTTCAATGGCTGCATAGCCCAG
ATTTTCTTTATTCACCTTTTCACTGGTGGTGAGATGGTGCTGCTGGTCTC
CATGGCTTATGATAGGTACGTGGCCATCTGCAAACCTCTACACTATGTGA
CCATCATGAACCAGAACGTCTGCATTGCTTTAGTGTTAATCTCTTGGGCT
GTTGGTTTTGTGCATACCATGAGCCAATTGTCATTCACTGTGAATTTGCC
TTTTTGTGGCCCCAATGTGGTAGATAGCTTTTTTTGTGACCTTCCTAGAG
TGACCAAGCTTGCCTGCCTTGACTCCTATACAATAGAAATATTAATTGTT
GTCAATAGTGGGATTCTCTCCTTAAGCACTTTCTTCCTTTTATTGATTTC
ATATATAGTCATTCTGCTTACTGTCAGGTATAAGTCTTCTGCTGCAATGG
CTAAGGCACTTTCCACCCTGAGTGCTCACATCATGGTTGTGATCTTGTTT
TTCGGGCCCTGCATCTTTATCTATGTGTGGCCTTTCACCACCTACCCAGT
GGATAAAGTCCTCGCCATATTTTACACCATTTTCACCCCTATCTTGAATC
CCATTATTTACACATTAAGGAACAAAGACATGAAGGCTGCCATGAGGAAA
CTTATGACTCGAAACTTGAAGCCCAAGAAGATTTCTGAGATGTCCCTCAT
GATGAGATCCTCACTTTAT
>Modo-OR4K30|Location= scaffold_11704:700503-701468|Strand= -|Fam= 4|Subfam= K|Pseudo = no
ATGGACAAATCAAATTATTCAGGAGTAACTGAATTTATATTGTTGGGGCT
TTCTGGGTCCACAGAGCTCCAAATTTTCTACTTTCTTTTTTTTACCATGT
TCTATGTGGCTATTTTACTGGGTAATTTCTTCATTGTTCTCACAGTGATC
TCTGAACCCGTCCTGCACACTCCCATGTACTTCCTGCTAAGTAACCTATC
CTTTATTGATGTGTGCCTATCCACTTTTGCCACACCCAAAATGATTACAG
ACTTCCTTTTGGAACACAAGAGCATCTCCTTCAATGGTTGCATGACACAG
ATATTCTTTCTCCATGTCTTTGCTGGTGGTGAAATGCTGCTTCTTGTAGC
CATGGCCTATGACAGATATGTGGCTATCTGCAAACCTCTACATTATGCAA
CCATTATGAGTTTGCACAAGTGTGCAGGATTAGTTGTGGCCTCATGGGTC
ATTGGACTCCTGCATTCCTTGAGCCAGTTGGCCTTCACTGTGAACCTGCC
CTTCTGTGGTCCCAATGAAGTAGATAGTTTTTTCTGTGATCTTCCCCTGG
TCATCAAACTTGCCTGTGTGGACACATACATCCTAGAGGTAATGATGCTC
TCTGACAGCGGACTGATGGCCATGGTCTCCTTTATACTGCTGCTGATTTC
CTATACAGTCATCTTGGTCACCATGAAGTATCGCTCTTCAGCTAGCATGG
CGAAGGCTCGTGCCACTTTAACGGCTCATATCACTGTGGTAACATTGTTC
TTTGGACCCTGCATCTTCATCTATGCTTGGCCATTCAGCAACTTTCCAGT
GGATAAAGTCCTTTCTGTATTTTACACTGTCTTCACCCCTCTCTTAAACC
CCATTATCTATACCTTGAGAAACAAAGAGATGAAATCAGCAATGCAGAAA
CTGAGAGGTCAGCTCCTGAATTCCAGAGGGCTTTCACAGTTCTTGGCAAG
GAGAGCCCTTCATAAC
>Modo-OR4K6|Location= scaffold_11704:793742-794701|Strand= -|Fam= 4|Subfam= K|Pseudo = no
ATGGAAGCTGCCAATTACTCTGGGGTGTCTGAATTTGTGTTGCTGGGACT
AACTGATTCTCCTGAGCTTCAGGCTTTCTTCTTTGTGGTATTTTCTGTTT
TATATGTGGTGACTATATTAGGCAATTGTCTCATTTTGCTTACAGTTATA
TCTATTCCACAACTTCATTCACCCATGTATTTTTTGCTTGGCAACCTGTC
TTTCATTGACATGTGTCTGTCCTCCTTTGCTACACCTAAGATGATCATGG
ACTTTTTCTTTCATCGTAAGACCATTTCTTTCGAAGGTTGCATCTCTCAG
ATCTTCTTCTTGCATCTCTTCACTGGCACTGAGATTGTCCTACTTATTTC
TATGTCCTTTGATAGATACATTGCTATATGCAAACCTCTCCGATATTCAA
ACATTATGAGTCAACGTGTGTGTCTCGGTCTTGTGGTGGTTTCTTGGACA
GTGGGCTTCCTTCACACAATGAGTCAGTTGGCCTTCACTCTCTACTTGCC
TTTCTGTGGTCCTAATGTTGTAGACAGCTTCTTCTGTGACCTTCCTTTGG
TTATTCAACTTTCCTGCATAGATATCTATGTCCTAGGGCTCTTCATGATT
TCAACCAGTGGCATGATTGCACTGGTCAGCTTCCTGCTTTTGCTTACCTC
CTACATCATTGTCTTGGTTACTATGAAGAAGCACTCCTCTGGTGGGTCAT
CTAAGGCACTTTCTACTTGTACCGCACACTTCATAGTTGTATTCATGTTC
TTTGGACCATGCATCTTCATCTATGTATGGCCCTTTACCAACTTCCTTGT
GGACAAGGTTCTTTCTGTATTTTATACTATTTTCACACCTTTCTTGAATC
CACTCATCTATACTCTGAGGAACCAAGAGGTGAAAGCTGCCATGAGGAAA
ATGAGCAACCAATATATTAACTTCCGGAAAACCGCACAGTTTCCAAGATA
CCCTGTACAA
>Modo-OR4K13|Location= scaffold_11704:562990-563925|Strand= +|Fam= 4|Subfam= K|Pseudo = no
ATGGAACCAAAGAATAATTCTGTAGTGTCTGAGTTCATCTTGCTAGGACT
GACCAAATCTCAGAACCTCCAAATTTTCTTCTTCCTGGGGTTCTCTTTGG
TGTATATTGGAATTGTATTAGGAAACCTGCTAATCTTGATCACTGTGGCC
TTTGACTCACATCTTCACACTCCAATGTATTTTCTGCTGGCAAATCTCTC
ATTAATTGACATGATCTTGGGCTCCTTTGCTACCCCAAAGATGATTGTGG
ACTTTCTACGAGAGCAGAAGACTATCTCCTGGTGGGGATGTTTCTCCCAG
ATGTTCTTTATGCACATCCTTGGTGGGAGTGAAATGATGCTGCTTGTTGC
CATGGCGATAGATAGATATGTTGCCATATGTAAACCCCTTCACTACATGA
CTATTATGAATCATCGGGTGCTTCTGGGACTGATACTGACTTCTTATGCA
GTTGGTTTTGTGCACTCATCAAGCCAGATGGCTTTTATGTTGAATTTGCC
CTTCTGTGGACCCAATACTGTGGACAGCTTCTTCTGTGACCTTCCCTTGG
TGATCAAACTTGCTTGTAGAGACACTTATGTGCTACAGCTTCTGGTAATT
GCTGATAGTGGACTCTTGTCCCTCATTTGTTTCATTCTTTTACTCTTCTC
TTACACAATTATAATATATTCTGTTCGGCACAGAGCTTCTGGTGGGTCTT
CCAAGGCTCTTTCCACTTTGTCAGCTCACATTACTGTGGTAACTTTATTC
TTTGCACCATGTGTCTTCATCTATGTGTGGCCTTTCAGTAGATATTCTGT
TGATAAAATACTTTCTGTGTTTTACACAATTTTCACACCCTTACTGAATC
CCATAATTTATACACTGAGGAACCAAGAGGTAAAGGCAGCCATTAAGAAA
ATACGGAATCAACACATAAATTCCAAACACAACTTG
>Modo-OR4K14|Location= scaffold_11704:575850-576779|Strand= -|Fam= 4|Subfam= K|Pseudo = no
ATGGATCATCAAAACTATTCAGTGGTGTCTGAGTTTGTGCTGAGAGGACT
CTCCAATTCCCTTCAGCTCCAGCTTTTTTTCTTTGTATTTTTTTCTCTGG
TCTACATAGCCACTGTGCTGGGCAACCTCCTCATTGTGGTTACAGTGATC
TCTGAGCCCCGACTTTATTCCTCTCCCATGTACTTCCTGCTAGGAAATCT
CTCCTTTCTAGATATGTGGCTGGCTTCATTTGCCACCCCCAAATTGATCA
AGGATTTCCTTAGTGAGATGAAACTTATTTCTTTTGGGGGATGTATGGCC
CAGATTTTCTTTCTGCATTTCATTGGTGGTGCTGAAATGGTACTGTTGGT
GACAATGGCCTATGACAGATATGTTGCCATATGCAAACCCTTGCATTATT
TGACAATCATGAGCTGGAGAACATGCATTGGACTGGTAATGATTTCATGG
ACAATTGGCTTTATTCATTCCATCAGTCAAATAGCCTTTACTGTGAATTT
GCCTTATTGTGGACCAAATATTGTTGATAGCTTTTTTTGTGACCTTCCTC
GTGTAATCGAGCTTGCCTGTACAGACACATATGTCCTGGGGATACTGATG
ATTGCTCACAGTGGATTGCTGTCCATAAGCTGCTTCCTCCTCCTTATGAT
CTCTTACACAATCATCCTTGTCACTGTCCAGCAGCATTCATCGAGGAGTG
CATCCAAGGCTCTTTCTACTTGTTCTGCCCATATCATGGTGGTGACAATC
TTTTTTGGTCCCTGCATCTTCATTTATCTATGGCCCTTCAGTAGGTTCTC
TGTGGATAAGGTTCTATCTGTGTTTTATACAATTTTCACCCCCCTCTTAA
ACCCTATAATCTATACTTTAAGAAATGAGGACATGAAGACAGCTATGAAA
AAACTAAGAATCCAGCATAAATTTTTTCAT
>Modo-OR4K28|Location= scaffold_11704:736636-737589|Strand= -|Fam= 4|Subfam= K|Pseudo = no
ATGGATATAGGCAATAAATCCACTGTGTCTGAATTTGTGTTGTTGGGACT
CTCCAGTTCCTGGGACCTCCAGCTATTCTTCTTCATGGTGTTTTCTTTGT
TTTATGTGGCAACAATGGTGGGCAACTGCCTCATAGTCATCACAGTCATT
GCTGATTCCCACCTTCATTCTCCCATGTATTTTTTGCTCACTAACCTCTC
TCTCATTGATATGTCTCTAGCTTCCTTTGCTACTCCCAAGATGATTACTG
ACTATCTCACTGGACATAAAACTATCTCCTTTGATGGCTGCATCTCCCAG
ATTTTTTTCTTGCATCTCTTTACTGGCACTGAGATTATTCTGCTCATGGC
CATGTCCTTTGATAGATATATTGCCATATGCAAACCCCTCCGATATGCAA
CTATTATAAATCCCCGGGTGTGTCTTATGCTTGTAGTGACTTCCTGGGTT
GTGGGTGTCATGCATTCAATGAGCCAAGTGATATTTGCTCTTCACTTGCC
TTTCTGTGGCCCCAATGAGGTAGACAGTTTTTTCTGTGACCTTCCTGTGG
TGTTCCAACTAGCCTGTGTAGATACTTATGTACTAGGACTCTTCATGATC
TCCACAAGTGGAATCATTGCTCTATCCTGCTTTATTCTCTTATTCAATTC
CTATGTAATTGTTCTAGTAACTATCAAACACCATTCCTCTGGGGGATCCT
CCAAAGCACTTTCCACCTGTACAGCCCATTTCATTGTTGTCTTCATGTTC
TTTGGGCCTTGCATCTTCATCTACATGTGGCCATTGAGCAGCTTCTTGGT
GGACAAAGTACTCTCTGTGTTTTATACTATCTTCACTCCCATCCTGAATC
CAATAATCTATACATTGAGGAATCAGGAGGTGAAGACAGCCATGAGAAAA
CTGAAAAATAGATACCTGAATTCTGACAAGATATCACAGTCACCTCATTA
CTCC
>Modo-OR4K31|Location= scaffold_11704:328858-329805|Strand= +|Fam= 4|Subfam= K|Pseudo = no
ATGACTGGAATGAATCGTTCTACAGTATCTGAGTTTGTGCTTTTGGGTCT
TTGTAATTCACGGGAGCTCCAGATTTTCCTTTTTATTTTGATTTTGGTGC
TCTACCTGGTCATAGTTTTAGGTAATATCTTTATTGTTATTTTAGTAATT
ATTGATCTCCATCTCCATTCCCCCATGTACTTCCTGTTGGCCAACCTCTC
TTTTGTTGATTTGTGGCTTTCTTCAGTCACCACACCAAAGATGATCACAG
ACTTACTCAAGGAAAACAAAACCATATCCTTTGAGGGATGCATGTGTCAG
ATCCTCTTTGTGCATTTTGTTGGAGGGGGTGAAATGGTGTTGCTTGTTGT
CATGGCTTATGACCGTTACATAGCCATATGTAAGCCACTCTACTACACAG
TCATCATGAACCAAAGGCGATGCATTTGTCTTGTAATGATGTCATGGACT
ATTGGATTTGTGCACTCAATTAGTCAACTGGTTGTGATTGTGAAGCTGCC
TTTCTGTGGCCCTAGAGTAGTGAACAGCTTTTTCTGTGACATCCCACTAG
TAATTGAGCTTGCCTGCATTGATTCTTATGTTCTGGGAATATTGATGAAT
GCTGATAGTGGTGTTCTAGCTATGACATGCTTCATTCTCTTGCTAATTTC
TTATACTTACATTCTACTCACAGTCTGCCATCACTCCAAGGATGGGGCAT
ACAGAGCACTCTCCACTTGCACTGCTCATATCATGGTGGTGGTGTTATTC
TTTGGACCTTGCATCTTCATCTATGTGTGGCCACTTAACATAACATCAGT
TGACAAATTTCTGGCTGTGTTTTACTCAGTTATAACGCCTCTCCTAAATC
CAGCCATCTATACATTTAGAAACAAAGAGATGAAAGTTGCTTTGAGGAGA
TTTAAAAGTCATTACAAGAGTGGAGTCCTTAAAGGTCTTCTTTGTGAT
>Modo-OR4K32|Location= scaffold_11704:705895-706851|Strand= -|Fam= 4|Subfam= K|Pseudo = no
ATGGACCAGGGAAATCATTCAAGAGTAACTAAATTTGTATTGGTTGGACT
TTCCACTTCCTGGGAACTCGAGATTCTTTTCTTTGTACTCTTCACTTTGC
TTTATATGGCTATTGTGCTGGGAAACCTTCTAATTGTGCTCACAGTGATG
CTGGAACCTGTCCTACACACGCCCATGTATATGATGCTGAGTAACCTTTC
TGTCCTTGATATTTGCCTGGCTACCTACGCAACCCCAAAGATGATCATTG
ATTTTCTTGCAGAGTTAAAGACAATCTCTTTTGAGGGTTGCATGGCCCAG
ATATTCTTTCTTCATGTCTTTGCTGGTGGTGAGATGGTGCTCCTTGTGGC
AATGGCATATGACAGATATGTGGCCATATGCAAACCCTTACACTATGCAG
CCATTATGAGTTTTAACAAGTGTATAGGACTTTTGGTGGCTTCCTGGGTA
ATTGGAATCCTGCACTCCCTAAGCCAACTGGCCTTCACCATGAACTTACC
ATTCTGTGGCCCCAATATAGTAGACAGTTATTATTGTGATCTCACTTTGG
TCATCAGACTTGCCTGTACTGATACTTATGTTCCAGAAGTTCTAATGCTC
TTGGACAGTGGTCTAATGGGGGTGACTTCTTTCCTCCTGGTGCTCATTTC
CTACACTGTCATCCTGGTCACTGTACAGCATCGTTCATCAGCTAGTATGG
CTAAGGCACGTGCCACATTAACAGCACACATCACGGTAGTAACTCTCTTT
TTTGGACCCTGCATTTTTATTTATGTCTGGCCTTTCAGCAGCTTCCCAGT
AGACAAGATCTTCTCTGTGTTTTCTACTGTTTTTGCCCCAATATTAAACC
CAATAATCTACACCCTAAGAAATAAAGAGGTAAAGGCAGCCATGCAGAAG
CTGAAGAGCCAGCACATAAATGTCAGGCAGATTTTTCTGCCAACCCCAGT
ATCAACT
>Modo-OR4L1|Location= scaffold_11704:365641-366579|Strand= +|Fam= 4|Subfam= L|Pseudo = no
ATGGATCTGACGAATGACTCTGTGATATCTGAATTTATCTTGTTAGGACT
TACCAATTCTTGGAGTCTTGAGATTTTATTTTTTGCAATCTTCTTCCTGG
CTTATGCATTAATCATGACTGGAAACATTCTTATTATAATTATCGTGATC
TTTGACTCCCATTTGCACTCCACCCCCATGTATTTCCTCTTGGCTAACCT
GTCCTTCCTTGACATGACTATTTCTACTATTACTGTCCCTAAGATGATCA
GAGATTGCCTCAGTGAACACAAAACTATCTCCAAATGGGGCTGCATGGCC
CAGATGTTTTTTCTCCATTTCTTGGGGGGTAGTGAGATGACTCTCCTCAT
ATTCATGGCAGTCGATCGATATGTTGCCATATGTAAACCCCTCCACTACA
CATCCATCATGAACTATCGAACACTGGTAGCCTTTGTGCTGCTTTCCTGG
GTTGTGGGTTTTGTGCACACGATGAGCCAAATGGCTTTTACTGTGAATCT
CCCCTTCTGTGGCCCCAATTTGGTTGACAACATTTTTTGTGACCTTCCTC
TGGTCATCAAGCTTGCCTGTGCTGACACGTATGTCCTGGACCTGCTGGTT
ATTGCTGATAGTGGGCTGCTCTCACTAATTTGTTTCATCCTCTTGCTGGT
CTCCTACACTGTCATCTTGGTCACGGTCCACCGTCGCTCCTCTGGTGGGC
TCACCAAGGCTATGTCTACACTATCTGCTCACATCACAGTGGTAACGCTC
TTTTTTGGGCCATGCATTTTCATCTATGCTTCACCATTCAGTAGCTTTTC
AGTGGACAAATTTCTCTCAGTGTTTTACTCAGTTATCACACCTCTCCTGA
ATCCAATCATCTACACTTTGAGAAATCAAGACATGAAGGCAGCCATGATT
AGACTGAGGAGCCGACATGTCAGCTCCAGGCAGACTTTG
>Modo-OR4L6|Location= scaffold_11704:438217-439152|Strand= +|Fam= 4|Subfam= L|Pseudo = no
ATGGAGATGAATAACTCTATGGTGAATGAATTCATTTTGTTGGGACTCAC
CAATTCTTGGGAACTTGAGATTTTCTTTTTTGTGGTTTTCTTTCTGGCCT
ATACATTAATCTTGACTGGGAACTTTCTCATTATACTCATGGTGACTCTT
GACTCCCATCTGCATTCAACCCCCATGTACTTCCTCCTGGCCAACCTCTC
TCTTTTTGACATGTCTCTTTCCACTGTTACTGTCCCCAAAATGATCATAG
ACTTCTTCAGAGAAAGGAAAACTATCTCCCTGTGGGGCTGCATGGCACAG
ATGTTTCTGGCTCATCTCTTTGGAGGTAGTGAGATGACTCTTCTCATAGT
TATGGCTGTTGACAGATATGTTGCAATATGTAAGCCCCTCCATTATACAA
CTATCATGAACCGTCGAATTCTGGTAGGGAGTGTGCTGCTCTCATGGATT
GTTGGTTTTGTGCACACTATGAGCCAAATGGCCTTCATGGTGAATCTGCC
CTTCTGTGGCCCTAATGTGATTGATGATGTTTTTTGTGACCTTCCCCTTG
TCTTGAAACTAGCCTGCACTGACACCTATATCCTAGAAATGCTTGTTATT
GCTGATAGTGGACTGCTTTCCCTGATCTCCTTCATTCTGTTGCTTGTCTC
CTATACTATAATATTAGTCACTGTCTGGCATCGCTCTGCTAGTGGTCTCT
CTAAGGCTCTGTCCACACTGGCTGCTCATATCACAGTGGTAATTCTTTTC
TTTGGACCTATCACCTTAATTTATGCTTGGCCAGTGGATAGCTATACATT
AGACAAATTTCTTTCAGTGTTTTACTCAGTTATAACTCCCCTACTTAATC
CAATTATCTATACCTTGAGAAATCAGGAGATGAAAGCAGCCATGATTAGA
CTGAGAAGCAGGCATATCAGTTCCAAGCCAATCTTC
>Modo-OR4L7|Location= scaffold_11704:378706-379638|Strand= +|Fam= 4|Subfam= L|Pseudo = no
ATGAAGAATAACTCTGTGCTAAATGAATTTATTTTGTTAGGACTCACCAA
TTCGTGGGAGCTTGAGATTTTATTTTTTGTTATATTCTTTCTGGCTTATA
CGTCCATCATGGCTGGAAACAGTCTCATTATACTGATGGTGATTTTTGAT
TCTCACTTGCGTTCCACCCCCATGTACTTCCTCCTAGCTAACCTCTCCTT
TCTCGACATGACCCTTTCCACTGTTACTGTCCCCAAGATGATCACAGACT
TCCTCAGGGACAGGAAAACCATCTCATTATGGGGTTGCATGGCACAGATG
TTTTTAGTTCATCTATTAGGAGGCAGTGAGATGAGTCTACTTGTAGTGAT
GGCTGTGGATCGTTATGTTGCAATATGTAAACCCCTCCACTATACAACAA
TTATGAATCATCGAATCTTGTTAGGAAGTGTGTTTATTTCATGGGTCATT
GGCTTTGTGCACACTATGAGCCAAATGGCCTTTGTAGTGACCCTGCCTTT
CTGTGGCCCCAATGTGATTGATGATGTTTTTTGTGATCTTCCCCTGGTGA
TGAACCTTGCCTGCACTGATACCTATATCCTGGACCTTCTTGTGATTGCA
GACAGTGGGTTGCTCTCTCTGATCTGCTTCCTCCTCTTACTTATCTCCTA
TGTTGTCATTCTGCTCACAGTCCACCGTCGCTCCTCTGGCGGGCTCTCTA
AGGCTCTGTCCACATTATCTGCACACATAACAGTGGTAACTCTCTTCTTT
GGACCACTTATCTTAATCTATGCTTGGCCAGTTAGTAGTTACACATTGGA
CAAATTTCTCTCAGTATTTTTCTCTGTTGTCACTCCCCTCCTTAACCCAA
TTATCTACAGTTTAAGGAACAGGGAGATGAAGGCAGCCATGGTTAGACTG
AGGAGCCGGCACATCAGTTCTGGACCTCCACTC
>Modo-OR4L8|Location= scaffold_11704:405704-406642|Strand= +|Fam= 4|Subfam= L|Pseudo = no
ATGGAGCTAAAGAATCATTCTTTTATAAATGAGTTCATTTTGTTAGGACT
CACCAATTCTTGGGAGCTTGAGATTTTCTTTTTTGTGATATTCTTCCTGG
CCTATACATCAATTTTGGCTGGAAACAGTCTCATTATACTGATGGTGACA
TTTGACTCTCGCTTGAATTCCAGCCCCATGTACTTTCTTCTTGCCAATCT
GTCCTTCCTTGACATGACCCTTTCCACTGTTACTGTCCCCAAGATGATCA
CAGACTTCTTCAGGGAGAGAAAAACCATCTCCTTGTGGGGTTGCATGGCA
CAGATATTTTTAGTTCACCTCTTAGGGGGCAGTGAAATGGTTCTTCTCAT
AGTCATGGCTATTGACCGTTATATTGCAATATGTAAACCCCTCCACTATA
CAACTATCATGAATTGGCGAATCTTGGTAGGCAGTGTGCTGCTTTCATGG
GTTGTTGGCTTTGTGCACACCATGAGCCAAATGGCCTTTGCTGTAACGTT
GCCTTTTTGTGGTCCTAATGTGATTGATGATGTTTTTTGTGACCTTCCCC
TGGTGATAAACCTTGCCTGTACTGACACATATGTCCTAGACCTTCTTGTG
ATTGCTGACAGTGGGTTGCTCTCACTGATTTCTTTTGTCCTTTTGTTGAT
CTCTTATATTATTATCTTGGTCACTGTCCAACGTCGTTCCTCAAGTGGTC
TCTCTAAGGCTCTGTCCACACTGTCTGCTCACATCACAGTGGTTTTTCTC
TTTTTTGGGCCAAGTATTTTAATTTATGCTTGGCCAGTTAGTAGCTATGC
ATTGGACAAATTTCTCTCAGTATTTTTCTCTGCTGTCACGCCCCTTTTAA
ATCCGATTATCTACAGCCTGAGGAATCAAGAGATGAAGACAGCCATGGTG
AGACTGAGGAGCCGGCACATCAGTTCTAGGCCTACCCTC
>Modo-OR4L9P|Location= scaffold_11704:490524-491137|Strand= -|Fam= 4|Subfam= L|Pseudo = yes
GATTTTTTGGATTTCTGGATCATGGAAACTTCAGATTTTCTGGGTTTTTT
TTTTGTGGTCGTTCTTTTTCATCCTCTCTGCTACCACTAGTGGGGAACAT
CCTCGTTGTAGTCATAGTGATATTTAGTTTCCATCTGCATTCTCTAATGT
AGTTCCTTATTGGCAACCTCTCCTTTTTTGACATGTGCCACTACTGTCAC
TACACCCAAGATGATTTCAGATTTTCTCAGGGAAAAAGAACCATTTCTTC
ATGGGGATGTGACTCAAATGTTCTCCATTTATTTGGGGGGCAGTGAGGCA
ACTTACCTCATTGCTATGGTCTTTGACAGATATATTGCCATGTGCAAACC
TCTCCATTAAACATCCCTCATGAGCTATTGTCTGCTACCTTGATTTTGTG
TTATTCTCTTGGATGATTGATTTCATACATACTATGAGCCAAAAGGTTTT
TACTGTAAACTTGCCCTTTTGTGGATCCAATGTTGTAGACAATCTTTTCT
GTAATCTTCCCTTGTCACTGATGATAGGGGACAAGTCTAACCAATTTCAC
AATTGCCTATCTCTTACACTGTATTTCTGGTCACCATTCAGCATTGATCT
TCTAGGGAATTCTC
>Modo-OR4L10P|Location= scaffold_11704:411176-411736|Strand= -|Fam= 4|Subfam= L|Pseudo = yes
tgcatttaaccacaaatattcttttctgctttggaactgtgaccagaatc
ctcctgtttccttctggcATTAAGTATGGATATATACTAGTGCTCCTCCT
CACCCTGAGTCTGTGTCCCCAAGCAATATGTAAGCTCTTCCATTACATAG
TTGTTATGAACCATCAAATCCTGATAGGAAGCATGCTGCTCTCATGGAAT
ATTGCCTTTGTGCACACCATGAGCCAAAGGGCCTTTATGATGAGTCTCTC
CTTCTGGGGTCCTAATGTGATTGATGATGTTTTCTGTGATCTCCTCATAT
TGAAACTTGTCTGCCCTGACACCTATGTTCTGGAACAACTTGTTGCTCTA
ATGGGGCTGCTTTCCCTGATCTCCTTCATTATTTTGCTTATCTCTTATAT
TATATTAGCTACTGTCTGACACCATTTGTCTAGTGGACTCTCTAAGGCTC
TGTCTTTATATTTCTGCTCACATCATAGTAATAACTCTCTTCTTTGGGAG
CAAAATATCCAGGCCTGCATCAAAAGTGAACATAAGTACCATGTCTTATG
TAGCTTTGTAT
>Modo-OR4L11P|Location= scaffold_11704:418948-419887|Strand= +|Fam= 4|Subfam= L|Pseudo = yes
ATGGAGACAAAGAATAACTCTATGATAAATGAATTCATTTTATTAGGACT
CACCAACTCTTGGGAACTAGAGATTTTCTTTTTTGTCATCTTCTTCTTCG
CTTATATGTCAATCTTGGCTGGAAACTGTCTTATTATACTTATGGTGATT
TTTGACTCCCACTTACACTCAACTCCTATGTACTTTCTCCTGGCCAATCT
CTCTTTTCTTGACATAGTTCTTTCCACTGTGACTGTTCCCAAGATGATCA
TAGATTTCTTCAAAAAGAAGAAAACCATCTCCTTTTGGGGTTGCATGGCA
CAGATATTTTCTGGCTCATCTCTTTGGTGGTACTGAGATGACTCTTCTCA
TAGTAATGGCTATTGACAGATATGTTGCAATATGCCACCCCCTCCACTAT
ACAACTATCATGAACTACCGAATCCTTGTAGGAGGTGTATTGCTCTCATG
GACTGTTGGCTTTGTGCATACCATGAGCCAAATGGCCTTTATGGTTAGTC
TGCCCTTCTGTGGTCCTAATGTGATTGATGATGTTTTTTGTGACCTTCCC
CTGGTCTTGAAACTTGCCTGCACTGACACCTCTGTTCTGGAATTGCTTCT
TGTTATTTTCAGTGAGCTGCTTTCCCTAATTGCCTTCATTACCTTACTGA
TGTCCTATATTATTATATTAGTCACTGTCTGGCATCGCTCTGCTAATGGG
CTCTCTAAGGCTCTGTCCACACTGTCTGCTCATATCACAGTGGTCATTCT
TTTCTTTGGGTCACTAATCTTAATTTATGGTTTGCCAATTAGTAGCTATA
CAATAGACAAATTTCTTTCAGTGTTTTACTCAGTCATCACTCCTCTCCTA
AATCCAGTAATTTATAGCTTGAGGAATCAGGAGATGAAAGCAGCTATGAC
TAGACTGAGAAGCTGGAGCATCAACTTTAAGCCAACCTTC
>Modo-OR4L12P|Location= scaffold_11704:448869-449804|Strand= +|Fam= 4|Subfam= L|Pseudo = yes
ATGGAGACAAAGAATAACTCGATGATAAATGAATTCATTTTATTAGGACT
CACCAACTCTTGGGACCTTGAGATTTTCTTTTTTAGTAATCTTGGTTTAT
ATGTCAATCTCGGCTGGAAACGGTTTCATTGTACTTTTGGTGACTCTTGA
CTCCTGCCTACACTCAACTCCCATGTACTTTCTCCTGGTCAATTTTTACT
TTCTTGACATAGTTCTTTCCACTGTGACTGTCTTCAAGATGATCATAAAT
TTCTTCAAAAGGAAGAAAACCATCTCCTTTTGAGGTTTCATGGCACAGAT
ATTTCTGGCTCATCTCTTTGGTGGTACTGAGATGACTCTTCTCATAGTAA
TGGCTATTGACAGATATGTTATGCAATATGCCACCCCCTCCACTATACAA
CTATCATGAACCACCGAATCCTTGTAGGAAGTATACTGCTCTCATGGACT
GTTGGCTTTGTGAATACCATGAGCCAAGTGGCCTTTATGGTCAGTCTGCC
CTTCTGTGGTCCTAATGTGATTGATGATGTTTTTTGTGACCTTCCCCTGG
TCTTGAAACTTGCCTGCACTGACACCTCTGTTCTGGAATTGCTTCTTGTT
GTTTTCAGTGAGCTGCTTTCCCTAATTGCCTTCATTACCTTACTGATGTC
CTATATTATTATATTAGTCACTGTCTGGCATCGCTCTGCTAATGGGCTCT
CTAAGGCTCTGTCCACACTGTCTGCTCATATCACAGTGGTCATTCTTTTC
TTTGGGTCACTAATCTTAATTTATGGTTTGCCAATTAGTAGCTATACAAT
AGACAAATTTCTTTCAGTGTTTTACTCAGTTATCACTCCTCTCCTAAATC
CAGTAATTTATAGCTTAAGGAATCAGGAGATGAAAGCAGCTATGACTAGA
CTGAGAAGCTGGAGCATCAACTTCAAGCCAACCTTC
>Modo-OR4L13|Location= scaffold_11704:454933-455862|Strand= +|Fam= 4|Subfam= L|Pseudo = no
ATGGAGATGAATAACTCTGTGGTAAATGAATTCATTTTGTTGGGACTCAC
CAATTCTTGGGAACTTGAGATTTTCTTTTTTGTGGTTTTCTTTCTGGCCT
ATACATTAATCTTGGCTGGGAACTTTCTCATTATACTTATGGTGACTCTT
GACTCCCATCTGCATTCAACCCCCATGTACTTCCTCCTGGCCAACCTCTC
TCTTTTTGACATGTCTCTTTCCACTGTTACTGTCCCCAAAATGATCATAG
ACTTCTTCAGAGAAAGAAAAACTATCTCCCTGTGGGGCTGCATGACACAG
ATGTTTCTGGCTCATCTCTTTGGAGGTAGTGAGATGACTCTTCTCATAGT
TATGGCTGTTGACAGATATGTTGCAATATGTAAGCCCCTCCATTATACAA
CTATCATGAACCGTCGAATTCTGGTAGGGAGTGTGCTGCTCTCATGGATT
GTTGGTTTTGTGCACACTATGAGCCAAATGGCCTTCATGGTGAATCTGCC
CTTCTGTGGCCCTAATGTGATTGATGATGTTTTTTGTGACCTTCCCCTTG
TCTTGAAATTAGCCTGCACTGACACCTATATCCTAGAAATGCTTGTTATT
GCTGATAGTGGACTGCTTTCCCTGATCTCCTTCATTCTGTTGCTTGTCTC
CTATACTATAATATTAGTCACTGTCTGGCATCGCTCTGCTAGTGGTCTCT
CTAAGGCTCTGTCCACAATGGCTGCTCACATCACTGTGGTCACTCTTCTC
TTTGGACCAGTCATCTTAATTTATGCTTGGCCAGTTGGTAGCTATACATT
AGACAAATTTCTTTCTGTGTTTTACTCAGTTATCACTCCCTTCCTCAATC
CAATTATCTACAGCTTGAGAAATCAGGAGATGAAAGCAGCCATGATTAGA
CTGAGAAGCAGGCATATCAATTCCAAGACA
>Modo-OR4L14|Location= scaffold_11704:473655-474581|Strand= -|Fam= 4|Subfam= L|Pseudo = no
ATGGATCTCATGAATAAATCCATTGTTTCTGAATTTGTTTTGTTGGGTCT
CTCTGGAACATGGACACTTCAGATTTTCTATTTTTTAATCTTTTTCATGC
TCTATGGTGCAACCGTAGTGGGGAATCTCCTCATTATGGTCACAGTGACT
TTTAGTTCCCATCTACACTCTCCAATGTACTTCCTCCTCGGCAACCTCTC
CTTTTTTGATATGTGCCTCTCTACTGTCACTACACCCAAGATGATTGCAG
ATTTGTTAAGGAAACAAAGAACCATATCTTTATGGGGATGTGTGACTCAG
ATGTTCTTCATGCATTTATTTGGGGGTGCTGAGATGACTCTCCTCATTGC
TATGGCCTTTGACAGATATGTTGCTATATGCAAACCTCTCCATTACACAT
CCATCATGAGCCGTCGCCTACTCTATGGTTTTGTGTTATTCTCCTGGATA
ATTGGTTTCATACACACTATGAGTCAAATTGTTTTAACTGTAAACTTACC
CTTTTGTGGACCCAATGTTGTGGACAATCTTTTCTGTGACCTTCCACTAG
TGATCAAACTTGCTTGTAAGGATACCTATATCCTTGAACTCTTTGTTATT
GCTGATAGCGGACTACTCTCACTGATTTGTTTTATCCTGTTGCTTGTGTC
TTATACTGTCATTCTGGTCACTGTTCATAATCACTCATCTGGTGGACTCT
CCAAAGCTCTGTCTACATTGTCCGCTCATATCACTGTAGTGACTCTTTTC
TTTGGGCCATGTATCTTTATTTATGCTTGGCCATTCAGTAACTTTTCAGG
GACTAAAATTCTTTCTGTGTTTTATACGGTTATTACACCCTTATTAAATC
CCATTATCTATACATTAAGGAATCAGGAGATGAAAGTGGCCATGAAAAAA
CTGAGGATACAGCGTATTAGCTCCAGA
>Modo-OR4M3|Location= scaffold_5082:25993-26931|Strand= +|Fam= 4|Subfam= M|Pseudo = no
ATGGAATCTGAGAATTACACCAGAGTGACGGAATTTGTCCTCACAGGGCT
GTCCCAGACCCGGGAGGTGCAACTGATCTTATTTGTTATATTTCTCTCTT
TTTATTTGATCATCCTACCGGGAAATGTCCTTATTATTTTCACCATCAGG
TATGATGCCCACCTGACTTCACCCATGTACTTTCTATTGGCAAACCTAGC
CTTCCTTGACATCTGGTATTCCTCTATCACAGCCCCTAAGATGCTTGTGG
ACTTCTTTGCTGAAAGGAAGATCATCTCCTTTGGGGGCTGCATTGCTCAA
CTCTTCTTCCTGCACTTTGTTGGAGCCTCTGAGATGTTCCTGCTCACAGT
GATGGCTTTTGATCGTTATGCCGCCATCTGCCGACCCTTGCACTATGCAA
CCATCATGAACAAGCGCCTGTGTTGTGTGCTGGTGGCCTGCTCCTGGTTT
GGCGGTTTTATCCACTCCATAATCCAGGTGGCACTCATCATCCGTTTGCC
ATTTTGTGGCCCCAATGAACTGGATAGTTATTTCTGTGACATCACACAGG
TGGTCCGCATTGCCTGCGCCAACACCTTCCCAGAGGAGTTGGTGATGATC
TTCAGCAGCGGGCTGATCTCTGTGGTGTGTTTCATTGCACTGCTCATGTC
CTATGCCTTCCTCCTGGTCATGCTCAAGAAGCACTCAGGCTCAGGTGAAA
GTACCAGCCGGGCCATGTCCACCTGCTACTCCCATATGACCATTGTGGTC
TTAATGTTTGGCCCATCCATCTATATTTATGCACGTCCTTTTGATGCTTT
CTCCTTAGATAAGATAGTATCTGTGTTTCACACTGTGATCTTCCCCTTAC
TGAATCCCATTATCTATACATTACGAAACAAGGAAGTAAAAACTGCTATG
AGGAAAATGATCAACAAATACATTCTATGTAAAGGGAAG
>Modo-OR4N5P|Location= scaffold_11704:820250-821180|Strand= -|Fam= 4|Subfam= N|Pseudo = yes
ATGGAGCTGGAGAACAGCACAGTGACTGAATTCATTCTTCTGGGTCTAAC
TCAATCTCAAGAGATTCAACTCTTAGTCTTTGTATTGATCTTCTCATTCT
ATATGGTTATACTTCCTGGTAACCTTCTCATCATCATTACCATCCGATCA
GATCCTGCTCTCACAGCACCTCTATATTTCTTCTTGGGAAATCTGGCTTT
CTTGGATGCTTCTTATTCCTTTATTGTAGCCCCAAAGATGCTGGTAGATT
TTTTGTATGAGAAGAAAACCATCTCTTATCAAGGGTGCATCACTCAGCTC
TTCTTCTTACATTTCCTTGGAGTAGGTGAGATGTTCCTCCTTGTTGTGAT
GGCCTTTGACCGCTACATTGCCATCTGCCAACCATTACGCTATGCAGTCA
TCATGAACCGCCAGGTCTGCTATGCCCTGTTGCTGGCTCCTGTGGATTGG
GGGTTTTACACACTCCATTGTGCAGGTGGCTCTCATTGTTCGCCTGCCTT
TCTGTGGCCCAAATCAGCTAGACAACTTCTTCTGTGATGTCCCACAGATC
ATCAAGCTGGCCTGCACTGACACCTTTGTGGTAGAGCTTCTGATGGTATC
CAATAGTGGACTGCTCACCCTGCTATGCTTCCTGGGTTTGCTGACATCCT
ATGCAGTCATCCTCTTCCGAGTTAGAGGATCTTCTTCTGAGGGGAAGAGC
AAGGCTTTGTCCACTTGTACCACTCATGTTATCATTGTATTCCTGATGTT
TGGACCTGCCATCTTTATTTACACCCGCCCTTTTAGGACCTTCCCAGCAG
ACAAAGTGGTTGCCCTCTTTCATACTGTCATCTTTCCTTTACTGAATCCT
GTGATTTATACCCTGAGAAACCAGGAAGTGAAGTCTTCAATGAAGAAGTT
GGTGAACAGGCAGGTCCTTTGTGGAGTAGAA
>Modo-OR4N8P|Location= scaffold_11704:808481-809411|Strand= -|Fam= 4|Subfam= N|Pseudo = yes
ATGGAGCAAGAGAACAGCACAGTAACTGAATTTACTCTTTTGGGTTTAAC
TGAATCTCGGGAAATTCAACTCTTCGTCTTTGTATTAATCTTCTCATTCT
ACATGATTGTTCTTCCTGGGAATCTCCTCATTATCATCACCATCAGATCA
GATCCTGCTCTCACAGCACCTCTATATTTCTTCTTGGGAAATCTGGCTTT
CTTGGATGCTTCTTATTCCTTTATTGTAGCCCCAAAGATGCTGGTAGATT
TTTTGTATGAGAAGAAGACTATCACTTATCAAGGGTGCATCACCCAGCTC
TTCTTTTTGCACTTTCTTGGAGCAGGTGAGATGTTCCTCCTTGTTGTGAT
GGCCTTTGACCGCTACATTGCCATCTGCCAACCATTACACTATGCAAATA
TCATGAACCGCCAGGTCTGCTATGCTCTGTTGCTAGCCTTGTGGATTGGG
GGTTTTTACACACTCCATTGTGCAGGTGGCTCTCATTGTTCGCCTGCCTT
TCTGTGGCCCAAATCAGCTGGACAACTTCTTCTGTGATGTCCCACAGGTC
ATCAAGCTGGCCTGCACTGACACCTTTGTGGTAGAGCTTCTGATGGTATC
CAATAGTGGACTGCTCACCCTGCTATGCTTCCTGGGTTTGCTGACATCCT
ATGCAGTCATCCTCTTCCGAGTTAGAGGATCTTCTTCTGAGGGGAAGAGC
AAGGCTTTGTCCACTTGTACCACCCATGTTATCATTGTATTCCTGATGTT
TGGACCTGCCATCTTTATTTACACCCGCCCTTTTAGGACCTTCCCAGCAG
ACAAAGTGGTTGCCCTCTTTCATACTGTCATTTTTCCTTTGCTGAATCCT
GTGATTTATACCCTGAGAAACCAGGAAGTGAAGTCTTCAATGAAGAAGTT
GGTGAACAGGCAGGTCCTTTGTGGAGTAGAA
>Modo-OR4P13|Location= scaffold_19209:1602354-1603286|Strand= -|Fam= 4|Subfam= P|Pseudo = no
ATGAAATATAGGAATAACATCACTGAATTTGTTCTCTTAGGACTTTCTCA
GAATAATGAGGTTCAAATTTTGTGTTTTATCCTATTCTTATTTTGCTATG
TGGTTCTTCTAATGGGTAACTTGATAATCATGATATCTATTCTGGGCAGT
AAGCTCATTGACCAACCCATGTACTATTTTTTGGCTTACTTATCCCTTGT
GGATGTTTGTTACACCTCCACAGTGACACCAAAGCTCATCAGTGATTTGT
TGGTTGAAAAGAAGAGAATTTCCTACAACAACTGCTTAATCCAAGTTTTT
ACAATTCACTTATTTGGGGCCATAGAAATCTTTGTCCTCACAGGGATGGC
CTATGACCGGTATGTGGCCATCTGCAAACCTCTACATTACCAGGTAATTA
TGAGCAGGAAGAGGTGCAATATAATGGTCATAGTTGCCTTTGTTTGGGCA
ATTCTGCATTCATTTTCTCAGTCTGTCCTCCTCATGTTATTGCCCTTCTG
TGGTCCCAATGAGATAAATCATTACTTCTGTGATGTATATCCGTTATTGG
AACTTGCCTGCATTGATACTCAAAGAGAGGGACTCTTGGTGGTTGTCAGT
TCAGGGATGGTTGCTTTGGTGGTTTTTATTGTGGTTATGGGTTCATACAT
TATGATATTATATAGTCTTCGTGGACACTCTTCTGAGAGTCACCAGAAAG
CTCTTTCTACATGTGGTTCTCATATCACTGTTGTAGTCTTGTTCTTTGGA
CCTGTGCTCTTCATTTATATTAGACCAGCCACCACTTTCAAAGAGGATAA
AGTGTTTGCTCTTTTTTATACCATCATTGCTCCCATGCTCAATCCTTTCA
TATATACACTAAAGAATGAAGACATGAAAAATGCAATCATGAATATATGG
AGAAACAATTTTTTAAGAAGAAATCTTATTTTC
>Modo-OR4P4|Location= scaffold_19209:1668293-1669192|Strand= -|Fam= 4|Subfam= P|Pseudo = no
ATGGGGTTTTCCCCAAATATTCAGGTTCAGATTCTGTACTTTGTTATTTT
CTTGTTTTGTTACATAGCTATTTTGATGGGAAATTTCATTGTCATCATCT
CTATCACATGTAGCCAGCTTATTGAACAACCGATGTACTTCTTCTTGGCT
TATTTGTCCTTCATGGATGTCTGCTATACCTCTACGGTAACCCCGAAACT
CATCAGTGACACATTGGCTGAAAGGAAGAGTATTTCTTATACTAACTGTT
TGATCCAGCTCTTCACTGTGCACTTCTTTGGAGGGGTGGAGGTCTTTATA
CTCACAGGGATGGCCTATGACCGATATGTGGCCATTTGCAAACCACTCCA
CTACATGACTATCATGAGCAGACACAGGTGTAATACATTGATCGTGGCTG
CATGTGGTGGAGGTTTTGTACATTCATTTGCACAGTTTCTTCTTGCTTTT
CTCTTACCTTTCTGTGGTCCCAATGCTATTGATCACTATTTCTGTGACAT
GTATCCATTGCTGAAACTTGCCTGTACAGACACCTATAATTTGGGTCTCT
TAGTAATAGCCAATTCAGGAATGATTGCATTAGTGGTTTTCATGGTCCTT
ATGGCTTCTTATGCTGTGATCTTATATACTCTTCGGGCACATTCTTCTGA
GAGCCGCCAAAAAGCTCTTTCCACTTGTGGTTCCCATATTACTGTTGTCG
TCCTGTTCTTTGGACCTTCCCTTTTCATTTATATTAGACCAGCCACCACA
TTCCAGGAGGATAAAGTTTTGGCTCTGTTTTACACCATCATTGCTCCCAT
GTTCAATCCCTTGATCTACACTTTAAAGAATTCAGAAATGAAAAATACCA
TGAAGAAGGTATGGAGCAGAAACCTATTTGGAGGCAGAAAACAATTGCTC
>Modo-OR4P5P|Location= scaffold_19209:1775629-1776565|Strand= -|Fam= 4|Subfam= P|Pseudo = yes
ATGAACAATAGGAATAATGTCACTGAATTTATTTTTATGGGGTTTTCCCC
AAATATTCAGGTTCAGATTCTGTACTTTGTTATTTTCTTGTTTTGTTACA
TAGCTATTTTGATGGGAAATTTCATTGTCGTCATCTCTATCACATGTAGC
CGGCTTATTGAACAACCGATGTACTTCTTCTTGGCTTATTTGTCCTTCAT
TGATGTTTGCTATACCTCTACGGTAACCCCGAAACTCATCAGTGACACAT
TGGCTGAAAGGAAGAGTATTTCTTATACTGTTTGATCCAACTCTTCACTG
TGCACTTCTTTGGAGGGGTGGAGGTCTTTATACTCACAGGGATGGACCCT
ATGACCGATATGTGGCCATTTGCAAACCACTCCACTACATGACTATCATG
AGCAGACACAGGTGTAATGCATTGATTGTGGCTGCATGTGGTGGAGGTTT
TGTACATTCATTTGCACAGTTTCTTCTTGCTGTTCTCTTACCTTTCTGTG
GTCCCAATGCTATTGATCACTATTTCTGTGACATGTATCCATTGCTGAAA
CTTGCCTGTACAGACACCTATAATTTGGGTCTCTTAGTAATAGTAGCCAA
TTCAGGAATGATTGCATTAGTGGTTTTCATGGTCCTTATGACTTCTTATG
CTGTGATCTTATATACTCTTCGGGCACATTCTTCTGAGAGCTGCCAAAAA
GCTCTTTCCACTTGTGGTTCCCATATTACTGTTGTAGTCCTGTTCTTTGG
ACCTTCCCTTTTCATTTATATTAGACCAGCCACCACATTCCAGGAGGATA
AAGTTTTGGCTCTGTTTTACACCATCATTGCTCCCATGTTCAATCCCTTG
ATCTACACTTTAAAGAATTCAGAAATGAAAAATACCATGAAGAAGGTATG
GAGCAGAAACCTATTTGGAGGCAGAAAACAATTGCTC
>Modo-OR4Q4|Location= scaffold_19262:7366641-7367597|Strand= +|Fam= 4|Subfam= Q|Pseudo = no
ATGCTCAGTTCACTAAAAGGAGGAAATGACTCAAGAGTAATGGAATTTGT
CCTCCTGGGTCTGTCATCCACCTGGGAGCTGCAGCTACTTCTCTTCTTGA
TCTTCTCCATGTTCTATATGGCTATTGTCCTAGGAAATATCTTGATAATA
GTGACTGTGAAGGCTGATGGTCACCTAATTCAGTCTCCCATGTACTTTTT
CTTGGCCCACCTCTCTTTCATTGACCTGTGCTTGGGCTGTGTCACAGTGC
CCAAGATGCTGGGAGATTTTTTGCACCAGAGGAAGATCATATCTTTCCCT
GGATGCCTGGCTCAGATTTACTTCCTGCACTTCCTGGGGGCCAGTGAGAT
GTTTCTACTGACAGTCATGGCCTATGACAGGTATGTTGCCATATGCAATC
CTTTGCACTACTTGACGGTGATGCACCGCCAGCTCTGCTTCAACCTGGTG
GCTGCCTCTTGGTTTGGAGGCTTCCTGCACTCTATTACACAGGTTTTGTT
GGTGATTCAGCTGCCCTTCTGTGGTCCAAATGAATTGGATAACTTCTACT
GTGACGTCCCACAGGTGATCAAACTAGCGTGTATGGATACATATGTAGTA
GAGGTGCTCATGGTGTCCAATAGTGGCTTGCTTTCACTCATCTGTTTCTT
GATCCTGCTATTATCTTATGCTGTCATCCTAGCCACCCTGAGGACACGTT
TTCGCCAGGGTCAGAGCAAGGCACTCTCCACTTGTGCCTCCCACCTGACT
GTGGTCAGTCTGATCTTTGTGCCTTGTGTCTTCATCTATTTACGGCCTTT
CTGTTCTTTCCCAGTGGACAAGGTGTTCTCAGTCTTCTATACAGTCATCA
CTCCTTTGTTGAATCCTCTCATCTACACTCTTAGAAATTCTGAGATGAAG
ACGGCTATGAGGAAGATGAGGAAAAAGTATGCAGTCTCTTGCTTCTTGGC
TAAAGGG
>Modo-OR4Q5|Location= scaffold_11704:614603-615514|Strand= -|Fam= 4|Subfam= Q|Pseudo = no
ATGGGGCAGGGAAATCAAACAGTGGTGAAAGAATTTGTCCTGGCAGGACT
ATCACAGACACCTGTAGGTCAAGCAGCGCTCTTTGTATTGTTCCTCTCCT
TCTATGTCTTGACCTGGGTGGGCAATGCACTCATCATGGTTACAGTGGCT
TCTGAAGCTCGTCTGCATTCATCACCAATGTATTTCCTCCTTGGCAATCT
TTCCTTCTTGGACCTGTGCTATTCATCAGTGACTACACCCAAACTTCTAG
TTGACTTCTTGGCAGAAAATAAACTCATCTCTTATGGACAATGTGTTGTA
CAGCTCTTTTTCTTGCATGTTATTGGCGCGGCTGAGATGTTCTTGCTCAC
AGTTATGGCATATGACCGCTATGTTGCCATCTGTAGACCTCTTCACTACA
CCACCATCATGAACAGGGGAATTTGCTGTGTGTTGGTGATTGCTTCCTGG
ATGGGTGGCTTTGTACATTCTTTAGTACAGACAATACTGACTGTCCGCTT
GCCTTTCTGTGGACCAAACCAGGTAGACAATTTCTTTTGTGATGTCCCTC
CAGTCATCAAACTTGCCTGCACAGACACCTTTGTCATTGAGTTGTTGATG
GTGTCCAACAGTGGCTTGATCTCTACCAGTTGTTTTGTAGTTTTAATTTC
TTCTTATGCTGCCATCTTGGTGAAGATACGTACCAAGGAGGGAAGAAGCA
AGGCACTTTCCACCTGTGGCTCTCATCTAATGGTAGTGACACTCTTCTTT
GGGCCATGTATCTTCATCTATGCTCGACCTTTTTCTACCTTCTCTGTGGA
CAAGTTAGTTTCTGTGTCCTACAATGTTATAACCCCCATGTTGAACCCAC
TCATCTATACCCTAAGGAACAAAGAAGTTAAGTCAGCAATGAGGAAAGTT
TGGACCCAGTAT
>Modo-OR4Q10|Location= scaffold_11704:625524-626444|Strand= -|Fam= 4|Subfam= Q|Pseudo = no
ATGAATCAAACAAATGGCACTGAAGTTACTGAGTTTGTTCTCCTTGGACT
TTCTTCTTCCTCAGAGGTACAGCCTGTTCTTTTCTTCCTGTTTCTGGTGT
TATATCTTCTGACCATACTAGGAAATGGCCTTATCATCATCACAGTGACC
TCTGATCATCATCTTCGCTCAGCCCCCATGTACTTTCTGCTATGCAATCT
CTCCTTTCAAGATCTATGCTACTCTACTGTCACTGTACCCAACATGTTGT
CACACTTGGGTACACAGCACAAAACAATTTCCTTCCAGGGATGTATAGCC
CAGATATTTTTCTTCCATTTTACTGGAAGCACAGAGATATTTATCCTCAC
CATTATGGCATATGACCGCTACATAGCTATTTGCCGACCCTTGCACTATG
AAGTTATCATGAATCAACAAGCTTGTTGGATCCTGGCAGGGACATCAGTG
CTGGGAGGAGTTATTCATTCCATTACACAGGTGATGCTCATATTAAATTT
GCCTTTCTGTGGTCCAAATGAGCTAGATAACTTCTACTGTGATATCCCAC
AGGTCATTAAATTGGCTTGCACAAATACCTTTGTGGTGGAGCTCCTGATG
GTTTCCAACAGTGGTTTGGTCACACTTCTGTGTTTTATAGTACTTCTAAT
CTCCTATACAGTCCTCCTTATGAGGATAAGGAACCAATTGGCTGAGGGAA
AGAGTAAAGCCCTTTCTACTTGTGCCTCTCACCTGATGGTAGTGACTCTG
GTGTTTGTACCCTGTGTCTATATCTATGCCAGACCCTTTCAGATATTTCC
AGCTGATAAGCTGGTCTCCATCCTCTACACAGTCATCACTCCAATGCTGA
ATCCACTCATTTACACCCTGAGGAATGCAGAGATGAAAAATGCTATGAGG
AGGATTTGGAACTACTCCATT
>Modo-OR4S9|Location= scaffold_13644:1057864-1058796|Strand= +|Fam= 4|Subfam= S|Pseudo = no
ATGGAAAATAATGTTACAGAATTTATTCTGACAGGACTTTCCCAGATTGA
GGAGGTAGAGCAAGTATGCTTTTATCTCTTCCTTCTTTTTTACACAATCA
TCATCTTTGGGAACTTTCTTATTATCATGACCATCAGGGTTAGCCCAAAT
CTCAACTCTCCCATGTACTTCTTTCTCAGTTTCTTATCTTTTGTTGACAT
TTGCTACTCTTCTGTCACTGCTCCCAAGTTGATTGTGGACTTCCAATCCA
AAGTCAAGACTATCTCCTTTGTAGGTTGCATGACTCAGCTCTTTGTGGTC
CATTTCTTTGGCTGCACAGAAATCTTCATCCTCACAGTAATGGCCTATGA
CAGGTACGTGGCCATTTGTAAGCCACTACACTATGCAACCATTATGGATC
AAAGGGTCTGTACCATATTGATGGTGAGTTCATGGGTAGGGGCCTTTACT
CATTCTATTATTCAGACCCTTCTCACCGTCCAGTTGCCTTTCTGTGGTCC
CAACGTGATTGATCATTATTTCTGTGATGTTCATCCCCTCTTGAAGCTGG
CCTGCACAGACACTTATGTGGTGGGGGTTATTGTGGTGGCCAACACTGGA
ATGATATCCTTGACCTGCTTCATCATTCTTGTTGGCTCTTATGCTGTCAT
ACTTCTCTATCTCAGGACTCATTCTGCAGAAGGGAGGCGTAAGGCCCTCT
CCACCTGTGCTTCCCATGTCATTGTGGTAATTTTGTTCCTTGTACCCTGC
ATCTTCATCTACATGCGACCCTCAACCACCTTCACAGAAGATAAGATGGT
AGCTGTATTCTATACCATCATAACCCCTATGTTGAACCCATTGATCTATA
CTCTGAGGAATGCAGAAGTGAAGAATTCCTTGAAAAAGCTATGGAGCAAG
AAACTGATGGGAGAGGCAAGGAAAGACCTTAAA
>Modo-OR4S10P|Location= scaffold_13644:845955-846865|Strand= +|Fam= 4|Subfam= S|Pseudo = yes
AGTAACATTACAGAATTTATTCTGACTGGTCTGTCCCAGAATGAGGAGGT
GCAGCAAGTATGCTTCTTACTTTTCTTAATTTTTTACACAATCATCATCT
TCGGGAACTTTCTTATTATCATGACATCATCATGGGTAGTCCAAATCTCA
ACTCTCCCATGTACTTCTTCCTCAGCTTCTTGTCTTTTGTTGACATTTGC
TACTCTTCTGTCACTGCTCCCAAGCTGATTGTGGACTTCCAAGCCAAAGT
CAAGACTATCTCCTTTGTAGGTTGCATGGCTCAACTCTTTGGGGTCCATT
TCTTTGGCTGCACAGAAATCTTCATCCTCACAGTAATGGCCTATGACAGG
TACGTGGCCATCTGTAAGCCACTACACTATACAACCATTATTGATCAAAG
AGTCTGTACTATATTGATGGTGAGTTCTTGGGTGGGAGGCTTTATTCATT
CTATTGTACAGACCCTTCTCACTGTCTGGCTGCCCTTTTGTGGTCCCAAC
CTGATTGATCATTATTTCTGTGATGTTCATCCCCTCTTGAAGCTGGCCTG
CATAGACACTTATGTGGTGGGGGTTATTGTGGTGGCCAATAGTGGCATGA
TATCCTTGACCTGCTTCATCATTCTTGTGGGCTCCTATGCTGTTATCCTG
TTCTCCCTCAGGAAGCACTCTGCAGAGGGGAGGCGGAAGGCCCTCTCCAC
CTGTGCTTCCCATGTCATTGTGGTAATTTTGTTCTTTGCTCCCTGTATCT
TCATCTACTTGAGGCCCTCAACCACTTTCACAGAAGATAAGATGGTCGCT
GTGTTCTACACCATCATAACCCCTATGTTGAACCCATTGATCTATACCCT
GAGGAACGCAGAGGTGAAAAATGCCATGAAGAAGCTATGGAGCAAGAAAG
TGTTGGGAGAG
>Modo-OR4S11|Location= scaffold_19209:2793100-2794029|Strand= -|Fam= 4|Subfam= S|Pseudo = no
ATGGAAGACCCAAGGAATGTGACAGAATTTGTTTTCTTAGGAATTCTTCA
AGGTTGGAAGATGCAACGAGTTGCCTTTGGTTTCTTTTTAATGCTCTACA
TCCTGACGATAGTAGGGAATCTGCTCATTGTGGTCACTGTAAATTTCAGT
GGCCACCTCACTTCCCCCATGTACTTCTTTCTTAGTTATCTGTCCTTTGT
TGATATCTGCTACTCCTCCACCACCACCCCAAAGATGATGTCAGACTTGT
TCATAGAGAGGAAAACCATCTCTTTCCATGGCTGCATGACTCAGCTCTTT
GCCGTGCATTTTTTTGGTTGTACAGAGATCTACCTGCTCACTGTCATGGC
TTACGACCGCTACGTGGCCATCTGTCGCCCCTTGCACTATACAGTCATCA
TGAACCGCAGGGTATGCCGGACCTTGGTATTGGTACTCTGGATTGGAGCA
TTTCTGCATTCCATCATTCAGACTCTCCTTACCGTCCAGCTGCCCTTCTG
TGGACCCAATGTGATAGACCATTATTTCTGTGATGTCCATCCACTCCTAA
AGCTTGCCTGCTCTGACACCTATGTGGTAGGGCTCATTGTTGTAGCCAAC
AGTGGCATGATCTCACTGATTGCCTTCTTCTGCTTGGTCATCTCCTACTC
TGTCATCTTGTTCACTCTGAGAACTCAGTCAGCTGAGGGGAGGCGCAAGG
CACTCTCTACGTGTGGCTCTCATGTTGTTGCTGTTTTGCTTTTCTTTGTC
CCCTGCATCTATATGTACATTCGCCCAACTACCACTCTTGCAGCAGATAA
ACAGGTCACTTTATTTAATACAGTCATGCCTCCCATGCTAAATCCCCTCA
TATATACCCTCAGAAATGCTGAGGTAAAGAAAGCCGTGAGGAAGCTGTGG
AGCCAAAAAGTAATTTTAAGAGAAAATAAT
>Modo-OR4S8|Location= scaffold_19209:2094102-2095025|Strand= -|Fam= 4|Subfam= S|Pseudo = no
ATGGAGAATGTAAACAATGTGACTGAATTTATCTTCTGGGGGCTTTCTCA
GAATCCAGAAGTAGAGGAGATATGTTTCGTGGTATTCACATTTTTCTACA
CAATTATCCTTCTGGGTAACCTCCTCATAATAGCAACAGTCTGCATTGGC
AACCTTTTCAATTCACCCATGTACTTCTTCCTAAATTACTTGTCTTTTGT
AGACATCTGCTATTCCTCTGTCACTGCCCCTAAGATGATTGCTGATTTAT
TGTCACTGCGGAAAAGCATTAGCTATCCAGGTTGTATGATGCAACTGTTT
GGTGTCCACTTCTTTGGCTGCACAGAGATCTTCATTCTCACAGTGATGGC
CTATGATCGATATGTTGCCATCTGTAGACCTCTCCATTACATGACCATAA
TGGACCGGAGCAGGTGCAATAAGATGCTACTGGGGACATGGGTGGGTGGG
TTTATTCATTCCATCATTCAAGTGGCTCTGGTTGTCCAATTGCCATTCTG
TGGCCCAAATGAAATTGATCACTATTTTTGTGATGTGCACCCTGTACTGA
AACTTGCCTGTACTGACACCTATGTTGTTGGGGCTGTTGTTACAGCCAAC
AGTGGAACCATTGCACTAGGAAGCTTTGTTATCCTGCTAATCTCTTACAC
AATCATCTTGGTATCCCTGAGGAAGCAGTCAGCTGAAGGTAGGCGCAAAG
CCCTCTCCACCTGTGGTTCCCACATAGCTGTGGTCATTATATTCTTTGGA
CCATGCACATTCATGTATATGAGGCCTGACACAACTTTTTCAGAAGATAA
GATGGTTGCTGTGTTTTATACCATTGTCACCCCCATGTTGAACCCCTTGA
TCTACACATTGAGAAATGCAGAGGTGAAGAATGCAATGAAGAAGTTATGG
ACCAGGAAAATTTTTCTACAGAAC
>Modo-OR4S5|Location= scaffold_19209:2816670-2817566|Strand= -|Fam= 4|Subfam= S|Pseudo = no
ATGGAAAATCAAAACAACGTGACAGAGTTTGTTTTATTTGGTCTCTTTCA
AAGTCGGGAGATGCAGTATGCTTGCTTTGTAGTGTTCTCTATCATTCATG
TGCTCACTGTCCTGGGTAACCTTCTAGTAATAATCACCATAAAAGCCAGC
AAGACCCTCACTGCCCCGATGTATTTCTTCCTCAGCCACTTGTCCTTTGC
AGACATGTGCTACCCATCAGCCACCACCCCAAAGATGATTGCTGACACTT
TTGTAGAGAGAAAGACCATCTCCTTCAATGGCTGCATGACTCAACTCTTT
TCTGCCCATTTCTTTGGTGGTACTGAGATCTTCCTCCTCACTGCTATGGC
CTATGACCGTTATGTTGCCATCTGTAAACCTCTGCATTATACAACTATTA
TGGATCGACAGAAATGTAGCCTACTGGCTGGGGCTTCTTGGGTAGCTGGC
TTCCTTCACTCTATTCTGCAAACCCTCCTCACTGTCCAGCTGCCTTTCTG
TGGCCCAAATGAGATAGACCACTTTTTCTGTGATGTCCACCCACTTCTGA
AGCTTGCATGTGCTGACACTTACTTGGTGGGGCTGATTGTTGTAGCCAAC
AGTGGGATGATCTCACTTATATCCTTCATTGTCCTCATCTTCTCATATAT
CGTAATCCTGCTGAACCTGAGGAGTCAATCATCAGAGGGGAGGTGCAAGG
CTCTCTCTACCTGTGGCTCCCACATCATCACTGTACTCTTGGTCCTGGTG
CCTCCCATGTTCATGTATATCCGCCCCTCTACCACACTGGCAGCTGACAA
ACTTGTTATTTTGTTCAACATTGTGATGCCCCCATTGCTCAACCCTCTGA
TATATACCCTGAGAAATAATGAGGTCAAAAATGCCATGAGGAAACTA
>Modo-OR4Y1|Location= scaffold_19209:1862383-1863315|Strand= -|Fam= 4|Subfam= Y|Pseudo = no
ATGGGAAATAAGGTCAACATCACAGAATTCATTCTCTTCGGACTTTCCTA
TGACCACAACATACAGATATTTTGTTTTGTTCTTTTCTTATTATGCTACA
TTATACTCTTATTGGGGAACCTCCTCATCCTCATATCCATCTATTGTAGT
ACTCTTTCCCACCAACCATTGTATTACTTCCTCAGTCACTTGGCTTCTAT
AGATATATGCTATACTTCTAGTGTTACACCAAAACTGATTGGGGACCTGT
TAGCTTCAAAAAGAACCATTTTGTATAATTCTTGTATGCTTCAAGTCTTT
GTTATGCACTTCTTTGGCATGATCGAAGTCTTCATCCTGACGGCAATGGC
CTTTGACCGCTATGTTGCCATCTGTAAACCCCTGCATTATGTGGCAATCA
TGAGTAAAAAGAAATGCAATCTCATTGTTGTAGCTGCTTGGGCTGGTGGG
GCTGTTCATTCCTTTCCACAGTTAACCATGGCTCTCCAGTTACCCTTCTG
TGGTCTCAATGAAATCGACCACTATTTCTGTGACATTTTTCCCTTGATGA
AAATTGCCTGCACAGATACTTATATCACGGGGGTTTTAGTTGTAGCCAAT
TCAGGACTGTTTGCCTTGGTGACATTTGTAGTCTTACTTGCTTCATATGT
TATTATATTATATACCTTAAGGACATATTCTGCTGAAGGACGGTGGAAAG
CTCTCTCCACCTGTGGATCTCATGTCACAGTTGTCATTTTATTTTTCGGT
CCTATAATATTTTCCTACCTCCGACCTCCTACCAGCTACCCAGAGGATAA
GGTGCTAGCTCTGTTTTATACCATAATTGCTCCCATGTTCAACCCCTTAA
TATATACTCTGAGAAATACTGAAATGAAAAATGCCATGAGAAAAGTATGG
TGTCAAAGGGTTTTTAGAAAAGGAAACCTATAT
>Modo-OR4Y6P|Location= scaffold_19209:1874610-1875540|Strand= -|Fam= 4|Subfam= Y|Pseudo = yes
ATGGAAGCTAAAGGCAATGTCACACAATTCATTCTCTTTGGACTTTCCTA
TGACCCAAATATACAGATATTTTGTTTCTTTCTCTTTCTATTCTGTTATA
TTAGTCTCATTTTGGGAAACCTCTTAATCTTCATCTCTATTCATTGTAGT
CATCTTTTCTACCAACCAATGTACTATTTCCTTAGCCACTTATCTTCTAT
AGACATCTATTTTACTTCCACTGTTACACCAAAATTAATTACAGACTTGT
TAACTGAGAAAAAAATCATCTCTTATGGGTTATTGTATGTTCCAAGTCTT
CTCTATGCACTTCTTTGGCAGTATTGAGATCTTCATCCTGTCTGCAATGG
CCTTAGACCGCTATGTTGCCATCTGTAAACCTCTCCATTACATGGTCATC
ATGAACAGGAAGAAGTGCAACCTTCTTGTTTTAGCTGCTTGGGCAGGTGG
GGCTGTCCACTCCTTTCCTCAATTGATCATGACTCTTAAGTTACCCTTCT
GTGGCCCCAATGAAATTGATCACTATTTCTGTGACATCTCCCCCTTACTG
AAAATCGCATGCACAGACACCTACATCACTGGTGTTCTTGTTGTCCTCAG
TTCAGGGATAATTGCTTTGGGAGTCTTTGTGATATTATTTGTTTCTTATA
CCATTATATTATGGACCCTTCGCACACATTCAGCTGAAGGGAGGCGGAAA
GCTCTCTCTACCTGTGGATCGCATTTCACAGTTGTCATTTTGTTTTTTTT
ACCTGCAATTTTTTCCTACCTTCGACCTCCCACCACCTACCCTGAGGATA
AAGTGTTTGCTCTATTTTATACTATCATTGCTCCAACATTCAACCCTCTA
ATATACACTCTGAGAAATACCGAGATGAAAAATGCCATAAGAAAGGTATG
GTGTCAAACGATATGGGGAAAAGGAAATGTA
>Modo-OR4Y7P|Location= scaffold_19209:1909724-1910655|Strand= -|Fam= 4|Subfam= Y|Pseudo = yes
ATGGAAGCTAAAGGCAATGTTACACAATTCATTCTCTTTGGACTTTCCTA
TGACCCAAATATACAGATATTTTGTTTCTTTCTCTTTCTATTCTGTTATA
TTAGTCTCATTTTGGGAAACCTCTTAATCCTCATCTCTATTCATTGTAGT
CATCTTTTCCACCAACCAATGTACTATTTCCTTAGTCACTTATCTTCTAT
GGACATCTATTATACTTCCAGTGTTACACCAAAATTAATTGCAGATTTGT
TAACTGAGAAAAAAACCATCTCTTATGGCTATTGTATGGTCCCAAGTCTT
CTCTATTCACTTCTTTGGCAGTATTGAGGTCTTCATCCTGACCGCAATGG
CCTTTGACCGCTATGTTGCCATCTGTAAACCTCTCCATTACATGGTCATC
ATGAGCAGGAAGAAAGTGCAACCTTCTTGTTTTAGCTGCTTGGGGAGGTG
CGGCTGCCCATTCCTTTTCTCAATTGTCCATGACTGTTAAGTTACCCTTC
TGTGGCCCCAATGAAATTGATCACTATTTCTGTGACATCTTCCCCTTACT
GAAAATTGCCTGCACAGACACCTACATCACTGGTGTTCTTCTTGTCCTCA
GTTCAGGGATAATTGCCTTGGGAGTCTTTGTGATATTATTTGTTTCTTAT
GCTGTTATATTATGGACCCTTCGCACACATTCAGCTGAAGGGAGGCGGAA
AGCTCTCTCTACCTGTGGATCTCATTTCACGGTTGTCATTTTGTTTTTTG
TACCTGCCATTTTTTCCTACCTTCGACCTCCCACCACCTACCCTGAGGAT
AAAGTATTTGCTCTATTTTATACTATCATTGCTCCAATGTTCAACCCTCT
AATTTACACTTTGAGAAATACTGAGATGAAAAATGCCATGAGAAAGGTAT
GGTGTCAAAAGTTATTCGGGAAAGGAAATGTA
>Modo-OR4Y8P|Location= scaffold_19209:1935954-1936884|Strand= -|Fam= 4|Subfam= Y|Pseudo = yes
ATGGAAGCTAAAGGCAATGTCACACAATTCATTCTCTTTGGACTTTCCTA
TGACCCGAATATACAGATATTTTGTTTCTTTCTCTTTTTATTCTGTTTTG
TTAGTCTCATTTTGGGAAACTTCTTAATCCTCATCTCTATTCATTGTAGT
CATCTTTTCCACCAACCAATGTATTATTTCCTTAGTCACTTATCTTCTAT
GGATATCTATTATACTTCTAGTGTTACACCAAAATTAATTGCAGATTTGT
TAACTGAGAAAAAAACCATCTCTTATGGCTATTGTATGTTCCAAGTCTTC
TCTATGCACTTCTTTGGCAGTATTGAGGTCTTCATCCTGACTGCAATGGC
CTTTGACCGCTATGTTGCCATCTGTAAACCTCTCCATTACATGGTCATCA
TGAGCAGGAAGAAGTGCAACCTTCTTGTTTTAGCTGCTTGGGCAGGTGCG
GGCTGTCCACTCCTTACCTCAATTGTCCATGACACTTAAGTTACACTTCT
GTGGCCCCAATGAAATTGATCACTATTTCTGTGACATCTTCCCCTTACTG
AAAATTGCCTGCACAGACACCTACATCACTGGTGTTCTTGTTGTCCTCAG
TTCAGGGATAATTGCCTTGGGAATCTTTGTGATATTATTTGTTTCTTATG
CCATGATATTGTGGACCCTTCGCACACATTCAGCTGAAGGGAGACGGAAG
GCTCTCTCTACCTGTGGATCTCATTTCACAGTTGTCATTTTGTTTTTTGT
TCCTGCCATTTTTTCCTACATTCGACCTCCCACCACCTACCCTGAGGATA
AAGTGTTTGCTCTATTTTATACTATCATTGCTCCAATGTTCAATCCTCTA
ATCTATACTCTGAGAAATACTGAGATGAAAAATGCCATGAGAAAGGTATG
GTGTCAAAAGATATGGGGGAAAGGAAATGTA
>Modo-OR4Y9P|Location= scaffold_19209:1966182-1967112|Strand= -|Fam= 4|Subfam= Y|Pseudo = yes
ATGGAAGCTAAAGGCAATGTCACACAGTTCATTCTCTTTGGACTTTCCTA
TGACCCAAATATAGAGATTTTTTGTTTCTTTCTCTTTTTATTCTGTTATA
TTAGTCTCATTTTGGGAAACCTCTTAATCCTCATCTCTATTCATTGTAGT
CATCTTTTCCACCAACCAATGTACTATTTCCTTAGTCATTTATCTTCCAT
GGATATCTATTATACTTCCAGTGTTACACCAAAATTAATTGCAGATTTGT
TAACTGAGAAAAAAACCATTTCTTATGGCTATTGTATGTTCCAAGTCTTC
TCTATGCACTTCTTTGGTGGTATTGAGGTACTCATCCTGACTGCAATGGC
CTTTGACCGCTATGTTGCCATCTGTAAACCTCTCCATTACATGGTCATCA
TGAGCAGGAAGAAGTGCAACCTTCTTGTTTTAGCTGCTTGGGCAGGTGCA
GCTTGTCCACTCCTTTTCTCAATTGTCCATGACACTTAAGTTACCCTTCT
GTGGCCCCAATGAAATTGATCACTATTTCTGTGACATCTTCCCCTTACTG
AAAATTGCCTGCACAGACACCTACAACACTGGTGTTCTTCTTGTCCTCAA
TTCAGGGACATTTGCCTTGGGAGTCTTTGTGATATTATTTGTTTCTTATG
CCATTATATTATGGACTCTTCGCACACATTCAGCTGAAGGGAGGCGGAAA
GCTCTCTCTACCTGTGGATCTCATTTCACGGTTGTCATTTTGTTTTTTGT
ACCTGCCATTTTTTCCTACCTTCGACCTCCCACCACCTACCCTGAGGATA
AAGTATTTGCTCTATTTTACACTATCATTGCTCCATTGTTCAACCCTCTA
ATCTACACTCTGAGAAATACTGAGATGAAAAATACCATGAGAAAAGTATG
GTGTAAAAAAAAATGGGGGAAAGGAAATGTA
>Modo-OR4Y10|Location= scaffold_19209:1992326-1993267|Strand= -|Fam= 4|Subfam= Y|Pseudo = no
ATGGAAGCTAAAGGCAATGTTACACAATTCATTCTCTTTGGACTTTCCTA
TGACCAAAATATACAGATAATTTTTTTCTTTCTCTTTTTATTCTGTTATA
TTAGTCTCATTTTGGGAAACCTCTTAATCCTCATCTCTATTCGTTGTAGT
CATCTTTTCCACCAACCAATGTACTATTTCCTTAGTCACTTATCTTCTAT
GGACATCTATTATACTTCCACTGTTACACCAAAATTAATTGCAGATTCGT
TAACTGTGAAAAAAACCATCTCTTATGACTATTGTATGTTCCAAGTCTTC
TCTATGCACTTCTTTGGCAGTATTGAGGTCTTCATCCTGCCCGCAATGGC
CTTGGACCGCTATGTTGCCATTTGTAAACCTCTCCATTACATGGTCATCA
TGAGCAGGAAGAAGTGCAACCTTCTTATTTTAGCTGCTTGGGCAGTTGGG
GCTGCCCACTCCTTACCTCAACTGTCCATGACTCTTAATTTAGCCTTCTG
TGGCCCCAATGAAATTGATCACTATTTCTGTGACATCTCCCCCTTATTGA
AAATTGCCTGCACTGACACCTCCATCACTGGTGTTCTTGTTGTCCTCAGT
TCAGGGATAATTGCCTTGGGAGTCTTTGTGATATTATTTGTTTCTTATGC
TGTTATATTATGGACCCTTCGCACACATTCAGCTGAAGGGAGGAGGAAAG
CTCTCTCTACCTGTGGATCTCATTTCATGGTTGTCATTTTGTTTTTTGTA
CCTGCAACTTTTTCCTACCTTCGGCCTCCAACCACCTACCCTGAGGATAA
AGTGTTTGCTCTATTTTATACTATCATTGCTCCAATGTTCAACCCTCTAA
TCTATACTCTGAGAAATACTGAGATGAAAAATGCCATGAGAAAGGTATGG
TGTCAAACGATATGGGGGAAAGGAAATGTAAAACACATGGAT
>Modo-OR4Y11P|Location= scaffold_19209:2018518-2019448|Strand= -|Fam= 4|Subfam= Y|Pseudo = yes
ATGGAAGCTAAAGGCAATGTCACACAATTCATTCTCTTTGGACTTTCCTA
TGACCAAAATATACAGATATTTTGTTTCTTTCTCTTTTTATTCTGTTATA
TTAGTCTCATTTTGGGAAACCTCTTAATCCTCATCTCTATTCATTGTAGT
CATCTTTTCCACCAACCAATGTACTATTTCCTTAGTCACTTATCTTCTAT
GGACATCTATTATACTTCCATTGTTACACCAAAATTAATTGCTGATTTGT
TAACTGAGAAAAAAACCATCTCTTATGGCTATTGTATGTTCCAAGTCTTC
TCTATGCACTTCTTTGGCAGTATTGAGGTCTTCATCCTGACCGCAATGGC
CTTGGACCGCTATGTTGCCATCTGTAAACCTCTCCATTACATGGTCATCA
TGAGCAGGAAGAAGTGCAACCTTCTTGTTTTAGCTGCTTGGGCAGGTGGG
GCTGCCCACTCCTTACCTCAACTGTCCATGACTCTTAATTTAGCCTTCTG
TGGCCCCAATGAAATTGATCACTATTTCTGTGACATCTTCCCCTTACTGA
AAATTGCCTGCACAGACACCTCCATCACTGGTGTTCTTGTTGTCCTTAGT
TCAGGAATAATTTCCTTGGGAGTCTTTGTGATATTATTTGTTTCTTATGC
CATTATATTATGGACCCTTCGCACACATTCAGCAGAAGGGAGGAGGAAAG
GTCTCTCTACCTGTGGATCTCATTTCGTGGTTGTCATTTTGTTTTTTTAT
ACCTGCGATTTTTTCCTACCTTCGACCTCCCACCACCTACCCTGAAGATA
AAGTGTTTGCTCTATTTTATACTATCATTGCTCCAATGTTCAACCCTCTA
ATCTACACTCTGAGAAATACTGAGATGAAAAATGCCATGAGAAAAGTATG
GCGTCAAAAGATATGGGGGAAAGGAAACATA
>Modo-OR4Y12P|Location= scaffold_19209:2039308-2040119|Strand= -|Fam= 4|Subfam= Y|Pseudo = yes
ATGGAAGCTAAAGGCAATGTCACACAATTCATTCTCTTTGGACTTTCCTA
TAACCAAAATATACAGATATTTTGTTTCTTTCTCTTTTTATTATGTTATA
TCTGTCTCATTTTGGGAAACCTCTTAATCCTCATCTCTATTCATTGTAGT
CATCTTTTCCACCAACCAATGTACTATTTCCTTAGTCATTTATCTTCCAT
GGATATCTATTATACTTCCAGTGTTACACCAAAATTAATTGCAGATTTGT
TAGCCGAGAAAAAAACCATCTCTTATGGCTATTGTATGTTTCAAGTCTTC
TCTATGCACTTCTTTGGCAGTATTGAGGTCTTCATCCTGACCGCAATGGC
CTTAGACCGCTATTTTGCCATCTGTAAACCTCTCCATTACATGGTCATCA
TGAGCAGGAAGAAGTGCAACCTTCTTGTTTTAGCTGCTTGGGCAGGTGGG
GCTGCCCACTCCTTTACCTCAATTGTCCATGACACTTAAGTTACCCTTCT
GTGGCCCCAATGAAATTGATCACTATTTCTGTGACATCTTCCCCTTACTG
AAAATTGCCTGCACAGACACCTACAAGACTGGTGTTCTTGTTGTCCTCAA
TTCAGGGATAATTGTCTTGGTAATTTTTGTGATATTATTCTGTTTCTTAT
GCTGTTATATTATGGACCCTTCGCACACATTCAGCTGAAGGGAGGCGAAA
AGCTCTCTCTACCTGTGGATCTCATTTCACGGTGGTCGTTTTGTTTTTTA
TACCTGCAATTTTTTCCTACCTTCGACCTCCCACCACCTACCCTGAGGAT
AAAGTGTTTGCT
>Modo-OR4X6|Location= scaffold_13644:1071859-1072779|Strand= +|Fam= 4|Subfam= X|Pseudo = no
ATGATGCAGTCTGGAAACGTCACAGAATTCATTTTTCTAGGACTCTCCCC
TAATCCAGAAATTCAGAGAGTGTGCTTTGTGATATTTTTGTTCTTGTACG
TGGCTATTATTCTGGGGAATTCTCTCATTGTGTTGACTGTCAGCTTCAGC
AAGAGCCTTGGTTCCCCCATGTATTTCTTCCTCAGCCACCTCTCCTTTGT
GGAGATTTGTTATTCCTCTACCACTTCTCCCAAACTCATTGTGGATTTAC
TTTCTGAAAGGAAATCAATCTCCCTAGAGGGCTGCATTACACAAACATTC
TTCTTCCATGTCTTTGGTGCCATTGAGATGTTTCTCCTCACAATAATGGC
TTATGACCGATACTTGGCCATCTATAGGCCTCTACATTATGTGACCATTA
TGAACCGCCGGATCTGTGCCATTCTGGTTGGGATGGCCTGGTTGGGTGGC
TTTTTGCACTCAATTGCTCAAATTGTCTTTGTGTTCCACTTACCCTTTTG
TGGACCTAATGTGATTGACCATTATTTCTGTGATGTGCTCCCTCTATTAG
AGCTTGCATGTACTGATACCTTCTTTATTGGGTTGCTTATTGTGGCTAAT
GGGGGAAGCTTATCAATGGTCAGCTTCATAATTCTATTGATCTCTTATAG
TGTTATCTTATTTCACTTAAGGGGGCATAGCAAGTTAGGACGTCGAAAAG
CCCTCTCCACTTGTGCTTCTCACATCATTGTAGTTATCTTGTTCTTTGGA
CCCTGTGCCATCATCTACCTGCGGCCCTCCACCACAAACTCCATGGACAA
AATGGTGGCCATATTCTATACAGTGATGACTCCCCTCCTCAACCCATTCA
TCTATTCCTTGCGGAATGTTGAAATGAAGGATTCCATGAGGAAGCTGTGG
TTCAGGGCAATGAATCAAGAA
>Modo-OR4X8P|Location= scaffold_13644:1101773-1102707|Strand= +|Fam= 4|Subfam= X|Pseudo = yes
ATGGTGCAGTCTGGCAATGTGACAGAATTCATTTTTCTAGGACTCTCTCC
TAATCCAGAAATTCAGAGAGTGTGCTTTGTGTTATTTTTGTTCTTGTACA
TGGCTATTATTCTGGGAAATTCTCTCATTGTGTTGACTGTCAGCTTCAGC
AAGAGCCTTGGTTCCCCCATGTATTTTTTCCTCAGCCACCTCTCCTTCGT
GGAGATTTGTTATTCCTCTACCACTTCCCCAAAACTCATTGTGGATTTGC
TTTTCTGAAAGGAAATCAATCTCCCTAGAGGGCTGCATTACACAAACATT
CTTCTTCCATGTCTTTGGTGCCATTGAAATGTTTCTCCTCACAATAATGG
CTTATGACCGATACTTGGCCATCTATAGGCCTCTACATTATGTGACCATT
ATGAACCGCCGGATCTGTGCCATTCTGGTTGGGATGGCCTGGTTGGGTGG
CTTTTTACACTCAATTGCTCAAATTGTCTTTGTGTTCCACTTACCCTTTT
GTGGACCTAATGTGATTGACCATTATTTCTGTGATGTGCTCCCTCTGTTA
GAGCTTGCATGTACTGATACCTTCTTCATTGGGTTGCTTATTGTGGCTAA
TGGAGGGAGCCTATCAATGGTCAGCTTCATAATTCTATTAATCTCTTATA
GTGTTATCTTATTTCACTTAAGGGGGCATAGCAAGGAAGAACGCCGAAAA
GCCCTTTCGCACTTGTGCTTCCCATGTCATTGTAGTTATCTTGTTCTTTG
GACCCTGTGCCATCATCTACCTGCGACCCTCCACCACAAACTCCATGGAC
AAAATGGTGGCCATATTCTACACAGTGATCACTCCCCTCCTCAACCCATT
CATCTATTCCTTGCGGAATGCTGAAGTGAAGAATTCCATGAGGAAACTGT
GGTTCAGGGCAATGAATCAAGGAGAGACAGGAAGA
>Modo-OR4X9|Location= scaffold_3536:15070-16005|Strand= +|Fam= 4|Subfam= X|Pseudo = no
ATGAGACCAATCAACAATGTAACCGAATTCATTTTCCTGGGGCTCTCTCC
CAAACAAGAAGTTCAAAGAGTTTGCTTTGTGGTATTTCTGCTCATGTATG
TAATGATAGTGCTGGGAAATGCTCTCATAGTGTTAACCATCAAAGCCAGC
AAAAGTCTTGGCTCCCCTATGTACTTCTTCCTCAGCCATCTGTCCTTTGT
GGAGATTTGTTATTCCTCCACCACATCCCCCAAACTCATTGTGGATTTAC
TTTCTGAAAGGAAAGTCATCTCCTTCGAGGGCTGTATGACACAGCTCTTC
TTTATCCACTTCTTTGGTGGCATTGAGATCTTCCTACTCACAGTTATGGC
CTATGACAGATATGTAGCCATATGTAAACCTTTACACTACATGACAATCA
TGAGCCAGCAGATGTGTGGCCTCCTACTGGGGATTGCCTGGATGGGTGGC
TTCCTACACTCAATTGCCCAAATTCTCCTCATGTTCCACCTACCCTTCTG
TGGTCCCAATGTGATTGACCACTATTTCTGTGACCTTCTCCCTCTGCTGG
AACTTGCCTGCACAGACACTTTATTCATAGGCCAGCTCATTGTGGTTAAT
GGTGGAAGCCTTTCAGTGATTAGTTTTGGGGTTCTCATGGCCTCTTATGT
TATAATCCTGCTACACTTGAGGGGGCACAGCAAGGAGGGATGCCAAAAGG
CCCTCTCTACCTGTGCCTCACACATTACTGTAGTTGTCTTATTCTTTGGG
CCCTGTATTTTCATCTATATGCGGCCCTCCATCACCTTGTCTATGGACAA
ACTGGTGGCTGTATTCTACACGGTGATCACTCCACTCCTGAACCCAGTCA
TCTACTCCTTGAGAAATGCTGAAGTGAAGACTGCCATGAAGAAACTATGG
GTCAGGGCATTGAAACAAAGTGAGAAATTAAGTGGA
>Modo-OR4Z6|Location= scaffold_11704:510205-511140|Strand= -|Fam= 4|Subfam= Z|Pseudo = no
ATGGAACAGAGAAATTTCTCAATGGTGGCAGAATTCATTTTGCTGGGACT
CACTGAGTCTCGTGAGTTGCAGATTTTCTTTTTTGTATTTTTTTCCATTA
TCTACACAGTCACTGTATTTGGCAACCTATTTATTATCTTTACTGTGATC
TTTAACTCTCATCTTCATTCACCCATGTACTTCCTACTGGCAAACCTCTC
CTTCATTGATATGTCCCTAGCCTCATTTGCCACTCCCAAAATGATCCATA
ACTTAGCCAGTAAGCACAAAGCCATCTCCTATCAGGGTTGCATGGCCCAG
ATGTTTTTCCTCCACCTTTTTGGTGGCAGTGAAATGATGCTACTTGTTGC
TATGGCAATTGATAGATATATAGCCATATGCAAACCCCTTCATTACTCAA
CCATCATGAATCATCGTGCCTGCTTTGGGCTTGTACTGCTTTCCTGGACC
ACTGGTTTTGTGCATACCATGAGCCAGATGGTTTTTACAGTGACCTTGCC
CTTCTGTGGTCCCAACATTGTGGACAGTTTTTTTTGTGACCTTCCTCGGG
TGATCAAGCTTGCTTGCCTTGATACTTATATCTTAGAGCTGTTGGTGATT
GCAGACAGTGGACTACTCTCACTCATCTGTTTCATCCTTTTACTCATCTC
TTATAGCATCATATTAGTTACTATTAGACTTCACTCCTCTAGTGGATCCT
CCAAGGCTTTGTCCACTCTGTCTGCACACATTACAGTGGTAGTTCTTTTC
TTTGGACCATGTATCTTCATTTATGTGTGGCCCTTCAGCAGCATCTCAAC
AGATAAGACTCTTTCTGTGTTTTATACCATTTTTACCCCACTTTTGAATC
CAATCATCTACACATTCAGAAACAAAGATATGAAGAGAGCTATAAGAAGA
CTGAAACATCAGCATGTGAATTGCATACGGACCTCT
>Modo-OR5A2|Location= scaffold_12795:2909408-2910364|Strand= -|Fam= 5|Subfam= A|Pseudo = no
ATGGCTGGGAGCAGAAACACCACAACTGTGACTGTATTCATCCTCCTGGG
CTTTTCAGATCATCCCAAAATACAAATTGCCCTCTTTGTGGTATTCCTGG
GGATCTACTTCACGACCCTGACCTGGAATCTGGGTCTCATTGCACTGATC
CGAATGGATTCCCACCTCCATACACCTATGTATTTTTTCCTCAGCAACCT
CTCTTTTGTAGATATCTGCTACAGTTCTTCTACCACTCCAAAGATGCTGG
CAGACACCATTGCAAATCAGAAATCCATTTCTTTCCTGGGTTGCGCTGTT
CAATATTTTGTTTTTTGTGGCATGGGGCTGACTGAATGCTTCCTCCTGGC
TGCTATGGCATATGACCGCTATGCTGCTGTGTGCAACCCACTGCTCTACA
CAGCCATCATGTCTCACACACTCTGTGTCAAGATGGTGGGAGGAGCTTTT
ATAGGTGGGTTCGTTAGCTCTCTGATTGAAACTTACTCTATCTACAGTCA
TCAGTTCTGTGGGCCTAACATTATCAATCATTTCTTCTGTGACCTCCCTC
CTGTCCTGGCCTTATCCTGTTCTGACATCTTTTTAAGTCAGATAGTGAAC
TTTCTCGTAGGGGTCATCGTGGGCATAATGTCCGTCCTCGTGGTCCTCAT
CTCTTATGGTTATATTGTTGCTGCTGTCCTGAAGATCAGCTCCACCAAGG
GCAGGTCTAAGGCCTTCAGTACTTGTGCATCTCACCTGACTGCTGTGACA
CTCTTCTATGGTTCTGGCCTCTTCATGTATATGCGTCCTCAATCCAGCTA
TGCCCTGAGTAGAGACAAGATGGTGTCAGTGTTCTACGCAGTGGTGATCC
CTATGGTGAATCCCATGATCTATAGCCTCCGAAACAAGGAGATTAAAAAT
GCCATGAAGAAGGTGATTGGGAGCAAGTGTATAATTTCTCACCACCTCAC
TTACTTT
>Modo-OR5A7P|Location= scaffold_12795:2647390-2648323|Strand= -|Fam= 5|Subfam= A|Pseudo = yes
ATGGGAAGAAATGAAACTTCTGTAACTATATTCACCCTCCAGGGAATCTC
AGATGAACCAGAGTTGCAGGTCATCTTCTTTGTACTATTCCTGGGAATCT
ATATCATGACTTTAACTTGGAACTTGGGCCTCATTATCCTCATCAGGAGT
GACTCCCATCTTCACTCCCCCATGTACTTCTTTCTTAGTTTTCTGTCCTT
CATAGACATCTGCTACTCTTCCTCTATTACCCCAAGAATGCTCTCTGACT
TCTTCCTGGTAGAAAAAACTATTTCCTTCCTGGCCTGTGCTACTCAATAT
TTTTTTTTTGCCTGGATGGGGCTGGCTGAATGTTGTCTCTTGGCAGTCAT
GGCATATGACCGTTCTGTGGCCATCTATAGCCCACTGAGGTATTCTACCA
TCATGCATCTGCCAATCTGTGGGAAATTGGTGGCTGGGGCATATGTGGCT
GGGGGCCTGGGTAGCTTAGTTCAAACAACAGCTGGTTTCCACCTCCATAT
CTGTGGTCCAAAAATAATTAATCATTTTTTCTGTGATATACCTCAAATCA
TAGCCCTGTCCTGCTCTAACCCCTTTCATCAATCAAATCATGGTGTTCGT
GGTGTCAATCTGCATTGGGGTATTCTCATTCCTCTTTATCATCATGTCCT
ATGTGTACATCACAGTTATTATCCTGAAAATGCCCTCAGCCAAGGGAAGG
GCAAAAGCCTTCAACACCTGTGCCTCCCACCTGACTGCTGTTACTCTCTT
CTTTGGAACTGCTCTTTCTGTGTACCTGCGTCCCAGCTCTGGCCATTCCA
AACACCTGGACAAAGTGTTGTCTGTCTTCTATACCATCCTCATCCCCATG
CTGAACCCCATGATCTATAGTCTCAGGAATAAAGAAATCAAAGATGCCCT
AAAAAGGCTCATGAAAAGAGGAAAATTTCCCCAA
>Modo-OR5A5|Location= scaffold_12795:2933600-2934661|Strand= +|Fam= 5|Subfam= A|Pseudo = no
ATGGTTTGCATAAAATTAGGAGATTATAAACCCCAGCAAGTACTACAATC
ATATACTGAAAACACCGCAATTTCAATTATCACTATTCTAGAGAATCTAC
TTTTGTGCTTCTTGGGGAATATGTTCATAGCTAAAGAAAAGAACAGCACC
TCAGTGTCCATTTTCTTTTTCCTGGGATTCTCAGACCATCCAAAACTGCA
AGTAATTCTTTTTGTGACATTCCTGGGAATTTACCTAGTGACTTTATTCT
GGAACCTAAGCCTTATACTCCTGATCAAGATTGACACCCATCTCCATACT
CCCATGTACTTCTTTCTCAGCAACCTGTCCTTTATAGACATCTGCTACTC
TTCTTCTGTTGCCCCTAAGATGCTTTCAGACTTCTTCAAGGGACAGAAGA
CTATCTCCTTTGTGGGCTGTGCCACTCAGTTTTTTTTCTTTGTTGGCACA
GGCTTGACTGAGTGCTGCCTCCTGGCTGCTATGGCATATGACCGCTATGC
TGCCATCTCTAACCCATTGCTTTACACAGTCATCATGTCCCCAAATCTCT
GCACCAAGATGGTAGCTGGAGCTTATGTTGGGGGTTTCCTAAGCTCACTA
ATCCAAACCAGCTCCATATTTCAACTATACTTCTGTGGTCCTAACCTTAT
CAATCACTTCTTTTGTGACCTCCCCCCAGTGCTAGCTCTCTCCTGTTCAG
ACACCTTTCTTAGCCAAATGGTTAATTTCCTTGTGGTGGTTGCTGTTGGG
GGAACATCTTTCCTCATCCTCCTCATCTCCTATGGGTACATCGTTGCTGC
TGTCCTGAAGATCAAGTCTGTTGAAGGCAGATACAAAGCTTTCAACACAT
GTGCCTCACACTTAATTGTAGTTACCCTCCTCTATGGAACTGCTCTCTTC
ATGTATCTCCGACCCAGCTCCAGCTATTCACTAAGTCGGGACAAAGTTGT
ATCTGTGTTCTATTCCATAGTAATTCCCATGCTGAATCCCCTCATATACA
GTCTGAGAAACAGAGAAATCAAAGCTGCCCTGAAAAAAGTGCTAGAGAAA
AAAAGGTTCTCA
>Modo-OR5A8|Location= scaffold_12795:2804372-2805301|Strand= -|Fam= 5|Subfam= A|Pseudo = no
ATGGGAAGAAATGATACTTCTGTAACTCTATTCATCCTCCAAGGAATCTC
AGACCAACCAGAGTTGCAAGTCATCTTATTTGTCCTATTCCTGGGAATAT
ATGTCATGACTTTGACTTGGAACTTGGGACTCACTATCCTCATCAGGAGT
GACTCCCAACTTCATTCCCCTATGTACTTCTTCCTTAGTTTTCTGTCCTT
TGTAGACATTTGCTACTCTTCCTCTATTTCCCCAAGGATGCTCTCTGACT
TCTTCCTGGAAGAAAAAATAATTTCCTTATTGGCTTGTGCTACTCAATAT
TTCTTTGTGGCCTGGATGGCATTGGCTGAGTGTTGTCTGTTGGCGGTCAT
GGCATATGACCGTTATGTGGCCATCTATAGCCCACTGAGGTATTCCACCA
TCATGCATCTACCAATTTGTGGAAAGTTGGTGGCTGGGGCCTATATGGCT
GCCTGCCTGGGGAGCTTAGTCCAAACAACAGCTGGTTTCCATATCCATTT
TTGTGGGCCAAATATAATTAATCATTTTTTCTGTGATATACCTCAGATCA
TAGCCCTGTCCTGCTCTAATCCTTTCATCAATCAAATCATGGTGTTTGTG
GTAGCAGTTTGCATTGGGCTGTTCTCATTCCTCTTTATCATCATGTCCTA
TGTGTATATCACAGTCATTATCCTGAAAATGCCCTCAGCCAAAGGAAGGG
CAAAAGCCTTCAATACTTGTGCCTCTCACCTGACTGCTGTTACTCTCTCA
TTTGGAACCGCCTTTTGTGTGTACCTGAGACCCAAATCTGGCCATTCCCA
ACACCTGGACAAGGTGCTGTCTGTCTTCTATGCTATCCTCATCCCTGTGC
TGAATCCTCTGATCTACAGCCTCAGGAATAAAGAAATCAAAGATTCCCTC
AAGAAGTTCATGAAAAGGGGGAAATTTCCC
>Modo-OR5A9|Location= scaffold_12795:2875592-2876527|Strand= +|Fam= 5|Subfam= A|Pseudo = no
ATGGATATGGGGAGAAATGAGACTTATGTGACTATGTTCATCCTTCTTGG
ATTCTCAGATCAACCTGACCTTCAGATCATCCTCTTTGTGATATTCCTGG
TACTCTACCTTATGACAGTGGCTTGGAACCTGGTCCTCATCATTCTCATC
AGGAGTGATTCTCATCTTCATTCCCCCATGTACTTCTTCCTCAGTTTCCT
GGCCTTCATAGATATCTGCTACTCTTCTGCTATTACCCCAAAAATGCTCT
CTGACTTCTTCCATGAGGAAAAGACAATTTCTTTCCTGGGTTGTGCAACT
CAATATTTCTTTATGGCCTTGATGGGATTGACTGAGTGTTTACTCTTAAC
TATCATGGCATATGACCGCTATGTGGCAATCTGCAGCCCACTGAGGTATC
CTACCATCATGGATCTCCAAGTATGTAAGAAGATGGTGGCTGGGGCTTAC
ATAGGTGGATTTTTCAGTAGCCTTATTGAAACAGTTGCAGGCTTCCATCA
CCATTTCTGTGGGCCAAACATAATTAATCATTTTTTCTGTGATGTCCCTC
AAATCATGGCCCTGTCTTGCTCCAACACCTTCATTGGTCAAATAATGTTA
TTAGTTATGGTGGTTCTTGTTGGATTCTTTTCATTCCCCATTATCATCAT
GTCCTATGGATATATCACGGTCACAGTCCTGAAAATGCCTTCAGCAAAGG
GAAGGATGAAGGCCTTCAATACCTGTGCCTCTCATTTGACAGTTGTGACA
CTCTTCTATGGCACTGCCTTTGTTGTGTACTTTCAATCTGGTTCTGGCCA
TTCCCCAAATGTGGACAAAATGTTATCTGTGTTCTATGTCATCCTGATTC
CAATGCTGAACCCCCAGATCTATAGTCTCAGGAACAAGGAGATTAAAGAT
GCCCTGAAGAGACTGGTAAAAAAAGATATTTCCCCT
>Modo-OR5A3|Location= scaffold_12795:2572631-2573587|Strand= -|Fam= 5|Subfam= A|Pseudo = no
ATGGCTACAGGTAGGAATACTACAACAGTGACCAAGTTTATCCTTCTGGG
ATTCATCGAGCATCCAGAGCTTCAGGTCTTCCTCTTTATGTTGTTCCTGG
GAATCTACCTCATGACTCTAGCTTGGAACCTGTTCCTCATCATCATCATC
AGGATTGATTCTCATCTCCATTCCCCCATGTACTTCTTCCTCAGTAATTT
ATCCTTTGTTGACATTGTGTACACTTCCTCTATTGCCCCCAAGATGCTCT
ATGATTTCTTCAAGGAACAAAAGACCATCTCCTTTGTGGGCTGTGCTGCT
CAGCTATTTGTCTTCATCGAGATGGGGGGTGCTGAGTGTTGTCTCCTGGC
TGCCATGGCATATGACAGATACATTGCCATTGCCAACCCACTGCTCTATG
CAGCTGTCATGCCCCCTTCTATTTGTGTGAAGATGGCTGTGGCAGCACAT
GTTGGGGGAGTCTTTACTGGCTTGGTCCAAACAAGTTCTGTATTCCAACT
CCACTTCTGTGGGCCAGATGTAATTAACCATTTCTTCTGTGATATTCCTC
CCTTGTTGACCCTCTCCTGTTCCAGCACTCTTCCTAGTCAAGTGGTGAAC
TACACTGTTGTATGTATGGTTGGGGGGACATCAGCCACCATTGTTTTGGT
CTCCTATGCTTATATCATTGCAACGGTTATGAAGATCCATTCAGCCAGAG
GACGGGCAAAGGCTTTCAACACCTGTGCCTCTCATCTGATAGCTGTGGTA
CTCTTCTATGGCTCTGGCCTCTTTGCCTATCTCCACCCTAGTTCCAGGTC
CTCACTAAACCAAGATAAAGTGGTGTCCATGTTCTATGGAGCTGTGATCC
CCATGTTAAATCCCATCATATATAGTTTGAGAAACAAGGAGATCAAAGAT
GCATTGGAGAAACTCAAGGAGAGGAGAAGACAGATGTCCAGGTGTGCCCT
CTTTCCT
>Modo-OR5A10P|Location= scaffold_19197:6956183-6956616|Strand= +|Fam= 5|Subfam= A|Pseudo = yes
CTTATAACCTGAATTCTTGTGGGGAACATACTCATCTTCACACTCATCAC
TCTAGAAAGACATCTTCAGACTCATCGCTCTAGAAAGACATCACTCTAGA
AAGACATTCTTACTGAAAAAAAAATCTCTTTTTAGATCTTTGCTTTATTT
TTTCACTGTCCTCAAATCAACTGAAAATTCCCTAAGCAAAAGTTGTTCCA
TCTCTTTCTTCAAATGTGTGGTAAAGGCCTTTTTCATCATTTTATTTGTA
TAAATAGGGGATTTTGCTCCTCACTACAATGCCCTATCATTACTATATGG
CCATCTGCCAGCCTTTGCACTATGAAATTATAATGAATAAAGGATCTTAT
ATGAGAATAACAATTGCTTCCCACTTTATTGGAGGTTTTTAACAGCCCTG
TTCTCAGTTAATACATTTTCTTTATATTTTTGTG
>Modo-OR5A11P|Location= scaffold_12795:2891966-2892569|Strand= -|Fam= 5|Subfam= A|Pseudo = yes
ATGTTCATTCTCCAAGGATTCTCAGACCAACCAGAGATACAGATGATCCT
CTTTTCAATATCTCTAGGAACTTACCTCATGACTCTGACTTGGAACCTTG
GTCTCATCATCCTCATCAGAAGTGACTCTTATCTTCATTCTCCCATGTAC
TTCTTCCTCAGTTTCCTAGCCTTCATAGATACCTACTATTCTACCTCTAT
TAACCCTAGAATGCTCTTTGACTTCTTCCACAAAAAAAGAATATATCCTT
CTGGGCCTGTGCTACTCAATATTTCTTAATAGCCTGGATGGCTCTAGTTT
AGTGCTGTCTCTTGGCCAACATGGTATATGATCGCCATGTAGCCATTTGT
AGCCCACTAAGATATTCTGCTATCATGGATCTCCAAGTCTGTAGGAAAAT
GGTGGTTGGGCCTTATGTGATTGGATTTTTCTATAGCCTTTTTCAGACAA
CCTCTGACTTCCATCTCCATTTCTGTGGACCAAACATAATTAAGCATTTT
TTTTCTGTGATGTGCCTCAAATTCTAATCTTGTCCTGTTCTGATTCCTTC
ATTAACCAGATAATGATATTTGTGTAAATGTGTATTAGAAGTTTGGGAAT
AGCC
>Modo-OR5AC5|Location= scaffold_12721:4346515-4347453|Strand= +|Fam= 5|Subfam= AC|Pseudo = no
ATGATGGAGGAGAATATGACACTGGTGACAGAGTTTGTTCTCACTGGCCT
TACAGATCGCCCAGAAATTCAGCTCGTGCTCTTCCCTATATTTTTAATGA
TCTATCTCACAACCATGGTGGGGAATATTGGTCTGGTGGTGCTTGTTTGG
ATGGACTCTCACCTTCAGACACCCATGTACATATTCCTGAGTAGCTTAGC
TTTTGCAGATGCTTGTACTTCTTCTTCAGTGACTCCCAAGATGCTCATGA
ACTTCTTGAATCCCAATGATAAATCTATATCCATTTCAGAATGCCTGGCC
CAATTTTACTTTTTTGGTGCCAGTGCATCAACAGAATGCTTCCTTTTGGC
AGTGATGGCATATGATCGTTATGCAGCCATATGCAAACCCCTGCTATATC
CAGTGAGGATGTCTAATAGACTCTGCAGCCAACTGGTGATTGCTTCATAT
ACCCTTGGATTTCTTCATCTCATGATACACGTGGGTTTGTTATTTAGATT
AACATTCTGTAGACCAAATCTAATACATCATTTCTACTGTGAAATTTTAC
CATTGTTTAAGATTTCCTGTATTGACCCATCCCTTAACGCACTAGTGCTT
TTCATTTTTGCTCTCTCCATACAATCCTTTACTCTTATGACAACCTTAGT
CTCATACACTTTCGTCTTTCTTGCCATCCTGAGAATTAAGTCTGAACATG
GCAGAAGTAAGGCTTTCTCTACCTGTAGTGCACATCTGCTCTCTGTCTCT
TTATTCTATGGCACCCTTTTAATAATGTATGTGTTTCCTGGATTCTGGTG
GTGCCAAAGATCAGGACATAATGAACTCCTTGTTTTACACAATCATAATT
CCTCTATTAAACCCATTTATCTACAGCCTGAGAAACAAAGAAGTTCTTGC
TGCCTTGAGAAAAGTAATAAAAAAGTAAAATTTCTCAAG
>Modo-OR5AC6|Location= scaffold_12721:4374705-4375625|Strand= +|Fam= 5|Subfam= AC|Pseudo = no
ATGATGGAGGAGAATATGACACTGGTGACAGAGTTTGTTCTCACTGGCCT
TACAGATCGCCCAGAAGTTCAGCTCGTGCTCTTCCCTATATTTTTAGTGA
TCTATGTCACAACCATGGTGGGGAATATTGGTCTGGTGGTGCTTGTTTGG
ATGGACTCTCACCTTCACACACCCATGTACATACTCCTGAGTAGCTTAGC
TTTCGCAGATGCTTGGACTTCCTCTTCAGTGACTCCTAAGATGCTCATGA
ACTTCTTATCCCAAGATAAATCTATTTCCATTTCAGAATGCATGGCCCAA
TTTTACTTTTTTGGTGCCAGCGTAACAGCAGAATTATTCCTTTTGACAGT
GATGGCATATGATCGCTATGCAGCCATATGCAAACCCCTGTTATATCCAG
TGAGGATGTCTAATAGACTCTGCAGCCAACTGGTGATTGCTTCATATACA
CTTGGATTGCTTCATCTCATGATACACGTGGTTTTGTTATTTAGATTAAC
CTTCTGTCAACCAAATATAATACATCATTTTTATTGTGAACTTTTCCCAT
TGTTAAAGGTTTCCTGTATTGACCCATTCCTTAATTCTCTCGTGGCTTTC
ATTTTTTCTCTCTTTATACAATCCTTTACTCTTATGACAATCTTAGTCTC
ATACACATTTGTCTTTCTTGCCATCCTGAGAATTAAGTCTGAAAACGGCA
GGAGCAAGGCCTTTTCCACCTGTAGTGCACATCTGCTCTCTGTCTCTTTA
TTCTTTGGTACCCTTTTAATAATGTATGTGTGTCCTGGATCTGGTGTTGC
CAAGGATCAGGACATAATGTTCTCCTTGTTTTACACAATTATCATTCCTC
TATTAAACCCATTTATTTATAGCCTGAGAAACAAAGAAGTTCTTGGTTCC
CTGAGAAAAGTAATAAAAAAG
>Modo-OR5AC7P|Location= scaffold_12721:4389254-4390043|Strand= +|Fam= 5|Subfam= AC|Pseudo = yes
ATGGTGGGGAATATTGGTCTGGTTGTGCTTGTTTGGATAAACTCTTACCT
TCACAAACTCATGTACATACTCCTGAGTAGTTCAGCTTTTGCAGATGCAT
AGTCTTCCTCTTTGGTGACCCCCAAGATGCTCATGAACTTCTTATCCCAA
GATACATCTATATCCATTTTAGAATGCCTGGCCCAATTTTACTTTTTTGG
TGTCACTTCAACAACAAAATGCTTCCTTTTGGCAGTGATGGCATATGATC
TTTATGCAGACATATGCAAACCTCTATTATATTCAGTAAGGATGTCTAAT
AGACTCTGCAGCCAACTGGTGATTGCTTCATATACCCTTGGATTTCTTCA
TGTCATGATACATGTGGGTTTGTTATTTAGATTAACCTTCTGTAGAACAA
ATATAATACACCATTTCTTCCGTAAAATTTTACCATTGTTTAAGATTTCC
TGTATTGACCCATCCCTTAATGCAATAGTACTTTTCATTTTTGCTCTCTC
CATACAATCTTTTATTGTGATGACAATCTTAGTCTCATACACATATGTCT
TTTTTGCCATTCTGAGAATTAAGTCTGAAAATGGCAGGAGAAAGGCCTTC
TCTACCTGTAGTGAACATCTGCTCTCTGTCTCTTTATTCCATGTCACTCT
TTTAATAATGTATGTGTTTCCTGGATCTGGTTGTGCCAAGGATCAGGACA
TAATGAACTCCTTGTTTTACACAATCATAAATTCCTCTATTAAACCCATT
TATCTACAGCCTGAGAAAGAAAGAAGTTCTTGCTGCCTTG
>Modo-OR5AC8P|Location= scaffold_12721:4405033-4405969|Strand= +|Fam= 5|Subfam= AC|Pseudo = yes
ATGATGGAGGAGAACATGACACTGGTGACAGAGTTTGTTCTCACTGGCCT
TACAGATCGCCCAGAAATTCAGCTCGTGCTCTTCCCTATATTTTTAATGA
TCTATCTCACAACCATGGTGGGGAATATTGGTCTGGTGGTGCTTGTTTGG
ATGGACTCTCACCTTCAGACACCCATGTACATACTCCTGAGTAGTTTAGC
TTTCGCAGATGCTTGGACTTCCTCTTCAGTGACTCCTAAGATGCTCATGA
ACTTCTTATCCCAAGATAAATCTATATCCATTTCAGAATGCATGGCGCAA
TTTTACTTTTTTGGTGCCAGTGCATCAACAGAATGCTTCCTTTTGGCAGT
GATGGCATATGATCGTTATGCAGCCATATGCAAACCCCTGTTATATCCAG
TGAGGATGTCTAATAGGCTCTGCATTCAATTGGTGATTGCTTCATATACA
ATTGGATGTCTTAATGGCATGACACATGTGGGTTTGTTATTTAGATTAAC
CTTCTGTAGAACAGAATATAATACGTCATTTCTACTGTGAAATTTTACCG
TTGTTTAAGATTTCCTGTATTGACCCATTCCTTAATGCAATAGTACTTTT
CATTTGTGCCATCTCCTTACAATCTTTTAGTGTTACGACAATCTTAGTCT
CATACACTTACGTCTTTCTTGCCATCCTGAGAATTAAGTCTGAAAATGGC
AGGAGAAAGGCTTTCTCTACCTGTAGTGCACATCTGCTCTCTGTCTCTTT
ATTCTATGGCACCCTTTTAATAATGTATGTGTTTCCTGGATCTGGTGGTG
CCAAAGATCAGGACATAATGTACTCCTTGTTTTACACAATCATAATTCCT
CTATTAAACCCATTTATCTACAGCCTGAGAAACAAAGAAGTTCTTGCTGC
CTTGAGAAAAGTAATAAAAAAAGTAAAATTTCTCAAG
>Modo-OR5AC3|Location= scaffold_12721:4432211-4433131|Strand= +|Fam= 5|Subfam= AC|Pseudo = no
ATGATGGAGGAGAATATGACACTGGTGACAGAGTTTGTTCTCACTGGCCT
TACAGATCGCCCAGAAATTCAGCTCCTGCTGTTCCCCATATTTTTAGTGA
CCTATGTCACAACAATGGTGGGGAATATTGGTCTTGTGATGCTTGTTTGG
ATGGACTCTCACCTTCAGACACCCATGTACATATTCCTGAGTAGCTTAGC
TTTTGCAGATGCGTGGTCTTCCTCTTCGGTGACCCCTAAGATGCTCATGA
ACTTCTTATCCCAAGATAAATCTATATCCATTTTAGAATGCATGGCCCAG
TTTTATTTTTTTGGTGCCAGTACAACAGCAGAATGCTTCCTTTTGGCAGT
GATGGCATATGATCGTTATGCAGCCATATGCAAACCTCTGTTATATCCAG
TGAGGATGTCCAATAGACTCTGCAGCCAACTGGTGATTGCTTCATATACA
CTTGGATTTCTTCATCTCATGATCCACGTGGGTTTGTTATTTAGATTGAC
TTTCTGTAGATCAAATCTAATACATCATTTCTACTGTGAAATTTTACCAT
TGTTCAAGATTTCCTGTATTGACGCATCCCTTAATGCACTAGTACTTTTC
ATTTTTGCTCTCTCCATACAATCCTTTACTCTTATGACAACTTTAGTCTC
ATACACATATGTCTTTCTTGCCATCCTGAGAATTAAGTCTGAAAATGGCA
GGAGAAAGGCCTTCTCTACCTGTAGTGCACATCTGCTCTCTGTCTCTTTA
TTCTATGGCACCCTTTTAATAATGTATGTGTTTCCTGGATCTGGTGGTGC
CAAGGATCAGGACATAATGTTCTCCTTGTTTTACACAACTATCATTCCTT
TATTAAACCCATTTATCTACAGCCTGAGAAACAAAGAAGTTCTTGCTGCC
TTGAGAAAAGTAATAAAAAAA
>Modo-OR5AC9P|Location= scaffold_12721:4446526-4447465|Strand= +|Fam= 5|Subfam= AC|Pseudo = yes
ATGATGGAGGAGAATATGACACTGGTGACAGAGTTTGTTCTCACTGGCCT
TACAGATCGCCCAGAAATTCAGCTCGTGCTCTTCCCTATATTTTTAGTGA
TCTATGTCACAACCATGGTGGGGAATATTGGTCTGGTGGTGCTTGTTTGG
ATGGATTCTCACCTTCACACACCCATGTACATACTCCTGAGTAGTTTAGC
TTTTGCAGATGCTTGGACTTCCTCTTCCGTGACCCCTAAGATGCTCATGA
ACTTCTTATCCCAAGAAAAATCTATATCCATTTCAGAATGCATGGCCCAA
TTTTACTTTTTTGGTGTCAGTGCATCGACAGAATGCTTCCTTTTGGCAGT
GATGGCATATGATCGTTATGCAGCCATATGCAAACCTCTGTTATATCCAG
TGAGGATGTCTAATAGGCTCTGCATTCAATTGGTGATTGCTTCATATACA
ATTGGATGTCTTTATGTCATGATACATGTGGGTTTGTTATTTAGATTAAC
CTTCTGTAGATCAAATATAATACATCATTTCTACTGTGAAATTTTACCAT
TGTTTAAGATTTCCTGTACTTGACCCATCGAGTTAATGCCAATAGTACTT
TTCATTTGTGCTCTCTTCCATACAATCTTTTAGTGTTATGACAATCTTAA
TCTCATACACTTATGTCTTTCTTGCCATCCTGAGAATTAAGTCTGAAACT
GGCAGGAGAAAGGCCTTCTCTACCTGTAGTGCACATCTGCTCTCTGTCTC
TTTATTCTATGGCACCCTTTTAATAATGTATGTGTTTCCTGGATCTGGTG
GTGCCAAGGATCAGGATATAATGTACTCCTTGTTTTACACAATCATAATT
CCTCTATTAAACCCATTTATCTACAGCCTGAGAAACAAAGAAGTTCTTGC
TGCCTTGAGGAAAGTAATAAAAAAAATAAAATTTCTCAAG
>Modo-OR5AC10P|Location= scaffold_12721:4494036-4494957|Strand= +|Fam= 5|Subfam= AC|Pseudo = yes
ATGACATTGGTGACAGAGTTTGTTCTCACTGGCCTTACAGATCGCCCAGA
AATTCAGCTCCTGCTGTTCCCTATATTTTTAGTGATCTATGTCACAACCA
TGGTGGGGAATATTGGTCTGGTTGTGCTTGTTTGGGTGGACTCTCACCTT
CATACACCCATGTACATACTCCTGAGTAGTTTAGCATTTGCAGATGCTTG
GACTTCCTCTTCCGTGACCCCTAAGATGCTCATGAACTTCTTATCCCAAG
ACAAATCTATATCCATTTCAGAATGCATGGCCCAATTTTACTTTTTTGGT
GTCAGTGCGACAGCAGAATGCTTTCCTTTTGGCAGTGATGGCATATGATC
GTTATGCAGCCATATGCAAACCCCTGCTATATCCAGTGAGGATGTCTAAT
AGTCTCTGCATTCAATTGGTGATTGCTTCATATACCCTTGGATTTCTTCA
TCTCATGATACACGTGGGTTTGTTATTTAGATTAACATTCTGTAGACCAA
ATCTAATACATCATTTCTACTGTGAAATTTTACCGTTGTTTAAGATTTCC
TGTATTGACCCATCCCTTAATGCAATAGTACTTTTCATTTTTGCTCTCTC
CATACAATCTTTTACTGTGATAATAATCTTAGTCTCATACACTTATGTCT
TTCTTGCCATCCTGAGAATTAAGTCTGAAAATGGTAGGAGAAAGGCCTTC
TCCACCTGTAGTGCACATCTGCTCTCTGTCTCTTTATTCTATGGCACCCT
TTTAATAATGTATGTGTGTCCTGGATCTGGTGTTGCCAAGAATCAGGACA
TAATGTACTCCTTGTTTTACACAATCATAATTCCTCTATTAAACCCATTT
ATCTACAGCCTGAGAAACAAAGAAGTTCTTGCTGCCTTGAGAAAAGTAAT
AAAAAAAGTAAAATTTCTCAAG
>Modo-OR5AC11|Location= scaffold_12721:4514251-4515168|Strand= +|Fam= 5|Subfam= AC|Pseudo = no
ATGGCGGAGGAGAACAAGACAGTGACAGCGTTTATTCTCACAGGACTCAC
AGATCTCCCTGAGCTTCAAATCCCTCTCTTCTTGGTGTTTTTGTTGATTT
ACCTCACAACCATGGTGGGGAATATTGGGCTGATTTTGCTTGTTTGGATG
GACTCTCACCTTCACACACCCATGTACTTATTTCTCAGTAGTTTAGCTTT
TTCAGATGCACTGACTTCTTCTTCAGTGACCCCTAAGATGCTGGTGAATT
TTTGTACTAAGAGCAAAATTATATCCCTTTTTGAATGCATGGCCCAATTT
TATTTTTTTGGTGCCAGTGCAACCACAGAATGTTTCCTGTTAGCTATGAT
GGCTTATGACCGATATGTAGCCATATGCAACCCTCTCCTTTATCCAGTGA
GGATGTCCAACAGATTATGCAGCCAACTGGTGATTACTTCAAATATAGTT
GGCTTTCTTCATTCAATGATTCATGTGAGTTTGTTATTCAGATTAACCTT
CTGCAAATCAACTAGAATACATTATTTCTATTGCGAAATTTTACAATTGT
TTAAAATTTCTTGTACTGACTCATCGATTAACACACTGGTGGTTTTTGTT
TTCTCTGCCTTTATTCAAACTTTCACTTTTATGATCATTATAATCTCTTA
TGTCTACGTCCTCTCTGCTATCCTGAGGATTAAATCTGAAAACGGAAGGA
GCAAAGCCTTTTCAACATGTAGTGCCCATCTACTCTCTGTCTCCTTATTC
TATGGAACTCTTTTCTTTATGTATGTGCGTCCTGGGTCTGGTGCTGCTAA
AGATCAGGATGTAATGTATTCCTTGTTTTACACTATCATAATTCCCCTGT
TAAACCCATTTATCTATAGTTTGAGAAACAAAGAAGTCCTCAGTTCCCTG
AAAAAAGTAATAAAGAAA
>Modo-OR5AC12|Location= scaffold_12721:4536749-4537684|Strand= +|Fam= 5|Subfam= AC|Pseudo = no
ATGACAGAAGAAAACGAGACATTGGTAATAGACTTCGTTCTCATGGGATT
TACAAATCACCCAGGGCTTCAGGTTCTCTTCTTCTTGGTGTTCTTAGGTA
TCTACATCATAACTATGGTGGGGAATATTGGACTGATTGTGCTTATCTGG
ATGGACTCTCACCTTCATACACCTATGTACTTATTCCTTGGTAATTTAGC
TTTAGCTGATGCTTGTACTTCAACCACAGTGAGCCCTAAGATGTTGGTGG
GCTTTATAACCCAAAATCAAATGATATCAGTGCCTGAGTGCATGGCACAA
TTATACTTTTTTTCATTCAGTGCAACCACAGAATGTTGTCTTCTGGCTGC
AATGGCATATGACCGATATGTAGCCATTTGTAATCCCTTGCTTTATCCAG
TGGTGATGACTAATAGGTTATGCAGCCAACTCTCAATCTTTTCATATATA
GTTGGTGTTCTTCATTCTATGTTTCATGTGGGCTTGTTATTTAGATTAAG
TTTCTGCCACTCCAACAAAATCCAGCACTTCTTTTGTGATATTATGCCTT
TATATAAAATTTCCTGTACTGATCCTTCTATTAATGTCCTGATGGTTTTT
ATCTTCTCTGGATCAATTCAGGCCTTTACGATTTTGACTATCCTAATATC
TTATACTTGTATCCTCTTTGCCATTCTGAAAAAGAAATCTCAAAAGGGAA
GAAGCAAAGCCTTTTCTACTTGTGGGGCTCACCTGTTCTCTGTTTCCTTA
TACTTTGGCTCTCTCCTCTTCATGTATGTTCGTCCTAGATCACTGCAAGC
AGACAATCAAGATATGATGGATTCTCTGTTCTATACTATTGTCATCCCTT
TGCTAAATCCTTTTATCTATAGCCTGAGAAACAAGGAAGTTATAGAAGCC
CTGAGAACTGTATTAAAACGAACAATATTTTCTAGG
>Modo-OR5AC13P|Location= scaffold_2460:27934-28855|Strand= -|Fam= 5|Subfam= AC|Pseudo = yes
ATGATGGAGGAGAATATGACACTGGTGACAGAGTTTATTCTCACTGGCCT
TACAGATCGCCCAGAATTTCAGCTCCTGTTGTTCTCCATATTTTTAGTCA
TATACCTCACAACGATGGTGGGGAATATTGGTCTGGTGGTGCTTGTTTGG
ACGGACTCTCATCTTCACACACCCATGTACATATTCCTGAGTAGTTTAGC
TTTTGCAGATGCTTGGTCTTTCCTCTTCGGTGACCCCTAAGATGCTCATG
AACTTCTTATCCCAAGATAAATCTATTTCCATTTTAGAATGCCTGGCTCA
ATTTTACTTTTTTGGTGTCAGTGCGACAGCAGAATGCTTCCTTTTGGCAG
TGATGGCATATGATCGTTATGCAGCCATATGCAAACCTCTGTTATATCCA
GTGAGGATGTCCAATAGACTCTGCAGCCAACTGGTGATTGCTTCATATAC
AATTGGATTTCTTCATCTCATGATCCACGTGGGTTTGTTATTTAGATTGA
CTTTCTGTAGATCAAATATAATACATCATTTCTACTGTGAAATTTTACCA
TTGCTGAAGATTTCTTGTACTGACCCTTCTCTTAATGCACTAGTGCTTTT
CATTTTCTCTGTCTTCATACAATCTTTTACTCTTCTGACAACCTTAGTTT
CCTACTTATATGTCCTCTTTGCCATCCTGAGAATTAAGTCTGAAAAGGGC
AGGAGAAAAGCTTTTTCTACATGTAGTGCACATCTGTTCTCTGTCTCTTT
ATTCTATGGTACCCTTTTAATAATGTATGTGTGTCCTGGGTCTGGTGTTA
CCAAGAATGAAGACATAATGTACTCCTTGTTTTACACAATCATAATTCCT
CTATTAAACCCATTTATCTATAGCCTGAGAAACAAAGAGGTTCTTGGTGC
CCTGAGAAAAGTAATAAAAAAA
>Modo-OR5AK7P|Location= scaffold_18549:170946-171871|Strand= -|Fam= 5|Subfam= AK|Pseudo = yes
ATGACTCAAGGAAATGGCACCAGAGTGACTGAGTTTATTCTATTGGGATT
TGCAGTTCGACAAGAATTACAATACATTCTCTTCATTGTGTTCCTGGTCA
TCTACATGACTTCTCTAGTGGGCAATGTTGGTATGATTCTGCTCATCAAA
TATCATTCTCGCCTTCACACCCCCATGTATTTTTTCCTTCAACACTTGGC
CTTTGTTGACCTCTGTTATACCTCTGCTATCACTCCCAAGATGTTACTGA
ACTTCTTGGTATCAGATAAGTCTATCTCATTCTCAGGGTGTGTAGTCCAA
TTATTGGTCTATGCTACATTTGCCACAATCGAATGTTACCTTCTTTCTGC
CATGGCCATAGATCGCTATGTGGCCATCTGTAATCCATTACACTATGCAG
TGGTCATGTCCCGGAAGGCTTGTGTCCAGCTACTCACTGGATCCTATTTC
ATGGGATCCCTGAATGCCTCTGTTCACACAGGCTTTGCCTTTTCATTGGT
CTTCTGCAATTCCAACATAATCAATCACTTCTTTTGTGATGTGCCCCCAA
TCCTGGCCCTTTCCTGTTCTAATGTTGATGTCAATGTCATGTTGTTAATA
GTTTTTGTGGGTTTTAATCTGTCAAGTACATTGCTGGTTGTGTTTCTCTC
CTACGTTACATCTTAGGCGGCCACCAGGAGGATGCCCTCAGCCGCAGGGA
TTTCAAAGCTTTCTCTACTTGTGCTTCCCACCTGACAGCTGTCATCATTT
TCTATGGCACTCTCTCTTACATGTATTTACAGCCCTCTCCCAGTGAATCC
CAAGAGAATGATAAAGTGGCTTCTGTATTTTATGGTATTGTGATACCCAT
GCTGAACCCCTTGATCTACAGTCTGAGGAACAAGGAGGTAAAAGAGGCTG
TGAAGATTCTAGTAAAGAGTTGCTTA
>Modo-OR5AK9|Location= scaffold_18549:188765-189688|Strand= -|Fam= 5|Subfam= AK|Pseudo = no
ATGATCCATAGAAATGGCACCAGAGTGACTGAGTTCATTCTGCTGGGATT
TGCTGTTCAACAAGAACTACAATATATTCTCTTCCTTGTGTTTCTAGTCA
TCTACATGACTTCTCTAGTAGGCAATGTTGGTATGATTCTGCTCATCAAG
GGTGATGCCCGCCTTCACACTCCCATGTATTTTTTCCTCCAAAACTTGGC
TTTTGTTGACCTCTGTTACACCTCTGCCATTACTCCCAAGATGTTACTGA
ACTTCCTGGTCTCAGATAAATCGATCTCATTCTCTGGGTGTGTGATGCAA
TTGTATGTTTATGGCATATTTGCCACAATTGAATGTTACCTTCTGGCTGC
CATGGCTATAGACCGTTATGTGGCCATCTGCAACCCACTCCGTTATCCAG
TGGTCATGTCCCAAAAGGTCTGCATCCTACTCGTCACTGTCTCCTATGTT
ATGGGTTTCCTGAATGCCACCACACACACAAGCTTTCTCTTTTCCCTGTC
CTTCTGTAATAATATAATCAATCACTTCTTTTGTGATGTGCCCCCAATCC
TGGCCCTTTCCTGTTCTAATATTGATGTCAATGTCATGTTGTTAATAGTT
TTTGTGGGCTTTAACCTGTCAAGTACATTGCTGGTTGTGTTCTTCTCCTA
TGTTTACATCCTGGCTGCCATCTTGAGGATGTCCTCTGCTTCAGGAAGGC
ACAAAGCCTTCTCTACTTGTGCTTCCCACCTGATGGCTGTCATCATTTTC
TATGGCACACTCTCTTACATGTATTTACAACCTTCTTCCAGTGAGTCACA
AGAGAATGATAAAATTGCCTCTGTGTTTTATGGGATTGTGATACCTATGC
TGAACCCCCTGATCTATAGTCTAAGGAACAAGGAGGTAAAAGAGGCTGTT
AAAGTTCTCATAAAAAGTTGTTCA
>Modo-OR5AK10P|Location= scaffold_18549:599941-600859|Strand= -|Fam= 5|Subfam= AK|Pseudo = yes
ATGACACAAGGAAATGGTACCACTGTGACTGAATTCATTCTCCTAGGATT
TTTTGTTCACCAAGAGGTGCAATATGCCCTTTTCCTTGTATTTCTCATCA
TCTATGTCATATCTCTAGTGGGTAATGTTGGCATGATCCTACTCATCAAT
ATTGATTCCCATCTTCACACTCCAATGTACTTTTTCCTCCAACACTTATC
TTTTGCTGACCTCTGTTACACCTCTGCTATCACTCCCCAGATGTTACTAA
ACTTTCTGGTTTCCCACAAATCTATCTCCTTTGCAGGGTGTGTATTACAA
TTAGAGGTTTATGGAATTTTTGCCAGCACTGAATGTTACCTGCTCGCAGC
CATGGCCATTGATCGTATGTGGCCATCTGTAACCCCCTACGCTATCCAGT
GATCATGTCCCGAAAAGCCTGTATCTGTGCGGTTGTAGATCTATTCATGG
GGGTTCTGTGACTGCATCCATCCAAATAGGCTGTCTCTTTTCCCTATCCT
GTAAATCCAACATAATTAATCACTTTTTCTGTGATGCACCCCCACTCCTT
GCCCTTTCTTGTTCTAGCATTGGTGTCAATGTCATGATGTTAATTGTCAT
TTCAGGCCTCAACCTATCAAGCACTGTGATGACTGTGTTCTTCTCCTACA
TGTACATCCTCTCTGCCATCTTGAAAATGACCTCTGCCACAGGGAGACAC
AAGGCCTTCTCTACCTGTGCCTCCCACATGACAGCTGTCACCATTTTATA
TGGGACTCTTTTTTACATGTATTTGCATCCTTCTTCCAATGAATCCCAAG
AAAATGATAAAATAGCCTCTGTCTTTTATGGTATCATAATTCCCATGCTG
AACCCCCTGATCTACAGTTTAAGAAACAAGGAGGTCAAAGAGGCCATGAA
AGTTCTGTTGAAATGTTCA
>Modo-OR5AK11P|Location= scaffold_18549:615733-616654|Strand= +|Fam= 5|Subfam= AK|Pseudo = yes
ATGAAAGCCATGATCCATAAACATGGCACCAGAGTGACTGATTTCATTCT
ACTGGGATTTCCAGTTCGACAAGAAGTACAGTACATTCTCTTCCTTGTGT
TTCTGGTTATCTACATTATTTCTCTAGTGGATAATGTAGGTATGATTCTG
TTCATCAAGGGTGATGCCCATCTTCACACACCCATATATTTTTTCCTCCA
AAACTTGACTTTGATTGACCTCTGTTACACCTCTGCCATCACTCCAAGAC
ATTACTAAACTTCCTGATCTCAGAGAAATCTATCTCATTTGTTGGGTATG
TGATACAATTATATGTTTATGGCATGTTTGCTATGATTGAATTATATCTT
CTGGCTGTCATGACTATAAATCGTTACATACCCATCTGCAACCCACTCCA
TTATCCAGAGGGGTTGACTTCTGCTGTACGCTGAACCTCATATTATAGGT
TTGCAGAATGTCACTACCCAAGTAGGCTTGCTCTTTTCACTATCCTTCTG
CAATTCCAACATAATCAATCATTTCTTTTGTGATTTGCCCCCCAATTCTG
GCTCTTTCCTGTTCTAATATTGATGTCAATGTCATGTTATTAATGATTTT
TGTGGGCTTTAACCTGTTAAGCACGTTGTTCCTTGTGTTCTTCTCCTGCG
TTTATATCTTGGCTTCCATCTTGAGGATGCCCTCAGCCTCAGGGAGGCAC
AAAGCCTTCTCTACTTGTGCTTCATACCTGACTGCTGTCACCATTTTATA
TGGGACACTCTCTTACATGTATTTAAAGCTTTCTTCCAGTGAGACAGAAG
AGAATGATAAAGTTGTCTCTGTATTTTATGGTATCATGATTCCCATGTTG
AACCCCTTGATCTATAGTCTGAGGAACAAGGAGGTAAAAGAGGCTGTGAA
GATTCTCTTAAAAGGTTGTTTG
>Modo-OR5AK12|Location= scaffold_18549:628642-629568|Strand= +|Fam= 5|Subfam= AK|Pseudo = no
ATGACCCACAGAAATAACACCAGAATAACTGAATTTATTCTATTGGGATT
TGCAGTTCGACAAGAACTACAGTATGTCCTCTTTCTAGTGTTTCTGGTCA
TTTACATGACTTCTCTAGTGGGCAATGTTGGAATGATTCTGCTCATCAAG
TTTGATGCCCGCCTTCACACTCCCATGTACTTTTTCCTCCAAAACTTGGC
TGTGGCTGATCTCTTTTACACCTCTTCTATCACTCCCAAAACATTACTAA
ACTTCCTGGTCTCAGACAAATCTATCTCATTCTCTGGGTGTGTGATGCAA
TTATATGTTTATGGCATATTTGTCACAAGTGAATTATATCTTCTGGCTGC
CATGGCTGTAGATCGTTATGTGGCGATCTGCAACCCACTCCGTTATTCAG
TTGTCATGTCCCAGAGGGTCTGTATCTTCCTGGTCACTGGATCCTTTCTC
ATGGGTTCTCTGAATGCCACCACAAATATAGGCTTTCTTTTTTCACTGTC
CTTCTGCAATTCCAACATAATCAATCATTTCTTTTGTGATTTGCCCCCAA
TCCTGACACTTTCCTGTTCTAATATTTATTTCAATGCCATGTTGTTAATC
ATTTTTGTGGGCTTTAACTTGTCAAGTACATTGCTGGTTGTTTTCTTCTC
CTATATTTACATTCTGGCTGCCATATTGAGGATACCCTCAGCCACAGGGA
GACGCAAAGCCTTCTCTACTTGTGCCTCCCACTTCATTGCTGTCACCATT
TTCTATGGCACTCTCTCTTACATGTATTTACAGCCATCATCCAGTGAAAC
AGAAGAGAATGATAAGTTGTCCTCTGTCTTTTATGGTATTGTGATACCCA
TGCTGAACCCTCTGATTTACAGTCTGAGGAACAAGGAGGTAAAAGAGGCT
GTAAAAGTTCTCTTAAAAAGAGGTTCC
>Modo-OR5AK13|Location= scaffold_18549:219550-220476|Strand= -|Fam= 5|Subfam= AK|Pseudo = no
ATGATCCAAGGGAATGGCACCAGAGTGACTGAGTTCATACTAGTGGGATT
TGCAGTTCGACAAGAATTACAATACGTTCTCTTCATTGTGTTCCTGGTCA
TCTACATGACTTCTCTAGTAGGCAATGTTGGTATGATTCTGCTCATCAAG
GGTGATGCTCGCCTTCACACTCCCATGTATTTTTTCCTCCAAAACCTGGC
CTTTGCTGACCTCTGTTACACCTCTGCCATTACTCCCAAGATGTTACTGA
ACTTCCTGGTCTTGGATAAATCAATCTCATTTGCAGGATGTGTGATGCAA
TTGTATGTTTATGGCATATTTGCCACAAGTGAATGTTACCTTCTGGCTGC
CATGGCTGTAGACCATTATGTGGCCATCTGCAACCCACTCCGTTATCCAG
TAGTCATGTCCCAAAAGGTCTGCATTCTACTAGTCACTGGATCCTATGTT
ATGGGTTTCCTGAATGCCACCACACACACAGGCTTTCTCTTTTCACTGTC
CTTCTGCAATTCCAATATAATCAATCACTTCTTCTGTGATGCACCCCCAA
TCCTGGTGCTTTCCTGTTCCAATATTGATGTCAATGTCATGTTGTTAGTC
ATTTTTGTGGGATTTAACCTTTCAAATACATTGCTGGTTGTGTTCTTCTC
CTATGTTTACATCTTGGCTGCCATCTTGAGGATGTCCTCCGATTCAGGGA
GGCACAAAGCCTTCTCTACTTGTGCCTCCCACCTTACTGCAGTCACCATT
TTCTATGGCACACTCTTTTACATGTATTTACAACCTTCTTCCAGTGAGTC
ACAAGAGAATGATAAAGTGGCTTCTGTGTTTTATGGTATCGTGATACCCA
TGCTGAACCCCTTGATCTACAGTCTGAGGAACAAGGAGGTAAAAGAGGCC
ATGAACATTATCACAAAAAAATTTTCC
>Modo-OR5AK14|Location= scaffold_18549:210070-211038|Strand= -|Fam= 5|Subfam= AK|Pseudo = no
ATGTTCTCTCTGTATCCTTCATTTGCAGATCATTTGAAAGCCATGACCCA
AGGAAATGGCACCAGAGTGACTGAGTTCATTCTACTGGGATTCGAAGTTC
GACAAGAATTACAATATATTCTCTTCCTTGTGTTTCTAGTCATCTACATT
ACTTCTCTAGTAGGCAATGTTGGTATGATTCTGCTCATCAAGTGTGATGC
CCGCCTTCACACCCCCATGTATTTTTTCCTCCAAAACTTGGCTTTTGTTG
ACCTCTGTTACACCTCTGCCATTACTCCCAAGATGCTATTGAACTTCCTG
GTCTCAGATAAATCGATCTCCTTCTTGGGGTGTGTGATACAATTATATAT
CTATAGCACATTTGCCACAACTGAATGTTACCTTCTGGCTGTCATGGCTG
TAGATCGTTATGTGGCCATCTGTAACCCACTCCGTTATCCAGTAGTCATG
TCCCAGAGGGCTTGTATTTTGCTGGTCACTGGATCTGGTGTTATGGGTTT
CCTGAATACCACCACACACATAGGGCTTCTCCTTTCCTTGTCCTTCTGCA
ATTCCAACATAATCAATCACTTCTTTTGTGATGGGCCCCCAATCCTGGCC
CTCTCCTGTTCTAATATCGATGTCAATATCATGGTGGTAGTCATTTTTGT
GGGCTTTAACCTGTCAAGCACATTGCTGGTTGTGTTCTTCTCCTATGTTT
ACATCTTGGCTGCCATCTTGAGGATGTCCTCCACTTCAGGAAGGCACAAA
GCCTTCTCTACTTGTGCCTCCCACCTGACAGCTGTCACCATTTTCTATGG
CACACTCTCTTACATGTATTTACAACCTTCTTCCAGTGAGTCACAAGAGA
ATGATAAAATTGCCTCTGTGTTTTATGGGATTGTGATACCTATGCTGAAC
CCCCTGATCTATAGTCTGAGGAACAAGGAGGTAAAAGAGGCTGTGAAAGT
TCTCATAAAAGGTTGTTCA
>Modo-OR5AK15|Location= scaffold_18549:322484-323452|Strand= -|Fam= 5|Subfam= AK|Pseudo = no
ATGACTCAAGCAAACAGCACCATGATAACTGAATTCATCCTGCTGGGATT
TACTATCAGACAAGACCTGCAGTATGTCCTGTTCCTTGTTTTTTTCTTTG
TCTACATCACATCTCTAGTGGGCAACGTGGGTATGATTCTGCTCATCAAG
TTTGACTCCCACCTTCACACTCCCATGTACTTTTTCCTCCAACACTTGGC
TTTTGTTGACCTCTGTTACACCTCTGCCATCACTCCAAAGATGTTACAAA
ACTTCCTGGTGTCCCACAAGTCTATCTCATTCTCAGGTTGTCTTGTCCAA
TGGCTTGTTTATGCTACATTTGCTACTGCAGATTGTTACCTTCTCGCTGC
CATGGCCCTAGACCGCTATGTGGCCATTTGTAACCCCCTGCACTACCCAA
TGGTCATGTGTCAGAGGGCCTGCATCCAGCTGGTTGTTGGGTCTTATGTT
ATGGGAACTCTGAATGCTTCCATCCATGCAGTTTTTACTTTTTCTCTCTT
CTTCTGTAATTCCAACATCATCAATCACTTTTTCTGTGATGTGCCCCCAC
TCCTGGCCCTTTCTTGTTCTAGAATTAATATTAATGTCATGTTATTAATT
GGCTGTGTGGGCTTCAACCTGATAATCACATTGCTGGTTGTGTTCTTCTC
TTATGTTTACATACTGTCCGCCATTTTGAGGATGCGTTCTGCTACTGGGA
AACGCAAGGCCTTCTCCACTTGTGCCTCTCATCTGACTGCTGTCACGATT
TTCTATGGGACTCTTGCTTACATGTATTTACAGCCTTCTTCCAGTGAGTC
TGAGGAGAATGATAAAATAGCCTCTCTGTTTTATGGCATCATCATCCCCA
TGCTAAACCCTCTAATCTATAGCCTGAGGAACAAGGAGGTCAAAGAGGCC
CTGAAAATGATGGGCAAGAGGCACTTAACTGCAAGCTCTGAACTTCAAAG
TTCTGCCTACAAAACGAAA
>Modo-OR5AK16|Location= scaffold_18549:267324-268262|Strand= -|Fam= 5|Subfam= AK|Pseudo = no
ATGACTCAGAAAAACAGCACCATGATAACTGAATTCATCCTGCTGGGATT
TAATATCAGACAAGACCTGCAGAATGTCCTGTTCCTTATGTTTTTCTTTG
TCTACATCACATCTCTAGTGGGCAATGTGGGTATGATTCTGCTCATCAAG
TTTGACTCCCACCTTCACACCCCCATGTACTTTTTCCTCCAACACTTGGC
ATTTGTTGATCTCTGTTACACCTCTGCCATCACTCCAAAGATGTTGCAAA
ACTTTCTGATTTCCCACAAGTCTATCTCATTCTCAGGATGTCTGATCCAG
TTATTAGTTTATGCTACATTTTCTACGGTCGATTGTTACCTTCTTGCTGC
CATGGCCCTAGACCGCTATGTGGCCATTTGTAACCCCCTGCACTACCAAG
TGGTCATGTCGCAGAGGGCCTGCATCCAGCTGGTTGTTGGGTCTTATGTT
ATAGGAACTCTGAATGCTTCCATCCATACAGGTTTTACTTTTTCTCTCTT
CTTCTGTAATTCCAACACCATCAATCACTTTTTCTGTGATGTGCCCCCAC
TCCTGGCCCTTTCTTGTTCCAGAATTAATATCAATGTCTTGTTGTTAATT
GTTTGTGTGGGTTTCAACCTTATAAGTACTGTGATGGTTGTGTTCTTCTC
TTATGTTTACATACTGTCCGCCATATTGAGGATGCGTTCTGCTACAGGGA
AACACAAGGCCTTCTCCACTTGTGCCTCTCATCTGACTGCTGTCACGATT
TTCTATGGGACTCTTGCTTACATGTATTTACAGCCTTCTTCCAGTGAGTC
TGAGGAGAATGATAAAATAGCCTCTCTGTTTTATGGCATCATCATCCCCA
TGCTAAACCCTCTAATCTATAGCCTGAGGAACAAGGAGGTCAAAGAGGCC
TTGAAAATGATGGGCAAGACTTACTTAATATGCAAGTTC
>Modo-OR5AK17P|Location= scaffold_18549:246630-247555|Strand= -|Fam= 5|Subfam= AK|Pseudo = yes
ATGACACAAGGAAATGGTACCACTGTGCCTGAATTCATCCTGCTGGGATT
TTTTGTTCAGGAGGGGGTACAGTATGCCCTTTTCCTTGGGTTTCTCATCA
TCTATGTCACAACTCTAGTGAGCAATGTTGGCATGATCCTCCTCATCAAT
ATTAATTCCCGCCTTCACATCCCCATTTACTTTTTCCTCCAACACTAGTC
TTTTGTTGACCTCTGTTACAGTTTTGCTATCACTCCCAAGATGTTAGTCA
ACTTTCTAGTTTCCCATAAATCCATCTCCTTCTCAGGATGTGTGTTACAA
TTAGAGGTTTATGGAACATTTGCTCTCACTTAATGTTACCTTCTTGCCGC
TATGGCCATAGATCGGTATGTGGTCATCTGTAACCCCCTGTGCTATCCAG
TGATTATGTCCTGAAAAGCCTACATCCAGATGGTTGCTGGATCCTATTTC
ATGGGTTCTGTGACTGCAACCATCCAAATAGGCTGTCTCTTTTTCCTGTC
CTGTAAATCCAACATAATCAATCATTTTTTTCTGTGATGCCCCCCCCACT
CCTTGCCCTTTCTTGTTCTAGCATTGGTGTCAATGTCATGATGTTAATTG
TCATTTCAGGCCTCACCCTGTCAACCACTATGATGACTGTAGTCTTCTCC
TACATGTACATCCTGTCTACCATCTTGAAGATGCCCTCTGCCACAGGGCA
ACACAAGGCCTTCTCTACCTATGCCTCCCACCTGACAGCTGTCACCATTT
TATATGGGACTCTTCTTTATTTGCACTTACAACCTTCTTCCCAAGAGTCC
CAGGAGAACAATAAAGTAGCTTCTGTATTTTATGGCATCATCATCCCCTT
GTTGAACCCCCTGATCTACAGCTCAAGAAACAAGGAGGTCAAAGAGGCCC
TGAAAGTTCTAGGGAAGAGTTGCTCT
>Modo-OR5AK18P|Location= scaffold_18549:293154-293612|Strand= -|Fam= 5|Subfam= AK|Pseudo = yes
ttattgaactacctgaaagtcatGATCAAAACCTGCCATTACCCAATGCA
CTACAATGCCACCACTCAGTAGAGTAATTTAAGAGTATTCCTAGCCTTTT
CCTGTTTCTGAATTAATATCAATGTCATGTTAGTAATTGGCTATGTGGAC
TTCAATCTGATAGCCATATTGCTGGATGTTTTCTTCTTCTATGTTTATGT
ACTGTCTGCCATTTTGAGGATTCATTATGCTACAGAGAGAAACAAGGGCT
TATCCATTAGTGTCTTTCATCTGATGGGTGTCACTATTTTTTAATGGACT
CTTGTTTAAATGTATTTACAGTCTTCTTCCAGTAAGTCCCAGGAGAATGA
TAAAATAGATTTTGTGTTTTATGGCATCATGATACCCATGATGAACCCTC
TAATCTATAACTTGAGGAGCAAGGAGGTCAAAGAGGCCCTGAAAATGATG
GGAAAGATT
>Modo-OR5AL1|Location= scaffold_18549:1268497-1269444|Strand= +|Fam= 5|Subfam= AL|Pseudo = no
ATGGCCACAGGCAATAATTCAGTGCTGACCGAGTTCATTCTCCTGGGACT
CACAGACAGGAAAGACCTTCAAGCTATCTTCTTGGTGGTTTTTCTGGTCA
TCTATATGATCAGTGTTGTGGGAAACCTTGGTTTGATTGTCATAATACAG
ATCAGTCCTCAGCTTCACACCCCCATGTATTTTTTCCTGAGTCACCTGGC
TTTTGTTGACTTCTGCTATACCTCCTCCATCACTCCAAACATGCTGGTGA
ATTTTATGCAGGAGGTTAAAAGGATAACCTTCTTTGCCTGTGCTATCCAA
GTGGCATGTTTTATCACTTTTGTAGTTTGTGAAATGTTTCTTCTCTCAGT
CATGGCCTATGACCGGTATGTTGCCATCTGTAATCCTTTACTGTACACAG
TTGTCATGTCTCAAAAAACCTGTATCCCAATGGTTGCCAGTACATATACT
TATGGCATATTCATTGGAATCCTACAGACCACTGTTACATTCCATTTGTC
CTTCTGTTCCTCTAATGTAATTAATCACTTTTACTGTGATGATGTCCCAT
TGGTAGCCTTGGCCTGTTCTGACACTCACGTCAAAGAAATGATGCTATTT
GTCATTGCTGGTTTCAACACTCTTCTCTCCCTTCTTATTGTCCTTATCTC
CTATGTGTTTATCCTTATTTCTATCCTGAGAATCAATTCTGCTAAAGGGA
GACAGAAAGCCTTTTCTACCTGTAGTTCCCACCTGCTGTCCATCACCATA
TTTTATGGTACAATCATCTTCATGTACCTTCAACCCAAATCAAGTCACTC
CTTGGACACTGATAAAATAGCCTCTGTATTCTACACAGTGGTCATACCCA
TGCTGAACCCCCTCATCTACAGCCTGAGGAACAAGGAGGTAAAAAATGCC
TTGCAGAAAGTTATAAGGAAAGTGAGTTCCACAACACCACATAGTTCA
>Modo-OR8U6|Location= scaffold_18549:1381691-1382608|Strand= -|Fam= 8|Subfam= U|Pseudo = no
ATGGCAAAGTTCAACTTCACTCAAGTGACTGAATTTATTCTCAAAGGGAT
TACAGACCGTCCCGAACTCCAGGCACCACTCTTTATCATTTTCTCAGCCA
TCTACATAGTAACAGTGGTAGGGAATCTTGGGCTCATTATATTAATCAGG
ATTGACTCTCGACTTCATACACCTATGTACTTCTTCCTCAGTCATTTAGC
CTTTGTTGACTTCTGCTATTCCTCAGCAATTACACCCAAGATGGTGGCAA
ATTTTGTAGTGGAGAAAAATACAATTTCATTCAATGCTTGTGCAACCCAA
CTAGGATGTTTTCTGACATTTATGATCACAGAATGTTTCCTTTTAGCTTC
TATGGCTTATGATCGTTATGCAGCTATTTGTAATCCTTTGCTTTACTCAG
TCATTATGTCTCAGAAAGTTTGTATTCAGTTAGTTGCTGTTCCCTATATA
TATAGTTTTTTAGTTGCGTTATTCCATACCATTGTCACATTCCGCTTATC
TTACTGTGGCCCCAATGTCATCAATCATTTTTACTGTGATGATATTCCTC
TTTTGGCCCTGTCATGCTCAGACACACACACCAAAGAGTTGTTGATATTT
GCATTTGCTGGGTTTGACATGATTTGTTCTTCATCAATTGTCCTTATCTC
CTATATTTTCATCATTGCTGCCATCTTACGCATCCGTTCTGCAGAAGGCA
GGCTCAAAGCTTTCTCTACTTGTGGCTCTCATATGGTGGCTGTCACCATT
TTCTATGGTACATTAATCTTTATGTACCTGCAGCCCAAGTCGAACCACTC
CCTAGACACAGACAAAATGGCATCCGTGTTTTACACAGTGGTGATTTCCC
ATGTTGAACCCTCTAATTTACAGCTTAAGGAACAAAGAAGTAAAAGAAGC
CCTGAAGAAGACTCGTGG
>Modo-OR5AN2|Location= scaffold_12795:2586978-2587910|Strand= -|Fam= 5|Subfam= AN|Pseudo = no
ATGGCTGGGGGAAAGAATAGCACAGCAGTAACCAGGTTCATCCTTTTGGG
ATTTTCAGACTATCCAAAACTCAATGCTATCCTTTTTGTGATATTCTTGG
TGATCTACCTTGTGACCTTAACCTGGAACCTGTGCCTCATCACCTTGATT
AAGGTGGACTCCCATCTCCACACACCCATGTACTTCTTCCTCAGCAATCT
GTCCTTTCTTGACATCTGCTATGTTTCTTCCACAGCCCCCAAGATGCTCT
CAGATTTCTTCAAAGAGAAGAAGACCATCTCCTTTGGGGGCTGTACTGCT
CAGTACTTCATCTTCTCTGGCATGGGACTGACCGAATGTTGCCTCCTGGC
TGCCATGGCATATGATCGTTATGCTGCCATCTGCAACCCACTACTCTACA
CATCCATCATGTCTCCTACCCTCTGTGTGTGGATGGTAGTGGGATCATAT
TTGAGTGGATTCTTTGGTTCCATGATCCAACTATGTTCTTTACTTCAACT
CTATTTCTGTGGACCAAATGTGATTGATCATTTTTTCTGTGATCTGCCCC
AACTACTGGTCCTGTCCTGCTCTGATACCTTGGCCCTGCAGATCCTCAAG
TTTGTGATAGCTGTGGTCTTTGGCTTGCTATCTGTCCTCATCATTATGGT
TTCCTATGGTCATATTGTCGAGGCCATCCTGAAGATCAGCTCTGCCCAAG
GTCGCTCAAAGGCCTTCAACACCTGTGCTTCTCACTTGATGGCCGTAACT
CTGTTCTATGGCTCAGGTCTCTTCGTTTATATGCGTCCCAGCTCCAATGA
CTCCTTCAGCTATGACAAGGTGGTATCTGTTTTCTACACAATGGTCATCC
CCATGCTGAATCCTTTGATCTATAGCCTGAGGAACAAAGAGATCAAAGAT
GCACTGAAGAGATGGGAGAAGAGAGTATTTGTC
>Modo-OR5AP3|Location= scaffold_18549:943298-944236|Strand= +|Fam= 5|Subfam= AP|Pseudo = no
ATGGGTGGAAGTGAAGTTCAAAATCAAACAGAAGTGAAAGAATTTGTTTT
GTTAGGGCTCTCAGATGACCCTGAGTTAAAACTTATCCTCTTTGTGGTGT
TCTTTTTCATCTACATGACCACCATGTTGGGCAATCTGGGCATGATAATA
TTGATCGCAGTAGATTCCCGACTCCATACCCCAATGTACTTCTTCCTTTT
CAGTCTTTCTTTTGTGGATGCCTGTTACTCTTCTGCTGTCACTCCCAAGA
TGCTGGTGAACCTCTTGGCTGAGAACAGGGCCATTTCTATCAATGGCTGT
GCTGCCCAGTTTTATTTCTTTGGCTCATTTTTAGGCACCGAATGTTTCCT
ATTGGCTGTTATGGCATATGATCGCTATATGGCCATCTGCTATCCACTTT
CATATTCAGTTATCATGTCTGAAAAAGTTTGTTTCCTGCTGGTAGCCACC
ACATTCTTTGCTGGCTTTGGGAATGCAGCTGTGCATACAGGAATGACGTT
CAGACTGTCTTTTTGTGCCTCTAATCGAATCAATCATTTCTACTGTGATA
CACCACCCCTCCTGAAACTCTCCTGTTCTGATACTCGTATCAATGGAATT
GTCATCATGGCTTTCTCCAGTTTCAATGTCATCAGTTGTGTGCTGATGGT
CCTCATTTCTTACCTCTTTATCCTCGTCACGATCTTGAGGATGCGCTCTG
CTCAGGGCAGGAGCAAAGCCTTCTCCACTTGTGCCTCCCACCTCATGGCT
GTCACCATTTTCTTTGGAACAATTCTCTTCATGTATTTACGTCCCACCTC
CAGTTACTCAATGCAGCAAGACAAAGTGGTCTCTGTTTTTTACACAGTGG
TCATTCCAATGTTAAATCCTCTTATATATAGCTTAAAAAACAAGGATGTA
AAGAATGCCCTAAAGAAAATTTTGCAGAGACATAGGTCA
>Modo-OR5AP4|Location= scaffold_18549:964371-965309|Strand= +|Fam= 5|Subfam= AP|Pseudo = no
ATGGTGTGGCGTAATCACAGCACAGTGACCCAATTCATTCTTCTGGGATT
CACCAACCATCCAGAGCTACGACACATCCTTTTTGTGGTGTTCTTCTTAA
TCTATGTGGTCAGTGTGGTGGGAAACCTGGGGATGATCCTACTGATTGTG
ATTGATTCACAACTTCACACCCCAATGTATTTTTTTCTGGGCAACTTGTC
CTTTGTTGACTTTTGTTACTCCTCTGTCATTACTCCCAACATGCTCATTA
ATTTTTGGGTGGAGAAGCAGAGTATTTCATGGAGTGGTTGTGCCACTCAG
TTTTTCTTCTTTGGTTCCTTTGCTGGCATTGAGGGTTTTCTGCTGGCTGT
GATGGCTTATGACCGCTATGTGGCAATCTGCATCCCATTGCTTTATACCA
CCACCATGTCCCAGAGGTTCAATATCATACTGGTGTCAGGCACTTACCTG
GCAGGTTTTGCCAATGCAGCAATACATACAGCTTTAACTTTTAAGCTGTC
CTTCTGCCACTCTAATGTGATCAACCACTTCTTCTGTGATACTCCACCTC
TCTTGAAACTTTCCTGCTCAGATACACATGTGAATGAATTAGTCATTTTT
GCTTTTGCCAGTTTTAATGAATTAAGTTGCCTCTTGACTATCATTGTTTC
TTATCTATATGTCATTGTTGCCATTTTGAGGATACGTTCAGCTGAGGGGA
GATACAAAGCCTTCTCCACTTGTGCCTCCCACTTGATGGCTGTCACCATC
TTCTTCGGGACAATTCTCTTCATGTACCTGCGTCCCAGCTCTAGCTACTC
AATGGATCAAGATAAAGTGGTGTCCGTGTTCTACACAGTGGTGATTCCCA
TGCTGAACCCCCTGATCTATAGTCTGAGGAACAAAGAGGTGAAAGCTTCC
TTCAGGAAAGTCTTCATACACAAACCTTTATCCTCTTTT
>Modo-OR5AP5|Location= scaffold_18549:1014716-1015654|Strand= +|Fam= 5|Subfam= AP|Pseudo = no
ATGGGTGAAATCAAGGTACGGAATCAAACAGAGGTGACTGAATTTGTCCT
GTTGGGACTCTCAGAAAATCCCAAACTTCAACTTATCCTCTTTGTGATAT
TCCTCTTCATCTACACAGCCACCATGGTGGGCAATTTGGGCATGATCCTG
TTGATCAAAATTGAGCCTAGACTCCATACCCCTATGTATTTCTTCCTCAG
CAATTTGTCTTTTGTGGACTCATCTTATTCCTCTTCAATCACTCCCAAGA
TGCTGGTAAACCTCTTGGATGAGAACAAGGCCATCTCCTTCAATGGTTGT
GCAGCTCAGTTTTACTTCTTTGGCTCATTTGTGGGTATTGAGTGTTTTCT
CTTAGCAATCATGGCATATGATCGCTATGTGGCTATTTGCTACCCACTAT
TATACTCTGTTATAATGTCAGAAAGAATTTGCCTCATGCTGGTCATTTCT
GCATTTTTAGGTGGTTTTAGTAATGCAGCTATTCACACTGGTATGACCTT
CAAGTTGTCCTTTTGTGGCTCCAATCTGATTAATCATTTTTACTGTGATA
CACCACCCCTTCTGAAACTCTCTTGTTCAGATACTTATATCAATGGGATA
CTCATCATGATTTTCTCCAGCCTCATTGTTATCAGTTGTGTGTTGATGAT
CCTCATATCTTACCTTTTCATCCTTGTCACCATCTTGAGGATGAGGTCTG
CTGAGGGTAGGAGCAAAGCTTTCTCCACCTGTGCCTCCCACTTAACGGCT
GTCACCATTTACTTTGGGACCATTCTATTCATGTATTCACGTCCCACCTC
TAGTTATTCAATGCAGCAAGATAAGGTGGTCTCTGTATTTTATACAATGA
TTATTCCCATGCTCAATCCCTTCATATACAGTTTAAAAAACAAAGATGTT
AAAAATGCCCTGAAAAAGGTTTTACAGAGACATATATCT
>Modo-OR5AQ2|Location= scaffold_18549:2160156-2161094|Strand= -|Fam= 5|Subfam= AQ|Pseudo = no
ATGGCAGTATGGAATCACACTGGATTTGTGAAAGAATTCCTTCTTGTGGG
ACTGACTGAAATCCCAGAGTTGCAGATCCCTCTTTTTTTGCTCTTCTTTG
TCATTTATATGGTTACCCTTGTAGGGAATTGGGGTATGATCATAATTATC
TGGATGAATATTCAACTTCATACCCCTATGTACTTCTTCCTCAGCAACCT
CTCCTTATGTGACATTTGTTACTCTACTGTCTTTGCTCCCAAGATGTTAG
TCAATTTTCTAGTAGAGAACAAAGCAAGTTCGTTTGTTGGTTGTGTTTTA
CAAAGTTTCTTTTTTGCTGTGTATGTTACTACTGAGGGTATCCTGTTATC
TATGATGGCATATGACCGTTATGTAGCCATTGCCAATCCATTGCTTTATA
CAGTCATTATGACTCAAAGAGTCTGCATTTTAATGGTTCTTGGTTCCTAC
TTAGGAGGTTTAATTAACTCATTGACCCACACAATTGGTTTGCTCAGGTT
GAATTTTTGTGGCCCCAATGTTGTAAATCATTACTTCTGTGACATCCCAC
CACTCCTGAAGCTCTCTTGCTCTGATGCACACACCAATGAGATGTTACTT
TTAGTTTTCTCTGGAGTGATTGCAATGTTTACCTTCATGATCATCATGGT
GTCCTACATCCATATCATCATTGCTATCCTGAGAATCAGATCAGCTGAAG
GAAGACGCAAAGCATTCTCTACCTGTGCATCCCACTTGACAGCTGTGACT
TTGTTCTATGGGTCTGTGACCTTTAGTTACATACAACCAAGTTCTCAGTA
TTCCATGGAGCAAGAGAAAGTTTCTGCTGTGTTTTATACACTCATAATCC
CTATGCTAAACCCTCTCATTTATAGCCTGAGAAACAAGGAGGTGAAGGAT
GCAGCAAAGAGATCAATCATTTGGAAACATTCTCATAAT
>Modo-OR5AQ3P|Location= scaffold_18549:2191679-2192612|Strand= -|Fam= 5|Subfam= AQ|Pseudo = yes
ATGGCAGTATGGAATCACACTGGATTTGTGAAAGAATTCCTTCTTGTGGG
ACTGACTGAAATCCCAGAGTTGCAGATCCCTCTTTTTTTGCTCTTCTTTG
TCATTTATATGGTTACCCTTGTAGGGAATTGGGGTATGATCATAATTATC
TGGATGAATATTCAACTTCATACTCCTATGTACTTCTTCCTCAGCAACCT
CTCCTTATGTGACATTAGTTTCTCTACTGTCATTGCTCCCAAGATGTTAA
TCAATTTTCTAGTAGACAACAAAGCAAGTTGGTTTGCTAGTTGTGTTTTA
CAAGGTTTCTTTTTTGCTGTGTATATTACTACTGAGGTTATGCTGTTATC
TATGATGGCATATGACCGTTATGTAGCCATTGCCAATCCATTGCTTTATA
CGGTTGCTATGACTCCAAGAGTCTGCATCTTAATGGTCCTTGGTTCCTAC
TTAGGAGGCTTAATTAACTCATTGACCCACACAATTGGTTTGCTCAGGTT
GAATTTTTGTGGCCCCAATGTTGTAAATCATTACTTTTGTGACTTCCCCC
CACTCCTGAAGCTCTCTTGCTCTGATGCACACACCAATGAGATGTTAATT
TTAGTTTTCTCTGGAGTGATTACAGTGTTTGCCTTCATGATCATCATGGT
GTCCTACATCCATATCATCATTGCTATCCTGAGAATCAGATCAGCTGAAG
GAAGACGCAAAGCATTCTCTACTTGTGCATCCCACTTGACAGCTGTGACC
TTGTTGTGTAGGGTCTGTGACCTTCAGTTACATACAACCAAGTTCTCAGT
ATTCCATGGAGCAAGAGAAAGTTTCTGCTGTGTTTTATACACTCATAATC
CCTATGCTAAACCCTCTCATTTATAGCCTGAGAAACAAGGAGGTGAAGGA
TGCAGCAAAGAGATCAATCATTTGGAAACATTCT
>Modo-OR5AR1|Location= scaffold_18549:925154-926083|Strand= -|Fam= 5|Subfam= AR|Pseudo = no
ATGGATAGAGGAAATCATTCCGTTGTGACAGAGTTTATTTTTATGGGCAT
CACTCAGGACCCACAGCTGCAGATTATCTTCTTTGCAGTGTTTCTTGCTG
TCTACCTGATCAATGTAGTTGGCAATGTGGGCATGATTATCTTAATTGTG
ATGGATGCACAACTGCACACGCCCATGTATTTTTTCCTTTGCAATCTCTC
CCTCGTGGATCTTGGCTACTCATCTGCCATTGCCCCCCGAATGTTGGCAG
ACTTCCTGACCCAGCACAAGATCATTTCCTTCTCCAGCTGTGCTACACAA
TTTGCCTTCTTCGTTGGATTTGTGGATGCTGAATGTTATGTCTTGGCTGC
CATGGCATATGATCGTTTTGTGGCTATCTGCCGCCCACTTCACTATAGCA
CTATGATGTCTAACCGGGTCTGCCTAGTGCTTACAGTGGGATCCTACTTT
GCTGGACTAGTAAGTTTGGTAGCCCATACTTCACTCACATTCAGTCTAGA
TTATTGTGGTTCTAACATCATCAACCATTTCTTCTGTGAAATCCCACCAC
TCCTAGCTCTCTCTTGCTCAGATACTTATGTCAGTGAAATCTTACTCTTC
AGCTTGTGTGGCTTCATTGAGTTCAGTACCATCCTCATCATATTCATTTC
TTATACTTTCATCCTTGTTGCCATACTCAGGATCAGCTCCAATGAAGGTC
GGCTCAAGGCTTTTTCCACCTGTGGATCCCACCTCACTGGTGTCACCCTC
TTCTATGGGACAGTCATGTTCATGTATCTTAGGCCAACATCCACCTACTC
CTTGGACCAAGACAAATGGGCATCTGTGTTCTATACTATAATCATTCCCA
TGTTGAACCCTATTATTTACAGTTTGAGGAATAAGGATGTGAAAGCTGCT
TTCAAAAGAGTGATCATCAGGAAATCTCAG
>Modo-OR5AS1|Location= scaffold_18549:2232719-2233654|Strand= -|Fam= 5|Subfam= AS|Pseudo = no
ATGTCTGAAAGAAATTATACTGCACCAACTGAATTTGTTTTTATTGGCTT
CACAGATTATCTTCCAATCAGGATCATTCTCTTTCTTTTGTTTTTGGCCG
TCTATGTTTTGACCTTGGTGGGGAACATTGGTTTAATAGTTTTGGTCAAT
ATTGATTCTAATCTTCAAACTCCCATGTATTATTTTCTCAGTAATCTCTC
CTTTCTAGACATCAGCTATTCCACAGCCATAGCTCCCAAGATGCTGGCAG
ACTTCTTAGCCTCTAGGAAGAACATTTCTCTGTATGGCTGTGCCCTTCAG
ATGTACTTCTTTGCATGTTTTGCTGATGCAGAATGCCTTATTCTAGCTGC
AATGGCCTTTGATCGTTATGCAGCTATCTGTAACCCATTGATTTATTCAA
CACTTATGTCCAGGAAAGTGTGTGTTTGCTTTGTTGTCTTGGCTTATGTC
AGTGGAAGCATGACTTCACTGGTTCACGTGTGTCTGGCCTTCAGGTTGCC
ATTCTGCAGATCCCATGTCATCAATCATTTTTTTTGTGATATACCACCAT
TACTAGCTTTGTCTTGTGCCAGTACCTCCCTCAATGAACTTCTGCTCTTT
GCTTTGTGTGGCTTCATCCAGACTACCACATTTGTGATCATTTTCATTTC
TTACTTCTGTATTCTCATTACAGTCCTGAGCATCAAATCTTCTGGAGGGA
GAAGTAAGACTTTTTCCACTTGTGCCTCCCACTTAATAGCTGTAGCTTTA
TTCTATGGGACACTTCTGTTCATGTATTTACGACCTAGCAACAAATACTC
CCCAGACACAGATAAAGTTGTTGCTGTTTTTTATACTGTGGTCTTTCCCA
TGTTTAACCCTATCATATACAGTTTGAGAAACAAAGATGTGAAAAATTCA
CTAAAAAAAATGTTAGACAGAATATCTCCAAATCAA
>Modo-OR14A16|Location= scaffold_1838:74116-75054|Strand= +|Fam= 14|Subfam= A|Pseudo = no
ATGACCAATGCTACTTTAGTGACTGAATTCATCCTCATGGGGTTCTCTGA
GGTCCGAGAGCTACAGATCTTGCATGCTGTGCTATTCCTATTGATCTATC
TGGTAGCCCTGCTGGGAAATCTGCTCATCATTGCCCTTACCCTTCTTGAT
AAAGAGCTCCACACACCCATGTATTTCTTCCTGAAGCATTTGTCTTTTTT
AGATCTCTGCTACATCTCTGTCACTGTTCCCAAATTCATCAGCAATACCC
TAGCCAATATCAGTTCCATCTCTTTCCTAGGATGCATCACCCAAGTATTT
TTAGTGGTTTCCTTAGCTTGTGCAGAATTAGCCTTGCTAACAGGGATGGC
CTATGACCGTTATGTGGCCATATGTCATCCTCTGCACTATGCAGTCACTA
TGAACAGAAGAACCTGTGTGAAGATGGCAGCTTCCTCCTGGCTCAGTGGG
GGACTTTCTGGTCTTTTGCACACAGCCACAAGCTTTTCCTTGCCTTTCTG
TGAATCTACCAGGATTCATCAGTTCTTTTGTGAGATCCCTCAGATCCTCA
GACTCTCTTGCTCAGAGAGTTACTCAGCTGAAATTGGAGCCCTTGCCATC
ACTTCCTCTTTGAGTTTTATCTGTTTCCTCTCCATTTCTGTGTCATATAT
TCACATATTCTCAACTGTCCTGAAGATTCCCTCTGTGGTGGGTCGGTCCA
AAGCTTTCTCTACCTGCATGCCTCATCTTATAGTTGTCACTATCTTTCTT
CATAGTGCAGCAGTTGCCTACCTGAAGCCAACTTCAGCTTGTCCCTCTTT
TGTGGACCTATTGATGTCTGTCTTCTATACTGTCTTGCCCCCTACTCTGA
ACCCTATTATCTACAGCCTGAGGAACAAGGACATGAAATCTGCCCTGAGG
AAGCTGGTGAAAAATCATCTTAATGGTCCCTTTGAATTT
>Modo-OR14A18P|Location= scaffold_12437:56312-57238|Strand= -|Fam= 14|Subfam= A|Pseudo = yes
ATGGCCAATCACACAATCACCACCAGCTTCCTCATCATGAATTTCTCTGA
AGTCTGGGAGCTGCAGATCTTACATGCAGTGATTTTTTCCCTGATCTATC
TGGCAGCCCTGATGGGAATCTGCTCATTACTCTTGTCACCACCATTGACC
AGCATCTTCACACTCCCATGTACTACTTCCTGAGACATTTGTCTTTCCTA
GATCTCTGCTACATCTCTGTCACGGTGCCCAAGTCCATCTTCACTTCCTT
GACCCACAGCAACTCCATCTCTGTCCTTGAATGTGCTATGCAGATTTACT
GCTTTCTGCTGTTTGCCTGTGCTGAGCTGGCTCTGCTTACAGTGATGGCC
TATGACCAATATGGTGCCATTTGCTGCCCCCTCCACTATGAGACCCTCAT
GAGCAGAGGAGCCTGCATGCAGATGGCAGCTGCTTCCTGGGTCAGTGGGA
GTCTCTCAGGTATGCACACAGTCAGCATTTTCTCTGCACCCTTTTGGGAA
GCCAATGCACTTGGCTCAGTTCTTCTGTGAGATCCCTCATTTGCTCAAAC
TCTCCTGTTCCCAGCCAAATTTTGCTGAAATTGGAACCACTGTTACTACT
GGGATTGTGATTCTTGGCTGTTTTGTTTATATTATTGTCTCTTATTTCTA
GGTCTTTTCCACTGTTCTAAGGATGCCGTCCACAGAAGGCAGGTCCAAAG
CCTTCTTTACCTGCCTGCCCCACCTCCTTGTGACCACTGTGTTCTTCTCA
ACTGCATTTGTTGCTCATGTCAAGCCTCCCTCTGACACTCCTTCTGTGCT
TGACCTGTTGGTGTTGGTGTCCTACGTTGTGGTGCCCCCCACCCTAAACC
CTGCCATCTATAGCCTGAGGAACAAGAACATGAAGGCAGCTCTGGCTAAG
CTGGTGAGGCAGGTGTTTCCTTGTTTG
>Modo-OR14A17P|Location= scaffold_12437:40539-41469|Strand= -|Fam= 14|Subfam= A|Pseudo = yes
ATGGCCAATCACACGATCATCACCAGCTTCCTCCTCATGAGTTTTTCTGA
CATCTGGGAACTGCAGCTATTACACATTGTGCTCTTCTCTCTGATCTACC
TGGCAGCCCTGATGGGCAATCTGCTCATTATTCCTTGTCACCACCATTGA
CCAGCACCTTCACACTCCTATGTATTTCTTCCTGAGGCATTTGTCCTTCT
TAGACCTCTGCTACATCTCTGTCACGGTGCCCAAATCTGTCCTTGCTTCT
CTGACCCACAACAACACCATCTCTATCCTTGAATGTGCTATCCAGGTCTG
CTTTGTGCTTTTGTTTGTCTGTGCTGAGCTGGCTCTGCTCACAGTGATGG
CCTATGACCGATATGCTGCCATTTGCTGCCCCCTCCACTATGAGACCCTC
ATGAGCAGAGGAGCCTGCCTGCAGATGGCAGCTGCTTCCTGGGTCAGTGG
GAGTCTCTCAGGCATCATGCACACAGTCAGCACTTTCTCTGCACCCTTTT
GTGAAGCCAAGGTGCTTGGCCAGTTCTTCTGTGAGATCCCTCATTTGCTC
AAACTCTCCTGTTCCCAGCCAAATTTTGCTGAAATTGGAACCACTGTCAC
AACCACAGTTTTGGGTCTGGGCTGTTTCTTCTATATTGTGATCTCTTATT
TCTATATCTTTTCCACTGTTCTAAGGATGCCGTCCACAGAAGGCAGGTCC
AAAGCCTTCTTCACCTGCCTGCCCCACCTCCTTGTGACCACTGTGTTCTT
CTCAACTGCATTTGTTGCTCATATAAAACCTACCTCTGACACTCCTTCTG
TGCTTGACCTCTTGGTGTCTGTGTTCTATGTTGTGGTGCCCCCCACCCTA
AACCCTGCCATCTACAGCCTGAGGAACACAGTCATGAAGGCAGCTCTGGC
CAAGCTGGTGAGGCAGGTGTTTCCTTGTTTA
>Modo-OR5AU2P|Location= scaffold_19262:5203631-5204585|Strand= -|Fam= 5|Subfam= AU|Pseudo = yes
ATGGAGAGAGAGAACTTCAGCAGAACAATGGAATTTGAACTTTGGGGCCT
CACCAATGACCCTCAGCTAAAATAGCTGCTTTTTGGAATATTTTTGGTCC
TCTACATTATCACTCTGATGGGGAATATGACCATGTTCTCCTTGATCTGC
CTGAGCTCAAAATCTGCACACTCCCATGTATATCTTCCTGAAGAGCCTTT
CCTTCTTGAATTTCTGGTGCTCCTCAATGATCAGCCCCCAGACTCTAGTG
AACTTTTTAGTTGAGAAAAAAGTAATTTCCTACCTAGGATGTATGGCTCA
GATGTTTGTTTGGGTTTTTTTCATGGTGGCTTTATAATAACAGAGTGCTA
CCTCATAGCTGCTATGGCCCATGACCACTATGCTGCCATATATAACCCAA
TACTCTATCATGTCACCAACTCCAAACCTGTGTGTGTCTCTTTGGTTGCT
GGATCCTTTGTTATTGGCTTTCTCAATTCCCTCATTCACACAGGCTGTAT
CTTCAGCTTAAATTTTTGTGGGGCACATGTAACCACTCCCTTTTTCTGTG
ATGCACCCCCAATTTTGTCAATTTTGTGAAGACACCTTTCTTTGTGAGAT
TTTGCTCTTCATTTTTGCAGGCGTCACTCTTCTGAGTACTACCTCCACTA
TCTTGATTTACTACCTCTTCATCTTCCTCACTATCATAAGAGTGAATTCT
AGGGAAGGAAGGTTTAAAGCTTTGTCCACATGTGCCTTCCTTCTCTTAGC
TGTCTACCTCTTTTTTGGGACATCTCTCTTCGTGTACCTTCGGCCACCTT
CCAGTTATTCCTTGAACCAAGACGGCCTGGTTGCTCTGATATACACAGTG
GTTATCCCAGTGTAGAATCCTCTGATCTATTCTCTGAGGAACAAGGATGT
GAAGGAGGTGCTAAGGAAGATCTTGAGAAGAAAACAAGAATAGTTAAAGA
CAATC
>Modo-OR14A1|Location= scaffold_19197:7051518-7052444|Strand= +|Fam= 14|Subfam= B|Pseudo = no
ATGGCCAACCTCACTCTAGTGACAGGATTCCTCCTCATGGGCTTCTCCAA
ATCTTGGGAGCTGCAGGTCTTACATGCCATACTCTTCTTGCTGATCTACC
TGATGTCTCTGATGGGCAACTTGGTCATCTTCACCCTCATATCTCTAGAT
GAACACCTTCACTCTCCCATGTACTTCTTCCTGAAGAACCTGTCCTTTTT
AGATCTTTGCTTTATTTCCACCACACTCCCTAAATCTATCACAAACTCCC
TGAGCAACAGTCGTTCTATCTCCTTCATGGGGTGTGTTTTACAGCTCTTT
TTAGTCATTTTATTTGGAGCATCTGAGTTGTTTCTCCTCACAGTGATGTC
CTATGACCGCTATGTGGCCATCTGTCTGCCCCTGCACTATGAAGTCATCA
TGACCAGGGGACTTTGTGTGAAGATGGCAGCTGTTCCCTGGTTTGTTGGA
ATTTTGTTTGGAACTCTGTACTCAGCTACGACATTCACTTTGCCTTTCTG
TCATTCCAAGGAGATCCATCAATTCTTTTGTGATGTCCCTTCATTACTTA
GACTATCCTGCTCTGATGTACACATTGGCGTAGATGTGACTTTGGCTATG
GGTGTTGCTTATGGGATTCTCTGCTTTATTTCCATAACTATATCTTATGG
GCCCATCTTCTCAACTGTGCTGAAGATTCCAACCACAGAGGGTCGCTCAA
AAGCCTTCTCCACTTGCATCCCCCACCTCACTGTTCTCATGGTCTTTATC
ACAACCGCAGTCATAGTTTATCTAAAGCCACCTCAGCAATCTGACTCAGT
TATTGACCTGTTGTTGTCTATGTTCTATGCTGTAGTTCCCCCAACTCTGA
ACCCTGTCATCTATAGCTTAAGAAACAAGGACATGAAGACTTCTCTGAGA
AAGCTAATAACCCGAAAACATATCTCA
>Modo-OR14A2|Location= scaffold_19197:6929820-6930770|Strand= +|Fam= 14|Subfam= B|Pseudo = no
ATGAGTAACCTCACCAGCATGACAGAATTTCTCCTCATGGGCTTTTCCAA
TACCTGGGAGCTACAGGTCGTACATGCCACGTTCTTCTTGATGATCTACC
TGATGGCTCTCATAGGGAATCTGATTATCTTCACCATCATCTCTCTAGAT
GTCCACCTCCACACCCCAATGTACTTCTTTCTGAAGAACTTGTCCTTTTT
AGATCTCTGCCTCATTTCTGTTACTGTGCCTAAATCCATTGTAAACTCCT
TGAGCCACAATTCCTCCATCTCTTACTTGGGATGTGTATTACAGCTCTTC
TTAGTGATTTTATTTGCAGGATCAGAGATTTCAATCCTCACAGTGATGTC
TTATGACCGGTATGTGGCTATCTGCCAGCCCCTGCACTATGAAACCATCA
TGATCAAAGGATCTTGTGTGAAAATGGCAGTGGCTTCCTGGTTCAGTGGA
GGAGTGGTTGGGACCATGTACTCAGCTAGTACATTCTCTTTGCCCTTCTG
TGGCTCTAGGGAGATCCATCAGTTCTTCTGTGATGTCCCTTCTTTGCTCA
GGATTTCCTGCTCTGAAAAACATATTGTAGTTTATGTGAGTGTAGCTATT
GGGCTGGGCTTAGGGATTTTCTGCTGTATTTATATCATTACCTCCTATGT
CCACATCTTCTCAACTGTGCTGAAGATTCCAACAACACAAGGTCGATCTA
AAGCTTTCTCTACTTGCCTACCTCATCTCATTGTTTTCATAGTTTTTATC
ATAACTGGGGCCATGGCTTATTTAAAACCACCTTTTGACTCTAACACAGT
TCTGGATCTATTGTTGTCTATGTTCTATACAGTGGTGCCTCCAACTTTGA
ACCCTGTTATTTATAGCCTGAGGAACAAGGATATGAAGACTTCTATCAAT
AAACTTATAGCCTGGAAACACTCATCAGAGGGATTAATGAAATTTTTTCC
A
>Modo-OR14A3|Location= scaffold_19197:6882395-6883348|Strand= +|Fam= 14|Subfam= B|Pseudo = no
ATGGGTAATCTCACAGTGGTGACTGGATTCCTCCTCATGGGCTTTTCCAA
CACCTCAGACCTGCAGATCTTACATGCCATGTTCTTCTTGTTAATCTACC
TAGTGGCTCTAATTGGGAACCTGCTCATCTTCACCCTCATCTCTCTTGAT
GGGTGCCTCCACACCCCAATGTACTTCTTTCTGAAGAACTTGTCATTTTT
AGATCTCTGCCTCATTTCTGTCACTGTTCCTAAATCTATTGCAAACTCCT
TGAGCCACAGCTGCTCCATCTCTTACTTGGGATGTGTACTACAGCTCTTT
CTAGTGATTTTATTTGCAGGATCAGAGATTTCAATCCTCACAGTGATGTC
ATATGACCGATATATAGCCATCTGCCAGCCACTCCACTATGAAACCATCA
TGAACAAAGAATCTTGTGTGAAAATGGCAGTGGCTTCCTGGTTCAGTGGA
GGAGTGGTTGGGACCATGTACTCAGCTAGTACATTCTCTTTGCCCTTCTG
TGGCTCTAGGGAGATCCATCAGTTCTTCTGTGATGTACCTTCTTTACTCA
GGATCTCCTGCTCTGAAAAACACATGGTAGTTTATGTGAGTGTCTTCATT
GGGTTGGGCTTAGTGATTTTCTGTTGTATTTCAATCATCATCTCCTATGG
TCACATCTTCTCAACTGTGCTGAAGATTCCAACAACACAAGGTCGGTCTA
AAGCCTTCTCCACTTGCCTGCCTCATCTCATTGTTTTCATAGTTTTTGTC
ATAACTGGTTCCATGGCTTATTTAAAGCCACATTTGGACTCTGACTCAGT
TCTGGATCTATTGTTGTCTATGTTCTATACAGTGGTGCCTCCAACTTTGA
ACCCTGTCATTTATGGCCTGAGGAACAAGGACATGAAGACTTCTATAACA
AAATTCATAGCTTGGAAACACTCATCAGAAAGATTAATGAAACTATCTTT
TCCA
>Modo-OR14A4|Location= scaffold_19197:7175820-7176743|Strand= +|Fam= 14|Subfam= B|Pseudo = no
ATGGCCAACCTCACTCTAGTGACAGGATTCCTCCTCATGGGCTTCTCCAA
ATCTTGGGAGCTGCAGGTCTTACATGCCATACTCTTCTTGCTGATCTACC
TGATGTCTCTGATGGGCAACTTGGTCATCTTCACCCTCATATCTCTAGAT
GAACACCTTCACTCTCCCATGTACTTCTTCCTGAAGAACCTGTCCTTTTT
AGATCTTTGCTTTATTTCTACCACACTCCCTAAATCTATCACAAACTCCC
TGAGCAACAGTCATTCTATCTCCTTCATTGGGTGTGTTTTACAATTCTTT
TTAGTCATTTTGTTTGCAGCATCTGAGTTGTTTCTCCTCACAGTGATGTC
CTATGACCGTTATGTGGCCATCTGTCAGCCCCTGCACTATGAAGTCATCA
TGACCAGGGGACTTTGTGTGAAGATGGCAGCTGTTTCCTGGTTCTTTGGA
ATTGTGTTTGGAACTCTGTACTCAGCTACTACATTCACTTTGCCTTTCTG
TCATTCCAAGATCCATCAGTTTTTTTGTGATGTCCCTTCATTACTTAGGC
TCTCCTGCTCTGATGTACACATTGGCGTAGATGTTACTTTGGCTGTTGGT
GTTGCTATTGGGATTCTCTGCTTTATTTCCATAACTATCTCTTATGGGCC
CATCTTCTCAACTGTGCTGAAGATTCCAACCACAGAGGGTCGCTCAAAAG
CCTTCTCCACTTGCATCCCCCACCTCACTGTTCTCATGGTCTTCATCACA
ACCTCAGTCATAGATTATCTAAAGCCATCTCAGCAATCTGATTCAATTCT
AGATCTATTGTTGTCTATGTTCTATGCAGTAGTTCCCCCAACCCTGAACC
CTGTCATCTATAGCTTAAGAAACAAGGACATGAAGACTTCTCTGAGAAAG
CTAATAGCCCGAAACCATATCCCG
>Modo-OR14A5P|Location= scaffold_19197:6999102-7000026|Strand= +|Fam= 14|Subfam= B|Pseudo = yes
ATGGCCAACCTCACTCTAGTGACTGAATTCCTCCTCATGGGCTTCTCCAA
ATCTTGGGAGCTGCAGGTCTTACATGCCATACTCTTCTTGCTGATCTACC
TGATGTCTCTGATGGGCAACTTGGTCATCTTCACCCTCATATCTCTAGAT
GAACACCTTCACTCTCCTATGTACTTCTTCCTGAAGAACCTGTCCTTTTT
AGATCTTTGCTTTATTTCTACCACACTTCCTAAATCTATCACAAACTCCC
TGAGCAACAGTCGTTCTATCTCCTTCATGGGGTGTGTTTTACAATTCTTT
TTAGTAATTTTATTTGCAGCATCTGAGTTGTTTCTCCTCACAGTGATGTC
CTATGACCGCTATGTGGCCATCTGTCAGCCCCTGCACTATGAAGTCATCA
TGACCAGGAGACTTTGTGTGAAGATGGCAGCTGTTTCCTGGTTCTTTGGA
ATTGTGTTTGGAACTCTGTACTCAGCTACGACATTCACTTTGCCTTTCTG
TCATTCCAAGATCCATCAGTTTTTTTGTGATGTCCCTTCATTACTTAGGC
TCTCCTGCTCTGATGTACACATTGGCGTAGATGTGACTTTGGCTATGGGT
GTTGCTTATGGGATTCTCTGCTTTATTTCCATAACTATCTCTTATGGTCC
CATCTTCTCAACTGTGCTGAAGATTCCAACCACAGAGGGTCGCTCAAAAG
CCTTCTCCACTTGCATCCCCCACCTAATTGTTCTCATGGTCTTTATCACA
ACCTCAGTCATAGTTTAATCTAAAGCCATCTCAGCAATCTGATTCAATTC
TAGATGTATTATTGTCTATGTTCTATGCAGTAGTTCCCCCAACCCTGAAC
CCTGTCATCTATAGCTTAAGAAACAAGGACATGAAGACTTCTCTGAGAAA
GCTAATAGCCCGAAAACATATCCCA
>Modo-OR14A6P|Location= scaffold_19197:6983284-6984214|Strand= +|Fam= 14|Subfam= B|Pseudo = yes
ATGGCCAACCTCACTCTAGTGACAGGATTCCTCCTCTTCGGGCTTCGCCA
AATCTTGGGAGCTGCAGGTCTTACATGCCATACTCTTCTTGCTGATCTAC
CTGATGTCTCTGATGGGCAACTTGGTCATCTTCACCCTCATATCTCTAGA
TGAACACCTTCACTCTCCCATGTACTTCTTCCTGAAGAACCTGTCCTTTT
TAGATCTTTGCCTTATTTCTACCACACTTCCTAAATCTATCACAAACTCC
CTGAGCAACAGTCGTTCTATCTCCTTCATGGGGTGTGTTTTACAGTTCTT
TTTAGTCATTTTGTTTTCAGGATCTGAGTTGTTTCTCCTCTCAGTGATGT
CCTATGACCGCTATGTGGCCATCTGTCAGCCCCTGCACTATGAAGTCATC
ATGACCAGGGGACTTTGTGTGAAGATGGCAGCTGTTTCCTGGTTCTTTGG
AATTGTGTTTTGGAACTCTGTACTCAGCTACGACATTCACTTTGCCTTTC
TGTCATTCCAAGGAGATCCATCAGTTTTTTTGTGATGTCCCTTCATTACT
TAGACTATCCTGCTCTGATGTACATATTGGTGTAGATGTGACTATGGCTA
TTGCTGCTGCTGATTGGGATTCTCTGCTTTATTTCCATAACTATCTCTTA
TGGGCCCATCTTTCTCAACTGTGCTGAAGATTCCAACCACAGAGGGTCGC
TCAAAAGCCTTCTCCACTTGCATCCCCCACCTCACTGTTCTCATGGTCTT
TATCACAACCGCAGTCATAGTTTATCTAAAGCCACCTCAGCAATCTGACT
CAATTCTAGATCTATTGTTGTCTATGTTCTATGCTGTAGTTCCCCCAACC
CTGAACCCTGTCATCTATAGCTTAAGAAACAAGGACATGAAGACTTCTCT
GAGAAAGCTAATAGCTGGAAAACATATCTCT
>Modo-OR14A7P|Location= scaffold_19197:7238978-7239836|Strand= +|Fam= 14|Subfam= B|Pseudo = yes
ATGTTCTTCGTTGCTGATCTACCTGGTGGCTCATAATTGGGAACTTGACT
CATCTTCACCCTCATCTCTCTTGATAGGAAACTCCATACTCCTATGTACT
TCTTCCTTAAGAACTTGTCCTTTTTAGATCTTTGTCTTATTTCCATCACA
GTGCCCAAATCAATTGCAAACTCCCTGAGTCACAACTGCTCCATCTCTTT
TTTGGGGTGTGTTTCACAGCTCTTTTTAATGATGTTATTTGCTGCATCAG
AACTTTTTCTCCTAACAGCAATGTCCTATGACCGTTATGTAGCCATCTGC
CTGCCCTTACATTATGAAGTCCTCATGAATGGTGAAATTTGTATGAAAAT
GGCAGCTGCTTCCTGGCTCAGTGGAGGCTTTTTTGGGGCTCTGTACTCAG
TTACTACATTCACTTTGCCATTCTGTGGCTCCAAGGAGATTCACCAGTTC
TTCTGTGATGTCCCTTCCTTACTTAGGATCTCCTGCTCTCATTCACACCT
TGCAGTTGATGTTACTATGACTTTTGGGTTTGGTTTAGGGATTTTCTGCT
CTATTTGTATCACAGTCTCTTATAGTCACATCGTCTCAACTGTGCTGAAG
ATTCCAACCACAGAAGGTAGGTCAAAAGCCTTCTCCACTTGCCTGCCCCA
CCTTTTCATTCTCATGGTTTTTATCACAACTGGTATCATTGCTTTATCTA
AAGCCACCTCAGGAATCTGACTCAGTTATTGACCTGTTGTTGTCCTTGTT
CTATACAGTAGTGCCTCCAACTATGAACCCTATTATTTATAGCTTGAGAA
ACAAGGACATGAAAGCTGCTCTCAGAAAACTCATTGCCTGGAAATATTTC
TCAAAGGAA
>Modo-OR14A8P|Location= scaffold_19197:7097240-7098173|Strand= +|Fam= 14|Subfam= B|Pseudo = yes
ATGGCCAACCTCACTCTAGTGACAGGATTCCTCCTCATGGGCTTCTCCAA
ATCTTGGGAGCTGCAGGTCTTACATGCCATACTCTTCTTGCTGATCTACC
TGATGTCTCTGATGGGCAACTTGGTCATCTTCACCCTCATATCTCTAGAT
GAACACCTTCACTCTCCCATGTACTTCTTCCTGAAGAACCTGTCCTTTTT
AGATCTTTGCCTTATTTCTACCACACTCCCTAAATCTATCACAAACTCCC
TGAGTAACAGTCGTTCTATCTCCTTCATGGGGTGTGTTTTACAGCTCTTT
TTAGTCATTTTATTTGGAGCATCTGAGTTGTTTCTCTCTGTCAGAGAATC
TCCGTATGACCGCGTATGTGGCCATCTGTCAGCCCGCTGCACTATGAAGT
CATCATGACCAGGGGACTTTGTGTGAAGATGGCAGCTGTTTCCTGGTTCT
TTAGGAATTTTGTTTGGAACTCTGTACTCAGCTAGTACATTCACTTTGCC
TTTCTGTCATTCCAAGGAAGTCCATCAGTTTTTTTGTGACGTCCCTTCAT
TACTTAGACTATCCTGCTCTGATGTCCATATTGGCATAGATGTGACTTTG
GCTATTGCGTGTTCCTATTGGGTTTCTCTGCTTTATTTCCATAACTATCT
CTTATGGTCCCATCTTCTCAACTGTGCTGAAATTTCCAACCACAGCAGGT
CGCTCAAAAGCCTTCTCCACTTGTATCCCCCACCTCACTGTTCTCATGGT
CTTTATCACAACTGGTGTCATTGCTTATCTAAAGCCACCTCAGGAATCTG
ACTCAGTTATTGACCTGTTGTTGTCTATGTTCTATGCTGTATTTCCCCCA
ACTCTGAACCCTGTCATCTATAGCTTAAGAAACAAGGACATGAAGACTTC
TCTGAGAAAGCTATTAGCCCAAAAACATATCTCA
>Modo-OR14A9P|Location= scaffold_19197:7156938-7157874|Strand= +|Fam= 14|Subfam= B|Pseudo = yes
ATGGCCAATCTCACCATAGTAACAGGATTCCTCCTCAAAGACTTTTCTGA
CATCTGGGAGCTACAAATCTTACATGCCATGCTCTTCTTGTTGATCTATC
TGGTGACTCTGATTGGGAACTTCCTCATCTTCACCATCATCTCTCTTGAG
AGGAAACTCCATACTCCTATGTACTTCTTCCTAAAGAATCTGTCCTTTTT
AGATCTTTGTCTTATTTCCATCACAGTGCCCAAATCAATTGCAAACTCTC
TCAGTCACAACTGTTCCATCTCTTTCTTGGGGTGTGTATCGCAACTATTT
TTAATGATATTATTTGCTATAACAGAACTTTTTCTCCTTACAGCAATGTC
CTATGACCGCTATGTAGCCATCTGTCAGCCCTTAAACTATGAAGTCATCA
TGAACAGTGAAACCTGTGTAAAGATGGCAGCCACTTTCCTGGCTCAGTGG
AGTCTTGTTTGGAGTCCTCTACTCAGCTAGTATATTCACTTTGCCATTCT
GTCACTCCAAGGAGATCCATCAGTTCTTCTGTGATGTTCCTTCTTTACTC
AGGATTTCCTGTTCAGATTCACACCTTGCAGTTGATGTCACTATAAGTTT
AGCATTTTCTTTAGCGGTTCTCTCCTCTATTTACATTATAATCTCTTATA
GTTACATCTTCTCTACTGTCTTGAAGATTCCAACCACAGAAGGTAGGTCA
AAAGCCTTCTCCACTTGCCTGCCCCACCTCATTGTTCTCATAGTATTTGT
CACAACTGGTTCTATTTCTTATCTAAAGCCATCCCAAGATTCTGACTCAG
TTCTAGAGCTACTGTTGGCTATGTTCTATACAGTGGTGCCCCCAACCTTG
AACCCTGTCATCTATAGCCTGAAGAATAAGGACATGAAGACTGCTCTAAG
AAAGTTCATAACCTGGAAATATTTCTCAAAGGGATTA
>Modo-OR14A10P|Location= scaffold_19197:7186641-7187592|Strand= +|Fam= 14|Subfam= B|Pseudo = yes
ATGGCCAATCTCACCATAGTAACAGGATTCCTCCTCAAAGGCTTTTCTGA
CATCTGGGAGCTACAAATCTTACATGCCATGCTCTTCTTGCTGATCTACC
TGGTGACTCTGATTGGGAACTGTGCTCATCTTCACCAGCATCTCTCTTGA
GAGGAAACTCCATACTCCTATGTACTTCTTCCTAAAGAATCTGTCCTTTT
TAGATCTCTGTCTTATTTCCATCACAGTGCCCAAATCAATTGCAAACTCT
CTCAGTCACAACTGTTCCATCTCTTTCTTGGGGTGTGTATCACAACTATT
TTTATTGGTATTGTTTGCCGTAACAGAACTTTTTCTCCTAACAGCAATGT
CCTATGACCGCTATGTAGCCATCTGTACAGCGCCTTAAACTATGAAGTCA
TCGTGAACAGTGAAACCTGTGTAAAGATGGCAGCCACTTCCTGGCTCAGT
GGAGTCTTGTTTGGAGTCCTCTACTCAGCTAGTATATTCACTTTGCCATT
CTGTGACTCCAAGGAGATCCATCAGTTCTTCTGTGATGTTCCTTCTTTAC
TCAGGATTTCCTGTTCAGATTCACACCTTGCAGTTAACATCACTATAAGT
TTAGCATTTTCTTTAGGGATTCTCTTCTCTATTTACATTATAATCTCTTA
TAGTTATATCTTCTCAACTGTCTTGAAGATTCCAACCACAGAAGGTAGGT
CAAAAGCCTTCTCCACTTGCCTGCCCCACCTCATTGTTCTCATAGTATTT
ATCACAACTAGTTCCATTTCTTATCTAAAGCCATCCCAAGATTCTGACTC
ACTTCTAGAGCTACTGTTGGCTATGTTCTATACAGTGGTGCCCCCAACCC
TTGAACCCTGTCATCTATAGCCTGAGGAATAAGGACATGAAGACTGCTCT
CAGGAAAGCTTATAACCTGGAAATATTTCTCAAAGGGATTAATACTAAAG
TC
>Modo-OR14A11P|Location= scaffold_19197:7197297-7198226|Strand= +|Fam= 14|Subfam= B|Pseudo = yes
ATGGCCAATCTCACCATAGTAACAGGATTCCTCCTCAAAGGCTTTTCTGA
CATCTGGGAGCTACAAATCTTACATGCCATGCTCTTCTTGCTGATCTACC
TGGTGACTCTGATTGGGAACTTGCTCATCTTCACCCTCATCTCTCTTGAG
AGGAAACTCCATACTCCTATGTACTTCTTCCTAAAGAATCTGTCCTTTTG
AGATCTCTGTCTTATTTCCATCACAGTGCCCAAATCAATTGCAAACTCTC
AGTCACAACTGTTCCATCTCTTTCTTGGGATGTGTATGACAACTATTTTT
ATTGGTATTGTTTGCCGTAACGGAACTTTTTCTCCTAACAGCAATGTTCT
ATGACCGCTATGTAGCCATCTGTCAGCCGTTAAACTATGAAGTCATCATG
AACAGTGAAACTTGTGTAAAGATGGTAGCCAGTTCCTGGCTCAGTGAAGT
CTTTTTTGGAGTCCTCTACTCAGCTAGTATATTCACTTTGCCATTCTGTC
ACTCCAAGGAGATCCATCAGTTCTTCTGTGATATTCCTTCTTTGCACAGG
ATTTCCTGTTCAGATTCACACCTTGCAGTTGATGTCACTATAAATTTAGC
ATTTTCTTTAGCGGTTCTCTCCTCTATTTACATTATAATCTCTTATAGTT
ACATTCTTCTCTACTGTCTTGAAGATACCAACCACAGAAGGTAGGTCTAA
AGCCTTCTCCACTTGCCTGCCCCACCTCATTGTTCTCATAGTATTTATCA
CAACTAGTTCCATTTCTTATCTAAAGCCATCCCAAGATTCTGACTCACTT
CTAGAGCTACTGTTGGCTATGTTCTATACAGTGGTGCCCCCACACCTTGA
ACCCTGTCATCTATAGCCTGAGGAATAAGGACATGAAGACTGCTCTCAGA
AAGCTTATAACCTGGAAATATTTCTCAAAG
>Modo-OR14A12P|Location= scaffold_19197:7124490-7125425|Strand= +|Fam= 14|Subfam= B|Pseudo = yes
ATGGCCAACCTCACTCTAGTGACAGGATTCCTCCTCATGGGCTTCTCCAA
ATCTTGGGAGCTGCAGGTCTTACATGCCATACTCTTCTTGCTGATCTACC
TGATGTCTCTGATGGGACAACTTGGTCATCTTCACCCTCATATCTCTAGA
TGAACACCTTCACTCTCCCATGTACTTCTTCCTGAAGAACCTGTTCCTTT
TTAGATCTTTTGCTTTATTTTCTACCACACTCCCTAAATCTATCACAAAC
[truncated: 1,142,727 more chars]
