# Supplementary material for: Ancient genomic architecture for mammalian olfactory receptor clusters
Source: Genome Biol. 2006 Oct 1;7(10):R88. doi: 10.1186/gb-2006-7-10-r88 (PMC1794568; doi:10.1186/gb-2006-7-10-r88)
Supplement: Additional data file 11 — Shown are DNA sequences in FASTA format of the dog ORs used in this study with their genomic coordinates in the Dog July 2004 assembly. [file gb-2006-7-10-r88-S11.txt]

>cOR7C5P|Dog#1 symbol=cOR7C5P|LOC=20:50194446-50195635|Strand=-|Length=402
ATTTGCTTCTATCTTTGAAGTCACCTCTACCACATAAAACCAAGCAACAATACACAAATT
TCAGAGTTTTTTCTTCTGGGATTCAGAGGAACCAGAACTTCAGCCCCTCATTTTTAGCCT
TTTCCTTTCCATGTGCCTGATCACTGTAATTGGGAACCTGCTCATTATCCTGGCTGTGAG
CTCTGACCCCCACCTCCACACCCCCAATACTCCTTCCTCACCAACCTGTCCTTTGTAGAC
ATCTGTTCTACCTCCATCACCATCCTAAAGATGCTAATGAATATACAGAGAGCAAAGTCA
TAACCTATGCAGGTTGCCTCACACAGATTTATTTTTTCATACTGTTTTCATATGAAACTT
TCATACTGAAAGAAAGGATGTCTTTCTCCTGAGTGTGATGGCCTATGACAGGTATGTGGC
CATCTGCCACCCCCTGCACTACACAGTCATCATGAGCCCCCAGCTCTGTGGACTGCTGGT
TCTGGTGTCCTGGATCATATGTATCCTCAATTCCTTGTTACAAAGTTTTTTTTTTAATTT
TTATTTATTCATGATAGGCACACAGTGAGAGAAAGAGAGGCAGAGACACAGGCAGAGGGA
GAAGCAGGCTCCATGCACCGGGGGCCCGACGTGGGATTCGATCCCGGATCTCCAGGATCG
CGCCTTGGGCCAAAGGCAGGGGCCAAACCGCTGCGCCACCCAGGGATCCCCCTTGTTACA
AAGTTTAATGATGTTGTGGCTTTCCTTCTGTACACAGGTGGAAATCCCTCACTTTTTCTG
TGAACTCAATGAGATAGTCCAACTTGCCTGTACTGACACCTTTCTTAATAACTTGGTGAT
GTATTTTGCAGCTGTCCTGCTGGGTGGAAGTCCTTTTGCTGGGATCATTCACTCTTATTC
TAAGACTGTTTCCTCCATACATGGAATTTCATCAGCTCGGGGCAAGTATAAAGCATTTTC
CACCTGTGCGTCTCACCTCTCAGTTGTCTCCTTATTTTATTGTACAAATGCTTGGTGTAT
ACCTTAGCTCTGCTGCTACCCAGAGCTCCCACGCAAGTGCAGTAGCCTCGGTGATGTACA
CCGTGGTCACACCCATGCTGAACCCCTTCATCTACAGCCTGAGAAACAAAGACATAAAGA
GAGTTCTGAAAGCATTCTTTGCGAAGGAAACTCTATATGGCCAATTGTGG
>cOR13H2P|Dog#1 symbol=NOVEL|LOC=X:105701881-105702805|Strand=+|Length=309
ATGGCCATAGATAATGCTACAACAGTGTTTGAGTTTCTGTTTATTGGAATCTCTAACTAT
CCTGAGTGAAGAATCACATTTTTCACATTGGTGCTGATAACTTACCTGAGCACATTGCTG
GGGAATGGACTTAATCATCTTTCTTATCTACTTTGACCTCCACCTCCACACTCCAATGTA
CTTCTTCCTTACTAATCTGTCTTTCTTAGATCTTTGCTATGGAAGCACTTCCATGCCCCA
GGCCTTAGTGCATTGTTTCTCTACCCATCCCTACCTCTCTTACCCAGGATGTTTGACCCA
AATGAGTGTCTCCTTGGTCTTGGCCACAGCAGAGTGCCTCCTACTGGCTGTCATGGCCTA
TGACCATATGGCTGCTATCAGCAATCCCCTGCGCTATTCTGTGATCATGAATGCCCCAGT
GTGTGTCTGGCTGGCTACTACTTTGTGGGGGGAATCACTTGTGCTCACTGCCATGCTCGT
CTTATCCCTGCAGCTTCACTTCTATGGAGTTAATATCATCAACCATTTTGTCTGTGAAAT
TCTTTCCCTCCTTAAGCTGGCCTGTTCTGATACTAATCTCAATGAGCTTATGATCTCCAC
CACAGGTATCTTCACTCTGCTCCTACCCTTTGGATTTGTTCTTCTTTCCTATGCCCAAAT
TGCCACTACTGTCTTAGAGATTCTCTCAGCCCAGGGTAGGCTCAAGGCCTTTTCCACCTG
TGGCTCTCATTTGACTGTGGTGACAGTCTTCTAAGGGGCAACCATTTCCATGTATATGAA
ACCTCAGTCCAAGTCATCTGCTGAGCAGAACAAGTTTATTTCAGTGTTTTATGGGGCTTT
GACACCCATGTTGAACCCCTTAATATATAGCCTGAGGAACAAGGATGTTAGAGGGGCAAT
GAGGAAAGTTATTGCAAAAAGGACA
>cOR10H15P|Dog#1 symbol=NOVEL|LOC=20:49368811-49369738|Strand=-|Length=310
ATGGTGTCTGAATTCATTCTCGTGGGCTTCTCCACCTTCCCACAGCATCTCCTGCCTGTC
TTCTTTCTGTTCTACTTGCTGATGTACCTGTTCACGCTGCTGGGGAACCTGCTCATCATG
GCTACTATTTGGAGTGAGCGCAACCTGCACACGCCCATGTACCTCTTCCTGTGTGCCCTG
TCCACCCTCTGAGATTCTGTTCACTGTTGCCGTCACCCCCCGCATGCTGGTTGACATGCT
CTCCAGCCACCGTTCCATCACCTTTGTGGCCTGTGCCACCCAGATGTTCTTCTCCTTCAC
GTTTGGCTTCACCCATTCCTTCTTGCTTATGATCATGGGTTATGACCGCTATGTGGCCAT
CTGCCACCCCCTACGCTACAACGTGCTCATGAGCATCCGCACCTGTGCCCGTTTGGTGTC
CTGGACCTGGGCTGGTGGCTCAGTCATGGGGATGATGGTGACCCTGATAGTTTTTCACCT
CACCTTCTGTGGGTCTAATGTGATTCATCATTTTCTCTGCCATGTGTTTTCCCTCTTAAA
GTTGGCTTGTGGGAATGAGAATTCCTCAGTCACCTTGGGTGTGATCCTTGTGTGTGTCTC
AGCTCTGATGGGCTGTTTATTCCTCATCATCCTCTCCTATATCTTCATCGTGGCGGCCAT
ATTGAGGATCCCCTCTGTTGAGGGAAGGCACAAGACCTTCTCCACCTGTGTGTCCCACCT
CACTATTGTTATTGTGCACTACAGTTTTGCCTCCATTATCTACCTCAAGCCGAAGGGCCC
CCATTCTATGGACAGTAACACCCTGATGGCCACCACCTATACAGTCTTTACCCCGTTTCT
CAGCCCAATCATTTTTAGCCTCAGGAATAAGGAGCTCAAGAATGCCATAAAGAAAAGCTT
CCAGAGAAAATTCAGTCCCTTACGCTCC
>cOR10H16|Dog#1 symbol=NOVEL|LOC=20:49393499-49394518|Strand=+|Length=340
ATGTATTCATTCCCTTTCTTCCTCTTTTTTTTTTTTTTCATTCCTTTTCTAGTCTCAGCA
GATGCAGCATCCGTGGCTGGTCAGAACTATAGCATGGTGTCTGAATTCATCCTTGTGGGC
TTCTCCACATTCTCAAGGCATCTCCTGCCTGTCTTCTTCCTGATTTACCTGCTGATGTAC
CTGTTCACGCTGCTGGGGAACCTGCTCATCATGGCTACTGTCTGGAGTGACCACAGCCTG
CACACACCCATGTACCTCTTCCTGTGTGCCCTGTCCACCTCTGAGATTCTGTTCACTGTT
ACTGTCACCCCTCGCATGCTGGTTGACATACTCTCTAGCCACCACTCTATCACCTTTGTG
GCCTGTGCCACCCAGATGTTCTTCTCCTTCACATTTGGCTTCACCCATTCCTTCTTGCTA
ACGATCATGGGCTATGACCGCTACGTGGCCATCTGCCACCCTCTGCGCTACAACGTGCTC
ATGAGCACCGACACCTGTGCTCGTCTGGTGTCTTGGACCTGGGCTGGTGGCTCAGTAATA
GGGATGACGGTAACCCTGTTAGTTTTTCACCTCACCTTCTGTGGGTCTAATGTGATCCAC
CATTTTGTCTGCCATGTACTTTCCCTCCTAAAATTGGCCTGTGGGAATGAGACATCCTCT
GTAACCTTGAGTGTGATCCTGGTGTGTCTCTCAGCCCTGATGGGCTGCTTATTCCTCATC
ATCCTCTCCTATGTCTTCATCATGTCCACCATATTGAGAATCCCCTCTGCTGAGGGCAGG
CACAAGACCTTCTCCACGTGTGTCTCCCACCTCACTGTGGTCGTTGTGCACTATGGTTTT
GCCTCCATTATCTACCTCAAGCCCAAGAGCCTCCATTCCATGGACAGTAACACCCTGATG
GCCACCACCTATACAGTCTTCACCCCGTTTCTCAGCCCAATCATTTTCAGCCTCAGGAAT
AAGGAGCTCAAGAATGCCATAAAGAAAAGCTTTCAGAGAAAATTCAGTCCCCTAGGCTCT
>cOR2D11|Dog#1 symbol=NOVEL|LOC=21:32609037-32609981|Strand=-|Length=315
ATGAGAGAAGCAAATCAGACGAAGGTGACAGAGTTCCTCCTCCTGGGACTCTCTGATGAC
CCCCACACTCAGAAGCTCCTATTTATTTTATTCCTGGGTGTCTACCTGGTTACTGTGCTT
GCAAATCTGCTTCTCATGCACCTTGTTCAGGCTGACTCTCGGCTTCACACACCCATGTAT
TTTTTCCTCTGCAACTTATCTTTGGCTGACCTCTGTTTTTCTACCAACATCGTTCCTCAG
GCGCTGGTTCATCTGCTATCCAGGAAGAAAATCATTTCATTCACACGTTGTGCAGCTCAG
CTTTTACTCTTCCTCATTTTTGGGGGTACACAGTGTGCCTTGCTGGCGGTGATGTCCTAT
GATCGATATGTGGCCATTTGCAACCCTTTGCATTACCCTAGAATCATGACTTGGAGGGTG
TGTGTTCAGCTGGCTGTGGGATCATGGACCAGCGGCATTCTGGTGTCTGTGGTAGATTCC
ACTTTTACACTAAGGCTACCCTACCGAGGCAGCAATAGTATTGCTCATTTCTTTTGTGAG
GCCCCTGCACTGTTGATGCTGGCATCCACAGACACCCACACTTCAGAGATGGCCATTTTC
CTCATGGGTGTTGTGATTCTCCTCATACCTGTATCCCTAATTCTGGTATCCTATGGCCAC
ATCATAGTGACTGTGTTCAGGATGAAGTCAGCCATTGGTAGGCGCAAGGCATTCTCTACC
TGTGGTTCCCACCTCATGGTGGTCATCCTCTTTTACGGGTCAGCAATTTTCACTTACATG
ATACCAAAGTCTTCCAAAGAACAGGAAAAACTGGTGTCTGTGTTCTATGCAATGATGACA
CCCATGCTCAATCCCCTCATCTATAGCTTGAGGAACAAGGATGTGAAGGGAGCTCTGAGG
AAAGTGGCCACAAGGAATTTCCCATGCAGGCTTGAAATCTGCCAC
>cOR4L5P|Dog#1 symbol=NOVEL|LOC=X:24905897-24906254|Strand=-|Length=122
ATGGATCTTAAAAATGGATCTGTAGTGACTGAATTTCTTTTACTAGGATTTTCTGGATGA
CGGGAACTTCAGATTTTCTTCTTTGTAACATTCTCCTTAATCTACAGTGCTATTGTGTGG
GGAAATATTCTCATGACAGTCACAGTGACATTTAGTTCCTACCTTCATTCTCCCTTGTAC
TTTCTCCTTGGAAACCTCTCTTTTGGGTACGTGTCTCTCCACTGTCACCACACCCAAAAT
GATCACAGACTTGCTTAAACACAAGACCATCTCCATATGGGGCTTCATGACTCAGATGTT
CTTTATGCACTTGTTTGGGGATGCTGAGATGACTCTGGACCATTCTCTTACACCATAC
>cOR9G10|Dog#1 symbol=NOVEL|LOC=18:49787532-49788464|Strand=+|Length=311
ATGGATGAGAAAAATTTCACCGAAGTGAAAGAATTTATACTTCTAGGGTTCACAGAGGAC
TTGTGGTTACAGAAAGTACTCTTTGTTATTTTCCTCTTCATCTATGTTACCAGTCTTTCA
GGGAACATGACTCTGATTTCTCTGATCTGTGCTGATTCTCGGCTCCACACAGCCATGTAT
TTCTTCATTGGGAATCTTTCATTCCTTGATCTCTGGTACTCTTCTGTTTATGCTCCCCAA
ATTCTTAGGACTTGTATGGCTGAAGACAAAAGCATCTCCTTTGCTGGCTGCCTAGCTCAG
TTCTTCTTCTCTGCTGGTCTGGCATACAGTGAGTGTTACCTGTTGGCTGCCATGGCTTAT
GACCGCTATGTGGCCATCTCCAACCCTTTGCTTTATTCCCAGACAATGTCCTCAAGGTTA
TGTGCCAGTCTCGTTGCAGCTTCATACCTTGGTGGCTTTCTTAACTCAACCATCATTACC
AGCGAGACATTTACCCTGAGCTTCTGTGGGAGCAATGTCATTGATGATTATTTCTGTGAC
CTGCCACCCCTTGTAAAGCTGGCCTGCGATGTGAAGGAGAGCTACCAGGCTGTGCTCTAT
TTCATACTGGCCTCCAATGTCATTGCTCCCACTGTGCTGATCCTGGCCTCTTACCTCTTC
ATCATTGCTGCTATCTTGAAGATCCGCTCCACTCAGGGCCGCCTCAAAGCTGTCTCCACC
TGTGGCTCTCATCTGACAGCTGTCACCTTGTACTATGGCTCTATTCTCTTTATTTACTCC
CGACCAAGTACCAGCTATGCCCTGGAAAGGGATAAAGTGGTGTCAGTGTTCTATACTGTG
GTGATACCATTGTTGAATCCCTTAATCTATAGCTTAAGAAATAAGGATGTTAAAGAGGCT
CTGAAGAAAATGTTAGATAAGGCACCATTTTCT
>cOR4V2P|Dog#1 symbol=NOVEL|LOC=18:50999309-51000222|Strand=-|Length=306
ATGGAGAGCCAGAGGAATGTCTCAGAATTCATTCTTTTGGGACTCTCGCATGACCAGAAC
ATGCAAATATTTTGCTTTGTGCTCTTCTTATTCTGTTATGCTGCTCTCATGGTAGGAAAC
CTTCTGATCCTTGTCTCTATTCGATGCAGCCCTCTTTTTCACCAACCGATGTACTACTTC
CTCAGCCACTTATCCACTTTGGACATCTGCTATATCTCTAGCGTTACACCCAAATTAATT
GCTGACCTGCTAGTGGAAAGAAAAGCCATCTCCTATGGTAATTGTATGTTACAGATCTTT
GCCATGCACTTCTTTGGAACGATTGAGGTTTTAATTCTTACAGTCATGGCCTTTGATCGC
TATGCTGCCATCTGCAAAACCTCTCCACTACCTGCTTATCATGAACAGGACAAGGTGTAA
TCTCCTAGTCTTAGCTGCTTGGGCTGGTGGGGCTGTCCACTCCTTTCCTCAATTTTGTAT
GGTAATCAGGTTGCCCTTCTGTGGGCCTAATGAGATTGATCACTATTTCTGTGATATATT
TCCTTTGCTAAAGGTTGCCTGCACTGATACCTACATCACTGGTGTCCTTATGGTTGCCAA
TTCGGGAATGGTTACCTTGGTGACATTTGTGGTTTTATTTTTTTCGTTCGAATGTCATTA
TATTATTCACTTTAAGAAATCACTCAGCGGAAGGAAGACGCAAAGCCCTCTCTACCTGTG
GATCTCACATCACAGTTATAGTTTTATTTTTTGGGCCTTCCATCTTTGCCTACCTTAGAC
CTCCAACCAATTTCCCTGAGGATAAAATATTTGCTCTGTTTTACACCATCATTGCTCCTA
TGTTCAATCCCTTAATCTATACTCTGAGAAATTCAGAGATGAAAAATGCCATGAGAAAAT
TTTGGTGTCAAACA
>cOR10H17P|Dog#1 symbol=NOVEL|LOC=20:49378942-49379914|Strand=-|Length=331
TCTCTTCCACCTGCCTATCTCACCTGAAGCATACCTACTCAACCTCCAGATTTTCCTGCA
GACACCACCAATTTCAAAGTCTCCTAATCCCAGGTTGTGTCTGTGACCCACACTTAGCTT
TTCCAGATCCCTAGGCTGTCCCCAAACACCTGTGACCACTCTGCTATCATCTTGGTTATA
TGACAGCTTCCCTTAGTGGACCATAGCATAGATAGGAGAGGACAGAGATCTAGCCTTGGG
TATTGCTGGATCCCAGCACCTAGAATATTTCCATATAAAATAAGTCTTCAAAAACATTTC
TTGACTATATGAATGAGTAAATGACGGCAAAGTGCTTTGAGGACGTATAGCACTCCTTTC
TGTTCATAACCATGGGCAATGATCAGCATGTGGCCATCTGCCACCCAGAGCACCACAACA
TGCTCATGAGTCCTCATGGCTGTGCCATTGTGTGTTCTGATGTTGGGCTGGTGGCTCAAT
CATGGGGATGATGGTGACCCTGACAGGTTTTCACCTCACCTTCTGTTGGTCTAATGTGAT
CCACCATTTTTCCAGCTTCATGCTTTCCCTCCTAAAGTTGGCCTGTGGGAAGGAGACATC
ATCTGTCACCTTGGGAGTGGCCCTGGTGTGTGTCACAGCCGTGATGGGCTGTTTATGCCT
CATTGTCCTCTCCTGTGTCTTCATCGTGCCCATGGTATTTAGGACTCCGTCTGCTGAGGG
CAGGCATAAGACCATCTCCACTTGTGTCTCCCACCTCACTGTGGTCATTGTGCAATATGT
TTTTGCCTCCACTATCTAGCTCCAGCCCGTGGACCCATTTCTATGGACAGTAACACTCTG
ATGGCCACCACCTACAGTCTTCACCCCCTTTCTCAGCCCAATGTTTTTCAGCCTTCAATA
TAAGGAGCTCTAGTATGCCTTAAAGAAATCATCCAGAGAAAATTCGATCTCCTAATCACC
TGACAGTTGGAGG
>cOR13J2|Dog#1 symbol=NOVEL|LOC=11:53747406-53748362|Strand=-|Length=319
ATGTCTCCTGAGCACTGCAATATGGAGTTGGTCAATAGGACAGAGATCTTTGAGTTCTTT
CTGAAAGGATTTTCTGGCTACCCAGCCCTGGAGCACCTGCTCTTCCCTCTGTGCTCAGCC
ATGTACCTGGTGACCCTGCTGGGGAACACAGCCATCGTGGCAGTGAGTGTCCTCGATGTC
CACCTACACACGCCCATGTACTTCTTCCTGGGCAACCTCTCCATCCTGGACATCTGCTAC
ACATCTACCTTTGTGCCTCTGATGCTGGTCCACCTCCTGTCAGCCCAGAAGACCATCTCT
TTTGTTGGCTGTGCAATCCAGATGTGTCTGAGCCTAGCCACAGGCTCCACAGAGTGTCTA
CTTCTTGCCATCATGGCCTACGATCGCTACCTGGCCATTTGCCGGCCACTCAGGTATCCC
GTGCTCATGAGCCACCGGCTCTGCTTGTTGCTGGCAGGAGCCGCCTGGGGACTCTGTCTT
GTCAAGTCAATGACTGAGACTGTCATTGCCATGAGGTTGCCTTTCTGTGGCCACCGCATG
GTTAGTCACTTCACCTGTGAGATCCTGGCAGTGCTGAAGCTGGCATGCAGTGACACATCA
GTCAGTGAAGTCTTCCTGCTGGTGGGTGCCATTCTGCTGCTGCCTATACCCCTGGCATTC
ATCTGCCTGTCCTACACACTTATCCTGGCCACCATCCTGAGAGTGCCCTCAGCAGCTGGG
CGTCGCAAAGCCTTCTCCACCTGCTCAGCACACCTGGCTGTGGTGATGCTGTTCTACGGC
ACCGTCATATTCATGTACATGAAACCCAAGAGCAAGGAGGCCCACATCTCTGATGAGGTC
TTCACAGTCCTCTATGCTGTTGTCACACCTATGCTGAACCCTGTCATCTACAGCTTGAGG
AACAAGGAGGTAAAGGAGGCTGCCAGGAAAGTATGGTGTAGGAGTTGGACATCCAAG
>cOR10J24P|Dog#1 symbol=NOVEL|LOC=38:20046357-20047289|Strand=+|Length=315
CAGCTGCTCAGTGGAGACAGACACCACACTTCCAGCACTGGGTTGATCTTCCAGGGCTTC
TCGAGCTTCTGCGGACACCAGCTCACCCCGTTCGCCGTGTTCCTTGTGCTCTACACCTTC
ACCCAGGGTGGCAACGTCGTCATCGTGACCGTTGCCTCCACATGCCCATGTACTTCTTCC
TGAACACGCTGTCCGCCTCCGAGATGGTCTACATCCTTGTCATTCTCCCATGGATGCTCT
CCAGCCTCGCGGGTATGAGCCAGGCCATCTCACAGGCAGGCTGTGTCAACCAGATGTTCT
TTTTTGTAACCTTGGGCATCAACAACTGCTTCCTGCTCATGGCCATGGGCTACGACTACT
ACATGGCCATCTGCAACCCCTTGAGATACTCAGTTATTATCAACAAGAGAAAGCGTGTCC
AGCTGGTGGGGGCAGGGAGCCTGCAGCATTGGGTTGATGGTAGCAATCACACAAGTGACA
TCTGTGTTCAGGCTGCCCTTCTGTGCCACGAGGGTGGCCCACTTCTTCTGTGACATCCGA
CCCGTGATGAAGCTCTCCTGCATCAACACCACAGCCAATGAGATCCTGACTCTGATCATC
AGTGTGCTGGTGATCCTGGTGCCCATGGGGCTGGTCTTCGTCTCCTATGTCCTCATCATC
TCCACCATCTTCAAGATCCCCTCTGCACAGGGGTCACCTGAGCCTCCCACCTCACCATGG
TCATTGTCCATTATGGCTGCGCCTCCATCGCCTACCTCAAGCCCAAGTCGGAGAACACCA
GGGATGAGGACCAGCTTGACCTCGGTGACCTACACAGTCATCACCCTGCTGCTGAACCCT
GTGGTGTACACCCTGAGGAACGAGGAGGTCAAGGATGCTCTGCTCCGGGCCACTGGCAGG
AAGCTTTCCTGATGAGAGATGGGAAGTGCTCCC
>cOR2L20|Dog#1 symbol=NOVEL|LOC=14:4602967-4603911|Strand=+|Length=315
ATGAAAATTATGGAAAATTACAACCAAACATTAACAGATTTCCTTTTATTGGGGTTGTTT
CCATCATCAAGAATTGGCCTCTTTCTTTTCATTCTCATAGTATTTATTTTCTTAATGGCT
CTTTTTGGCAACCTGTCCATGATCATCCTCATCATCGTGGACACTCATCTCCACACACCC
ATGTATTTTCTACTTAGCCAGCTCTCCCTCATGGACCTAAACTACATCTCCACCATTGTC
CCAAAGATGGTTTCTGATTATCTCTTTGGAAACAAGTCCATCTCACTTATTGGTTGTGAA
GTTCAGAGCTTCTTCTTCTTGACTTTAGCAGTTGCAGAAGCACTACTCTTGACATCTATG
GCTTATGATCGTTACGTGGCTATTTGCTTTCCTCTTCACTATCCCATTCGCATGAGCAAA
AAATTGTGTGTGCTGATGATAACAGGATCTTGGACAATTGGCTCTATCAACTCCTGTGCT
CACACTGCATATGCCTTCCATATACCTTACTGTCGATCCAGAACTATCAACCATTTCTTC
TGTGATGTCCCAGCCATGTTGACGTTGGCCTGCATGGACACCTGGGTCTATGAGTACACA
GTGTTTGTAAGCACCACACTCTTGATTGTGTTTCCTTTCATTGGCATTGCATGCTCCTAT
GGCCAGGTCCTCCTTGCCATCTGCCGCATGCAATCAACAGAAGGGAGGAAGAAAGCTTAT
TCCACCTGCAGCACTCACCTCACTGTGGTGACTTTCTACTATGCACCCTTTGCTTACACT
TATCTACGCCCAAGATCCCTCCGAACCCCAACAGAGGACAAGGCTCTAGCTGTTCTCTAC
ACCATTCTGACCCCAATGCTCAACCCCATCATCTACAGCCTGAGAAACAAGGAGGTGATA
GGGGCCCTGAGACGATTGATTCAGAAGATCAGCTTTGTAAAAATG
>cOR2L21|Dog#1 symbol=NOVEL|LOC=14:4624463-4625398|Strand=+|Length=312
ATGGAAAATAATAACCCAAATTCTACAGATTTCTTCCTATTGGGGTTATTTCCACCATCA
AGAATTGGCCTGTTCTTCTTCATTCTCATTGTTTTCATTTTCTTAATGGCGCTTTTTGGC
AACTTGTGCATGATCATCCTCATCTTCCTAGACACCCATCTCCACACACCCATGTATTTT
CTACTTAGTCAGCTCTCCCTCATGGACCTGAGCTACATCTCCACCATTGTCCCTGAGATG
GCTTCTAATTATCTCTCTGAAAACAAGTCTATTTCTTTCATTGGTTGTGGGGTTCAGAGC
TTCTTCTTCCTGACTTTAGCAGGTGGAGAAGGATTAATATTGGCCTCAATGGCCTATGAT
CGTTATGTGGCTATTTGCTTTCCTCTCCACTATGCCATTCGTATGAGCAAAAGAGTGTGT
GTGCTGATGATAACAGGATCTTGGATAATGGGCTCAATCAACTCCTGTGCCCACACTGCA
TATGCCCTCAATATACCTTACTGTCAATCCAGAGCCATTAACCATTTCTTCTGTGATGTC
CCAGCCATGTTGACATTGGCCTGCATGGACACCTGGATCTATGAGTACACAGTGTTTGTA
AGCACCACACTCTTGATTGTGTTTCCTTTCATTGGCATTGCATGCTCCTATGGCCGGGTC
CTCCTTGCCATTTGCCGCATGCAATCAACAGAAGGGAGGAAGAAAGCCTATTCCACCTGC
AGCACTCACCTCACTGTGGTGACTTTCTACTATGCACCCTTCGCTTACACTTATCTACGC
CCGAGATCCCTCCGAAGTCCGACAGAAGACAAGGCTCTAGCTGTCTTCTACACCATCCTA
ACTCCAATGCTCAATCCCATCATCTACAGCATGAGAAATAAGGAGGTAATGGGGGCCTTG
AGACGACTGATTCAGAGGATCAGCTCTGAAAAGATG
>cOR4F30P|Dog#1 symbol=NOVEL|LOC=30:3142299-3143232|Strand=+|Length=314
ATGGATGGAGGGAATCACTCGGCTGTGTCTGAGTTTGTGTTCCTGGGACTCACTCACTCA
TGGGAGATCCAGCTTCTCCTTCTGGTGTTCTCCTCTGTGCTCTACGTGGCAAGCATGACT
GGAAACATCCTCATTGTGTTTTCTGTGACCATTGATCCTCACTTACACTCCCCCATGTAC
TTTCTCCTGGCCAGTCTCTCTTTCACTGACTTGGGAGCCTGCTCTGCTACCTCACCCAAG
ATGATTTATGACCTTTTCAGAAAGCACAAAGTCATCCCCTTTGGCGGCTGCATCGCCCAG
ATCTTCTTCATCCATGTCATTGGTGGCGTGGAATGGTGCTGCTCATTGCCATGGCCTTTG
ACAGATATGTGGCCACATGCAAGCCCCTCCACTATCTGACCATCATGAGCCCACAGAGGT
GCATCTTATTTCTGGCTGCTGCTTGGGCCCTTGGTGTCAGTCACTCACTGTTCCAACTGG
CATTTGTTGTTAATCTACCCTTCTGTGGTCCTAATGTGCTGGACAGCTTTTACTGTGACC
TTCCTCGTCTCCTCAGACTGGCCTGTACAGACACCTACAGGTTGCAGTTCATGGTCACTG
TCAACAGTGGGTTTATCTGTGTTGGTTCCTTCTTCATACTCCTCATCTCCTACGTCTTCA
TCCTGTTTACTGTTTGGAAACATTCCTCAGGTGGCTCATCCAAGGCCCTCTCCACTTTGT
CAGCTCACATCACTGTGGTATTTTTTTCTTTGGTCCAACCATGTTTGTCTATACATGGCT
ACACCCCAATTCCCAGATGGACAGATTTCTTGCTCTCTCTGATGCAGTTCTCACTCCTTT
TTTAAATCCTGTTATCTACACATTCAGGAATAAAGTGATGAAGGCAGCAATGAAAAGAGC
TTTCAGACCATTAATGATTTTTAGAAAGATTTCA
>cOR52E21|Dog#1 symbol=NOVEL|LOC=21:31353044-31353985|Strand=+|Length=314
ATGTCTTCTCTCAATGTCACTGAATTCCACCCTTCTTCATTCCTATTGTTGGGGATTCCA
GGGTTGGAAATTGCACAAATCTGGCTTGGATTTCCCTTCTGTGCTGTGTATCTGATCGCC
CTTATTGGAAATGTTATCATTCTGTTTGTTATCTGGACTGATCATAGCCTTCACCAACCC
ATGTTCTACTTTCTGGCCATGCTGTCAGTGATTGACCTAAGTCTCTCTACAACTACCATC
CCCAAGATGCTGGGTATCTTCTGGTTCAACCTTCAGGAGCTATGCTTTGGGTGCTGTGTT
GCTCAAGTCTTTTTTGTCCACTTTTTTACAGTCATGGAGAGCATTGTACTTCTTGCCATG
GGTTTTGATCGCTATGTGGCTATTTGCAACCCCCTCAGGTACAACATGATCCTCACCAAC
AGAGTCATTGGTGTGATTGCTGTGGTGGTGGTTCTAAGAAGCGTATTCATGATTGCTCCC
ATCATTTTTCTCCTCCTGAGGCTGCCTTACTGTGGACATAGAATCATCCCTCATACCTAT
TGTGAGCACATGGGAGTGGCACGTCTAGCTTGTGCCAGCATTAATGCCAATGTCTACTAT
GGTCTTGGGAATATTTCTATCTTGTTTCTGGATGTGTTTCTCATCATTATCTCTTATTTT
AAGATCTTATATGCTGTCTTCCACCTCTCCTCCCAAGATGCTCGCCTGAAGGCTCTGAAT
ACCTGTAGTTCCCATATTTGTGTCATCTTTGCCTTCTTTGGTCCAGCTCTCTTTTCCTTT
CTTACTCACCGCTTTGGTCATAATGTCCCCCAGTATATCCACATACTCCTGGCTAATCTC
TATGTAGTCATACCCCCTGCCCTTAACCCAGTCATTTATGGCATCAGGACCAAGCAGATC
CAGGAGCGGGTACAGAGTTTCTTTGTTGAAAAAAAGATTGAA
>cOR4N7|Dog#1 symbol=NOVEL|LOC=15:20237172-20238095|Strand=-|Length=308
ATGGAGGCAGAAAATAGCACAGTGGTGAAAGAATTCATCCTTCTTGGTCTAACCCAGTCT
CGAAATATTCAGCTCTTGGTCTTTGTGCTAGTTTTAATCTTCTATTTCATCATCCTCCCT
GGAAACTTCCTCATCATCCTCACCATCAGAACAGATCCTGGCCTCACAGCCCCCCTCTAC
TTCTTTCTGGGCAACTTGGCTTTCCTGGATGCATCCTACTCCTTCATTGTGGCTCCCAGG
ATGCTGGTGGACTTCCTTTCTGAGAAGAAGGTGATCTCCTACAGGGGTTGCATCACTCAG
CTCTTTTTCTTGCACTTCCTTGGAGGAGGGGAAGGATTACTCCTTGTTGTGATGGCCTTT
GACCGCTACATTGCCATCTGTCGGCCTTTACACTATTCAACTGTCATGAACCCTAGAGCC
TGCTATGCCTTGCTATTGGCTCTGTGGCTTGGAGGCTTTGTCCACTCCATTATCCAGGTG
GCCCTCATCCTCCGCTTGCCCTTCTGTGGCCCAAACCGACTGGATAACTTCTTCTGTGAT
GTGCCGCAGGTCATCAAGCTGGCCTGCACAGACACCTTTGTGGTGGAGCTTCTGATGGTC
TTCAATAGTGGTCTGCTCACTCTCCTGTGCTTCTTGGGGCTCTTGTCTTCCTATGCAGTC
ATCCTCTGCCATGTACATGGGTCTGCTTGTGAAGGGAAGAGCAAAGCAGTGTCCACGTGT
ACCACTCATGTCATGATTATACTTCTCATGTTTGGGCCTGCCATCTTCATCTACACTCGC
CCCTTCAGGGCTTTATCAGCTGACAAGGTAGTTTCCTTCTTTCACACTGTGATCTTTCCT
TTGTTGAATCCTGTGATTTATACCCTTCGCAACCAAGAAGTGAAAACTTCCATGAGGAGG
TTATTGAGTCGGCATGTGGTCTGC
>cOR52U4|Dog#1 symbol=NOVEL|LOC=21:31052839-31053813|Strand=+|Length=325
ATGACTGTGTGCAATGTCTCCCTGGGGCATCCTCCTTTCTTCATTCTCCAAGGCATTCCC
GGGATGGAGGACAAACACAGATGGATCTCTATCCCCTTCTGTTCCATGTACTTCATCACC
ATCCTTGGGAACTGCACCATCATCTTCATCATCTGCACAGAGCGCTCCCTGCACAAGCCC
ATGTTCCTGCTCCTCTGCATGTTGGCCCTCACAGACCTGGGCATGTCCACTACCACCATT
CCCAAAGTGCTATGCATCTTCTGGTTTAGACACAGTGAGATCAGCTATGTGGGCTGTCTG
GTCCAAATGTTCTTCATTCACTCCATATCGGCCATGCAGTCTGCCATTCTGATGACCATG
GCCTTTGACCGCTACGTAGCCATCTGTGAGCCCCTGCGCTATGCCACCATCCTTTCCAAT
AGTCGCATTGGGCTCATTGGCTTAGTGAGTTTAGTAAGAGCCATCCTTTTCATTCTGCCC
ATGCCTGTCCTCCTCCAGAAGATGCCTTTTCATGCGAATCATGTCATCCCCACCACCTAC
TGTGAACACATGGCTGTGGTGAAGATGGTGTGTGTGGACACCACAGTCAACCGGATATAT
GGTCTGGTGGTGGCCTTGTTGGTTGCCGGGCTAGACATCTCAGCTATCGCCTCCTCTTAT
GTGCTTATCATCAAGGCTGTCTTGCGACTGTCTTCTAAGGAAGCCCACCACAAAGCAGTC
AACACTTGCACCACTCATATCTGTGTCATGCTTATCTCTTACACGCCCTCACTGTTCTCT
TTCCTCACTCACCGCTTTGGCAGGGGAATTCCACTGCATGTGCACACCATTCTTGGAAAC
CTCTACTTCCTTGTACCTCCAATGCTCAATCCTATTATTTATGCAGTGAAAACCAAGGAG
TTTCGGGAAAAACTGATCAAATATGGGTACTGGAAGAAGGAGCTCAAAACCGTTACCCAT
GGTCCGAAGCCTGTC
>cOR51I5|Dog#1 symbol=NOVEL|LOC=21:30823343-30824380|Strand=-|Length=346
ATGCCCGGTGTCTCCGACTCCCTGGCCCCTGCCCCCCAGAAAGGGCAACTCTCCAAAGTC
CTCCAGGTCCGAACCTATAAAGTGCCCTGGCTTCCCCCTGCCATGGGACTGTTCAATGTC
AGTCATCCTGCTTCCTTCCTCCTGACTGGCATCCCTGGTCTGGAGAGCTCTCACTCCTGG
CTAGCAGGGCCCCTCTGTGTGATGTATGCCGTGGCCCTCGGAGGCAACACTGTGATCCTA
CAGGCCGTGCGAGTGGAGCCCAGTCTCCACGAGCCCATGTACTACTTCCTGTCCATGCTG
TCCTTCAGTGACGTGGCCATGTCCATGGCCACCCTGCCCACCGTGCTCAGAACCTTCTGC
CTCAACGCCCGCAGCATTGCTTTTGATGCCTGTCTGATCCAGATGTTTCTCATTCATTCC
TTCTCCATGATGGAGTCAGGGATTCTGCTGGCCATGAGCTTTGACCGCTATGTGGCCATT
TGTGATCCTTTGCACTATGCCACTGTGCTCACCAATGGAGTCATTGCTGGAATCGGCGTA
GCTGTGACTGCCCGGAGCTTCATCACCCTCTTTCCCCTTCCCTTCCTCTTCAAGAGGCTG
CCTGTCTGCAGATCCAATGTTCTTTCTCACTCCTATTGCCTGCACCCAGACATGATGAAG
CTAGCCTGTGCTGATATCACTATCAACAGCATCTATGGACTCTTTGTTCTTGTATCTACC
TTTGGCATGGACATGTTTTTTATTTTCCTCTCCTATGTGCTCATTCTGCGTTCAGTCATG
GCCATCGCTTCCCGCAAGGAACGCCTGAAAGCTCTCAACACATGTGTGTCACATATCTTG
GCTGTACTTGCATTTTATGTACCAATGATTGGGGTTTCTGTAGTCCACCGCTTTGGGAAG
CATGCCCCACGCTACATACATGTCCTCATGTCTAATGTTTACCTCTTTGTACCTCCTGTG
CTCAACCCTCTGATTTATAGTGCCAAGACAAAGGAGATCCGCCGAGCCATTGTCCGTATG
TTTCGCCCCATCAGAATG
>cOR52K6|Dog#1 symbol=cOR52K6|LOC=21:29908075-29909016|Strand=+|Length=314
ATGACAGTGTTCAATATCACCACAACCCATCCAGCTTCCTTCCTGCTGGTAGGAATTCCA
GGTTTGGAGCAATTGCATGTCTGGATCTCCATTCCATTCTGCTTTGCCTATACTCTGGCC
CTGCTAGGCAACTGCACCCTTCTCTTCATTATTCAGGCTGATGCAGCCCTCCATGAGCCC
ATGTACTTCTTTCTGGCCATGTTGGCAGCCATTGACCTGGTCCTCTCTTCTACAACACTT
CCCAAAATGCTGGCTATTTTTTGGTTCAGAGATCGGGAGATCAGCTTCTATGGCTGTCTG
GTCCAGATGTTCTTTCTCCACTCCTTCTCTATCATGGAGTCAGCAGTGCTGCTGGCCATG
GCCTTTGACCGCTATGTGGCCATCTGCAAGCCATTGCACTACACCACAGTCCTGACTAGG
CCCCTGATCACCAAGATTGGCATGGCAGCTGTGGCTCGGGCTGTGACATTAATGACTCCG
CTCCCCTTTCTGCTCAGACGCTTCCACTACTGCCGAGGCACCATGATTGCCCACTGCTAC
TGTGAGCATATGGCTGTGGTGAGGCTGGCCTGTGGGGATACTCGCTTCAACAATATCTAT
GGCATTGCTGTGGCCATGTTTATAGTGGTGTTGGACCTGCTGTTTGTTATCTTGTCTTAC
ATCTTCATCCTTCGGGCAGTTTTACAGCTTGCCTCTCAAGAGGCCCGCTACAAGGCCTTT
GGGACATGTGTATCTCACATAGGTGCCATCTTATCTACCTACACACCTGTGGTCATCTCC
TCAGTCATGCATCGTGTGGCTCGCCGGGCTGCCCCTCATGTCCACATACTACTTGCTATT
TTCTATCTTCTTTTTCCGCCCATGATCAATCCCATCATCTATGGTGTCAAGACCAAGCAG
ATTCGTGATCATGTGCTCAATCTGTTCCAGAGAAAGAAAGTG
>cOR10H7|Dog#1 symbol=cOR10H7|LOC=20:49338981-49339967|Strand=+|Length=329
CCCCTCATTCCCTCTGTGATCTCAGCAGATGCAGCATCCGTGGCTGGCCAGAACTATAGC
ATCGTGTCTGAATTCATCCTCGTGGGCTTCTCCACCTTCCCACAGCATCTCCTGCCTGCC
TTCTTTCTGTTCTACTTGCTGATGTACCTGTTCATGCTGTTGGGGAACCTGCTCATCATG
GCTACTATCTGGAGTGAGCACAGCCTGCACACACCCATGTACCTCTTCCTGTGTGCCCTG
TCCACCTCTGAGATTCTGTTCACTGTTGCCGTCACCCCCCGCATGCTGGTTGACATGCTT
TCCAGCCACCGTTCCATCACCTTTGTGGCCTGTGCCACCCAGATGTTCTTTTCCTTCACA
TTTGGCTTCACCCATTCCTTCTTGCTCATGATCATGGGTTATGACCGCTATGTGGCCATC
TGCCACCCCCTGCGATACTACATGCTCATGAGCATCCGCACCTGTGCCCGTTTGGTGTCC
TGGACCTGGGCTGGTGGCTCAGTCATGGGGATGATGGTGACTCTGATAGTTTTTCACCTC
ACCTTCTGTGGATCTAATGTGATTCACCATTTTGTCTGCCATGTGTTTTCCCTCTTAAAG
TTGGCTTGCGGGAATGAGAATTCGTCTGTCACCTTGGGTGTGATCCTCATGTGTGTCTCA
GCTCTGATGGGCTGTTTATTCCTCATCATCCTCTCCTACATCTTCATTGTGGCCGCCATA
TTGAGGATCCCCTCTGTTGAGGGAAGGCACAAGACCTTTTCAACCTGTGTGTCTCACCTC
ACTATTGTTATTGTGCACTACAGTTTTGCCTCCATTATCTACCTCAAGCCCAAGGGCTCT
CATTCTATGGACAGTAACACTCTGATGGCCACCACCTATACAGTCTTTACCCCGTTTCTC
AGCCCAATCATTTTTAGCCTCAGGAATAAGGAGCTCAAAAATGCCATAAAGAAAAGCTTC
CAGAGAAAATTCAGTCCCCTAAACTCC
>cOR4C62P|Dog#1 symbol=NOVEL|LOC=18:50926707-50927634|Strand=+|Length=312
ATGGAGACTAGGAACAATGTGACAGAATTTGTGCTACTGGGGCTCACAGAGAATCCAAAG
ATGCAGAAAATCATATTAGTTGTGTTTCTGGTCATCTACATCGTTTCTATGGTAGGAAAT
GTGCTCACGTGGTCACTATCACTGCCAGCCCATTATCGGGGTCCCCCATGTACTTTTTTC
TGGCCTATCTCTCCCTCATTGATGCCTGCTATTCTTTTGTCAATACCCCTACACTCATCA
TAGAGTCACTCCGTGAAAAGAAGACCATCCCATTCAATGCATGCATAATCCAAATCTTTG
GGGAACATTTTTTGGAGGTGCTGATGTCATCCTGCTTACTGTGATGGCCTATGACAGCTA
TGTAGCTATCTGCAAGCCACTGCACTACATGACCATCATGAATTAGCAGGTATGTGGCCT
GCTCATGGCAGTGGAGTGGGTGGGAGGCTTTCCTCATGCAGCCATACAGATCTTCTTTAT
CATCCCACTACCCTTCTGTGGCCCTAATGTCATAGATCACTTTATATGTGATCTGAATCC
TTTGCTCAATCTTGCCTGCACTGATACCCACACTCTCAGATTCTTTGTTGCTGCCAACAG
TGGTTTCATCTGTGTCTTAAACCTCCTCCTCCTCCTCATGGTCTCCTATGTGGTCATTCT
GCACTCCTTAAGGAACCACAGCTTTGAGGCAAGGTGCAAAGCCCTCTCCATCTGTGTCTC
CTACATCACAGTGGTCATCCTATACTTTGTGCCCTGCATATTTGTATACATGAGACCCGC
AGCTACTTTATCAATTGATAAAGCTATTACAGTGTTCTATACTACAATAACTCCCATGTT
AAATCCTTTAATCTATACCTTGAGAAATGACCAGATGAAAAATGCCATTAGGAAACTGTG
TAGTAGGAATGCTAGTGTGGGTGACAAA
>cOR51I2|Dog#1 symbol=cOR51I2|LOC=21:30652762-30653799|Strand=+|Length=346
ATGCCCTGTGTCTCCGACTCCCTGGCCCCTGCCCCCCAGAAAGGGCAACTCTCCAAAGTC
CTCCAGGTCCGAACCTATAAAGTGCCCTGGCTTCCCCCTGCCATGGGACTGTTCAATGTC
AGTCATCCTGCTTCCTTCCTCCTGACTGGCATCCCTGGTCTGGAGAGCTCTCACTCCTGG
CTAGCAGGGCCCCTCTGTGTGATGTATGCCGTGGCCCTCGGAGGCAACACTGTGATCCTA
CAGGCCGTGCGAGTGGAGCCCAGTCTCCACGAGCCCATGTACTACTTCCTGTCCATGCTG
TCCTTCAGTGACGTGGCCATGTCCATGGCCACCCTGCCCACCGTGCTCAGAACCTTCTGC
CTCAATGCCCGCAGCATTGCTTTTGATGCCTGTCTGATCCAGATGTTTCTCATTCATTCC
TTCTCCATGATGGAGTCAGGGATTCTGCTGGCCATGAGCTTTGACCGCTATGTGGCCATT
TGTGATCCTTTGCACTATGCCACTGTGCTCACCAATGGAGTCATTGCTGGAATCGGCGTA
GCTGTGACTGCCCGGAGCTTCATCACCCTCTTTCCCCTTCCCTTCCTCTTCAAGAGGCTG
CCTGTCTGCAGATCCAATGTTCTTTCTCACTCCTATTGCCTGCACCCAGACATGATGAAG
CTAGCCTGTGCTGATATCACTATCAACAGCATCTATGGATTCTTTGTTCTTATATCCACC
TTTGGCATGGACATGTTTTTTATCTTCCTCTCCTATGTGCTCATTCTGCGTTCAGTCATG
GCCATCGCTTCCCGCAAGGAACGCCTGAAAGCTCTCAACACATGTGTGTCACATATCTTG
GTTGTATTAGCATTTTATGTACCGATGATTGGGGTTTCTGTAGTGCACCGCTTTGGGGAG
CATGCCCCACGCTACATACATGTCTTCATGTCCAACGTTTACCTCTTTGTACCTCCTGTG
CTCAACCCTCTCATTTACAGCGCCAAGACAAAGGAGATCCGCCGAGCCATTGTCCGTATG
TTTCACCGCATCAAAATG
>cOR6C78P|Dog#1 symbol=NOVEL|LOC=10:19639707-19640643|Strand=-|Length=317
ATGATGGGAAACCAGACATCAGTGATAGAATTCATTCTTCTTGGACTGACGAATGACACT
GAGCTTCAAGCTGTGCTTTTCCTTTTTCTGCTGCTAACTTATGTCTTAAGCATCATGGGA
AACTTGACCATCATCATTCTGGCCCTTTTGGATTATCGCCTTCAGACTCCTATGTATTTC
TTTTTCCGGAATTTTTCTGTTTTGGAAGTATCTTTTACTTCTGTCTTTGTTCCCAAAATG
CTAGTCAATATTGCAACTGGAGACAAGACTATCTCCTTCGCTGGTTGTTTCACTCAGAAT
TTTTTTGCCATCCTTCTGGGGCAACTGAATTTTATCTTTTAGCTGCCATGTCCTATGATT
GCTATGTTGCCATTTGTAAACCCTTGCATTATACAACTGTAATGAGCAGGAAACTGCATT
CAGCTTGTTCTGTGTTCCTGGTTCTCTGGTTTTTTGGTTGTCATTGTGCCACATACAATG
ACTCTCCAACTGCCTTTCTGTGTCTCCAATGTCATCAATCATTGATGCTGTGACTATCCC
ATACTGCTGCATCTGTCCTGTTCAGACACACAGTTCATAGAAGTGATGGAATTTATCTTT
GCTACAGTTACCCTCATCTTCACCTTGGTGCTAGTGATTCTTTCCTACACGTACATAATC
AGGACAATTCTGAGAATCCCTTCTGTTCAACAAAGAAAAAAAAGCCTTTTCTACATGCTC
CTGTCACATGATTGTGGTCTCACTTTCATATGGAAGTTGTATCTTTATGTACATAAATCC
TTCTGTTAAGGATGCAGAAACTTTTAATAAGAGAGTGGCTGTTTTAAATACCTCAGTTGC
CCCTCTGTTGAACACTTTCATCTATACCCTAAGGGAAAAGCAAGTGAAAATAGCCTTCAA
AGACATGGTCAGCAAGATAATGATGTTTTCAGGAAAA
>cOR6C79P|Dog#1 symbol=NOVEL|LOC=2:58075398-58076348|Strand=+|Length=321
ATGATGGGAAACCAGACATCAGTGATAGAATTCATTCTTCTTGGACTGATGAATGACACT
GAACTTCAAGCTGTGCTTTTCCTTTTTCTGCTGCTAACTTATGTCTTAAACATCATGGGA
AACTTTACCATCATCATTCTGACCCTTTTGGATTATCGCCTTCAGACTCCTATGTATTTC
TTTCTCCGGAATTTTTTTATGTTTGGAAATATCTTTTACTTCTGTCTTTGTTCCCAAAAT
GCTAGTCAATATTGCAACTGGAGACAAGACTATCTCCTTCGCTGGTTGTTTCACTAAGTA
TTTTTTTGCCATCCTTCTGGGGGCAACTGAATTTTATCTTTTAGCTGCCATGTTCTATGA
TTGCTATGTTGCCATTTGTAAACCCCTGCATTATACAACTGTAATGAGCAGGAAACTGCG
TTCAACTTGTTCTGTGTTCCTGGTTCTCTGGTTTTTTGGTTGTCATTGTGCCACATACAA
TGACTCTCCAACTGCCTTTCTGTGCCTCCAATGTTATCAATCACTGTTGCTGTGACTATA
CCATACTGCTGCATCTGTCCTGTTCAGACACACAGTTCATTGGAAATGATGGAGTTTATC
TTTGCAGCAGTTACCGTCATCTTCACCTTGGTGCTAGTGATTCTTTCCTACACGTACATA
ATCAGGACAATTCTGAGAATCCCTTCTGTTCAACAAAGGAAAAAAGCCTTTTCTACATGC
TCCTGTCACATTATTGTGGTCTCACTTTCTTATGGAAGTTGTATCTTTATGTACATAAAT
CCTTCTCTTAAGGATGCAGAAACTTTTAATAAGAGAGTGGCTGTTTTAAATACCTCAGTT
GCCCCTCTGTTGAACCCTTTCATCTATACCCTAAGGAAAAAGCAAGTGAAAATAGCCTTC
AAAGACATGGTCAGCAAGATAATGATGGTTTTCAGGAAAATGAAAGTGAGG
>cOR2AD2|Dog#1 symbol=NOVEL|LOC=35:28997760-28998701|Strand=-|Length=314
ATGGACACAAACAATGGAAGTTCCACAACAGATTTCATCCTCCTGGGGTTTTCTGATTGG
CCCCAATTAGAACCCATCATTTCTGGGGTTGTCTTCATCTTCTACATTGTGACTCTGGTA
GGAAACACAACCATCATTCTTGTGTCTTACCTAGACACCCAGCTCCATACTCCCATGTAT
TTCTTCTTATCTAATTTGTCTTTTCTGGACCTCTGTTATACAACAAGCATTGCCCCCCAG
ATGCTGGTAAATCTATGGGGTCCAACAAAGTCTATTACCTATGAAGGGTGTGTGCTTCAA
TCCTTTGTTGCCCTTGACCTGGGATCCACAGAATGTCTTCTCTTGGCTGTGATGGCCTAT
GACCGCTATGCTGCTGTCTGTCAACCTCTTCACTACACAGTAATAATGCACCCTCAGCTT
TGCCAGAAGATGGTGCTCACTGCCTGGTTAGGTGGTCTTGGCAGTGCCTTAATTCTCTGC
TCCTTGACTCTGAAGTTGCCAAGATGTGGACACCGAGAGGTGGATCATTTTTTCTGTGAG
ACGCCAGCATTGATCAAGATGGCTTGTGTCTATTCAAAAGTAATGGAGATCACTGTCTAT
GCTCTTGGAGTGATATTACTTCTAATACCTCTGTCACTAATTCTCATCTCATATGCAGTT
ATCACTCAAGCTGTCATGAGGATCAAGTCAGCAACAAGGTGGCATAAGGTCCTCAATACA
TGTGGTTCCCACCTCACAGTAGTAACTCTGTTTTATGGAACAATCATTTACATGTACATG
AAACCACATAGTAGCACATCCCAAGATAAGGGGAAGTTCTTTACTTTCTTTTACACTATC
ATCACACCCACCCTTAACCCTCTAATCTACACTTTAAGAAACAAAGATGTAAAGAGTGCA
GTAAAGAGAATACTACATATAGAAGAATGGTCAGCAAAGTCA
>cOR4K25P|Dog#1 symbol=NOVEL|LOC=8:3811755-3812738|Strand=+|Length=330
ATGGAAAGGGCAAACCATTCAGTGGTATCTGAGTTCATTTTGCTGGGACTTTCCAAATCT
CAGAATCTTCAGATTCTGTTCTTTGTAAGATTCTCTGTGGTCTATGCTGGGATTGTGTTA
GGAAACCTAATTTTGGTCACAGTGACCTTTGACTCATGCCTTCACACACAAATGTACTTT
CTGCTTATCAATATGTCCTGTATTGATATGATCCTAGCTTCTTTTGCTACCCCTAAGATT
ATTGTGGGTTTCCTCCAAAAACAGAAGACCATCTCTTGTTGGGGATGTTATTCTCAGATG
CTCTTCATGTACCTCCTAGGTGGGAATGAGATGATGTTGCTTGTAGCCATGGCAGTAGAC
AGGTATATTGCCATATGCAAACCCCTCCATTACATGACCATCATGAGCCCGCAAGTGCTT
GTTGGGCTGCTGTTATCTTCCTACGCAGTTGGCTTTGTGCACTGGTCTAGTCAAATGGCT
TTCATGTTGAATTTGCCCTTCTGTGTCCCAGTGTGGTGGACAGTTTTTTCTGTGACCTTC
CTCTTGTGATCAAACTTGCCTACCTTCTACAATTGCTGGCCATTGCTGACAGTGGCCTCC
TGTCCCTGATCTGCTTCCTCCTCTTGCTTGTCTCCTACACGATCATCATATACTCAGTCA
GGCACTATGCTGCCTGTGGTTCAGCCAAGGCCTTCTCCACTCTGTCAGCACACATCACAG
TTGTCACTGTCTTCTTTGCCCCATGTGTCTTTATCTATGTATGGCCCTTCAGCAGATATT
CTGTAGATAAAATTCTTTCCGTGTTTTATACAATTATCAATTATCACACCTCTCTTAAAT
CCTATTATTTATCCATTAAGGAATCAAGAAGTAAAAGAGCCATAAAGAAGATAAGGACTC
GAGATTATATATATAGATATATGTATATATATCTCCATCCTTCTTCCTATCCATTCATCA
GTCTATGGACACTTGGGCTGTTTC
>cOR4F31P|Dog#1 symbol=NOVEL|LOC=30:3075605-3076718|Strand=+|Length=374
ATGGATGAAGGCAATCACTCTGTGGTGTTGGAGTTTGTGTTCCTGGGACTCTCCACCTCC
TGGGAGATCCAGCTCCTTCTCTTCCTCTTTTCCTGTGTGTACTATATGGCCAGCCTGATG
GGAAACCTCCTCATTGTGCTGTGACCTCTGACCCTCGTTTACAATCCCCCATGTACTTAC
TACTGGCCAACCTTTCCATCATTGACTTGATGTTTTGCTCTTCCACAGCTCTCAAGATGA
TTTATGATCTTTTAAGAGAGTGCAAAACCATCTCTTTTGGGAGCTTTGTAGCTCATATCT
TCTTTATCCATGCAGTTAGGAGCCCTGAGATGGTGCTGCTCATCGCCATGGCCTTTGTTT
TTTTTTTTTTTTAATTTTTATTTATTTATGATAGCCACAGAGAGAGAGAGAGGGGCAGAG
ACACAGGCAGAGGGAGAAGCAGGCTCCATGCACCGGGGGCCCGACGTGGGATTCGATCCC
GGGTCTCCAGGATCGCGCCCTGGGCCGAAGGCAGGCGCCAAACCGCTGCGCCACCCAGGG
ATCCCTCATCGCCATGGCCTTTGACAGATATGTTGCCATATGTAAGCCTTTGCACTACCT
GACGATCATGACCCTGAGGAAGTGCATTTTATTTCTAGTCGCTTCCTGGATTATTGGCCT
TATTCATTCAGTGACTCAACTGGCTTTTGTTGTGGACTTGTCCTTCTGTGGGCCTAATGA
TTTAGATAGCTTTTTCTGTGACCTTCCTTGGTTTATCAAACTTGCTTGCACATACACAAG
CACGTTGGGATTCATGGTTACTGGCTTTATTTCTGTGGCCTCCTTTTTCATTCTAATCAT
CTCTTACACCTTTATTTTGGTGACTATTCAGAAAAAGTCTTTGGGAAGTAGGTCCAAGGC
CCTCTCCACTTTGTCAGCTCATGTCACTGTGGTTGTTTTGTTCTTTGGGCCATTAATCTT
CTTCTATGTGTGGCCCTTCCCCACATCACATCTGGATGAATTCCTTGCCGTCTTTGATGC
AGTTCTCACTCCTTTTCTGAGTCTGGTCATCTACGCTTTTAGGAATAAGGAGATGAAGGT
GGCAATGAGGAGACTGTGTTCTCAGTTGGTGAAA
>cOR10A15P|Dog#1 symbol=NOVEL|LOC=21:33735370-33736312|Strand=-|Length=315
ATGAAAAGGCAAAATCAAAGCTCTGTGGTTGAATTCATCCTCTTGGGCTTTTCCAACTTT
CCTGAACTCCAAGAGCAGCTCTTTGGGGTTTTCCTGGCTGTTTACCTGGTGACTCTGATG
GGAAATGCCATCATTATAGTCATCATCACCTTGGAACAGACCCTCCACGTGCCCATGTAT
CTGTTCCTCCAGAACCTGTCTGTGGTGGACGTGAGTTTCAGCGCAGTCATTATGCCTGAA
ATGCTGGTGGTCCTCACCAGGGAGAAAACGTCCATTTCATTTATGAGCTGTTTTGCACAG
ATGTATTTCATCCTTTTCTTTGGTGGCACTGAATGTTTTCTCCTGGGGACGATGGCTTAT
GACCGATTTGCTGCAATCTGTCACCCTCTGAGCTACCCAATGATTATGAACAAAAGAGTT
TTCATGAAATTAGTAATGTTCTCATGGGTCTCAGGGATCATGGTGGCTACTGTGCAGACC
ACATGGGTTTTCAGTTTTCCTTTTTGTGGCCCCAATGTAATCAATCATCTCTTTTGTGAG
ACTCCCCCAGTGCTAGAACTTGCATGTGCAGACACGTTTCTGTTTGAAATCTATGCATTC
ACTGGCACCATTTTGATTGTCATGGTTCCTTTCGTGTTGATACTCTTGTCATACATTCGG
ATTCTCTTTGCCATCCTGAGGGATGCCATCAGCCACGGGGAGGCAAAAGGCCTTTTCCAC
TTGTGCCTCCCATCTCACTTCTGTGACCCTCTTCTATGGCACAGCCAGTATGACTTATTT
ACAACCCAAATCTGGCTACTCCCCTGAAACCAAGAAGCTGATGTCATTGTCTTACTCACT
TCTTACACCTCTGCTGAATCCACTGATCTACAGCTTCAGAAATAGTGAGATGAAAAGAGC
TTTGATGAAACTATGGCGAAGAAGAGTGGATATACATGCATTC
>cOR10A16|Dog#1 symbol=NOVEL|LOC=21:33723561-33724640|Strand=-|Length=360
ATGCAGGATGCCTTCCTTTTTACATCTTCTGCCAAGAATACCTGGGGTGAATTGCAGACA
CAGACGCCCAGCTATTGGACTGTGACTTCATCATTTGTATACAATGTCCATAAAAACGAT
ATACTGGCCACCACTGGAATGAAAAGGCAAAATCAAAGCTCTGTGGTTGAATTCATCCTC
TTGGGCTTTTCCAACTTTCCTGAACTCCAAGAGCAGCTCTTTGGGGTTTTCCTGGCTGTT
TACCTGGTGACTCTGATGGGAAATGCCATCATTATAGTCATCATCACCTTGGAACAGACG
CTCCACGTGCCCATGTATCTGTTCCTCCAGAACCTGTCTGTGGTGGACATGAGTTTCAGC
GCAGTCATTATGCCTGAAATGCTGGTGGTCCTCACCAGGGAGAAAACGTCCATTTCATTT
GTGAGCTATTTTGCACAGATGTATTTCATCCTTTTCTTTGGTGGCACTGAATGTTTTCTC
CTGGGGGCGATGGCTTATGACCGATTTGCTGCAATCTGTCACCCTCTGAGCTACCCAATG
ATAATGAACAAAAGGGTTTTCATGAAATTACTTATAACATCATGGGCCTTAGGCTTCATG
TTAGGTACTGTGCAAACATCATGGGTTTCCAGTTTTCCCTTTTGTGGCCCCAATGAAATC
AATCATATCTCTTGTGAAACCCCAGCAGTGCTAGAACTTGCATGTGCAGACACGTTTCTG
TTTGAAATCTATGCATTCACTGGCACCATTTTGATTATCATGGTTCCTTTCGTGTTGATA
CTCTTGTCATACATTTGGATTCTCTTTGCCATCCTGAGGATGCCATCAGCTACTGGGAGG
CAAAAGGCCTTTTCCACTTGTGCCTCCCATCTCACGTCTGTGACCCTCTTCTATGGCACA
GCCAGTATGACTTATTTACAACCCAAATCTGGCTACTCCCCTGAAACCAAGAAGCTGATG
TCATTGTCTTACTCACTTCTTACACCTCTGCTGAATCCACTGATCTATAGCTTCAGAAAT
AGTGAGATGAAAAGAGCTTTGATGAAACTATGGCGAAGAAGAGTGGATTTACACACATTC
>cOR13S1P|Dog#1 symbol=cOR13S1|LOC=1:104025385-104026345|Strand=-|Length=323
ATGGGCAGCCAAAACAGCACAGAGGAGGTCTACTTCATTCTGCTTGGGCTCTCCCAGTAC
CCATGGGCTCAAACCATCTTCCTCTGCCTGATCTTCCTGTCCTATATCATCAATCTTTTC
GGGAACAGCCTCATCCTGCTCCTGATCTGCTATGATTGATCCCCGGCTCCACACGCCCAT
GTACTTCTTCCTCTTCAACTTCTTCCTCTTCCATGTACTTCCTTCCTGGACGTGTGCTAC
ACCATATCCAGCATGCCCCAGATCCTCATCAAATGCCTGGTGACCATTCACATCATCTCG
CTAGGTTGATGCTTGGCCCGGATGGCTGTGGGACTTTATCTGGGTGTAGTGGAGTGTCTC
CTGATGGCCACCGTGGCCTATGATCACTGTGTGGCCATTGTTGACCCCCTGTGCTATTCC
AGGCATATGGGGCCCTGGCTTTGCAGTCTGTTGGCTGGGACCTCATGGTCTGTGGTGTTC
CTGCTGACCACGGTCCCTGTGCTGACCATGCCCTTGGAGTTCTGTGTTCACCAGGTCATC
AATCACTTATCGTGCGAGCTCCTGGCCCTGCTCAAGCTTGCCTGCTCTCACCTGCAGTTC
TATGAGTCACTCATGGTGGGCACCAGTGCCCTGACCCTGCTGGCTCCTTTTGCCTTCATC
GTGGCCTCCTACAGAAGGATCTTAGTGTCTGTGCTGCGGCTGCGGTCTGCAGGGGGCCAT
GCCAAGGCCTTTTCCACATGTGGGTCTCACCTCACAGTGGTGGCCCTCTTCTATGGCACG
GCCATCTTCATGTATATGATGCCTCAGGACAAGATCATCCATGACTGAGATAAGATAATC
TCCATGTCCTATGGCGTCCTCACCCCCCATGATGAACCACCTCCTCTACAGCCTGTGTAA
CAAGGACATGGAAGGTGCCTTCAGGAGGCTCTTGGGGGAAAAGGCTGACTTCTAAGATGT
G
>cOR4C52|Dog#1 symbol=NOVEL|LOC=18:51604911-51605864|Strand=+|Length=318
ATGGACCATGTGCTCATAACCCAAGCTGACTCCATGGAAAGGATGAACAATGTAACAGAA
TTTGTTCTGCTGGGCCTGACCCAGAATCCAGAACTGCAGAAATTCTTATTTGCTGTATTT
TTAATCACCTACTTGATCACACTGGCAGGTAACCTACTCATCTCGGTCACCATCTTCATC
AGCCCAGCTCTGGGTTCTCCCATGTACTTTTTTCTATCCTATTTGTCCATCATAGATGGC
TTCTACTCTTCTTCCATAGCACCTAAAATGATCTTTGACTTAATCTCTGAGCGGAACACC
ATATCCTTCAATGGCTGCATGACTCAACTCTTTGCTGAACATTTCTTTGCTGGTGCTGAG
ATCATTTTATTAATTGCCATGGCTTATGACCGCTATGTAGCCATCTGTAAGCCATTGCAT
TACATGACCATTATGAGCCGACCTGTCTGTGGTTTCTTGGTAGGAATGGCTGGAATTTTG
GGCTTTGTTCATGGAGGGATCCAGGTTTTGTTCATGATCCAGTTACCATTCTGTGGCCCC
AATGTTATTGACCATTTTATGTGTGATTTAATACCTCTCCTGGAGCTAACGTGTGCAGAC
ACTCACACTTTGGGGCCCCTGATTTCTGCCAACAGTGGATCACTATGTTTGCTCATTTTT
TCTATGCTGGTTGCTTCTTACATTGTCATCCTGCGCTCCCTGAGGACTCATAGCTCTGAA
GGGCGTCGCAAAGCCCTGTCTACCTGTGCTTCTCATGTCACTGTTGTCATCTTATTCTTT
GTACCTTGTTCATTCCTGTACCTGAGACCCACGACCTCCTTCCCTGCTGACAAAGCTGTG
ACTGTGTTTTGTACCCTAGTAACTCCTATGTTGAATCCTTTAAATCTATACCCTCAGAAA
TTCAGAAGTAAAAAATGTCATGAAGAAACTCTGGGGACAAATAATGAAAACTGG
>cOR7E153|Dog#1 symbol=cOR7E153|LOC=20:54266998-54267984|Strand=+|Length=329
ATGCTCATTTACTTGTTTCACTTTTCCAACCCTTTTTTCTTTTTTGAAAGGTGTCTAGGC
TACAAAGAACAAAACCTAACAAGTGTCTCAGAATTCTTCCTCACCAGATTCTCAGATGAT
CTAGAGCTGCAGCCTCTCTTCTTTGGGCTGTTCCTGTCCATGTACCTGCTCACCGTGCTT
GGGAATCTGCTCATCATCCTGACTGTCAGCTCTGACTCTCACCTCCACACCCCCATGTAC
TTCTTCCTCTCCAACCTGTCCTTGGCTGACATCGGTTTCACCTCCACCACAGTCCCCAAG
ATGATCATGGACATCCAAACTCAGAGCAGAGTCATCTCCTATGTGGGTTGCCTGACTCAA
ATGTCTTTTTTGATCCTTTTTGGATGTATGGATGGTATGCTTCTGACTGTAATGGCATAT
GACAGGTTTGTGGCCATCTGTCACCCTCTACACTACTCAATCATCATGAACCCCCGCCTC
TGTGGCTTGTTGGTTTTGGTGTCTTTTTTGGTTAGCCTTTTGGACTCCCAGCTGCACAGT
TTGATTGTGTTACAACTTACCTGCTTCAAGGATGTGGAAATTTCTAATTTTTTCTGCGAT
CCTTCTCAACTCCTCAACCTTGCCTGTTCTGACACTTTCACCAATAACATAGTCATGTAT
TTTGTTGGTGCCATCTCTGGCTTTCTTCCTATTTCAGGGATCTTTTTCTCTTACTATAAA
ATTGTTTCCTCCATTCTGAGAGTCCCATCCACAGGTGGGAGATACAAAGCCTTCTCTACC
TGTGGCTCCCACCTGTCAGTTGTTTGCTTATTTTATGGAACTGCTATTGGAGTGTACCTT
GGATCAGCATTGCTGCCTTCCCCCAGGAAGGATATAGTGGCCTCGGTGATGTACACTGTG
GTCACTCCCATGCTGAATCCCTTCATTTACAGCCTGAGAAACAGGGACATTAAGAGTGCC
CTATGGAGGTTCCTCAGAAGAACAGCC
>cOR51F6|Dog#1 symbol=NOVEL|LOC=21:30196514-30197488|Strand=-|Length=325
ATGCTACAAATCCAGGAAAACATGCAGATCTTAAGCAACCTGACATCTAAATTTCCAACC
TTCTTGTTGGCTGGCATTCCTGGCCTAGAATCTGCCCATGTGTGGATCTCTATCCCCTTC
TGTTGTCTCTATACCACTGCCCTCTCCGGGAATAGCATGATCCTGTTTGTCATCATTACC
CAGAAGAGTCTCCATGAGCCCATGTACTATTTTCTCTCCATGCTTTCAGCTGCTGACTTA
GGCTTGACTGTTTCTACAATGTCAACAACATTAAGTATCCTCTGGTTTGATGCAATTGAA
ATCAATCTGGATACCTGCATTATCCAAATGTTTTTTCTTCATGGATTTACCTTCATAGAA
TCTGGGGTGCTGGTGGCTATGGCCTTTGACCGCTATGTGGCCATCTGTGATCCTCTGAGG
TACACTACCCTTCTCACTAATTCTAGAATCATTCAGATGGGCCTGTTAATGACTATACGC
ACTTTAGTATTAGTAGTACCACCACTTTTGCTCCTTAAACCCCTCTATTTCTGTAGAACA
AATGTCCTTTCCCACTCCTACTGCTACCACCCAGATGTGATTAAATTAGCATGTTCAGAT
ACTTGGGCCAATAGCATCTGTGGATTAATTGATCTCATCCTGACAACAGGAATAGATACA
CCATGCATTATCTTGTCTTATATTTTGATCATTCATTCTGTCCTCAGTATTGCCTCCCCT
GAAGAGAGACATAAGGTCTTTAACACTTGTATCTCCCACATTGGAGCAGTGGCTGTTTTC
TATATCCCCATGATGAGCCTGTCTTTGGTTCATCGTTATGGTCCATCAGCACCCAAAATA
GTCCATTCGATGATGGCCAATATATATCTGCTTTTGCCTCCTGTGCTCAACCCCATCATC
TATAGTGTAAAAACAAAACAGATTCGCAAGGCTATATACTCAGTCTTCTCCTTACAAAAT
AAACAGATGATTGCC
>cOR4X3P|Dog#1 symbol=cOR4X3P|LOC=18:51630508-51631425|Strand=-|Length=308
ATGCTGGAACTCTCACAGAACTCTGAGGTGCAGAGAGTTTTTTTGTGTGTTCTTTTTGAT
TGTCTACCTTGTCTCTATTGGAGGCAACCTACTTATCATGATCACCATTATCTTTAGTCC
CACCCTGTGCTCCCCTATGTACTTTTTCCTCTCATGCTTGTCATTCACTGATACTTGCTA
TTCCTTGTGTATGACCCCCAAACTCATCGCTGACTCCTTGTATCAGGGGAGGGCCATCTC
TTTTGAGGGCTGCCTAGTTCAATTCCTTGTTGCCCATTTATTGGGAGGAATGGAAATCAT
TCTGCTCACGGTCATGGCCTATGACCGCTATGTGGCCATCTGCAAGCCCCTGCACTACAC
GACCATCATGACCAGGCATCTCTGTGCCCTGCTGGTGGGGGTAGCTTGGTTCGGAGGCTT
CCTGCATTCCCTGGTCCAGCTCCTCCTGGTCCTTCAGCTGCCCTTCTGTGGGCCTAATGT
GATCAATCACTTTGTCTGTGACTTGTACCCCTTGCTGGAAGTCGCCTGCACCAACACGTA
TGTCATCGGCGTGCTGGTGGTCGCCAACAGTGGTGTGATCTGCCTGTTGAACTTCCTCAT
GCTGGCTGCCTCCTGTGCTGTCATCCTGCGTTCCTTGAGTTGCCATGGTGCGGAGGCGAG
TCATAAAGCCCTGTCCACCTGTGGGGCCCACTTCACTGTTGTTGCCCTGTTCTTTGTGCC
TTGTATATTTATTTATATGCGGCCTTCGTCTACTTTGTCCATAGACAAAATAGTGGCTGT
GCTTATTGTATTCTGACAACCATGTTCAACCCCCTGATTTATACACTGAGAAATGCAGAG
GTGAAAAATGCCATGAAAAATCTATGGAAAAAATGAGCAATTGTGGATCCTGGTATAGTA
GGGGGAAAAAAACCCCCT
>cOR4C53|Dog#1 symbol=NOVEL|LOC=18:51612935-51613840|Strand=-|Length=302
ATGGAAATGCCACACAATATCACAGAATTTTTCATGCTGGGACTCTCACAGAATGCAGAG
ATACAGCGGGTCCTCTTTGTGTTTTTTTTGATCATCTATGTGGCCACGGTGTGTGGCAAC
ATGCTCACTGTGGTCACTATCACCTCCAGTCCCATGCTGGCTTCCCCCATGTATTATTTC
CTGGCCAACTTGTCCTTTATTGACACCTGTTATTCGTCCTCTATGGCTCCTAAACTCATT
GCTGACTCCTTGTGTGAGGGGAGAGCCATCTCTTTTGAGGGCTGCCTGGCTCAGCTCTTT
GGAGCCCATTTTCTGGGAGGTGTTGAGATCATTCTGCTCACGGTCATGGCCTATGACCGC
TATGTGGCCATCTGCAAGCCCCTGCACTACACGACCATCATGACCAGGCATCTCTGTGCC
CTGCTGGTGGGGGTGGCTTGGTTCGGAGGCTTCCTGCATTCCCTGGTCCAGCTCCTCCTG
GTCCTTCAGCTGCCCTTCTGTGGGCCTAATGTGATCAATCACTTTGTCTGTGACTTGTAC
CCCTTGCTGGAAGTCGCCTGCACCAACACGTATGTCATCGGCGTGCTGGTGGTCGCCAAC
AGTGGTGTGATCTGCCTGTTGAACTTCCTCATGCTGGTTGCTTCCTATGCTGTCATCCTG
CGTTCCTTGAGGTACCATGGTGCGGAGGCGAGACGTAAAGCCCTGTCCACCTGTGGGGCT
CACTTCACTGTTGTTGCCCTGTTCTTTGTGCCTTGTATATTTATTTATATGCGGCCATCA
TCTACTTTGTCCATAGACAAAATAGTGTCAGTTTTTTATGGTATTTTGACACCTATGTTG
AATCCACTCATTTATACCCTAAGAAATGAAGAGGTAAAAAATGCCATGAGAAAGCTCTTC
ACTCAG
>cOR4C3|Dog#1 symbol=cOR4C3|LOC=18:51741414-51742280|Strand=+|Length=289
ATGGTACCTCAAGGAACGCAGGATGACAGCATAGGAAGCAACCAGCATGAGGAAGTTCAA
CAGGCAGATCACACCACTGTTGGCGACCACCAGCACGCCGATGACATACGTGTTGGTGCA
GGCGACTTCCAGCAAGGGGTACAAGTCACAGACAAAGTGATTGATCACATTAGGCCCACA
GAAGGGCAGCTGAAGGACCAGGAGGAGCTAGACCAAGGAATGCAGGAAGCCTCCCAACCA
AGCCACCCCCACCAGCAGGGCACAGAGATGCCTGGTCATGATGGTCGTGTAGTGCAGGGG
CTTGCAGATGGCCACATAGCGGTCATAGGCCATGACCATGAGCAGAATGATCTCAACACC
TCCCAGAAAATGGGCTCCAAAGAGCTGAGCCAAGCAGCCCTCAAAAGAGATGGCTCTCCC
CTCACACAAGAAGTCAGCAATGAGTTTAGGAGCCATAGAGGAAGAATAACAGGTGTCAAT
AAAGGACAAGTTGGCCAGGAAATAATACATGGGGGAAGCCAGCATGGGACTGGAGGTGAT
AGTGACCACAGTGAGCATGTTGCCACACACCGTGGCCACATAGATGACCAAAAAAAAAAC
ACAAAGAGGACCCGCTGTATCTCTGCATTCTGTGAGAATTCCAGCATGAAAAATTCTGTG
ATATTGTGTGGCATTTCCATAGAGTCCAAGAAGAAGGAGAATGCACATATGCTATTGCCT
ATAAAGTCAAGAGAAGAACATTATTTTAACAGAATCGTAGGAGGGAAAAAGTGTTGCAAG
GTTTTCTTGGGACACCCCCACTTCCCTTTGTCTCTCCTAAATTCTTTCTGTTCCAAAATT
TTTATACCAATTCACTCTGTCAACTAC
>cOR6S2|Dog#1 symbol=NOVEL|LOC=15:20933335-20934327|Strand=-|Length=331
ATGGCTCCTGGCGAGAACCAGAGCAGCGGTGTGACCGAGTTCATCTTGGCAGGCTTCCCA
AATCTCAACAACACAAAAGCAGAAGTGTTCTCTGTCTTCCTTCTTGTCTACCTGCTGACT
CTAACAGGCAACGTGCTGATTGTTGGGGTGGTGGGAGCGGATGCTCGCCTGCAGACCCCC
ATGTACTTCTTCCTGGGCAACCTGTCCTGCCTCGAGATCTTGCTCACTTCCGTCATCATT
CCCAAGATGCTGAGCAATTTCCTTTCCAGGCAACACACCATCTCCTTTGCTGCATGCATT
ACTCAATTCTATTTCTACTTCTTTCTTGGGGCCTCTGAGTTCCTGCTGTTGGCCGTCATG
TCTGTGGATCGCTACCTGGCCATCTGTCACCCTCTGCACTATCCCTTGCTCATGAATGGT
GCTGTGTGCTCTCGGGTGGCCTTGGCCTGCTGGATGGGGGGACTTGTCCCTGTGCTTGGC
CCCACGGTGGCTGTGGCCTTACTTCCCTTCTGTGAACAGCACACTGTGGTGCAGCATTTC
TTCTGTGACAGTGGCCCTCTGCTCCGCCTGGCATGCACCAACACCAAGAAGCTGGAGGAA
ACAGACTTCGTGCTGGCCTCTCTGGTCATCATATCCTCGCTGATGATTACTGCTGTGTCC
TATGGCCACATAGCTCTGGCTGTCCTGCGCATTCCCTCTGTTTCCGGCCGTCAGAAGGCC
TTCTCTACCTGTACCTCTCACTTGATGGTGGTGACCCTCTTCTATGGAAGTGCCATTTTT
CTCTATGTGCGACCATCACAGAGTGGCTCTGTGAATACCAACTGGGCAGTGACAGTGGTA
ACAACGTTTGTGACACCGCTGCTGAATCCATTCATCTATGCCTTACGCAATGAGCGAGTC
AAGGAAGCTTTGAAGGATATGTTCAGGAAGATGGGAGTAGGCTTTTGGGGGAATCTTCTA
CTCACTAAGAATTTCAGTAAGAAGACAGTGAAG
>cOR6B9|Dog#1 symbol=NOVEL|LOC=21:32484150-32485103|Strand=-|Length=318
ATGTCAAAGGAAAATATCACCCATATTCATGAATTCATCCTGGTGGGCTTCCCTACTTCC
CCTTGGCTACAGGTTCTGCTTTTCCTCCTCTTCCTCATCACCTACCTGTTTGTCCTATTG
GAGAATATGATCATCATTCTCACTGTATGGGTCACTGGGTCCCTGCACAAGCCCATGTAC
TATTTTCTGGGCACTATGTCCTTTCTGGAGACTTGGTATGTATCTGTCACAGTCCCTAAG
ATGTTGGCTGGATTCCTACTTCATCCCAATACCATCTCCTTCCTGGGATGCATGATCCAA
CTCTATTTTTTCATCTCACTTGCCTGTACTGAATGTGTGCTCTTGGCTGCCATGGCCTAT
GACCGTTACGTGGCTATATGTTGTCCTCTTCGTTATCCAGCTATGATGACCACAGAATTT
TGTGTGCAGCTGACCATAAGTTCCTGGGTGAGTGGTTTCAGCATCTCCATGGCAAAGGTA
TACTTCATTTCCCAAGTTGCCTTCTGTGGCAATAATATCTTGAATCATTTTTTCTGTGAT
GTTTCCCCCATCCTCAAACTGGCCTGCATGGACTTTTCTATGGCTGAGATGGTAGACTTT
GTGCTAGCCATTCTCATCCTTGTGTTTCCTCTCTCAGCCACTGTTCTTTCCTATGGCTTC
ATTGTTTCTACCATCCTGCACATTCCCTCAGCCACTGGGCAGCAGAAGGCCTTCTCCACC
TGTGCCTCTCACCTCACAGTGGTGATCATCTTCTATACAGCTGTGATCTTCATGTATGTC
CGACCTCGGGCCATTGCTTCATTCAATTCTAACAAGTTGATCTCAGCCATATATGCAGTT
TTTACTCCCATGCTCAACCCTATTATCTACTGCCTGAGGAACAAGGAAGTCAAAGATGCC
ATCAGAAAAACCATGTCAAGTGGCCAAGCCCTTTTTTTGAGAGATTCTTTTTGC
>cOR10C2|Dog#1 symbol=NOVEL|LOC=35:29161401-29162336|Strand=+|Length=312
ATGAGCACCAACAGCTCCGTGGTGACCGAGTTCATCCTTGTGGGCTTCTCCCATCTGGCC
AACCTGCAGGGCTGGCTCTTCACATTCTTCCTTGCCGTCTATCTGCTCACCGTGGCAGGC
AACCTCCTCATAGTGCTGCTGGTCTCCACGGATTCTGCTCTCCAGTCCCCCATGTACTTC
TTCCTGCGCATGCTGTCGGCCCTGGAGATCAGCTACACATCTGTCACCATGCCCCTGTTG
CTGCACCACCTCCTCACAGGCCAGCGCCGCATACCTCGCTCAGGCTGTGCTCTCCAGATG
TTCTTTTTCCTTTTCTTCGGTGCCACAGAGTGTTGCCTCCTGGCTGCCATGGCCTATGAC
CGCTATGCAGCCATCTGCAAACCCCTTCGCTACACACTTCTGCTGAGTCCCCGGGTGTGC
CTGCAGCTAGCAGGGCTGGCATGGGCCTGTGGGGCAATGGTGGGCCTGGGCCACACCTCC
TTCATCTTCTCCCTGCCCTTCTGTGGCCCCAATGCCATCCCACACTTCTTTTGTGAGATC
CAGCCCATCCTGCAGCTGGTATGTGGAGACACCTCACTCAATGAGCTGCAGATTATCCTA
GCTGCTGCCCTCATCATCCTCTGTCCCTTCGGCCTCATCCTGGGCTCCTATGGGCATATC
CTGGCCACGATTTTCCGGATGCCGTCTGTTGCTGGCCGCCGCAAGGCCTTCTCCACCTGC
TCCTCTCACCTGCTGGTGGTCTCCCTCTTCTATGGCACGGCCATCTTCATTTACATCCGC
CCTAAGGCCAGTTATAATCCAGCCACTGACCCTGTGCTGTCTCTCTTCTATGCTGTGGTC
ACCCCCATCCTTAATCCCATCATCTATAGCCTGCGGAATGCGGATGTCAAGGCTGCCCTG
AGGCGAACATTCCAGAAAATGAAGCCTGCGGACACT
>cOR5M19|Dog#1 symbol=cOR5M19|LOC=18:49933767-49934822|Strand=+|Length=352
ATGATAAAAATGGATGGAATAAATGCAGAATCTGGATTAGACAGGATCCCTCACCTTCTC
TGCTACTCTCAGTTTTCAAGGAATAAGAAAATGTCTTCCTCGAACCACACTTCAGTGACG
GGATTCATTCTCTTGGGACTCACAGACGACCCAGTACTAGAGAAGATCCTGTTTGGGGTG
TTTCTGGTGATCTATCTAGTCACGCTGGCAGGGAATCTGTGCATGATTGTGCTGATCGGG
ACCAATTCCCACCTGCAAACTCCCATGTACTTCTTCCTTAGCCACCTCTCCTTTGTAGAC
ATCTGCTATTCTTCCAATATCACTCCAAACATGCTGTATAATTTCCTCTCAGACCAGAAG
ACCATCTCCTATGCTGGATGCTTCACGCAGTGTCTTCTCTTCATTGCCCTGGTGATCACT
GAGTTTTACATCCTTGCTTCAATGGCATTGGATCGCTATGTAGCCATCTGTAGCCCTCTA
CATTACAGTACCAGAATGTCCAAGAACATTTGCATCTCCCTAGTGGTGATCTCTTATACT
TGTGGTTACCTTAATGGACTCTCCCAGACACTGTTGACTTTTCACTTGTCCTTCTGTGAC
TCCCTTGAAATCAACCACTTCTACTGTGCAGATCCTCCTCTTATCCTGTTGGCCTGCTCT
GACACCCATGTCAAAAAGATGGCGATGCTGGTAGTAGCTGGCTTGACTCTGTCAAGCTCT
CTCTTCATCATTGTGCTATCCTACTTTTTCATTATTGTAGCCATCTTGAGGATCCGTTCT
GCTGAAGGCAGGCACAAAGCCTTTTCTACTTGTGCTTCCCACTTGACAATAGTCACCTTA
TTTTATGGCACCCTCTTCTGCATGTACTTAAGGAGTCCATCTGAGAAGTCTGTAGAGGAG
TCCAAAATAATTGCTGTCTTTTATACGTTTTTAAGCCCAATGTTGAACCCATTGATTTAT
AGTCTAAGGAACAAGGATGTGATCCATGCTATGCAGCAAATGATTAAGGGAAATCTCTTT
CATACAATTGAAATTTGGGTCTCTGTTAATTTGAAA
>cOR5AN5P|Dog#1 symbol=NOVEL|LOC=18:47994335-47995292|Strand=+|Length=324
ATGACGGAAGGAAGAAACAGCACTATAGTTACCAGGTTTATCTTATTGAGATTCTCTGAA
TTTCCAAGATGTGACGTCACCGTCTTTTCAATATTCCTAGGCATCCACCTCATGACAGTG
TCCTGGAGTGTGGATCTCATCACCCTGATCAAGATGGAATCCTACCTGCACACCCCCGTG
GATTTCTTTATCAATAAGCTTGCCTTCTTAGGCATTTGTTACATTTCCTCCACAAGTTCC
AAGATGCTCTCTGATTTCTTGAAGAAGCAGAAATCCATCTCCTGTCTGGAGTGGACCACG
CAGCACTCATTCTCTATCCTGGGTGTGACTGAGAGCTGTTTCCTGGCAGCTATGGGTTAT
GACCGATGTGCTTCCATTTGTAATCCTCTGCTCTGTACTGCCATCATGTCACCCACCCTC
TGTGTGCAGATGGTGGCAGGATCTTGTATAACTGGATTCTTAGGCTCATTTATCCAACTG
TATGCCCTACTTCAGCTCCATTTCTGTGGGCCAAATGTCATCAATCATTTCTTCTGTGAT
CTTCCCCAACCGCCGATCCTATCCTAGCTCTGACACATTTTTCTTTCAACTCATGACCTC
TGTGCTCACAGTGATCTTTGGACTCACATCCTTGGTTATCATGATATCCTATGTCTTGGT
TATCATGATATCCTATGGTTATATTGTTGCTACCATTTTGGAGATCACATCAGCTGAAGC
AGATCCAAGGTCTTCAACAATCATGCTTCTCACTGACAGCTGTGACTCTTTTTTATGGCT
CCAGCACCTTTGTCTATTTGTGCCCTAGTTCTGATGATTTTCTGAGCCAAAATAAGCTTT
AATCTGTTGTATATGCTTGGTGATTCCTATGTTAAATCTATTGATCTACAGCTTAAGGAG
TAAGGAAATCGAAAATGCCTCAAGCAGATGGAAGAAGAGAATATTTTCATAGAATTAT
>cOR5AN6|Dog#1 symbol=NOVEL|LOC=18:48050849-48051802|Strand=+|Length=318
ATGGCTGGAGGAAGGAACAATACAATAGTCATCAGATTCATCCTTTTGGGATTCTCAGAT
TATCCCAAGCTTAAGATTCTTCTCTTTGCAGGATTCTTGGGTTCTTATGTCTTGACAGTG
GCCTGGAACCTGGGGCTCATCATCTTGATTAAGATAGACCCTTATCTACATACACCCATG
TACTTCTTCCTCAGCAACTTATCCTTCTTAGATTTTTGCTATGTTACCTCCACAACCCCG
AAAATGCTCTCAGACTTCTTCCAGAAGCCTAAATCCATCTCTTTTCTGGGATGCACTATG
CAGTACTTCTTCTTCTCTAGCCTGGGTCTGACTGAGTGCTGTCTCCTGGCAGCCATGGCT
TATGATCGATATGCTGCTATTTGTAATCCTCTGCTCTACACTACTACCATGTCACCCCCA
TTCTGTGTACAGATGATGGTTGGAGCCTATATAACTGGTCTCTTTGGTTCATTGATCCAA
CTGTGTGCTTTACTTCAGCTCAATTTCTGTGGGCCAAATGTTATCAACCATTTCTTCTGT
GACCTGCCTCAATTATTAGTCCTATCCTGCTCTGAAACCTTCTTCCTAAAAGTCATGAAG
TTTGTGATAGCAGTGATTTTTGGTGTGATATCTGTCTTTGTCATCATGATATCTTATGGT
TATATTGTTGCAACCATTCTGAAGATAAGCTCTGTTGAAGGCAGGTCCAAGGCTTTCAAC
ACCTGTACTTCTCACTTGACAGCAGTGATCTGTTTTTTTGGATCAGGACTCTTTGTCTAT
ATGCACCCCAGCACTGGCAATTCTGTGGGCCAGGACAAGATAGCATCAGTCTTCTATACA
GTGGTGATCCCGATGTTGAATCCTCTAATTTACAGTCTGAGGAACAAGGAAATCAAAGAT
GCCCTTAAGAGGTGTAAGAAGAGAGTCATTTTCCCATTGTTACAGCTAAAGGTC
>cOR6Z2|Dog#1 symbol=cOR6Z2|LOC=1:103972997-103974001|Strand=+|Length=335
ATGGTCTCCACTAACATTTCTTTCTTCACTCAGATGGAGAGGTCCCTGGAGTTGGGCAAC
ATGACCAGAGTCCAGGAGTTTGTCTTGCTGGGTTTGTCCACCAGGCCTGGCATAAGGAAT
GTCCTGTTTGCTGTCTTCCTGACCCTCTACCTGCTGACCCTCCTGGAAAACACCCTCATC
ATCTACCTCATCTGCAGTCACAGCGAGCTCCACAAGCCCATGTACTTCTTCTTGGGTAAC
CTGAGCTGCCTAGAGATGTGCTATGTGTCAGTGACCATGCCCAGCCTGCTCCTGGGGCTT
TGGACTGGACCCTGCCATGTACCCTTCACAGCCTGCATAATTCAGCTTTTTTTATTCATA
GCTTTCATTAGTACCAAGTGCACCCTCCTGGCCTCCATGGCTTATGATCGCTATGTGGCC
ATCTGCCACCCACTCCACTACCCACTGCTTATGAGGCCCCAGGTCTGCCTGGGCTTGGCT
TTGTCCTCATGGCTTGGGGGGCTGCTGGTCTCAGTGGTAAAGACATCTTGCATTGCCAGC
CTGTCCTACTGTGGCCCCAATGTCCTCAACCACTTCTTCTGTGACGTCTCCCCTCTGCTC
AACCTGTCTTGCACCCATGTGGCCCTGACGGAGCTGGTGGACTTCATCTCTGCCATCATT
ATCTTCTGTGGGTCATTACTAGTTGCTTTGGCCTCCTATGTAGCCATTGGGAACACTGTG
CTCCACATGCCATCGGCAGCCACCCGTCGCAAAGCCCTCTCCACCTGTGCCTCACACCTG
TTGGTGGTGGGCATGTTCTACGCAGTGGTCCTCTTCATATATTCCCACCCCAGACACATC
AATTCTACAGGGCTCAGCAAGGTGCTGTCAGTCATCTATACGATGGTCACACCCATGTGC
AGCCCTATCATCTACTGCCTGCGGAACAGAGAGGTCCACGTCGCGCTGCAGAAAACTCTC
CACTTGTGCTGGGTCTCTTCAGTTAGAACTGACCTTGCCCACTCT
>cOR10AC2|Dog#1 symbol=NOVEL|LOC=16:11918080-11919042|Strand=+|Length=321
ATGGACGGTCCCGGCAACGCCAGCGTGCCCCGAGGCTTTCTCCTTCAGGGCTTCTCTGAG
TTCCCACACCTGAGGCCCGTGCTCTTCTTGCTGCTGCTGGCCGTGCACCTGGCCACCGTG
GGCGGGAACCTGCTCATCCTGGTGGCCGTGGCCTCGGTGCCCAGCCGGCCGCCCATGCTG
CTCTTCCTGTGCCAGCTGTCAGCCATCGAGCTCTGTTACACGCTGGTGGTGGTGCCCCGC
TCCCTGGCCGACCTGGCCGCGCCGGGGCCCCCCGGGGGCAGCCCCATCTCCTTCCTGGGC
TGCGCGCTGCAGATGCAGATGTTCGTGGCACTGGGTGGGGCCGAGTGCTTCCTGCTGGCC
ACCATGGCCTACGACCGCTACGTGGCCGTCTGCCACCCGCTGCGCTACGCGGCGGTGGTC
ACCCCGGGGCTGTGCGCGCGGCTGGCCCTGGCCTGCTGCCTCGGGGGCCTGGCGGTGTCC
GTGGGGCTGGCGGGGGCCGTCTTCCACCTGCCCTTCTGCGGCTCCCGCCTGCTGGTGCAC
TTCTTCTGCGACATCACGGCGCTGCTGGAGCTGGCCTGCACGCGGAGCTACGCGGACGAG
CTGCCCCTGCTGGGCGCCTGCCTGCTGCTGCTGCTGCTGCCCTCGCTGCTCATCCTGGCC
TCCTACGGGGCCATCGCCGCCGCCCTGCACCGCCTGCGCTGCCCCCGCGGCCGGCGCAAG
GCCGCCTCCACCTGCGCCTCGCACCTGGCCGTCACCTGCCTGCACTACGGCTGCGCCACC
TTCATGTACGCGCGCCCCAAGGCCAGCTACTCCCCGCGGCGGGACCGCACGCTGGCGCTG
GTCTACACCAACGTCACCCCGCTGCTGTACCCGCTCATCTACAGCCTGCGCAATCGCGAG
GTCACCGCGGCCATCCGCAGGGTGCTGGGGCGGGGGCGGCAGGCGCAAGGTCTGCGTGAG
CCC
>cOR8V12P|Dog#1 symbol=NOVEL|LOC=18:50197845-50198746|Strand=-|Length=302
ATGAACAGACAAAATCTAACAGTGTTAACAGAATTCATCCTAATGGGAATCACCGACCGT
CCTGAGCTGCAGGCTCCCTTCTTTGGGCTTTTCCTCATCATCTACTCAGTTTCAGTGGTG
GGCAACCTGGGCATGATCATCCTCACCAAGGTGGACTCCAGGCTCCAAACACCCATGTAC
TTCTTCCTCAGACACCTGGCTTTCATTGATCTTGGCTACTCATCAGCTGTGGCACCCAAA
ATGTTAGTAAATTTTGTAGCTGATCAAAATACCATCCCCTATAACTGGTGTGCTACCCAG
CTGGCTTTCTTCATCTTGTTCATCATCAGTGAGCTGTTCATTCTGTCAGCAATGGCCTAT
GACCGTTATGTGGCCATCTGTAACCCTCTGCTCTACACCATTGTTATGTCACAAAGGGTG
TGCTGGGTGCTAGTAGCAATCCCTTATGTCTACAGTGCCTGTCTCTCTCTGATAATCACC
ATCAAGATTTTTATGGCATCCTTCTGTGGACATAATGTCATTAGACATTTTTACTGTGAT
AGTCTTCCCTTGTTAACTTTGCTGTGTTCAAGCACACGTGACATTGAGTTGATAATACTG
ATCTTTTCAGCATTTAATTTGATTTCCTCCCTTCTCATAGTGCTTGTGTCCTACATCCTC
ANNNNNNNNNNNNNNNNNNNNNNNNNNNNNNNNNNNNNNNNNNNNNNNNNNNNNNNNNNN
NNNNNNNNNNNNTCATGTACGTGCAACCCAAATCCAGTCATTCCTTTGATACTGATAAAA
TCGCCTCTGCATTTTACACTTTGATAATCCCTATGCTGAATCCCATGATCTACAGCTTAA
GGAACAAAGAGGTAAAAGGTGCCCTGCATAGAGTATGGAAAAACTTGCACATACTGCCTA
TG
>cOR4P11|Dog#1 symbol=NOVEL|LOC=18:50755473-50756411|Strand=-|Length=313
ATGGAAAATATTAATAATGTCACTGAATTTGTTCTGTTGGGACTTTCCCAGAATAAGAAA
GTTAAAAACTTATGCTTTCTATTATTCTTATTTTGTTACATAGCTATTTGGATGGGAAAC
TTGCTCATAATGATTTCTATCACATGCAGTCAGCTAATTGACCAACCCATGTATTTCTTC
CTTAATAATCTTGCCCTCTCAGATCTGTGTTATACCTCAACAGTGACACCCAAGCTAGTC
ACTGACTTGCTGGTAGAAAGTAACATGATTTCTTATACTAACTGTATGGCACAGCTTTTT
GTCATGCATTTCTTTGGGGGGATTGAAGTCTTTATCCTCACGGGGATGGCCTATGACCGC
TACGTGGCCATCTGCAAGCCCTTGCACTACACCGTCATCATGAACAGAAAGAGATGTTAT
GGCATAGTCATTGCTAGCTGTACTGGGGCATTTCTGCATTCTTTTGTCCAATGTCTCCTT
ACCATCACTTTACCTTTCTGTGGCCCCAATGAGATAGATCACTACTTTTGTGATGTGTAT
CCTTTGCTGAAACTGGCCTGCACAGATACCTACAGAGTTGGGATCTTAGTGGTTGCCAAT
TCCGGCATGATGGGCTTGGTGACCTTTGTAGTCTTGGTTCTATCCTACTTATTGATATTA
TACACCATCAAGTCTTACCCTGCAGAGAGCCGCACCAAAGCTCTTTCCACCTGCAGCTCC
CATATCACAGTTGTGGTTCTGTTCTTTGTGCCTGTTCTCTTCATTTACATTCGCCCAGCC
ACAACTTTTCCAGAAGACAAAGTGTTTGCTCTTTTCTACACCATCATTGCTCCCATGTTC
AACCCTCTGATTTACACATTAAGAAACATGGAGATGAAAAATACCTTGAGGAAAGTGTGG
TGCCAGAAACCATGTTTGATTGGAAAGCAAATCATTATA
>cOR9K7|Dog#1 symbol=NOVEL|LOC=27:3331801-3332739|Strand=-|Length=313
ATGGGTGACAAGGGAGGAGACAACCACTCAGAAGTGACTGACTTCATTCTTGTAGGCATC
AGGGTCCGTCCAGAGCTCCACAGTCTCCTCTTCCTACTATTCCTGGTTGTTTATGGGATG
GTCCTCCTGGGGAACCTTAGCATGATTGGCATCATTGTGACCGACCCCCGGCTGAACACA
CCAATGTATTTCTTCCTAGGCAATCTTTCCATCATTGACCTCTCCTACTCCACTGTTATT
GTACCCAAAGCCATGGTCAACATCCTGTCTCAGAAAAAGACCATCTCCTTTGCAGGCTGT
GTGGCTCAGCTATTTCTTTACGCGCTTTTCATGGTCACAGAGGCCTTTGTCCTGGCAGCC
ATGGCCTATGACCGCTTCATCGCCATCTGCAACCCGCTCCTCTACACTATCCGCATGTCA
AGAAGCCTCTGTATCCAGTTGGTGGCTGGCTCCTATCTCTGCGGCTGGGTCAGCTCCATC
CTTCAAATCAGTGTAACCTTCTCAATGTCTTTCTGTGCTTCCCGAGTCATTGATCACTTC
TACTGTGATTCAAACCCAATTGAGAAGATCTCCTGTTCCAATATCTTTATGAATAAGATG
GTGTCATTTAGTCTGGCTGTCCTCATTATTTTGCCCACGATAGTTGTTATTGTGGTATCG
TATATGTATATTGTGTCTGCAGTTTTAAAAATCCGCTCTAGTGAAGGGAGGAAGAAAGCC
TTCTCCACCTGCAGCTCCCACCTGGGGGTTGTAAGTTTGCTCTATGGGACAGTCTCCTTT
GTCTATCTCACACCCCCAAGTAACCCTGAACTTCGTAAAGTGGCTTCAGTATGTTACATT
TTGTTCACACCTATGCTGAACCCTTTAATCTACTCTCTAAGAAATAAGGATGTTAAAGAT
GCCATGAAAAAAGTCCTATGGAAGAAAAAAGTTTTACTT
>cOR8D7|Dog#1 symbol=NOVEL|LOC=5:12973693-12974622|Strand=+|Length=310
ATGGCCATAGGAAATGACTCTTCAGTGACCGAGTTTATCCTGCTGGGTTTAACACAACAG
CCAGAACTCCAGCTGCCTCTCTTCTTCATTTTCTTAGGATTCTATGTGGTCACCATGGTG
GGGAACATGGGCTTGATTCTTCTGATTGGGCTGAACTCTCACCTGCACACTCCCATGTAC
TACTTTCTCTTCAACCTTTCATTCATTGATTTCTGCTACTCGTCTGTCATAATCCCTAGA
ATGCTGATGAGTTTTGTAAAACAAAACATTATCTCTTATCCAGAGTGCATGACACAGCTC
TGTTTCTTCGCTTTCTTTGTTATCAGTGAGTGCTGTATTTTGACATCAATGGCCTATGAC
CGGTATGTGGCCATCTGTAAGCCCCTGCTCTACAAAGCCATCATGTCCCATCAGGTCTGC
CTCATGTTCATGGCAGGAACATATGGGATGGGGTTTGTGGGTGCAATGGCCCACACCGGA
TGTATGCTGAGACTCAGCTTCTGTGATGGCAACATCATCAATCATTACATGTGTGACATA
CCTCCTCTTCTCCAGCTCTCTTGCACGAGCACCTACATCAATGAGGTGGTGGTTTTCATT
GTGGTGGGCATCAATGTAATAGTGCCCAGTCTCACTATCTCCATTTCTTACACCTTGATC
CTCTCCAACATATTCCATATCCGTTCTACAGAGGGCAGGTCCAAAGCCTTCAGTACCTGC
AGCTCTCACGTAGTTACTGTTTCTCTCTTCTTTGGAGCATCGGCATTCATGTACCTTAAG
CCCTCTCCTGCTGGGTCCCTGGATCGAGATAAAGTATCCACAGTTTTTTATACCATCGTG
GGGCCAATGATGAATCCTTTTATCTACAGTTTAAGGAACAAAGATGTTAAAATTGCACTG
AGTAAGACTTTGAAGAAAAGGGTGTTCTCA
>cOR52H3|Dog#1 symbol=cOR52H3|LOC=21:30675926-30676879|Strand=+|Length=318
ATGTCTGCCATGATCATTTTCAACCTGAGCAATTACAACCCAGGACCCTTCATTCTGGTG
GGAATCCCCGGCCTGGAGCATTGCCATGTGTGGATTGGGATTCCCTTCTGTATCATCTAT
GTTGTGGCCCTCGTGGGAAACTGTACCCTTCTCTACCTCATCACAGTGGAACGTAGCCTT
CATGAACCCATGTTTTTCTTTCTCTCCATGCTGGCCATGACTGATCTCATCCTGTCCACA
GCTGGTGTTCCCAAAACACTCAGTATCTTTTGGCTTGGGGCTCGAGAAATCACATTCCCA
GGGTGTCTTACACAAATGTTCTTCCACCACTGTAGCTTTGTCCTAGATTCAGCCATCTTG
ATGGCCATGGCATTTGATCGCTATGTGGCCATCTGCTCCCCCCTGAGATATACCACTATT
CTGACCCCCAGGACCATCACCAAGATTGCAGTGGGCATCTCCTGTCGAAGCTTCTGCATC
ATTCTGCCAGTTGTATTCTTGCTTACACGTTTGCCTTTCTGCAGGACACGCATCATACCA
CACACATACTGTGAGCACATAGGTGTGGCCCGGCTCGCCTGTGCTGACATCTCCATCAAC
ATCTGGTATGGCTTTTGTGTTCCCATCATGACAGTCATCTCAGATGTGATTCTCATTGCC
GTTTCTTACACCCTCATCCTCTGTGCGGTCTTCCGCCTGCCCTCCCGAGATGCCCGCCAG
AAGGCCCTTGGCACCTGTGGTTCCCATGTCTGTGTCATCCTCATGTTCTATATACCAGCA
TTCTTCTCCATCCTTGCCCATCGTTTTGGGCATAATGTCCCTCGTACATTTCACATCCTC
TTTGCCAACCTCTATGTAGTTATCCCACCTGCACTCAACCCCATTGTCTATGGAGTGAAA
ACCAAGCAAATAAGAGAAAGGGTCATCCTTTTATTTTCTACCAAGAGTTCAGAA
>cOR13A2|Dog#1 symbol=NOVEL|LOC=28:5269062-5270045|Strand=-|Length=328
ATGAATCTGTGGGTAGAGATTCACTTGATAGCCCTGGAAACCCCTCTCAGCCCAAGGACC
ATGAGTAACAAGACGCTAGTAACAGAGTTTATCCTGCAGGGCTTTTCAGAGCACCCAGAA
TACCATATGCTCTTATTCAGCTGTTTCCTCTCCCTCTACTCTGTGGCCCTCACAGGTAAT
ATCCTCATCATTTTGGCCATCACCTTCAACCCTGGGCTCCATACCCCCATGTACTTTTTT
CTCTTCAACTTGGCTACTATGGATATTATCTGCACCTCTTCCATCATGCCCAAAGCACTG
GAGGGTCTGGTATCAGAGGAGAGCTCTATCTCTTATGGGGCCTGCATGGCCCAGCTCTAT
TTTCTCACATGGGCTGCATCCTCCGAGCTGCTCCTCCTCACGGTCATGGCCTATGACCGG
TATGCAGCCATCTGCCACCCTCTGCACTACAGCACGACAATGAGCATGGCATTCTGCAGT
AAGCTGGCCACAGGTGTATGGGTGCTTTGTGCCTTCAACACAGCCATCCACACTGGGCTG
ATGCTGCGGTTAAATTTCTGTGGCCCTAACGTCATTACCCATTTTTTCTGTGAGGTCCCT
CCTCTGTTGCTTCTCTCCTGTAGCTCCACCTATGTGAACAGCATCATGATTGTCCTAGCT
GATGCCTTTTATGGCATATTGAACTTCCTGATGACCATTGTGTCATACGGCTTTATTATC
TCTAGCATCCTAAAAATGCGGACTGCAGAGGGGAAGAAAAAAGCCTTTTCCACTTGCTCT
TCTCACCTCATTGTGGTGTGTATGTATTATACTGCTGTCTTCTATGCCTACATAAGCCCT
GTCTCCAGCTATAGTCCAGGGAAGAGCAAGTTGGCTGGTGTACTGTACACCATATTGAGC
CCTACACTCAACCCCCTCATCTATACTTTGAGAAACAAGGAGGTCAAGGCAGCCCTCAGG
AAGCTTTTCTCCTTCTCCAGAAAT
>cOR8S18|Dog#1 symbol=cOR8S18|LOC=27:9314548-9315456|Strand=+|Length=303
ATGAACAACTTCACTTTCTTCACTGAGTTCATCCTCCTTGGGCTGTCTGCTGACTGCCAC
GTCCAGACTCTGCTCTTTGTGCTGTTTCTGGGAATTTACCTCCTGACTCTGATGGGGAAT
CTGGTGATGATCCTCGTGATCAGGGGGGATTCTCACCTCCATATCCCCATGTATTTTTTC
CTTGGACACCTGTCCTTCCTAGATATCTGCTTCTCCTCAGTTACTATGCCCAAAATGCTG
CAGAACTTCCTGTCTGAGAAGAAAAGCATCTCGGTCTGGGGCTGCATCACCCAGAGTTTC
TTTTTTCTTCTCTCTGGGTGTGCTGAAGCCAGTCTTCTCTCTGCCATGGCCTATGACCGC
TATGCTGCTGTCTGCTACCCTCTGCTCTATACCATGGTCATGAACAGATCTCTTTGCATA
GTAATGGTTAGTGCAGCATGGGTGATGGGGTTTCTGAACTCACTAGTGAATAATCTTTTC
ATCCACAAGTTACATTTTTGTGGGTCCAATGTCATCTCCCACTTCTGCTGCGAGCTACCC
TCACTCTTCCCTCTGTCATGTACTGATCCCACTGCCAACAAATTCCTTCTGTCAGGGTCC
AGTGCATTTCTGGGACTGCTGACACTTCCCCTGATCCTCTTCTCTTACTCCAGAATCATT
TCTGCCATTCTGAACATCCGCTCCTCTGAGGGCCAAGCCAAAGCCTTCTCCACCTGCTCC
TCCCACCTCACCGTGGTACTCTTGTTCTATGGGACAGCTCTATTCAGGTACATCAGCCCT
GCCTCAGGCTCGGTGTTGGAGCGAGTGGTCTCCATTCAGTACAGTGTGATCACATCTTTG
GTGAACCCCCTCATCTACAGTCTCAAGAACCAAGAGGTGAAGGCAGCTCTGCAGAGGCTG
CTGAGGCAA
>cOR2AK4P|Dog#1 symbol=NOVEL|LOC=14:4640181-4641114|Strand=+|Length=314
ATGAAGACAGGAAATAAAAGTGTAGAAACTGATTTTATACTCTATTTTTTTTCCAATGTG
CTCAAATAGATACATTCCTCTTTGTTGCCATTGTAATCCTCTTTTCCATGGCTCTGATGG
GGAACATCATACTGGTCCTTCTCATTCAGGTGGACACCAGACTCCACACTCCAATGTACT
TTCTACTCAGCCAGCTCTCCTTTATCGATATCATGTACATCTCCACAACAGTGCCCAAGA
TGACCACTAACTTCTTATCAAACAGTAAACATTATTAGGCTTTGAGATTCAAACCTTTGT
ATTCTTGGCCCTTGGTGGGACTGAAGCCCTCCTCCTTGGTTTCATGTCCTATGATAGATA
TGCATCTATCTGTCATCCTTTACATTATCTTGTTCTCATGAGCAAGAAGACCTGTTGGTT
CATGATCGCAAGTGCATGGGCCAGTAGTTCTACCAAAGTTTTAGTGCATACACTGTATGT
ATTTCAACTTTGGTTCTGTAGGTTTTGGATCATTAACCACTTTTTCTGTGAAATTCCATA
ACTTTTGCCATTGGTCTGTCAGGATACTTCCCAGTATGAGTGTACAGGCCTCCTCAGTGT
GCTTATCATTCTGCTGCTACCATTCATGGCCATTCTGGCTTCCTATGCCTGAATACTTAC
TATTGTGTTCCAGATGAGCTCAGGTAAAGGACAGATAAAAGCTGTCTCCACTTGCTCCTC
TCACCTGATTGTGGCAAGCCTATTTTATAGAACTACTCTCTCCACCTATACAAGGCCTCA
CTCCATGCATTCTCCAGAACAGGATAAGGCAGGGGTGGTGTTTTATGCCATCATCACACC
TCTTCTGAACCCACTTATCTATAGCCTGAGGAATAAAGAGGTGATCAGGGCCATAGAAAG
AATGTAGGGTGCATGTATATTTGTACAGAAAATA
>cOR10AA2|Dog#1 symbol=NOVEL|LOC=38:19667437-19668378|Strand=-|Length=314
ATGGATCGGCTGAACCGCACGTGGCCGCAGACCTTCGTTCTCACGGGGTTCGGGGCCCCC
GGGCCCGTGCGGCCGCTCGCCTTCCTGGCTACCCTGGGCGTGTATGTCCTCACACTGGCC
TCGAACTCGTTCATCATTGTGCTGGTGCAGGCGGATGCGGGCCTGTCCACGCCCATGTAC
TTCTTCCTCGGCGTGCTCTCCTTCCTGGAGGTCTGGTACGTCAGCGCCACGGTGCCCACG
CTGCTGCTCACCTGGCTCCGCGGGCGCCCCCCCATCCCGGCGGCCGGCTGCTTCCTCCAG
CTGTACGCCGTGCACTCCCTGGGCATGACGGAGTGCTCCCTGCTGGCCGTCATGGCTCTG
GACCGCCACCTGGCCATCTGCCGCCCGCTGCACTACCCCGCGCTCATGAGCAGGAAGGCG
CAGCTGGGGCTGGCGGGGGCCGCTTGGGTGGCCGGCTTCTCGGCGGCCCTGGTGCCAGCC
GGCCTCACGGCCGCCCTGCCCTTCTGCCGGAAGCAGGTGGCCCACTACTTTTGTGACCTG
GCCCCCCTGATGAGGTTGGCGTGTGTGGACACGGCCTGGCACGCTCGAGTGCACGGGGCG
GTGATCGGTGTGGCCACGGGCTGCAACTTTGTGCTGATTTTAGGACTGTACGGGGGTATC
CTGAGGGCGGTGCTGAAGCTGCCCTCGGCCGCCAGCCGGGCCAAGGCCTTCTCCACCTGC
GCCTCGCACGTGACCGTGGTGGCCCTGTTCTTTGGCTCTGCCTTTGTTGTCTACGTGGGG
CTGCCCGGGAGTCAAGCCGAGGGCACAGATAAGTGTATCGCCTTGGTGTACACCTTTCTG
ACCCCCTTCCTCAACCCCATCATCTATACCCTTCGCAACAAGGAGGTGAGGGCGGCGGTG
AAGAGGGTCACCATCAGGGTCGGAACTGCTCTGAATCAACAC
>cOR4Q7|Dog#1 symbol=cOR4Q7|LOC=15:20271238-20272182|Strand=+|Length=315
ATGAAAAAAAGCAATGATTCTAAGGTGACAGAATTTGTTCTTCTGGGCCTATCATCCTCC
TGGGAGCTACAGCTGTTTCTCTTCTTCATATTTTTATTGTTTTACATGACTGTTATTCTG
GGAAACCTGTTGATAATGGTAACAGTGCGAGCTGATGCTCACCTGCTCCAATCTCCCATG
TACTATTTTTTGGGTCATCTGTCTTTCATTGACCTATGCCTAGGCTGTGTTACCGTGCCC
AAGATGTTAAGAGATTTTCTACAACAAGGAAAGATCATCTCTTTTTCAGGATGTTTGACC
CAGATCTACTTCCTGCACTTTCTGGGAGCCAATGAGACATTTCTGTTGACGGTCATGGCC
TATGATAGGTATGTGGCCATATGTAATCCCTTGCACTACCTGACAGTCATGAACCGCCAG
CTGTGCTTTCAGTTGGTTTTTACCTGTTGGTTTGGGGGTTTCATCCACTCTATATCACAG
GTCACACTGGTAATCCAGCTGCCCTTCTGTGGCCCCAATGAACTGGACAACTTCTACTGT
GACGTCCCTCAGGTCATCAAGCTCGCGTGCATGGATACATATGTAGTAGAGGTGCTCATG
GTCTCAAACAGTGGTCTTCTCTCTCTCATCTGCTTCTTTGTCTTGCTGTTCTCTTACGCC
ATCATCCTGACCACTCTGAGAACTCGCTTCCACCAGGGCCGGAGCAAGGCACTCTCTACC
TGTGCCTCTCACCTAACAGTGGTCAGCCTGATCTTTGTGCCATGTGTATTCATCTACCTG
AGACCTTTCTGCAGCTTCTCCGTGGATAAGATATTCTCTGTCTTTTACACAGTGATCACA
CCTATGTTGAACCCGCTTATCTACACACTCAGAAATGCTGACATGAAGAGAGCCATGAAA
AAGCTAAGAAAAAAGTATGCGGCATCCTTCTTCCATAGTAAAGGA
>cOR5AN7|Dog#1 symbol=NOVEL|LOC=18:47961652-47962587|Strand=+|Length=312
ATGACTGGGGGAGGAAATACTACAGAGATCACTTATTTCATCCTTTTGGGATTCTCTGAT
TTCCCCAGAATCCTAGCAGTGCTCTTTGCTGTATTCCTGCTGATTTACATTTTGACTCTG
ACTTGGAACCTGGGCCTCATCATCTTAATAAGGATGGACTCTCACCTCCACACGCCCATG
TACTTCTTCCTCAGTAATCTGTCCTTCATAGATGTCTGCTATGTGACCTCTACAGCTCCC
AAGATGCTCTCCAACTTTTTCCAAGAGCAGCAAACCATCACCTTTGTGGGTTGTGCCGTT
CAGTACTTTGTCTTTTCAACCATGGGACTGAGTGAGTCTTGTCTCATGACAGCCATGGCT
TATGACCGATACACTGCCATTTGTAATCCACTTCTTTATTCATCAGTCATGTCACCCATG
CTCTGTATTCAGATGGTGCTGGGATCCTATCTGGCTGCACTCTCTGCTTCTATATCCCAG
TTGTGTGCCATGTTTCAGCTTCATTTCTGTGGGCCTAATGTCATCAACCACTTCTTCTGT
GACATGCCCCAACTATTAATCCTGTCCTGCACTGACACCTTCTTTGTACAACTGTTGCTT
GCTATACTAGCAATGATCTTTGGGATAATAAATGCCTTTATTATTATGATATCTTATGGC
TTTATTGTCATGTCCATCATGAAAATCACTTCAGCTAAAGGCAGATCCAAAGCTTTCAAC
ACCTGTGCTTCTCATCTGACAGCAGTTTCTCTCTTCTATACCTCAAGTATCTTTGTCTAT
TTGAGTTCCAGCTCTGGTGGTTCCTCCAGCTTTGACAGATTTGCATCAGTATTCTACACT
GTGGTTATTCCCATGTTGAATCCCTTGATTTACAGTCTGAGGAACAAGGAAATCAAAGAT
GCCTTGAAGAGGTTACAAAAGAAGAGATGGTATTGC
>cOR5W8|Dog#1 symbol=cOR5W8|LOC=18:50565762-50566691|Strand=+|Length=310
ATGGATAAAGGAAATTGCTCATCCTTGACAGAATTCATTTTCTTGGGAATTACCAATAAC
CCTGGAATGAAAGTGACCCTATTTGCAACGTTTCTTGTTGTTTATCTCATTAATCTGTTT
GCAAATCTTGGAATGATTATTTTAATTATAATAGATTCCCAGCTTCACACACCAATGTAC
TTTTTCCTTAGTCAACTCTCTTTCTGTGACCTCTGCTATTCTACAGCGGTTGGGCCCAAA
ATGTTGGTAGACCTTTTAGCTAAAAACAAATCAATCCCCTTCTTTGGGTGTGCCCTTCAA
TTCTTGATCTTCTGTATGTTTGCTGATTCTGAGTGTCTACTGCTGGCAGTGATGGCCTTT
GATCGGTACAAGGCCATTGGCAACCCGTTGCTCTACACAGTCAACATGTCCAACAGAGTG
TGCTCCCTGCTCATGGCTGGAGTTTACTTGCTGGGAATGGCAGATGCTCTGATACATACA
ACATTAACATTCCGCTTATGCTTTTGTGGATCAAATGAGATTAATCATTTCTTCTGTGAT
TTACCTCCACTCTACCTCCTTTCATGCTCAGATACAGAGATCAATGAGTTGGCATTATTC
ATCTTTTTTGGCTTCATTGAACTGAGCACCATTTCTGGAGTTCTTATCTCTTATTGTTAT
ATAACCCTATCAGTCTTGAAGATCCGCTCTGCTGAGGGGAGGTTCAAAGCTTTCTCCACC
TGCACCTCCCACTTAACTGCTGTTGCAATTTTCCAGGGAACTATGCTCTTCATGTATTTT
CGGCCAAGCTCTTCCTACTCCCTTGATCAAGATAAAATGACCTCATTGTTTTACACCCTT
GTGATTCCCACATTAAACCCACTGATTTATAGCCTACGGAACAAGGATGTGAAAGAAGCG
CTGAAAAAACTGAAAATTAAAAAGTGGTTT
>cOR51B7|Dog#1 symbol=cOR51B7|LOC=21:30507739-30508674|Strand=-|Length=312
ATGTGGCCCAACAGCAGTTCCAGTTCCTTCCTTTTGACTGGTTTTCCAGGCTTGGAGGCA
GTTCACCACTGGATTTCCACACCCTTCTTTTTCATCTACGTCTCTATCCTTTTAGGCAAC
AGCACTCTCCTTCTTCTCATTAAGGAAGATCACAATCTTCATGAGCCTATGTACTACTTC
CTGGCCATGCTGGCAGCCACAGACCTAGGGCTGACTTTGACCACAATGCCTACAGTGTTG
GGAGTCCTCTGGTTGGATCACAGGGAGATTGGAAAAGTAGCCTGTTTTTCTCAAGCCTAC
TTTATACACTCACTTGCCTTTGTAGAATCTGGTGTTTTGCTTGCTATGGCCTATGATCGT
TTTATTGCCATTTGCAACCCCCTTAGATATAGCTCTATACTCACTAATAATCAAGTGCTG
AAAATTGGGCTAGGAGTTCTGATGAGGGGGTTTATATCTGTTGTTCCTCCAATCTTACCC
CTTTACTTTTTTCCCTATTGCCATTCTCACATCCTCTCACATGCATTCTGCCTTCACCAG
GACGTCATCAAACTGGCCTGTGCTGATACCACCTTCAATCGCCTATATCCAGTTGTGCTT
GTAGTCTTGATATTTGTGCTGGATTCTCTGATTATCCTCATCTCCTATGTGTTGATACTC
AAGAGAGTCCTGAGTATTGCCTCCAAAGAAGAGAGGGCCAAGACCCTCAACACCTGTGTC
TCCCATATCTGCTGTGTCCTGGTTTTCTATGTCACAGTGATTGGACTGTCTCTGATTCAT
CGGTTTGGAAAGCAGGTTCCACATATTGTTCACCTTACTATGAGCTACATATATTTTATT
TTCCCTCCATTAATGAATCCTATAATCTATAGTGTCAAGACCAAGCAGATCCAGATTGGC
ATTTTTCGCCTTTTCACTACCCATAGAATCAAAGTA
>cOR51B11P|Dog#1 symbol=NOVEL|LOC=21:30492379-30493388|Strand=-|Length=340
ATGGCCCAATATAGCACTGCCCCCTTTTTGCTGACTGGGTTCCCAGGTCTGGAGGCTGCT
CATCACTGGATCTCCATCCCCTTCTTTGCAGTCTACATCTCTGTGCTTCTTGGCAATGGC
ACTCTCCTCTACCTCATCAAGGACGACCACAGCCTCCATGAACCCATGTACTATTTCCTT
GTCATGCTGGCAGGTACCGATCTGATGGTGATATTGACTATGATGCCTACTGTAATGGGC
GTCTTATGGATGAATCACCGGGAGATGAGCCATGGAGCCTGCTTCCTGCAGGCTTACTTC
ATTCATTCCCTTTCCATTGTGGAATCAGATGTCTTGCTTGCCATGGCCTATGATCATTTT
ATTGCCATCCACAATCCTTTGCGATACACTTCCATTCTCACCAATATTCAAGTGGTAATG
TTAGGGATGGGAGCTTTTATGAGGGATTTTATATTCATCATCCCTCTAATCTTGTATCAT
TTTTTCATTTCCATATTGCCATTCTAATATTCTCTCCCATGCTTTCTGTCTTCATCAAGA
AGTCATGAAACTGGCCTGTGCTGACATAACTTTCAATAGACCTTACCCTCTATTTTTTTC
TCTTTCTTTCTTTCTTTCTTTCTTTCTTTCTTTCTTTCTTTCTTTCTTTCTTTCTTTCTT
TCTTTCTTCTTTCTTTCTCTTTCTTTTTTTTTTTTTCCTAGATTCTCTGATCATCCTTTT
CTCCTATATCCTAATTCTTAAGACTGTCATGGGCATAGCCTTTGGTGAAGAGAGAACCGA
GTCCCTCAATACTTGTATCTCCCACACTGGCTGTGTCCTCATCTTTTATGTCACTGTGAT
TGTCATTAATCCATCAGTTTGGGAAGAATGTGCCACCAGTGGTCCACATTATAATGAGCT
ATATCTACTTCCTCTTTCCTCCTTTAACGAATCCTACCATCTATAGCATCAAGACAAAGC
AAATTCAATATGGCATTCTCTGCCTTTTATCCAAAGATCAATTTGGAAGT
>cOR9K8|Dog#1 symbol=NOVEL|LOC=27:3292378-3293337|Strand=+|Length=320
ATGGGTGACAGGGGAACCAGCAATCGCTCAGAAGTGACTGACTTCATTCTTGTAGGTTTC
AGGGTCCGCCCCGAGCTCTACATTCTCCTCTTCCTGCTCTTCCTCCTTGTGTATGCCATG
ATCCTGCTGGGGAATGTTGGGATGGTGGCCGTTATCCTGACTGATCCCAGGCTGAACACA
CCGATGTATTTCTTCCTGGGCAACCTCTCCTTCATTGACCTCTTCTACTCCTCCGTAATT
GCCCCCAAGGCTATGATCAACTTCTGGTCTGAGAGCAAGTCCATCTCCTTTGCAGGCTGT
GTGACCCAGCTCTTTCTCTTTGCCCTCTTCATTGTGGCTGAGGGGTTTCTCCTGGCTGCC
ATGGCTTATGACCGCTTCATTGCCATCTGCAACCCACTCCTCTACTCCGTCCAGATGTCA
ACACGCCTCTGCATCCAGTTGGTGGCTGGTTCCTATTTTTGTGGCTGCTTCAGTTCTATT
CTTTTGACCAGTGTGACATTTACTTTGTCCTTTTGTGCTTCCCGAGCCATCGACCACTTT
TACTGTGATTACCGTCCACTTCAAAGGATTTCTTGCTCTGATCTCTACTTTCATAAGATA
GTTTCTTTTTTCTTATGCAGCATTATTATTTTGCCCACCATCATTGTCATTCTCGTGTCC
TATATGTATATTGTGTCCACAGTTCTAAAGATAAGATCCACTGAGGGACGTAAGAAAGCC
TTCTCCACTTGCAGCTCTCACCTAGGAGTCGTGAGCGTCCTGTACGGTGCCATCATTTTT
ATGTATTTCATCCCTGACAGATTCCCTGAGCTGAGTAAAGTGGCTTCTTTATGTTATACG
TTAGTCACTCCCATGTTGAATCCTTTGATTTACTCCCTGAGAAACAAAGATGTCAAAGAG
GCTCTGAGAAAGATCCTGGGGAAAAAGATATTTTTATTTAATTCCATCTTAACAGTGATA
>cOR9K9P|Dog#1 symbol=NOVEL|LOC=10:19658067-19659234|Strand=-|Length=394
TGTATTTTTCCCTGTGCCTCTCGCCAGTTTCTGCCATGGGTGACGGGAACCAGCAATCGC
TCAGAAGTGACTGACTTCATTCTTGTAGGCTTCAGGGTCTCCCCCGAGCTCTACATTCTC
CTCTTCCTGCTCTTCCTGCCTGTGTATGCCATGATCCTGCTGGGGAATGTTGGGATGGTG
GCCATTATCCTTAGTGATCCCAGGCTGAACACACCGATGTGTTTCCTCCTGGGCTACCTC
TCCTTCATTGACTTCTATTCCTCTGTTAATTGCGCCCAAGGCTATGATCAACTTCTGGTC
TGAGAGCAAGTCCATCTCCTTTGCAGGCGTGTGACCCAGCTCTTTCTCTTTGCCATCTTC
ATTGTGGCTGAGGGGTTTCTCCTGGCTGCCATGGCTTACAACCGCTTCATTGCCATCTGC
AACTCACTCCTCTACTCCATCCAGATGTCAACGTGCCTCTGCATTCAGTTGGTGGCTGGT
TCTTATTTTTTTTATTTATTTTTATTTTTATTTATTTTTATTTTTTATAATAAATTTATT
TTTTATTGGTGTTCAATTTACCAACATACAGAATAACACCCAGTGCTCATCCCGTCAAGT
GCCCCCCTCAGTGCCCGACACCCATTCACCCCCACCCCATGCCCTCCTATTTTAGTGGCT
ACATCAGCTCGGTTCTTCAGACGAGTATGACATTTACTTTGTCCTTTTGTGCTTCCCGAG
CCATCGACCACTTTTACTGTGATGACCGTCCACTTCAAAGGATTACTTGCTCTGATCTCT
ACTTTCATAGGATAGTTTCCTTTCCCTTATGCAGCATTATTATTTTACCTACCATCATTG
TCATTCTCATGTCCTATATGTATATTGTGTCCACAGTTCTAAAGATAAGATCCACTGAGG
GATGTAAGAAAGCCTTCTCCACTTGCAGCTCTCACCTAGGAGTCGTGAGCATCCTGTACG
GTGCCATTCATTTTTATGTATTTCATCCCTGACAGATTCCCTGAACTAAGTAAAGTGGCT
CCTTATGTTATACGTTAGTCACTCTCATGTTGAATCCTTTGATTTTACTCCCTGAGAAAC
AAAGATGTCAAAGAGGGCTCTGAGAAAGATCCTGGGGAAAAATATTTTTATTTAATTCTA
TATTAACAGTGATATAACTGAAAGATCT
>cOR9K 1P|Dog#1 symbol=NOVEL|LOC=29:44806875-44807959|Strand=+|Length=365
CAATTTTTGATGGAGCTGCTGAATAATAAAAATAAAACAATAAGACTCCATGCCATTTTT
CCATTGGTCATCTTTCTCTGACAAAATATTATACTTCTTTCAGATTTCTTTATTCTTTCT
AAAGAATATTTCTATTTCCTATTTCTATTTCCTCCTGGGCAACCTCTCCTTCATTGACCT
CTTCTATTCCTCTGTAATTGCGCCCAAGGCTATGATCAATTTCTGGTCTGAGAGCAAGTC
CATCTCCTTTGCAGGCATGTGACCCAGCTCTTTCTCTTTGCCCTCTTCATTGTGGCTGAA
GGGTTTCTCCTGGCTGCCATGGCTTATGACCGCTTCATTGCCATCTGCAACTCACTCCTC
TACTCCGTCCAGATGTCAACGTGCCTCTGCATTCAGTTGGTGGCTGGTTCCTATTTTTTT
AATTTCTTTTTATTTTTATTTATTTTTATTTTTTTATAATAAATTTATTTTTTATTGGTG
TTCAATTTACCAACATACAGAATAACACCCAGTGCTCATCCCGTCAAGTGCTCCCCTCAG
TGCCCGACTCCCATTCACCCCCACCCCCCACCCTCCTATTTTTGTGGCTGCATCAGCTCG
GTTCTTCAGACGAGAATGACATTTACTTTGTCCTTTTGTGCTTCCCAAGCCATCGACCAC
TTTTACTGTGATGACCATCCACTTCAAAAGATTACTTGCTCTGATCTCTACTTTCATAGG
ATAGTTTCCTTTCCCTTATGCAGCATTATTATTTTGCCTACCATCATTGTCATTCTCGTG
TCCTATATGTATATTGTGTCCACAGTTCTAAAGATAAGATCCACTGAGGGATGTAAGAAA
GCCTTCTCCACTTGCAGCTCTCATCTAGGAGTCGTGAGCATCCTGTACGGTGCCATTATT
TTTATGTATTTCATCCCTGACAGATTCCCTGAGCTGAGTAAAGTGGCTCCTTATGTTATA
CGTTAGTCACTCTCATGTTGAATCCTTTGATTTACTCCCTGAGAAACAAAGATGTCAAAG
AGGCTCTGAGAAAGATCCTGGGGAAAAATATTTTTATTTAATTCTATCTTAACAGTGATA
TAACT
>cOR2Z5P|Dog#1 symbol=NOVEL|LOC=20:49268064-49268985|Strand=-|Length=314
TCTCTACTTAGTTCATTGCTAGGCAACCTATCTGATGGGGTTTCCTAGCCAGAGTTCTTG
TGTTTATTGATTTTGCAATGTTTGCTTCCTTGAACTACCTACTTTCTTGTTACTCAGTTG
ATGGTCATCTGAAACAATAGCTTTGGGCAGGAGGTAAGATCCTTATTTATACTGTTTTGA
AGGACAGGAAGCTGTTGGCTCTTCCAACTTGTGTTGTTTCTGACTTTGAAAAGTGACCAG
TTCTTGTCTAGGATCATCTCATTCTTGTGATGGCACAAGAAAGATGGTCAACTCCAAGAT
GGCAGCTGACTTCCTGCAGGGAGAGGGCTCCATCTCCTTTGAAGGTTGTGCAGCTCAGAT
GTTCTTCCTGATGCTACTGGGTGTCTCTGAGGGTGTCCTACTATCCCTCATGTCCTATGA
CTGCTATGTTGCTGTGTGTCACCCCCTGCATTATCCTGTGCTCATGAGGTGTCAAGTCTG
TCTGCTCATGGTGGGCACCTCCTGGTTGTCAGGTGTGCTTGTGGCCTCCACCCAGACCTC
CATCACCCTGCACTTCCCCTACTGTGCCTCACACACTGTGGATCACTTCTTCTGTGAGTT
TCTTAGAATCACAATTTTAAGATGCATATCTGTTGGGGCACCTGAGTGGCTCACTCAGTC
AAGTGTCTGCCTAGGCTCAGGTCATCATCCTAGCATTCTGGGATCTAGTCCTGCATCCAG
CTCCCTGCCCATGAGGAGTCTGCTTCTCCCTCTGTCCTTTCTCTGTTTCTCTCTCTTCTC
TCTCTCTCTCTCTCTTTCTCTTTCTCTCTCAAATAAATAAATAAAATCTTTAGGAAAAAT
ATTCATATCAGTCAATACACGTGAATCTAGTTTATTTACTTTCAGAGAGATACAATATTT
TATGGTGGAAATATGTCCTCCT
>cOR6N3|Dog#1 symbol=NOVEL|LOC=38:19643977-19644927|Strand=-|Length=317
ATGGAACGGCACAACCGCTCAAGCCTGGTCGAGTTCGTGCTCCTTGGTTTCCCCAAAGTG
GGACACGTCAGAGGCTGGCTTTTTGTCCTGCTGCTGTTGGCATACCTGTTCACTATCTGC
GGCAACATGCTCATCTTCTTAGTCATACGACTGGATGCAGCCCTGCACACACCCATGTAC
CACTTTGTCAGTGTACTCTCCGTCTTGGAGCTGTGGTACACGGCCACTACCATCCCCAAG
ATGCTGGCCAATCTTCTCAGTGAGAAGAAGACCATTTCTTTTGCAGGATGCCTCCTTCAG
ACCTACTTCTTCCACTCCCTAGGGGCCTCTGAATGCTACCTTCTTACAGCCATGGCCTAT
GACCGGTATCTGGCCATCTGCCGGCCCCTCCACTACCCTGCAATTATGACGCCAACCCTC
TGTAGCAAGATGGCTGCTGGCTGTTGGACTTGTGGCTTCCTGTGTCCCATTTCCGAAGTC
ATCCTGGTCTCCCGGCTCCCCTTCTGTGGCTACAATGAAATTCAACACATCTTCTGTGAC
TTTCCACCTCTGCTGAGCCTGGCCTGCAAGGACACATCCACTAATGTCCTTGTGGACTTT
GCCATCAATGCCTTCATCATCCTAATCACCTTTCTCTTTATTATGGTTTCTTATGGAAGA
ATCATTGGTGCTGTACTGAAGATAAAAACAGCAGCAGGGAGAAGGAAGGCCTTCTCTACA
TGTGCCTCGCATCTCACTGTGGTTCTCATCTTCTTTGGGAGCATCATCTTCATGTATGTG
CGCCTAAAGAAGAGCTATTCCCTGACCCTTGACCGAACACTTGCTGTTGTCTACTCTGTA
CTGACGCCACTGGTCAACCCAATTATCTACAGCCTTCGTAACAAGGAACTCATTAAGGCC
ATCAAGAGGACCGTCTTCCGGAAAGGGGAGAGAGCTAGTCCTACTCACCAC
>cOR7D8|Dog#1 symbol=cOR7D8|LOC=20:54334590-54335708|Strand=-|Length=373
ATGGGTGGTTGGCGTAAGACTCCATTTTTTTCTGATCTCACTTATAAGACCCAACACTTA
CTCAAAATGACTGACCTCATAAATAACTTGAGCAAAAGGCCAACATTTTTGTTAAATGGA
GGGTGCCACTTTGCTGCTACTTCATGTTACTCTTGTCTCTTCCTTTATAGATATATCGGG
TACATGGAAGCAGGAAATCTAACAGGAATTTTAGAGTTCATCCTCCTTGGGTTCTCTGAG
GATCCAGAACTACAACCCTTCATATTTGGGCTATTCCTGTGTATGTTCCTGGTCACTGTG
CTTGGGAACCTGCTCATCATCCTGGCCATCTGCTCTGACCCCCACCTCCATACCCCCATG
TACTTCTTCCTCTCCAATCTGTCGTTGGTTGACATCTGTTTCAGCACCACCATAGTGCCC
AAGATGCTGGTGAACATCCACACAGAGAACAAAGCCATCTCCTACATGGACTGCCTCACG
CAGGTATATTTTTCCATGTTTTTTCCCATCCTAGACACTCTACTCCTTACTGTAATGGCC
TATGACCGGTTTGTGGCCATCTGCCACCCCCTGCACTACACAGTCATCATGAGCCCACGC
CTCTGTGGCCTGTTGGTTTTTGCTACCTGGTTTGTTGGTATCATGACATCCCTTCTTCAT
ATCTCTCTGATGAGGCACCTGAGCTTCTGCAGAGACCTTGAAATTCCACATTTCTTCTGT
GAACTGACACAGATTCTCAAGTTGGCCTGCTCTGATACCTTTCTGAACAGCACGTTGATA
TACTTTATGACTGGTGTGCTGGGTGTTTTTCCCCTTGTTGGTATCCTTTTCTCCTACTCA
CAGATTGCTTCATCTATAAGGAAGATGTCTTCATCTGGGGGAAAGCAAAAAGCATTTTCC
ACCTGTGGGTCTCACCTCTCAGTTGTTTCTTTATTTTATGGGACAGGTGTTGGGGTATAC
TTCACTTCTGCAGTAACTCACTCCCCCCAGAAAGTCTCAGTGGCTTCAGTGATGTACACT
GTGGTCACCCCCATGCTGAACCCCTTCATCTACAGCCTGAGGAACAAGGATGTGAAGGGG
GCACTGGGAAGCCTTCTCAGTAGAGTGACCTCTTGTCTG
>cOR2Y2|Dog#1 symbol=cOR2Y2|LOC=35:28194378-28195349|Strand=-|Length=324
ATGTGCTACCAGAGGATGGAACAGAACAATGGTAGTTCTTTCACTGGGTTTATCCTGCTG
GGTTTCTCTGAGCGGCCTCAACTGGAGCTAGTCCTCTTTGTGGTTCTTCTGATCTTCTAT
ATGTTTACTCTGCTGGGAAACACAACCATCATTGCCTTGTCCCACCTGGACCCACTTCTT
CAGACTCCCATGTACTTTTTCCTCTCCAACCTAAGCTTTCTGGACTTGTGTTACACGACC
AGCACTGTCCCTCAGCTCCTGGTTCATCTCAGGAGAGCAGACAAGTCTATCTCCTTTGGT
GGCTGTGTAGTTCAGCTCTTCATATCCCTAGGGTTGGGATCCACAGAATGCATTCTCCTA
GGGGTCATGGCACTTGACCGCTTTGCAGCTGTCTGCAGGCCCCTGCACTACACAGTGATC
ATGCATTCCCGTCTCTGTGTCCTGATGGCTTCTGCATCATGGTTCATTGGTTTTGCCAAC
TCCTCATTGCAGACAGTGCTCATCTTCCTTGTACCACTTTGTGGGAGAAATAAAATAGAT
CATTTCTTTTGTGAGATCCCCCCACTGCTCAATCTTGCCTGCGTTGACACCACTATATAT
GAGTCTGAGATCTTCTTTGTCAGTGTGATCATTCTCTTTATACCTGTGACATTAATCACC
GTCTCCTATGGTTGGATTGTCAGGGCAATCTTTAGAATAAAATCATCTGCAGGGCAAAGG
AAAGCATTTGGGACATGTGGGTCCCACCTCACAGTGGTCTCCCTGTTCTATGGTACAGCC
ATCTACGCTTACCTCCAGCCCAGCAACAACTATTCCCAGGATCAGGGCAAGTTCATTTCT
CTCTTCTACACCATCATCACCCCCATGGTCAATCCTGTCATATATACACTGAGGAACAAG
GATGTGACTGGAGCAATGAAGAAGGTGCTTTGGCGAGTCCTAACTCCAGATGACTGGGTG
GGAAAGACCCTT
>cOR4C54|Dog#1 symbol=NOVEL|LOC=18:51567739-51568665|Strand=+|Length=309
ATGGAGATTAGGAACAATGTGACAGAGTTTGTTCTACTGGGGCTTACAGAGAATCCAAAG
ATGCAGAAAATTGTATTTGTTGTGTTTTTTGTCATCTACACCATCACTGTGGTAGGTAAT
ATGCTCATTGTGATCACCATCACTGCCAGCCCATTGTTGGGATCCCCCATGTACTTTTTC
CTGGCCTCTCTCTCCTTTATTGATGCCTGCTACTCCTCTGTCAATACTCCCAAACTGATC
ATAGATTCGCTCCATGAAAAGAAGACTACCCTATACAATGGATGCATGACCCAAATATTT
GGAGAACATTTTTTTGGAGGTGCTGAAGGCATCCTGCTTACTGTGATGGCCTATGACCGT
TATGTGGCTATCTGCAAGCCACTGCACTACACAACCATCATGAATCGGCGAGTGTGTGGC
CTGTTAATGGGAGTGGTGTGGGTTGGAGGCTTTCTTCATGCAACTATACAGATCCTCTTC
ATTTTCCAATTACCCTTCTGTGATCCAAATGTCATAGATCATTTTATGTGTGATCTGAAT
CCTTTGATCAATCTTGCCTGCACTGATACCCACACTTTAGGGCTCTTCGTTGCTGCCAAC
AGTGGATTCATCTGTCTGTTAATCTTCCTCCTCTTAATGGTCTCCTATGTGGTCATTCTA
TGCTCCCTCTGGAATCACAACTTGGAGGCAAAGCGCAAAGCCCTCTCCACCTGTGTCTCC
CACATCACAGTGGTTGTCCTATTCTTTGTGCCCTGCATATTTGTGTACATGAGACCCGCA
GCTACGTTATCCATTAATAAGGCAGTTGCAGTGTTCTACACTATTATAACTCCCATGTTA
AACCCCTTAATCTATACCTTGAGAAATGCCCAAATGAAGAATGCTATTAGGAAATTATGT
AGTAAGAAAGCTATTTCAGGTGACAAA
>cOR1AO1P|Dog#1 symbol=NOVEL|LOC=9:39894190-39895103|Strand=-|Length=308
ATGACAGGAGGGAACCAGACCAACATCTTTGATTTCCTCCTCTGGGGACTCTCAGAGTGG
CCAGAACAGCAACACATCCTCTTCCTGCTGTTCCTGCAAATATACATGGTCACTGTGGCT
GGAAACCTGCTCATTTTTCTGGCCATTGACACTGATGCACATCTCCACATGCCCATGTAC
TACTTCTTCACCAGCCATGTGCAGACATCCTTTTCACCTCCGCTACTGTGCCCAAGGCCC
TGGTGAATATCCAGACTCAGAACAGGTTCATTTCCTACACAGGCTTCCTGGTTCAGCTCT
ACTTCTTGACTGCAAGAAACATAGACATTTTTCTCCTGGCCACAGTGGCCTATGAATTCT
ACATGGCCATCTACCACCCTCTCCACTACACGATTTTCACCCTTGGGCCCTCCCCGCCCC
CCCATGCTTTCACAGGTGCTGCCTGCTTGTTACGTGCCTCACGGCCAAGACCCACACCTT
CCTCATATTCTACAACATCATCCCTGACTATTTTTGTGATCTGGGACCATGACGAAAGCA
TTTTTCTCTAACATGAATTTGATGAGTCTCTTCCCTTGCTCTTGGTGGAGTGTTTTAGCC
CTTATATTTCTTTTTTTTTCTTTATTGAGATATAATTTGTATACAGTAAACTGCATAGAT
CAGTAAGTTCAGTATGTTTTGACAAAATGTATTACATATTATCATATTATGATCATTCTA
CTCAAAATACTTAATATTTTCACTATCTCAGAAGGTCCTCATGCTCTTTTCTAGTCATCC
TCCACACTGAGGCAACTACTGATCTCATTTCTATCACCATAGATTAGATTTACTTGTTCA
TGAACTTCATATAAATGTAATTATACAGTATGTACATAGTATGTACGCTTTGGGGTTTGG
TTCCTTTTGCTCGA
>cOR10AB3P|Dog#1 symbol=NOVEL|LOC=21:33657805-33658762|Strand=+|Length=320
ATGGGCAATCATACCACAGTGAGCACATTCCTTCTGTGGGGGTTTTCCAGTTTCCCAGAC
TTGCAGACTCTCCTCTTTGTGATGATTTTCTTCTCCCATGTGACCATCCTAGCCGCAAAT
GTGTCCGTAATGGTGGCCATCAGGCTCAGTCACAACCTTCACACCCCTATGTACTTTTTC
CTCTGCGGCCTGTCCTTTTCAGAAACGTGTACCACGATGGCAATCATACCCCGCATGTTA
GTGGACTTGCTAGCAGACTGCAAGACCATTTCTCTTCCTGAGTGTGCCACACAGATGTTT
TTCTTCTTTGGCTTAGCAGCCAATAATTGCTTCATCATGGCTGCCATGTCCTATGACCGT
TATATTGCCATTCACAACCCGCTGCACTACCCCATCTTGATGACCCATAAGATCTGCTTT
CAGCTCCTCATGGCCTCTTGGATGGCTGGGTTCCTGGTTTCTCTGTGCATCGTCATCATT
GTATTCAACTTGGTCTTTCTGTGACTCCAACATCATCCAGCACTTCTTCTGTGATATCTC
ACCTGTGGTCTGCCTTGCCTGTGATTACACCTCCCATCAAGAAATGGCTATTTTTGTGCT
CTCTGCCTTTGTGTTGGTGGGCAGCTTTGTCTTCATTATGATGTCCTATGTCTTCATTGT
GTCCACCGTTGTGAAGATGCCCTCTGCCAAGGGGAGGTATAAGGCCTTTTCCACTTGCTC
CTCCCACCTCACTGTGGTGTGCATACACTATGGATTTGCTGGCTTTGTCTACTTGAGGCC
CAAGGACAGGGACTCGTTCCGTGAGGACATGCTGATGGCTGTCACATATACGGTGCTGAC
CCCTCTGCTTAACCCGATTGTTTATAGTCTCAGAAACAAAGAAATGCAGACTGCCCTAAG
GAAGGTGCTAGGCAGGACAGATAGGTTCATCCCTCAGATGGTGAATAAACGAACACCG
>cOR6C82|Dog#1 symbol=NOVEL|LOC=10:3021631-3022554|Strand=-|Length=308
ATGAAAAACAGGACGTTTACTGAGTTTATTCTGTTGGGCTTCACAAATCAACCTGAGGTC
CAAGTCGTGATATGCATCTTTTTGTTCCTCATCTATGTGATAAGTGTCCTGGGAAATTTG
ACGATTATCATTCTCACTCTAGTAGATCCTCACCTCCAGACCCCCATGTATTTCTTCCTC
CGGAATTTCTCCTTCTTAGAAGTTTCCTTCACATCCATTTTTATTCCCAGATTTCTGACC
AGTGTGACAACAGGAAATAAAGTCATCAGTTTTGCTGGATGCTTTATTCAATATTTTTTT
GCTATATTTCTTGGGGCAACAGAATTTTACCTCTTGGCTTCTATGTCCTATGACCGCTAT
GTTGCCATATGCAAACCCTTGCATTACCTGACCATTATGAGCAATAGGGTCTGCATACAA
CTCGTGTTCTGCTCGTGGCTGGGAGGATTCCTAGCTATCTTACCCCCAATCATCCTGATG
AGCCAGGTGGATTTCTGTGCCTCCAATATTCTGAATCACTATTTCTGTGACTATGGGCCT
CTATTGGAGATTGCCTGCTCAGACACAAGCCTCCTAGAAATGATTATCCTTTTTGTGGCA
TCTGTGACTCTAGTGGTTACACTGCTGCTGGTGACATTTTCTTATACATACATTATCAGG
ACCATTTTGAGGATCCCTTCTGCCCAGCAAAGGAAAAAGGCTTTTTCCACTTGTTCCTCC
CACATGATTGTTGTCTCCCTCTCTTATTGCAGCTGCATGTTTATGTACATTAATCCCTCT
GCAAAAGAAGAAGGTACTTTCAACAAAGGAATGGCTGTACTCATTACCTCAATTACTCCC
TTGTTAAACCCCTTCATTTATACTCTAAGAAATCAGCAAGTGAAGCAAGCATTCAAGGAC
ACCATCAAAAAGATTGTGAAGCTT
>cOR4F33P|Dog#1 symbol=NOVEL|LOC=10:19413456-19414392|Strand=-|Length=315
ATGTATGAATCAAATTATTCTGATGTGTTTTGGTTTATATCCTTGGCACTTTCTACCTAT
AGACCAGCACTGAATTTTCTCCTTGCCTTTTCTCCAGTGTTTTATGTAACAGTTATCCTG
GGAAACCTCCTTGTTGTGTTTAGAGTGATGTTTACCCTTACTTACATTCCACTATGTACT
TCCTTTTAGCAAATCTCTCATTCATTGACTTGTGTCTTTCCACCTTAATGATTCCTAAGA
AGATTCATGACCTGCACTCAGGGCACAAAACCATATCCTTCCAGGGATGTGTCATCCATT
TATTTGTATTTCATGTCCTGGGGTGGATCTGAGATGGTGCTGCTCATTGCCATGGTCTTG
GATCGCCTATGTGGCCATATGTAAGCCTCTCCACTATCTGACTATCATGAGTCCGCAGAT
GTGAATTTTGCTTCTGTCTGGTGCTTGGGCTGTTGGCCTCATTCATTCAGTGGCCCAGTT
AGCTTTCGTTGTCCACTTGACTTTTTGTGGTCCTAATGTGATAGACAGCTTTTGCTTTGA
ACTTCCTTGGTTCATCAAATGTGCCTGCGCAGACCCTTACAGGATGGAATTCATGGTGAC
TGCCAACAGCAGGTTCATTTCCATGGGCGCCTTCTTCTCATTGCTTATCTCCTAAGTTTT
CATCCTGGTCACTCTCTGGAAACGTTCCTCAGGTGGTTTGTCTAAGGCCTTTTCTACTCT
GTCAGCGCACATTAAAGAAGCTGTGATCTATGTATACAATGAAATATTACTCAGCCATCA
GAAATGGCGAATACCCACCATCTGTCTGGACGTAAATGGAACTGGAGGGTATTATGCTGA
GTGAAGTAAGTCAATCAGAGAAGGACAAACATTGTATGGGTTCATTCATACGGAGAATAT
AAGAAATAGTAAAAGGGAATAAAGAAGAAAGGAGAGA
>cOR4C28P|Dog#1 symbol=cOR4C28|LOC=18:51323913-51324823|Strand=-|Length=305
ATGTCAGTGAATAGCAGTGTGAATGAATTCATTCTGCTTGGCTTGACACAGGATCCAAGA
AAACAGAAAGCAATATTTGGGGTCTTCTTGATGTTTTACCTTGCCACACTGTTGGGAAAC
TTTCTCATTGTAGTGACTATTAAAAGAAGCAGGACCCTTGGGAGTCCCATGTACTTCTTC
CTATTTTACCTGTCCTTTGCTGATGCCTGCTTTTCTACAACCACAGCTCCCAGGTTGATT
GTGGATGCCATTTCCCAGCAGAAGACTATTTCCTACAATGAGTGCATGACTCAGGTCTTT
GCATCCCATTTCTTTGGTTGCATGGGAATCTTTGTGCTGATCCTCATGGCTTTTGATCGC
TATGTAGCTATTTGTAAGCCCTTGCGATACACAACCATCATGAACAGGCATGTCTGCAGT
GTGCTGGTGATTCTGGGTTGGGTGGGATCCTGTATCCACTCTTCAGCACAAATTGTCCTG
GCTTTGAGATTGCCTTTCTGTGGTCCCAATATGATTGATCACTATTTCTGTGACTTGCAG
CCCTTGTTGAAACTTGCTTGCATGGACACTTATGTAATAAATTTGCTAGTTGTTACTAAC
AGTGGAGCCATATGCATGGTGAGTTTCATAATTCTGCTTATCTCTATATTATCATCTTGT
ACTCTCTGAGAAACCACAGTGCAGAAGGAAGGCGAAAAGCCCTTTCGACCTGCACCTCCC
ATTTTATTGTGGTTGTCTTATGTTTTGTCCCATGCATATTCATATATACACGTCCGGCAA
CCACATTTCCAGTAGACAAGGTGGTGGCTGTGTTTTATACCATTGGGACACCCTTGCTCA
ATCCTCTGATCTACACACTGAGGAATGCAGAAGTGAAAATTGCCATGAAAAAGTTATGGT
GTAGCAAAGTA
>cOR2T36|Dog#1 symbol=NOVEL|LOC=14:5011860-5012819|Strand=+|Length=320
ATGAAAAACATGAACTGGATGGCCAATTACACTGGAGAGTCTGATTTCATCCTGGTGGGA
ATCTTCAGTCAATCAAATCACCCAGCTCTCCTGTGTGTGGTCATTTTTGTAGTTTTCTTG
ATGGCTTTAACTGGGAATGCTGTCCTGATTCTTCTGATACATTTTGATGCTCACCTCCAC
ACTCCTATGTACTTTTTCATCAGCCAGTTGTCTCTCATGGATGTAATGTACATTTCTATC
ACTGTGCCCAAGATGCTCATAGACCAGATCATGGGTATAAGTAATATATCAGCCCCTGAG
TGTGGAATGCAAATGTTTCTCTATGTGACACTAGCGGGTTCAGAATGTTTTCTTCTAGCC
ACCATGGCCTATGATCGCTATATGGCCATCTGCCATCCTCTTCATTACCCTGTCCTCATG
AACCACAGATTGTGTCTTCTACTGGCATCTGGCTGCTGGTTTCTGGGATCTGTGGATGGA
TTTATGCTCACGCCCATCACTATGACGTTCCCTTTCTGCAGATCCCGGGAGATCCATCAT
TTCTTCTGTGAAGTCCCTGCTGTAATGAAGCTCTCCTGCTCAGATACCTCCCTTTATGAG
ACAGTCATGTACCTGTGCTGTGTCCTCATGCTCCTCATCCCTGTGACAGTCATTTCAAGC
TCCTATTATTTCATCCTCCTCACCATCCACAGGATGAATTTAGCAGAGGGTCAGAAGAAG
GCCTTTGCCACTTGTTCTTCCCATATGACTGTGGTCATTCTCTTCTATGGGGCTGCTGTC
TATACCTACATGCTCCCCACCTCCTATCACACCTCTGAGAAGGACATGATTGTATCTGTC
TTTTATACCATCCTCACTCCTGGATTAAATCCTTTAATCTACAGTCTCAGGAATAAGAAT
GTCATGGGAGCACTGAAGAAAATGTTGAATGTGGGACCTGTTTTTCAAGAAACTATAAAA
>cOR2T37|Dog#1 symbol=NOVEL|LOC=14:5307361-5308320|Strand=-|Length=320
ATGGAGAACATCATGTGGGTGACCAACTATACTGAACGATCAGATTTTGAACTAGTGGGA
CTCTTCAGTCAATCCAAGCACCCAACTCTCCTCTGTGTGGTCATTTTCGTGGTTTTCCTG
ATGGCCCTCTCTGGAAACACCATCCTGATCCTTCTGATACACTGTGATGCTCACCTCCAC
ACCCCCATGTACTTTTTTATCACCCAGTTGTCTCTCATGGACGTGATGTACATTTCTGTT
ACTGTGCCCAAGATGCTCATGGACCAGGTCATGGGTGTGAATAAGATCTCAGTCCCTGAA
TGCGGGATGCAGATGTTTCTCTACTTAACTCTAGTAGGCTCAGAATTCTTCCTTCTGGCT
GCCATGGCCTATGACCGCTATGTGGCCATCTGCCATCCACTCCGTTATCCTATCCTCATG
AACCATAGAGTGTGTCTTCTCTTGGTGTCTTCCTCCTGGATTTTGGGATCTGTGGATGGA
TTTATGCTGACTCCCGTCACCATGACCTTCCCCTTCTGCAGATCCCGGGAGATTCACCAT
TTCTTCTGTGAGGTTCCTGCTGTAATGAAGCTCTCCTGCTCAGACACTTCCCTCTATGAG
ACACTCATGTACCTGTGCTGTGTCCTCATGCTTCTCATCCCTGTGACAGTCATTTCAAGC
TCCTATTCTTTCATCCTCTTCACCATCCACAGGATGAACTCAGCAGAGGGACGGAAGAAG
GCTTTTGCCACTTGTTCTTCCCACATGATGGTGGTCATCCTCTTCTACGGTGCTGCCGTC
TACACCTACATGCTCCCCACCTCCTATCACACCCCTGAGAAGGACATGATTGTATCTGTC
TTTTACACCATACTCACTCCTGTTCTAAATCCTTTAATTTATAGTCTTAGAAATAAGGAT
GTCACAAGGGCTCTTAAAAAAATGTTGAATGTGGTATCTGTCTTACAGGAACCTATAAAA
>cOR9A9P|Dog#1 symbol=NOVEL|LOC=16:13068472-13069403|Strand=-|Length=320
ATGTTGGAGAATCGTAGTGCCACTGAATTCTATCTCTTAGGCTTTCCTGGCTCCCCAGAA
TTATATCATATCTTATTTGCTACCTTCTTCCTCTTCCACTCAGTGACAGTCATGGGGAAC
ATGGTCATCATTGTGACTGTCCATGTTGATAAATGTCTGCAGTCCCCCATGTACTTCTTC
CTTGGCTACCACTCTGTCCTGGAGATTCTATCTACTTCTATCCCCTTGATGCTCTGAGGG
TTGCTGCTTCCTGAGATTCAGGCAGTATCTTTGACAGCATGCCATGTAGTTATATTTGTA
CCTTTCTTTGGGCACATCAGAATTTATATTAATGGGATCAATGGCTGTGGACCAGTATGT
GGCTATCTGTAACCCCTTGAGAAAAAACATCATTATGAACAGCCACACCTGCATCTGGGT
GGTCACTGTGTCATGGGTGTTTGGGTTCCTATTTCAAATCTGGCTACTCTTTGCCACATT
TCAGCTTACCTTCTGAAAAAAAAAAAGTTAGACCTTTTTTTTTTATGTGATCGAGGGCAA
CTGCTCAAATTATCCTGTGATGACAGCCTTTTCACAGAGTTTATCCTTTTTTAATGACTA
TATTCATTATGGTTGGTTCTTGTACCCCTACCTATAATTGTCTCCTATACCTACATCATC
TTCACCTCCTCAAGATCCCCTCAGCCTCTGGGTGGAGGAAAACCTTTTCTATGTGTGTGT
CATGATTGGCAATGGCACCTGCTCGTTCCTCTGTGTGAAACCCAAGCAAACACGGCAGCC
AAGTACAACAGGTAGTGTCACTGGTGATCCCTTTTCTGAACCCATTCATCTTCACTCTTC
ATAATGACAAATTTATTGAGGCCTTTGGAGCTGCTATCAACTCCTCAAGGATTAGCTGTG
TCCTAAGGACAGTCATGGACTCATCACCGTGG
>cOR9A10|Dog#1 symbol=NOVEL|LOC=16:13029959-13030771|Strand=-|Length=271
ATGTTGGGGAATCAGTCTAGTGCCACTGAATTTTATCTCCTTGGCTTCCCTGGCTCCAAG
GAACTACACCATCTTCTCTTTGCTACCTTCTTCTTCTTCTACTCAGTGACATTAATGGGA
AACATGGTCATCATCTTGATTGTGTGTGCTGATAAACGTCTGCAGTCCCCCATGTATTTC
TTCCTTGGTCACCTCTCTGCCTTGGAGATCTTGGTTACATCTGTTATTGTGCCTGTGATG
CTTTGGGGGTTGCTGCTCCCTGGGATGCAGACGATATCTTTGGCTGCATGTGTCACCCAG
CTCTTCCTGTACCTTTCTCTGGGGACCACCGAGTTTGCATTACTGGGAGCAATGGCTGTG
GACCGTTATGTGGCTGTCTGTAACCCTTTGAGGTACAATGTCATTATGAACAGCCGCACC
TGTATCTGGGTGGTCATTGTGTCATGGGTGTTTGGTTTCCTATTTCAAATCTGGCCAGTG
TATGCCACATTTCAGCTTACGTTCTGCAAATCCAATGTGGTGAACAATTTCTTCTGTGAC
CGAGGGCAATTGCTCAAACTATCCTGCAACAATACTCTTTTCATAGAGTTTATTCTATTC
CTAATGGCTGTCTTTGTTCTTTTTGGTTCTCTGATCCCCTACAATCATCTCCTACACCTA
CATCATCTCCACCATCCTCAAGATTCCCTCAGCCTCTGGGCGAAGGAAAGCCTTTTCTAC
GTGTGCGTCCCACTTCACTTGTGTTGTGATCGGCTATGGCAGTTGCTTGTTCCTCTATGT
GAAACCCAAGCAAACACAGGCGGCAGATTACAA
>cOR1L10P|Dog#1 symbol=NOVEL|LOC=9:52610091-52611021|Strand=-|Length=311
ATGGAAACAAAGAACTATAGCAGCGAATCAGGCTTTGTCCTCCTGGGCATCTCTTCCAGT
CCTCAGCTACAGAAACCACTCTTTGCCATCTTCCTCATCATGTACCTGGTCACTGTCGTG
GGCAATGTACTCATCATCTTGGCTATCCAGTCTGACTCCCGACTCCATACTCCTATGTAC
TTTTTCCTCAGCAACTTGTCCTTCACAGATATCTGCTTCACAACAGTGATTGTGCCCAAC
ATGCTGGCAAACCTACTATCAGAGACCAAGGTTATCTCCTTTGTGGGGTTGCCTGATCCA
GATGTAATTCTTCATGGCCTTTGCGAATACTGACAGTTACCTTCTGGCCTCTATGGCCAT
AGATAGGCTGGTGGCCATCTGCAACCCCTTCCACTATGAAAGGGTCGTGAACCCACGGCG
TTGTCTCCTCATGCTGCTGGGCTCTTGCACCATCTCCCACCTGCACTCCCTGCTCCGAGT
GCTACTCATGTCCCGCCTGTCCTTCTGTGCCTCTCATGTCATTAAGCACTTTTTTTGTGA
TACCCAACCTGTACTAAAGCTATCCTGCTCTGACACATCCTCCAACCAGATTGTGGTCAT
GACTGAGACCCTGGCCGTCATCACAACCCCCTTCCTGTGCATCCTCTTTTCCTACCTGCG
AATCATCATCACTGTGCTCAGAATTCCCTCTGCAGCTGGGAAGTGGAAGGCCTTCTCTAC
CTGTGGCTCCCACCTCACTGTAGTGGCTTTGTTCTATGGGAGTGTCATCTATGTCTACTT
TAGGCCCCTGTCCATGTACTCAGTGGTGAAGGACCGGGTAGCCACAGTTATGTACACAGT
AGTGACACCCATGCTGAACCCTTTCATCTATAGCCTGAGGAACAAAGATATGAAGAGGGG
TTTGATTAAATTAAGGGACAGAATTCACTCA
>cOR4V3P|Dog#1 symbol=NOVEL|LOC=18:50982379-50983299|Strand=-|Length=309
ATGACAAGCCAGAGAAACATCTCCGAATTCATACTTCTAGGACTTTCAAATGACCAGAGC
ATACAGATATTTTGTTTTGTCATTTTCTTACTCTGTTATGTTGCTCTGTTGGCAGGAAAT
CTTCTGATCCTTATCTCCATTCGATGCAGCCCTCTTTTTCACCAACCAATGTACTATTTC
CTTATACACTTATCCTTAATAGACATCTGCTACACCTCTACAGTTACACCCAAGTTAATT
GGTGACTTGCTAGTGGAAAGGAAAACCATCTCCTATGACAATTGCATGTTACAGGTCTTT
ACAATGCACTTCTTTGGAGGCATTGAGATCTTCATTCTCACCGCCATGGCCTTTGATCGC
TATGCTGCCATCTGCAAACCTCTCCACTACGTGATTATCATGAACAGGACAAGATGCAAT
CTCCTAGTCTTAGCTGCTTGGGCTGGTGGGGCCATTCATGCCTTTCCTTTACTTTCTACT
GCAATTGGTTTGCCCTTCTATGGTCCTAATGAAATTGATCACTACTTTTGTGATATTTTT
CCTTTGCTTAAAGTGGCCTGTACTGATACTTACATCACTAGTGTCCTTGTGATTGCCCTT
TCAGGAATGGTCACATTAGTTACCTTTATTGTCTTATCTGTTTCTTATGGTATTGTTCAC
TTTAAGAAATCTCTCAGCTGAAGGAAGACGCAAAGCCCTCTCTACCTGTTGGTCTCATAT
CACTGTGGTCATCTATATTTTGGGCCTGTAGTCTTTATGTACCTTAGGCCACTTATTACT
TTTCCTGAGGACAAAATATTTGCTATGTTTTACACCATCATTGCTCCTTTGTTCAATTCC
TTAATCTATTCTCTGAGAAATTCAGAGATGAAAAAAGCCATGAGGAAAGTTTGGTGTCCA
TCAGTATTTTCAAAGGAAGCA
>cOR4V4|Dog#1 symbol=NOVEL|LOC=18:50780208-50781152|Strand=-|Length=315
ATGGAAAGTCAGAGGAACATCTCAGAATTCATTCTTTTGGGCCTTTCCTATAACCAGAAC
ATACAAATATTTTGTTTCATTTTCTTCTTATTTTGTTATGTTTCCATCTTGGTGGGAAAT
CTTCTAATTCTTGTCTCCATTCTATGCAGTGGCCTTTTTTACCAACCAATGTACTATTTT
CTCAACCACTTATCCTTTATGGACATTTGCTACACCTCCTGTGTGATACCCAAACTGATT
GGTGACCTACTACTGGTTAGAAAAACCATCTCTTATGATAACTGTATGTCACAGGTCTTT
TCCTTGCACTTCTTGGGAATGATTGAAATCTTCATCCTTACAGTCATGGCCTTTGATCGC
TATGCTGCCATCTGCAAACCTCTCCACTACATGATTATTATGAACAGGACAAGATGCAAT
CTCCTAGTCATGGCTGCTTGGGTTGGTGGAGCTGTCCATTCTTTTTCTCAGTTTTCTATG
ATAATCTGTTTGCCCTTCTGTGGCCCCAATGAAATCAATCACTACTATTGTGATATCTTC
CCTTTGCTGAAAATTGCCTGTACTGATACCTATGTCATTGGTGTCATTGTGGTTGCCAAT
TCAGGAATGGTTGCTTTAGTAACCTTTGTTCTCTTGTTTGGGTCTTATGTTGTTATACTA
TTCACTTTAAGAAATTACTCAGCTGAGGGAAGACGCAAAGCTCTCTCTACCTGTGGGTCT
CATATCACGGTGGTCATCTTATTTTTTGGGCCTTCAATCTTTGCCTACCTCAGACCTCCT
ACCACTTTCCCTGAGGACAAAATATTTGCACTACTCAATATGCTGAATAATACCGTCATT
GTTCCTATGTTCAATCCTTTAATCTATACTCTGAGAAATACAGAGATGAAAAAAGCCATG
AGAAGGGTTTGGTGTCAAAGGATATTTTCAGAAGACAAACACAAT
>cOR5T8|Dog#1 symbol=NOVEL|LOC=18:50426828-50427799|Strand=-|Length=324
ATGTCAGCAGTGCTGTCAGATTCAGATTTGTGCAGGGTTCAGATGGAAAATGTGACTGAA
GTCACCACGTTTATATTGACGGGCTTCACAGATGATTTTAAACTGCAAGTTTTCCTATTT
TTACTATTTCTAGCAATCTACCTTTTTACAATGATAGGAAATTTGGGAATGGTTTTATTG
GTCCTTGGGGATTCTCGGCTCCACAACCCCATGTATTATTTTCTGAGCGTGTTATCATTC
CTGGATGCCTGTTATTCTTCAGCTGTTACTCCAAAAATGTTAGTCAATTTCCTAGCAGAG
GATAAAACCATTTCATTCCTTGGATGTGCAGCACAGATGTTTCTCTTTATTTCTTTTGGG
ACCACAGAATGCTTTATTTTAGCTGCAATGGCATATGATCGCTACGAAGCGATCTACAAC
CCTCTCCTGTATTCAGTTCGAATGTCACCCAGAGTCTATGTGCCACTCATAATTTCCTGC
TATGTATGTGGATTCCTGCATGCTACTTTACACACTGTGGCTACTTTTACTCTATCCTTT
TGTGCATCCAATGAAATTAGACATGTCTTTTGTGACATCCCTCCTCTCCTTGCCATTTCT
TGTTCTGACACCCACACAAACCAGCTGCTAGTCTTCTACTTTGCGGGATCTATTGAGATA
TCCACTATTCTGATAGTCCTGGTCTCTTATGGTTTCATTCTGGTGGCCATTATGAGGGTG
CATTCTGCTGAAGGGAGGCGGAAAGTCTTTTCTACATGTGGCTCTCACTTAACTGGAGTG
TCAATTTTTCATGGTACGGTTCTCTTCATGTATGTGAGACCCAATTCCAGCTATGCTTTG
GATCATGATATGATAGTGTCAGTATTTTACACAATTGTGATTCCCATGCTGAATCCTATC
ATCTATAGTTTGAGGAACAAAGATGTGAAAGATGCAGTGAAAAGGGTATTTGGTAAAAAC
TGGTTTGCCAAT
>cOR5AQ2|Dog#1 symbol=NOVEL|LOC=18:50373360-50374289|Strand=-|Length=310
ATGGCAGGTTGGAATCATACAGGGGTGAAGGAATTCCTTCTGGTAGGTTTAACAGAAAAC
CCTAATTTGCAGATCCCTCTTTTTTTGCTTTTCACCCTTATTTACTTCACCACTCTGGCA
GGTAACTGGGGCATGATTATGTTGATCTGGTTAAATGCCCAACTTCATACTCCTATGTAC
TTCTTCCTTAGCAACCTCTCTTTTTGTGATATCTGCTACTCTACTGTCTTTGCTCCAAAG
ATGTTGGTCAATTTCCTATCGAAACACAAGTCCAGCACATTTTCTGGTTGTGTTCTACAG
AGTTTCTTTTTTGCAGTATATGTAACCACAGAAGGCATCCTCCTATCTATGATGGCTTAT
GACCGCTATGTGGCAATAGCTAATCCTTTGTTGTATAGAGTCATAATGACCCAAAGAGTT
TGTATTCAGATGGTCCTTGCATCTTACTTGGGTGGGCTCATTAACTCACTGACACATACA
ATAGGTTTGCTCAAACTGGACTTCTGTGGTCCTAACATTGTGAATCATTATTTCTGTGAC
ATTCCCCCTCTTCTGAGACTCTCTTGCTCTGATGCCCACAACAATGAGATGCTGCTTTTA
ATATTCTCTGGGGTCATTGCAATGTTCACTTTCACTATAATTATGGTCTCTTATATGTGC
ATTATCATGGCCATCCAGAGAATCCGCTCAGCTGAGGGGAGGCGCAAAGCCTTCTCTACT
TGTGCCTCTCATCTGACTGCCGTGACATTATTCTATGGGTCTGTGACCTTTAGTTACATC
CAGCCAAGTTCCCAGTATTCCCTGGAACAGGAGAAGGTCTCTGCTGTGTTTTATACATTG
GTGATCCCCATGCTAAACCCATTGATTTATAGCCTACGAAATAAGGATGTAAAAGATGCA
GCCAAGAGGTCCATATGGTGGAAGAGAACT
>cOR4Q5|Dog#1 symbol=cOR4Q5|LOC=30:3521069-3522007|Strand=-|Length=313
ATGGATGAAAACCAAACAGAGATGGTGAGAAACTTTGTCCTGGCAGGCTTCTCACAGACC
CCATCTATTGAGGCAGGGTTATTTGTACTATTTCTTTTCTTCTACATGTCCACTTGGGTA
GGCAATGTGCTCATCATGGTCACAGTGGCCTCTGATAACTATCTGAATTCATCACCCATG
TATTTCCTTCTTGGCAACCTCTCTTTCCTGGACTTATGTTATTCAACAGTAACTACCCCT
AAGCTTCTGGCTGATCTTCTGAATAATGAGAAGCTCATTCGCTATGACCAATGCATCGTG
CAGCTCTTCTTTCTGCATTTTGTAGGGGCAGCTGAGATGTTCCTGCTCACAGTAATGGCC
TATGATCGTTATGTTGCAATATGTCGCCCTCTGCATTATACCACTATTATGAGTCGAGGA
TTATGCTGTATGTTGGTAGCTGCCTCCTGGATGGGAGGGTTTGTGCACTCTACTGTCCAG
ATGATCCTCACTATCCATTTGCCTTTTTGTGGACCAAACCATGTGGACAACTTCTTTTGT
GATGTTCCCCCTGTCATCAAACTTGCCTGCGCAGACACATTTGTTATTGAATTGCTAATG
GTATCTAACAGTGGGTTGATCTCCACCAGTTCCTTTGTGGTACTGCTTTCTTCCTATTCC
ACTATCCTGGTCAAGATTCGCTCCAAGGAGGGAAGGCGAAAGGCACTCGCCACCTGTGGC
TCCCACCTTATGGTGGTAACACTCTTCTTTGGACCCTGTATTTTCATCTATGCTCGTCCC
TTCTCCACATTTTCTGTGGACAAAATGGTGTCTGTACTCTACAATGTTATTACACCCATG
CTGAATCCCCTCATCTACACACTTCGGAACAAAGAGGTCAAGTCAGCCATGCGGAAACTG
TGGGACAGGAGTGAACTTACTTGGAAAAAGCAGGAGACA
>cOR5B33P|Dog#1 symbol=NOVEL|LOC=18:48631430-48632372|Strand=+|Length=315
ATGGAGAACAACACAAAAGTGACTGAGTTCATCCTAGTGGGACTAACCAATACCCCAGAG
CTGCAGATCCCCCTCTTTATCATGTTCACCCTCATTTACCTCTTCACTCTGGCTGGGAAC
CTGGGCATGGTGGTGCTGATTCTCTTGGACTCCTGTCTCCACACTCCCATGTACTTTTTT
CTCAGCAACCTGTCTCTGGTGGACTTTGGTTACTCTACAGCTGTCACTCCCAAGGTCATG
GCTGGGTTACTTAGAGGAGACCAGGTCATCTCCCTACAATGCATGTGCTGCTCAGATGTT
CTTTTTTGCAGCCTTTGCAACAGTGGAAAGTTACCTCTTAGCTTCAATGGCCTATGACCG
GTATGTGGCCGTGTGCAAACCCCTCCATTACACCACCACCATGACGACAGGTGTGTGTGC
TCGTCTGGCCATAGGCTCCTATATGTCTGGTTTTCTGAATGCTTCTGTAGATGTTGGAGA
TACATTCCATCTCTCCTTCTGTAATTCCAATGTGATCCATCACTTTTTCTGTGATGTACC
GGCCGTCATGACTCTCTCTTGCTCTAATAGACATGTCAGTGAGCTGGTTCTTGTCTTTGT
AGCAAGCTTCCACATCTTTCTTGCTCTCCTCATTATCTTGATTTCCTACTTGTTCATTTT
TATCACCATCCTGAAAATACCCTCAGTGGAGGGATACCTGAAGGCCGTATCCACCTGCGC
CTCCCACCTCACTGCAGTATCCATCTTCTATGGGACAGTCATCTTCATGTACTCCCAGCC
CACCTCCAACCACTCTATGGACACAGACAAAATCATATCTGTGTTCTATACTGTAATCAT
CCCCATGCTAAATCCCATGGTGTATAGCCTGAGGAACAAAGAGGTAAAGAATGCTTTCAA
GAAGGTTGTTGAGAAGGTAAAACTGTCTCTAAGCTTCACCTCT
>cOR52L4|Dog#1 symbol=NOVEL|LOC=21:31686621-31687565|Strand=-|Length=315
ATGATGACCTTTAATAATTCTAGCTGGAGGCTACTCCAGCCTTCTTTTTTTCTGATGGGC
ATCCCCGGTTTAGAGGAAAGCCAGCACTGGATAGCATTGCCACTGTGTGTCCTTTATGTC
CTTGCTGTAATGGGCAATGTCACCATCATCTTCATCATCTGGACTGACTCATCCTTGCAC
CAGCCGATGTACCTCTTTCTGGCCATGCTATCTGGCATTGACCTGGTGCTGGCCTCCTCC
ACTGCACCCAAAACCCTTGCGGTGCTCCTGGCTCATGCCCATGAGATTGGGTACACTTTC
TGCCTGATCCAGATGTTCTTCATCCATGCGTTCTCTTCCATGGAGTCAGGGGTACTTGTG
GCCATGGCTCTGGATCGCTATGTAGCCATTTGTCACCCTCTGCATCATTCCACCATCTTG
CATCCGGGGATCATCGGGCGCATTGGGATGGCAGTGCTGGTGCGGGGGTTAGTCCTCCTC
CTCCCCTTCCCTATCCTGTTGCAGAGACTCCTCTTCTGCCGGGCCACCATCATAGGCCAT
GCCTATTGTGAACATATGGCTGTTGTAAAACTTGCCTGCTCAGAAACCACAGTGAACCGA
GCTTATGGGTTGGCAGTGGCCCTGCTTGTGGTTGGGCTAGATGTCGTGGCCATTGGTATT
TCCTATGCCTTCATCCTGCAGACAGTGCTGAAGGTACCAGGGGGTGAGGCCCGACTTAAG
GCCTTTAGCACATGTGGGTCTCATATTTGTGTTATCCTGATCTTCTATGTTCCTGGAATA
TTCTCCTTCCTCACACATCGTTTTGGCCACCATGTACCCCACCACGTCCATGTTCTTCTG
GCCACACTCTACCTCCTTGTGCCACCTGCACTCAATCCTCTTGTCTATGGGGTGAAGACT
CAACAGATCCGCCAGCGAGTACTTAGGGTTTTCTCCCTAAAAGGA
>cOR4C60P|Dog#1 symbol=NOVEL|LOC=18:50968454-50969381|Strand=+|Length=310
ATGGGGAATAGAAACAATGTGACAGAGTTTGTTCTACTGGGGCTCACAGAGAATCCAAAG
ATGCAGAAAATCGTTTTTGTTGTGTTTTTGATCATCTACATCATCTCTGTGGTAAGGAAA
TGTGCTCACCGTGGCAGCTATCACCACCAGCCCATTATTGGGGTCCCCCATGTACTTTTT
CCTGGCCTATCTTTCCTTCATTGATGCCTGCTATTCTTCTGTCAATAACCCTAAACTGAT
TGTAGATTCACTCCGTGAAAAGAAGACCACCACATTCAATGCATGTATAACCCAAATCTT
TGGGGAACATTTTTTTGGAGGTGCTGATGTCATCCTGCTTACTGTGATGGCCTATGACCG
CTATGTGGCCATCTGCAAGCCACTGCACTACATGACCATCATGAATCGGCAGGTGTGTGG
CTTGCTCATGGCAGTGGTGTGGGTGGGAGGCTTTCTTCATGCAGCCATACAGATCCTCTT
TATCATCCCTCTACCCTTCTGTGGCCCTAACGTCATAGATCACTTTATGTGTGATCTGAA
TCCTATGCTCAATCTTGCCTGCACTGATACCCACACTCTTGGGTTCTTTGTTGCTGCCAA
CAGTGGTTTCATCTGTGCCTTAAACTTCCTCCTCCTCATGGTCTCCTATGTGGTCATTCT
GCGCTCCCTAAGGAACCACAGCTTGGAGGCGAAGCGCAAAGCCCTCTCCACCTGTGTCTC
CCACATCACAGTGGTCGTCCTATTCTTTGTGCCCTGCATATTTGTGTACATGAGACCCGC
AGCTACTTTACCTATTGATAAAGCAGTTGCAGTTTTCTACACTATGATAACACCCATGTT
AAATCCCTTAATCTATGCCTTGAGAAATGATCAGATGCAAAAAGCCATTAGGAAATTGTG
CAGTAGAAAAGTTATTTCAGATGAGAAA
>cOR4C63P|Dog#1 symbol=NOVEL|LOC=18:50836834-50837762|Strand=+|Length=311
ATGGAGAATAGAAACAATGTGACAGAGTTTGTTCTACTGGGGCTCACAGAGAATCCAAAG
ATGCAGAAAATCGTTTTTGTTGTGTTTTTGATCATCTACATCGTCTCTGTGGTAGGAAAT
GTGCTCACTGTGGCAGCTATCACCGCCAGCCCATTATTGGGGTCCCCCATGTACTTTTTC
CTGGCCTATCTTTCCTTCATTGATGCCTGCTATTCTTCTGTCAATAACCCTAAACTGATT
GTAGATTCACTCCGTGAAAAGAAGACCACCACATTCAATGCATGTATAACCCAAATCTTT
GGGGAACATTTTTTTGGAGGTGCTGATGTCATCTTGCTTACTGTGATGGCCTATGACCGC
TATGTGGCCATCTGCAAGCCACTGCACTACATGATCATCATGAATCGGCAGGTGTGTGGC
TTGCTCATGGCAGTGGTGTGGGTGGGAGGCTTTCTTCATGCAGCCATACAGATCTTCTTT
ATCATCCCTCTACCTTTCTGTGGCCCTAATGTCATAGATCACTTTATGTGTGATCTGAAT
CCTTTGCTTCAATCTTGCCTGCACTGATACCCACACTCTTGGGTTCTTTGTTGCTGCCAA
CAGTGGTTTCATCTGTGCCTTAAACTTCCTCCTCCTCATGGTCTCCTATGTGGTCATTCT
GCACTCCCTAAGGAACCACAGCTTGGAGGCGAGACTCAAAGCCCTCTCCACCTGTGTCTC
CCACATCACAGTGGTCGTCTTATTCTTTGTGCCCTGTATATTTGTGTACATGAGACCTGC
AGCTACTTTACCTATTGATAAAGCAGTTGCAGTTTTCTACACTATGATAACACCCATGTT
AAATCCCTTTAATATATGCCTTGAGAAATGATCAGATGAAAAATGCCATTAGGAAATTGT
GCAGTAGAAAAGTTATTTCAGATGCGAAA
>cOR13M4|Dog#1 symbol=cOR13M4|LOC=16:11746451-11747434|Strand=-|Length=328
ATGGAAATAGATAATCAGACATGGGCGAGAGAGTTTATNGAAACAGATACCAGACATGGG
GAGAGAGTTATTCTCCTTGGCCTGTCCAGTGACTGGGACACAGAGGTGTCCCTCTTTGTC
CTGTTCTTGATCACATACATGGTGACAGTGCTGGGAAACTTCCTCATCATTCTTCTCATC
AGACTGGACAGCCGACTCCACACTCCCATGTATTTCTTTCTCACCAACCTCTCCCTCGTT
GACGTCTCTTATGCCACAAGCATCGTTCCTCAGATGTTGGCACATCTTCTTGCAGCCCAT
AAAGCAATCCCATTTGTGAGCTGTGCCGCCCAGTTATTCTTCTCCCTGGGCTTGGGTGGG
ATTGAGTTTGTTCTACTGGCAGTGATGGCCTATGACCGCTATGTGGCTGTGTGTGACCCC
CTGCGATACTCGGTCATCATGCACGGAGGGCTCTGTACTAGGTTGGCCATCACCTCCTGG
GTCAGTGGCTCTATGAACTCTCTCATGCAGACTGCCATCACATTTCAGCTGCCCATGTGC
ACAAACAAGTACATTGATCACATATCCTGCGAACTCCTAGCTGTGGTCAGACTGGCTTGT
GTGGATACTTCCTCCAACGAGATTGCAATCATGGTTTCTAGCATTGTTCTGCTGATGACA
CCTTTCTGCCTGGTTCTCCTGTCCTACATCCAGATCATCTCCACCATCCTAAAGATCCAG
TCCACAGAGGGAAGAAAGAAAGCCTTCCACACCTGTGCCTCTCACCTCACAGTGGTTGTC
CTGTGCTATGGCATGACCATCTTCACTTACATCCAGCCCCATTCTGGCCCCTCTGTCCTT
CAGGAGAAGTTAATCTCTCTCTTCTATGCCATTTTAATGCCCATGCTGAACCCTATGATT
TATAGTCTAAGGAATAAGGAGGTGAAGGGAGCCTGGCAGAAACTATTAGGGCAGTTATCT
GGGTTAATATCAAAACTGGCAACT
>cOR13M5P|Dog#1 symbol=NOVEL|LOC=16:11729735-11730578|Strand=-|Length=282
ATGTCCAGTGACACAGGGGTCTCCCTCTTTGTTCTCGTCTTGATTACATACATGGTAACA
ATGCTGGGAAAATTCCTCATCACTCTTCTCATCAGACTGGACAGCTGACTCCACACTCCC
ATGTATTTCTTTCCTGCCAATATCTTTGTCATTGATGTCTCTTATGCCACAAGCATCATT
CCTCAGATGCTGGTGAATCTTCTTGCAGCCCATAAAGCAATCTCATTTGTGAGCTGTGCC
GCTCAGTTATTTTTCTCCCTGGGTTTGGGTGGGTTTGAGTGTTCTAGTGGCAGTGATGGC
CTATAACAGGTCTGTGGCTATATGTGAACCACTGCAATACTCAGTCATCATGCATGGAAG
TCTCTGTATTAGATTGGCCATTATATCCTGGGTCAATGTCTCCTTGAGCATGTTCATGCA
AGAGCTCAAAAATAAAATAATTATGTGCAATCCTAACCATGTATAGAATTTGTAAGTCAA
GAATAACTCCATCTCATAGCTAATGAAAAAGTTACCACTCAAGGCATTACAGACTTACAA
GACTATAAATTTTTAGAAAAAAAAAACATAGGAGAATAATATTGCAATCTAAGGCAGTCA
ACGTTTTCTTAAATGTGATACAAGCATGTGTTATAAGATGAAAAGTGATAAATTGGATTT
CACCAAGTTTATAAAATTCTACCCCGAGAAAGACTGTGTTAAGACAATGAAGAGTTAAGG
CACAGGCTGGAGAAAATATTTGCAAACCACATATTCAACTGAGAACTACTATCTAGAATA
CATAAGGAATTCTTAAAGTTCAACAGCAGCAGGACAAACTATCCAAAGTGACATGAAGAT
ACAT
>cOR6K10|Dog#1 symbol=NOVEL|LOC=38:19592255-19593328|Strand=-|Length=358
ATGGAGGGTGCAAACCTGTCAGCAGTGACGGAATTTGTCTTCACTGGCTTCCCCCAGCTC
CAGGATGGTGGCCTCCTGTACTTCTTCCCCTTACTCTTCATCTACACCTTTGTTGTCGTT
GGGAATCTATTGATCTTCTTTGCGGTCAGGATGGATGTCCGCCTCCACAACCCCATGTAC
AACTTCATCAGCACCTTCTCCTTCCTGGAGGTCTGGTACACCACAGCCACCATCCCCAAG
ATGCTCTCCAACCTGGTCAGTGAGAAGAAAACCATCTCCATGACCGGCTGCCTCCTGCAG
ATGTACTTCTTCCATTCCCTTGGGAATTCAGAGGCGATCTTGCTGATCACTATGGCCATT
GACAGGTACGTGGCCATCTGCAACCCTCTCCGCTACCAGATGATCATGACCCCCCGGCTG
TGTGCTCAGCTGTCTGCAGGCTCCTGCATCTTTGGCTTCCTCATCCTACTTCCTGAGATT
GTAACGATTTCCACACTGCCCTTCTGTGGGCCCAACCAAATCCATCAGATCTTCTGTGAC
TTGGTGCCAGTGCTGAGGCTGGCCTGTACAAAAGCGTCCGTGATTCTGGTTGAAGATGTG
ATCCACGCTGTGGCCATCATCATCACCATCCTAATCATTGCCCTATCCTACATCAGAATC
GTCTCTGTGATCCTGAGGATCCCCTCTGCTGAGGGTCGGCAGAAGGCCTTTTCTACCTGT
GGGGGCCATCTCACTGTCTTCCTGATTTTCTTTGGCAGTGTGTCCCTCATGTACTTGCGT
TTCAATGCCACCTACCCCCCAGCTTTGGACACAGCCATTGCACTGATGTTTACTGTCCTT
GCTCCATTCTTCCACCCCATCATTTATAGTCTGAGAAACAAGGACATGAAGAATGCAATT
AGAAAACTCGTCCAGGGGATCCCTGGGTGGCTCAGTGGTTTGGCGCCTGCCTTTGGCCCA
AGGCGCGATCCTGGAGTCCCAGGATCGAGTCCCACGTCAGGCTCCCGGTGCATGGAGCCT
GCTTCTCCCTCTGCCTGTATCTGTCTGTCTGTCTCTCTCTCTGTCTATCATAAA
>cOR5K8|Dog#1 symbol=NOVEL|LOC=33:8313625-8314551|Strand=+|Length=309
ATGACTGAGGATAATTACTCCTTGACAACTGAATTTATTCTCATAGGATTTACAGATCAC
CCAAAGTTGAAGACCGTTCTGTTTGTGGTGTTTCTCACTATCTATCTGGTGACCATGGTG
GGGAATCTGGGCCTGGTGGCATTGATCCTTATGGAGCGTCGCCTTCACACACCCATGTAC
ATCTTTCTGGGCAACCTGGCTCTAATGGATTCCTGTTGTGCCTGTGCCATTACCCCCAAG
ATGTTAGAGAATTTCTTTTCGAAGGACAGAATGATTTCCCTCTATGAATGCATGGCACAG
TTTTATTTTCTCTGCCTTGCTGAAACGGCAGACTGCTTTCTCCTGGCAGCAATGGCCTAT
GACCGCTATGTGGCCATCTGCAGCCCACTGCAGTACCACACCCTGATGTCGAAGAAGCTC
TGCCTTCAGATGACCGCAGGGGCCTACATAGCAGGAAACCTGCATTCCATGATTCATATA
GTGTTTCTCTTTCGTTTAACTTTCTGTAGGTCTCATCAGATTAATCACTTTTTTTGTGAT
GTTCTTCCATTATTCAAACTCTCCTGTGTTGACCCTTATATCAATGAATTGTTGATATTT
ATCTTTTCTGGTTCAGTTCAAGTCTTCTCTATTATCATAGTCATAATCTCTTATCTCTGC
ATCCTTTTCATGATTTTCAAAATGAAATCCAAAGAGGGAAGAGGCAAAGCCTTATCTACT
TGTGCATCACACTTTCTCTCTGTCTCAATGTTCTATGGTTCTCTTCTCTTTGTGTACGTT
CGACCAAATTCAGTTAAAGAGGAGGATAAAGATATACCTGTTGCTATTTTTTATACTCTA
GTAATCCCTTTATTAAACCCTTTTATTTATAGTCTAAGAAATAAGGAAGTAATAAATGCC
ATGAAAAGAAATATAAAGAAAATTTTA
>cOR5K9P|Dog#1 symbol=NOVEL|LOC=33:8369266-8370236|Strand=+|Length=327
TGTATCTCCAGAATTCCTATCTCCACAGAGAACGTGGATATGACTGAGGATAATTACTCC
TTGACAACTGAAATTTATTTCTCATAGGATTTACAGATCACCCAAAGTTGAAGACCGTTC
TGGTTTGTGGTGTTTCTCACTATCTATCTGGTGACCATGGTGGGGAATCTGGGCCTGGTG
GCATTGATCCTTTATGGAGCGTCGCCTTCACACACCCATGTACATCTTTCTGGGCAACCT
GGCTCTAATGGATTCCTGTTGTGCCTGTGCCATTACCCCCAAGATGTTAGAGAATTTCTT
TTCGAAAGGACAGAATGATTTCCCTCTATGAATGCATGGCACAATTTTATTTTCTGTGCC
TTGCTGAAACTGCAGACTGCTTTCTCCTGGCAGCAATGGCCTATGACCGCTATGTGGCCA
TCTGCAGCCCACTGCAGTACCACACCCTGATGTCGAAGAAGCTCTGCCTTCAGATGACCG
CAGGGGCCTACATAGCAGGAAACCTGCATTCCATGATTCATATAGTGTTTCTCTTTCGTT
TAACTTTCTGTAGGTCTCATCAGATTAATCACTTTTTTTGTGATGTTCTTCCATTATTCA
AACTCTCCTGTGTTGACCCTTATATCAATGAATTGTTGATATTTATCTTTTCTGCTTCAA
TTTTAGTCTTCTCTATTATCATAGTCATAATCTCTTATCTCTGCATCCTTTTCATGATTT
TCAGAATGAAATCCAAAGAGGGAAGAGGCAGAGCCTTATCTACCTGTGCATCTCACTTTC
TCTCTGTCTCAATGTTCTATGGTTCTCTTCTCTTTGTGTACATTCGACCAAATTCAGTTA
AAGAAGAGGATAAAGATAAACCTGTTGCTATTTTTTATACTCTAGTAATCCCTTTATTAA
ATCCTTTTATTTATAGTCTAAGAAATAAGGAAGTAATAAATGCCATGAAAAGAAATATAA
AGAAAATTTTA
>cOR51A24|Dog#1 symbol=NOVEL|LOC=21:30782708-30783652|Strand=+|Length=315
ATGGGTGCCTTCGGAATCAATGCCTCTGATGCTCCCACCTTTATACTGACAGGCTTCCCA
GGAATGGAGTCCATGGAATCCTGGCTATCCTTCCCTCTCTTTCTATTCTATGCTGTCTCC
ATTGTGGGAAACACTTTGATCCTCCTCATTGTTAAGGAGGAGCAGAGCTTGCACCAGCCC
ATGTATTACTTCTTGTCTCTCCTTTCAATCAATGACTTGGGAGTGTCCTTTTCCACATTG
CCAACTGTGCTGGCTGCCCTTTGCTTCCATGCCCGGGTGATTTCCTTTAATGCCTGCTTA
GCCCAAATGTTTTTCATCCATCTCTTCTCTTGGACAGAGTCTGGAATCCTTCTGGCTATG
AGCTTCGATCGCTATGTGGCCATCTGCAACCCCCTGCGCTATGCTACAGTGCTCACTAAT
GCCTGCATTGTGGCAATGGGCCTGTGTATTGTCCTCCGAAGCTTTGCCCTCATCCTTGTC
TTCCCACTGCTGCTGCACAGACTGCCCTTCTGTCACCCCCAGAATATCCTCTCCCATGCC
TACTGCCTTCACGTGGATATGATTAAGCTGGCATGTACTGATGTCTCCCTCAATAGCCAC
TATGGACTTTCCATTGTGCTATTCACCTTTGGCCTGGACTCTGCACTCATATTCATCTCT
TATGTACTAATCTTACGATCAGTGATTGCCATTGCTTCCCGAGAGGAGCTTATCAAGACA
CTGAACACATGTGTGTCCCACATCCTAGCTGTGCTCATCTTCTATGTACTCATGGTGTGT
GTGTCCATTGTTCATCGCTTTGGTGCTGGTCTGCCTCATGCTGTCCATATCCTCATGTCA
ATTCTCTACCTCTTTGTGCCTCCCATGCTCAATCCTATTATCTATTCCATCAAGACAAAG
GAGATACGTCGCAGGCTCTTCAAGATGCTCTTTAGGCTTAAGTCC
>cOR1A4|Dog#1 symbol=NOVEL|LOC=9:39743366-39744277|Strand=-|Length=304
ATGGGAGGAGACAATGAGTCCTTTACCCTTGGTTTCATCCTCCTGGGAGTTAGTAGACAG
TAAAAATAGTAAGACTTCTTCTTCATCCTCTTCCTCTTCATTTACCCCATCACATTGATT
GGAAAACTGCTCATCATCTTGGCCATTCGTTCTGACATTCGCCTTCACAACCCTATGTAT
TTTTTCCTTGCCAATCTCTCCTTTGTTGACATCCTCTTCTCTTCTGTAACCATCCCTAAA
ATGTTAGCCAACCATGTCTTAGGGAGCAAAGCCATCTGCTTTGGGGGATGCCTAACACAA
ATGTGTTTCATGTTAGCCTTGGGTTTCACAGATAGTTATATCCAGGCTTCAATGGCTTAT
GATGATGCGGTGGCCATCAGTCATCCTCTTCATTATATAATGATTATGAGCCTATGGACT
TGTGTCCTCCTAGTTGTTGGGTCTTAGGTAGTTGAAAATGCCAATGCCCTCCCCCACACT
CTGCTCACAGCTAGTATGCCCTTCTGTGACAACCAGAAAGTAGCCAACTTCTACTGTGAC
ATTGTCTCTTGACTCAAGCTATCCTGTTCTGACACCCACTTAAATGTGAGGATGATATAC
CTAGGGGTTGGTGTTTTTTCTGTGCCATTACTATGTATCATCATCTCCTAAGTCTGAGTC
TTTTCCACAGACTTGCAGGTTCCATCCAGGAAGGGAGTGCTCAAGGCCTTCTCCTGTGGT
TCCCACCTCACAATTGTTTCCCTGTATTATGGGACAGTTATGAGCATGTATTTCTACCTT
CTGACTAGTTATGGCCTAAAAGATGAAGTGATAACTGTGATGTGCATCACAGTGCCCCCA
GTGTTAAATCCTTTCATTTATAGTCTGAGAAACCAAGACATGAAGTCTGCCCTGGGGAAA
TTCTGCAGCTTT
>cOR10AD4P|Dog#1 symbol=NOVEL|LOC=27:9480403-9481316|Strand=+|Length=310
ATGGTGGAACTTAGGAATAGGATCACAGTGACAGAGTTTATCCTCATGGGCTTTGAGCAG
AGCTCCTCTTCCACTCAGGCACTACTCTTTGCTCCCCATGTCCATGAATGGCCTTATCAT
CTTCATCACCTGGACAGACCCCAGGCTCAACAGCCCCATGTACTTCTTCCTTGGCCACCT
GTCCTTCCTGGATGTCTGCTTCATCACCACCACTATCCCACAGATGCTGATCCACCTGGT
GATCAAGGAATATCTCCTTTGCCTCTGCTTGACCCAAATGTATCTGGTTTTTGGTGTAGG
TGTGGCCAAGTGCACCCTCTTGGCTTTTATGGCCTATGACGGTTATGTTGCTATCTGCCA
CCCACTCAGCTATGCCCAGATCATGAGTCACAGGTCTATGTGAAGCTGGTGAGTACTGCC
TGGCTCTTTGGGCTGATCAATGGCATCTTTCTTGAGAATATGTCATTCTGGAATCCCTTC
TATAGAGACACCTACATAGAAAACTTGTCACTGGCCTGGATGCATGTTCTGCAGTTTAAA
TGTTTCCCTTTTCTCCATGAAGATTCCTTCCTGTGTCTTGCTTTATTTATAATACACTAC
ATTTCTTGAGGCTCTGCTCACACCTCTTCTTTTTTTCCTACCCCTAGTCAGTTTTATTCT
TTTTTTTAAATTTTTATTTATTTATGATAGTCACAGAGAGAGAGAGAGAGGCAGAGACAC
AGGCAGAGGGAGAAGCAGGCTCCATGCACCGGGAGCCTGATGTGGGATTCGATCCCGGGT
CTCCAGGATCGCGCCCTGGGCCAAAGGCAGGCGCCAAACCGCTGCGCCACCCAGGGATCC
CCCCTAGTCAGTTACCTAAAGTCTAGAGCATGGGTTCTCAGCAGAGATGATTCTCTTGCC
CAGGAGGTATTTGG
>cOR8W1|Dog#1 symbol=NOVEL|LOC=18:50587017-50587946|Strand=+|Length=310
ATGGACAAAGGAAATTGCTCTTCCTTGACTGAATTCTTTTTCTTGGGAATTACCAATAAT
CCTGAGATGAAAGTGACCCTATTCACCATCATTCTGGTTATTTATCTCATTAATCTCCTG
GCAAATCTTGGAATGATTATTCTAATTAGAATGGATTTTCAGCTGAATACACCAATGTAC
TTTTTCCTCAGCCATCTCTCTTTCTGTGACCTCTGTTATTCCACAGCAATTGGGCCCAAG
ATGCTGGTGGATCTATTTGCCAAAAACAAATCAATTCCTATCATAGGCTGTGCTCTGCAA
TTCTTGATCTTCTGTACTTTTGTAGATTCTGAGTGTCTACTGCTGGCAGTGATGGCATTT
GATCGGTACAAGGCCATTAGCAACCCGTTACTCTACACAGTCAACATGTCCAACAGAGTG
TGCTCCCTGCTGATGGCTGGAGTTTACTTGCTGGGAACGGCAGATGCTTTGATACACACA
ACATTAACATTCAGTTTATGTTTCTGTGGATCAAATGAGATTAATCATTTCTTCTGTGAT
GTACCTCCTCTCCTATTGCTCTCATGCTCAGATACACAGGTGAATGAGTTAGTGATATTC
ACCATTTTCGGCTTCATTGAACTGAGTACCATCACAGGAGTCCTTGTCTCTTATTGTTAT
ATAATCTTATCAGTCTTAAAGATCCGCTCTGCTGAAGGGAGGTTCAGAGCTTTCTCCACC
TGCACCTCCCACTTAACTGCTGTTGCAATTTTCCAGGGAACTATGCTCTTTATGTATTTC
CGGCCAAGCTCTTCCTACTCCCTTGATCAAGACAAAATTACTTCATTGTTTTACACCCTT
GTGATTCCCATGTTAAACCCACTGATTTATAGCCTACGGAACAAAGATGTGAAAGGGGCC
CTAGAAAAATTGAAAAATAAAATATGTCTT
>cOR4Q8P|Dog#1 symbol=NOVEL|LOC=10:19405627-19406332|Strand=+|Length=242
ATGGATGAAAACCAAAGAGAGATGGTGAGAATCTTTGTCCTGGAAGGTTCTCACAGACAC
CACCTATCGAGGCAGGGGTATTTGTACTATTTATTTTCTTCTATGTGCCCACTTGGGTAG
GCAATGTCCTCATCTTGGTCACAGTAGCCTCTGATAACTATCTGAATTCATCACCCATGT
ATTTCCTTCTTGGCAACCCCTCTTTCCTGGACTTACGTTATTCAACTATCCCTAAGCTTC
TGGCTGACTTTCTTGATAATGAGAAGCTCATTCGCTATGGCCAATGCATTGTGCAGCTCT
TCTTTCTGCATTTTGTAGGAGCAGTTGAGATGTTCCTGCTTACAGTGATGGCCTATGATC
TTTATGTTGCAATTTGTTGCCCTCTGCACTATACCACTATTATGAGTCAAGGATTACGCT
GTATGTTGGTAGCTGCTTCCTGGATGGGAGTGTTTGTGTAATCTACTGTCCAGAGGATCC
TTGCTATACGTTTGCCTTTTTTGTGGACCAAACCAGGTGGACAACTTCTTTTGTGATGTT
CCCCCATCATCAAACTTGCCTGTGTGGACACATTATTATTGAATTACTAATGGCATCTAA
CAGTGGGTTAATCTCTACCAGTTCCTTTATTATACTGTTTTCTTCCTATTCCACTATCCT
GGTCAAGATTCGCTCCAAGGAGGGAAGGCGAAAGGCACTCGCCACC
>cOR7R1|Dog#1 symbol=cOR7R1|LOC=X:125595892-125596851|Strand=-|Length=320
ATGGCCCTATTGCAGGCAAACCACACCTTGAACTCTGAGTTTATCATCTTGGGCTTTGGG
GACCTGGCCGAACTGCAAGTCTTCTTTTTTGGACTCTTCCTAATCATGCATCTTGTCACC
CTAGCAGGGCACACAACCATTGTGCTCATCACCCTCATTGACTCCTGCCTCCAGACCCCC
ATGTATTTCTTCCTTCGCAACCTGTCAACCATTGAGATTTGCTATATATTGGTGATTGTC
CCCAACATGCTGGCCAATTTCCTATCCAGGAGCCAGCGGATGCCCTTCCTGGGCTGTGCC
TTGCAGATGCACCTCTTCATCGCCCTGGGTGGTGCAGAGTGTTTCCTCTTGGCCGTGATG
GCCTATGATCGTTTTGTAGCCATCTGCAACCCGCTGCGCTACACAGTCATCATCACTAGG
GCCCTCTGCCTGCAGATGCTGACTCTGGCATGCATCAGTGGCTTTACACTCTCACTCACC
CTTACTACGCTGATATTCCTTCTGCCCTTTTGTCGGTCCCACGAGATCAATCATTTCTTC
TGTGACATCCCTGCTGTGCTGTTTCTGGCCTGCTCGGACACAAGAGCCAATGAGATTGCG
GTCTTCCTCGTCTGCATGCTCATTCTGTTGATTCCTTTCTTGCTGATTCTGCTCTCCTAT
GCGTTCATTATTGCTGCCATCCTCAGAATCCACTCAGCTGAGGGAAGGAGCAAAGCCTTC
TCCACCTGTGCTGGGCACCTGCTGGTCTCTGTTCTGCACTATGGCTGCGCAATATTCATC
TACATTCGCCCCAAGTCATGCTACACCCCAGAACAGGACAAAGTTGTGTCCTTAATCTAT
ACCAACGTAACTCCCATGCTCTACCCTATGATCTACAGTCTGAGGAACAAGGAAGTCAAG
GGTGCCCTCAGAAGACTTCTGGAGAGCTATAGCCAGATGAGGCAGCTACCCAATGCAAGG
>cOR56A25|Dog#1 symbol=NOVEL|LOC=21:31602698-31603639|Strand=-|Length=314
ATGGCTTCACCCAGCAACTACTCCACTGCTCCAGTCTCCGAATTCCTCCTCATCTGCTTT
CCTAACTACCAGAGTTGGCAGCACTGGCTGTCCCTGCCCCTCAGCCTCCTCTTCCTCCTG
GCCATGGGGGCCAACGCCACCCTCTTGATCACTATCCGGCTGGAGGCCTCTCTGCATGAG
CCCATGTACTACCTGCTCAGCCTCCTCTCCCTGCTGGACATCGTGCTCTGCCTCACTGTC
ATCCCCAAGGTCCTGGCCATCTTCTGGTTTGATCTGAGGTCCATCAGCTTCTCTGCCTGC
TTCCTCCAGATGTTCATCATGAACAGTTTCCTCCCCATGGAGTCTTGCACATTCATGGTC
ATGGCCTATGACCGCTATGTGGCCATCTGCCACCCACTGAGGTATCCATCCATCATCACT
AACCAATTTGTGGCCAAAGCTAGTGCTTTCATTGTCACCCGGAATGCCCTTCTCACTGCA
CCTATTCCTATTCTCACTGCCCAGCTCCATTATTGTGGGAAAAATGTCATTGAGAACTGC
ATCTGTGCCAACTTGTCTGTGTCCAGGCTATCCTGTGACAATTTCACCCTTAACAGAATC
TACCAATTTGTGGCTGGTTGGACTTTACTGGGCTCAGATTTCATGCTCATCTTCCTCTCC
TACACCTTTATCCTAAGAGCTGTGCTTAGGTTCAAGGCTGAGGGGGCTGCTGTCAAAGCT
CTGAGCACATGTGGCTCTCACTTCATCCTCATCCTGTTCTTCAGCACCATCCTGCTGGTT
GTTGTGTTAACAAATGTGGCCAGAAAGAGTGTCCCTATGGACATCCTCATCTTGCTCAAT
GTCCTTCATCACCTCATACCTCCTGCCTTGAACCCTATTGTATATGGAGTTCGGACCAAA
GAGATAAAACAAGGAATGAATAAATTGCTGTGGAAAAGGATG
>cOR8B22P|Dog#1 symbol=NOVEL|LOC=5:12989174-12990143|Strand=+|Length=324
GCTTGGAGAACCAGGGCTTGGGCCTCTTTTTCTGGATAAGGGCCTCACCCTCCTTGTGTT
CTTCCATCCCCTGTGCTCCAGCAACCCCTCTTCTTCCTGTTTCTGATGATCTACATCGTC
ACCATGGTGGGCAACCTTGGCTTGATCATCCTCATCGGTCTCAATTCTCACCTCCACATC
CCCATGTACTATTTCCTCTTCAATCTATCCTTCATTGATCTCTGTTACTCTTCTGTTTTC
ACCCCCAAGATGCTGATGAACTTTGTATCAAAGGACAATATCATCTCCTATGTTGGGTGC
ATGACTCAACTGTTCTTCTTTCTCTTTTTTGTCATCTCAGAATGCTACATGTTGACCTCG
ATGGCCTATGACCGCTACGTGGCCATCTGTAATCCATTGCTGTATAAGGTCACCATGTCC
CATCAGGTCTGTTCCTTGCTAACTGTTGCTGCATATATGATGGGATTTGCCGGAGCCTCT
GCCCACACGGGGTGCATGCTTAGACTAACGTTCTGCAATGTCAATATCATCAACCATTAC
CTGTGTGACATCCTTCCTCTCCTCCAACTCTCTTGCATCAGCACCTATATCAGTGAGATA
GTAGTTCTGATAGTCATGGGAATTAATATCACAGTACCCAGTTTTACCATTCTGATTTCT
TATGTCTTCATTCTCACTAACATTTTTCACATCAAAACTGCTCAAGGAAGGTCAAAAGCC
TTCAGTACCTGTAGCTTTCACATCATTGCTCTTTGCCTTTTTTCTTGGATCAGCAGCATT
CATGTATCTTAAATATTCTTCTTCTGGATCTATGGACCTGGGAAAAATTTCTTCAGTGTT
TTATACTAATGTGATACCCATGCTCAATCCCCTGATCTACAGTTTGTGGAACAAGGATAT
CAAAGTTACACTGCAGAAAACCTTGCTTAAAATCCAGAGTAGAAACATGTTTTCATTAGA
AGTTATAATG
>cOR12E5|Dog#1 symbol=cOR12E5|LOC=18:50499611-50500657|Strand=+|Length=349
ATGGGAAAAATTGGTAGGCATGCCATCCTGTTTGTGTGCAAGAAGACAAGAACCAAAGAA
ATCAGAGTAACTTGGACTTCTGATTCAATCATTCCCACAGATGACGTTGAAGAGATGAGA
GCAGAAGACAATGGTTCCACAATAACACAATTTGTACTCTTGGGATTTTCTGACCTTCCA
AACCTCCAAGGGTTTCTATTTGGGGTGTTCTCCATCGTTTATGTTATTATCTTAATTGGA
AATAGCCTCATAATAATAATAACCAGTCTTGATGCTGCACTCCAGAAACCCATGTATTTT
TTCCTGGCAAATTTTTCCTCCTTGGAAATCTGTTATGTGTCTGTCACCCTCCCCAGGATT
CTGGTGAACCTTTGGACTCAGGACAGAAGCATTTCTTGGTTGGGCTGTGCCACTCAAATG
TGCTTCTTCCTCATGCTGGGAGCCACTGAATGTTTCCTCTTGGCAGTGATGGCCTATGAC
CGCTACGTGGCCATTTGTAACCCTCTGCACTACCCTCTCATCGTGAACCACAAGATGTGC
GTCCAACTGGCTGTTGGTGCCTGGCTTAGTGGAATTCCAGTCCAGATAGGACAAACATGT
CAGGTGTTCTCGCTGCCTTTCTGTGGTTCTAACCAAATTAACCACTTCTTCTGTGACATC
CCCCCATTGATCAAGCTGGCTTGTGGGGACACTTCACTTAATGAGATGTGTGTCTTTGTA
GTTGCTATATTATTTGCAATGATTCCCTTTCTATTTATACTTGGCTCTTATGTGAAAATC
ATTTCCACCATCCTAAAGTTATCCTCAGCCAGGGGCCGGTCTAAAGCCTTCTCCACCTGT
TCTTCCCATATCATTGTTGTGCTTTTATTCTTTGGATCGGCTACCATCACCTACTTAAGG
CCCAAATCCATTCATTCTGCTGGAACTGACAAAATGTTGTCTCTTCTCTATACCATTGTG
ACTCCGATGTTTAATCCTATGATATACAGTCTTAGGAACAAGGATGTGATTGCAGCACTC
AGAAGACTGTTACTTAAAAAAATAGTG
>cOR9Q4|Dog#1 symbol=NOVEL|LOC=18:48720259-48721191|Strand=-|Length=311
ATGGCAGAGAAGAATGTCACCTTGGTGAGCGAATTCCTCCTTATTGCATTTACCGACTGT
CCTGAGTGGGGACTTCCTCTCTTCCTCCTGTTTCTATCCATTTATGTCATCAGCCTGCTG
GGGAACGCGGGGATGGTCCTTCTGATCCGAGTGGATGGCCGGCTGCACACCCCGATGTAC
TTCCTCCTCGGCCACCTGTCCTTCGTGGACATCTGCTACTCGTCCACCATCGTGCCGCAG
ATGCTGGAGGTGCTGCTGCAGCGGGGGGCAGCGTTGTCCTACACCTGCTGCGCTGCTCAG
TTCTTCCTCTTCACCTTCTTTGGCTCCATTGACTGCTACCTGCTGGCCCTCATGGCCTAT
GACCGCTACGTGGCCGTGTGCCGGCCCCTGCTGTATGTCACCATCATGACCGAGAAGGCG
CGCTGGGGGTTCGTGGCTGGGGCTTATGGGGCTGGTTTCTCCAGTGCCTTTGTTCGAACA
ATCACAGCCTTCTCCCTCTCCTTCTGCGGGGACAACGAGATTGACTTTATTTTCTGTGAC
CTTCCTCCTCTGTTAAAGCTGACCTGTGGGGACAGCTATACCCAGGAGGTGGTCATTGTT
GTGTTTGCCATCTTTGTCATCCCTGCCTGCATGGTGGCGATCTTGGTGTCCTACCTGTTT
ATTGTTGTGGCCATCATGAGGATCCCCTCAGCTGGAGGCCGGGCCAAGACCTTCTCTACC
TGCGCCTCTCACCTCACGACTGTGTCCCTCTTCTTCGGCACCCTCATCTTCATGTACCTC
AGAGATAACTCTGGCCACTCTTCACAGGAGGATCGGGTGGTGTCTGTGTTCTACACAACA
GTGATCCCCATGTTGAACCCCCTCATTTATAGCATGAGGAATAAGGAAGTGAAGGAGGCC
CTGAGGAAAGTTCTCAAAAGAGCTGAGTTGTAC
>cOR1L11P|Dog#1 symbol=NOVEL|LOC=9:52712392-52713370|Strand=+|Length=331
ATGGAGAAGGTCAACCAAACCAGCAGTGTCTCCAAGTTCCTCCTCGGACTCTCCTTCTCT
CCTGAGGACCAGAAGCCATTCTTTTCCCTGTTCTTCATCATGTACATGGTCACTCTGGGA
GGGAACCTGCTCATCACCCTAGCCATCTGCTCTGACACTCAGCTCCAGACACCTATGTAT
TTTTTTCCTCAGCATATTATCCTTCATTGACATTTGCTACACCACAACCATCATTCCCAA
GATGCTGGTGAACTTCCTATCAGAAAAAGAAGCCCATCTCCTACGCTGAGTGTATGACCC
AGATGTATTTCTTCTTGGCTTTTGCCAACACAGAAAGTTTCCTGGCGACCATGGCCATTG
ATCGCTTTGTGGCTATCTGTGACCCCTTCCATTATGTCACCACCATGAGCCACTGCCACT
GTCTCCTGCTGCTTGCCTTCTCCTGCTCCATCCCTGACCTCCATTCCCTCTTACTTGTTC
TTCTGGTGAATGCCTCACTTTCTGTGACTCCAATGTTATACCCCCACTTCCTCTGCAACA
TCAACTCTCTGCTGAAATTGTCCTGCTCAAAAAAAAAAAAAAAAAAAAAAAGAAATTGTC
CTGCTCTTCCACATTTGTCAATGAAGTTGTAATTAACACAGAATGATTGATAACACTGAT
GACCCCCTTTATATGTGTTATCATCTCTTACTTCTGGGTCCTCATTGCTATTCTTAAGAT
CCCCTCAGCTGCTCGGAAGCATAAAGCTTTCTCTAACTATGGCTCCCACCTCACCATGGT
GACTCTCTTTTATGGAAGTATTATTTATGTTTATTTCTGACCTCTGTCCAGCTATACAAT
CAAGGACAGGGTGGTGACAGTCATCTACACAGTTCTGTCCTCCATGCTGAACCCTTTAAT
CTACAGCCTGAGGAACAAAGACATGAAGTGGGGCATGAGAAAGCTGATGGGCAGCTTTCA
GTCCCAGACAGCACCTCCG
>cOR13AM1P|Dog#1 symbol=NOVEL|LOC=17:60621547-60622497|Strand=+|Length=323
ATGGAAAATTGAACTGTGGTCACTGCATTTATCTTTCCAGGATTTCCCAAACCCCCTTAA
TTACAAAAGCTATTCTTCTTGGTCTTCTTGATCATTTATCTGATAACTCTTCTGGGAAAT
GCTTTCACATTAACAGAGATCAGAGTCAGTCCTGTCCTCCACACTCTACAGTATTATTAG
CAATTTGAGCTTCTTGGACATTGGCTGCTTGTCTACTACCATGCTGGTAAACTTATTCCA
GAAGAAGACTATGTCATAGGAGGGCTGCCTTTCCCAGCTGTTCCTATGACCTGTGCTGAG
GAAATCTTGTTGGCTACTATGACTTATGAACACTATGTAGCCATTTGCCACTTTCTTCAC
TGTCTGCTGCTCATGATTCCAAGGGTCTGTGTGTATTGGTTGACTGGAACTTGGCTGTAT
GGGCTAAAGAATTCTGTGACACATTCAGTGCTAGCAGTCACATTCACTTTGTGTGAGCTC
AACCAGATCAGCTACTTTCTCCATGATTTCCTACTGCTCGTGGAGCTCTCCTGCTTACAT
TTCTTTCAATGAATGTGTGCTCCATATGGCAGCACAACCATTGGCCTGAACCCTTGCCTG
TTTACTGCAATGTCTTAAATACTTATCATCCCTACCAGGCTTAGGATGTCCTCGGGACAG
AAACAATGCCTCTATGTGGACATTCCACTCCACTATGGTGGTGGTTTTTTTAGGGACAGC
TGACTTCAACTATAGCAACACAGTGTAGGCTACAACCCAGAAATGGACATCCTTGTTTCT
GTGATTTTCTGTGTTGTGACACCCCGCCTCCTTGTGGAACTCCATCATCTACAGTCTGTG
TAACAAGGAGGCCAAGGGTGCCCTGAGGAAGCTTGCTGGAGAAGGTGGATTCTGTAGTAA
TATCAATGAATAGATCAACATTTTTCATTCTGCATAATTTTTCATTCTTTT
>OR|Dog#1 symbol=NOVEL|LOC=17:60726133-60726891|Strand=+|Length=255
ATGAATGATCAAATAGATGTTACTTGAATTCATTTTCTTAGGATTTTTCCAACCATTCAA
ACTACAACGCTTCTTCTTCCTGGTCTTCTTGGTTATTTACCCAGCAACTCTCCTAGGGAA
CACACTTATAGTTAACAACCACCAGGGTCAGTCCCAACTTCCACACTATACTGAATTTTT
CCCTCAGGAACCTGAATTTCTTGAACATGCTACATGTCCACTACCACGTCAATCTGCATT
GAACATTCCACATACTTAAGGCCAATATCTGCTTGATCTTCTCTCATTTTCCAGAGATGG
ATATTTACAAATAAACTAAGAAATCTACCACATGCCCTGCCTGAGAGGCTGTTGAGTGTA
AGTACTTTAACCACCCACCTCCTTAGGATTGCTTTATCCATTACCATAACTTTAAAACTT
ATATGTCTGCAACTCTCAAATTTATATATCTGGTCTCTTGAGCTTATAACTTACAGACGT
GATCGCCTACTGACAGTTCCTTTTAGATGTCTAATAGGCATCATAAACATACTATGTTCA
AAATAAAGGTGTTAATTCCCCCTTCCCTTTATCTTTCCCTATATTTGTTTTCTACCATCA
TTCAATTCCCAAATCACACAGAGCAGTCAACATATGACTGAGTCCTGTGTTTCTGAAAAA
AATCTCATCGACCTTCCCACAAACCAGGGCCTCACTATTACCAGCTCTTACTCACATTCC
AGCACTATTCTTTCAGTCATCTTTCTGATTCCACTCTTA
>cOR13C22|Dog#1 symbol=cOR13C22P|LOC=11:53819463-53820419|Strand=-|Length=319
ATGGAAAGTTCCAACCAGACTGTCTCTGTGACAGAGTTTATTCTACTGGGCCTCTCAGCC
CACCCGAAGCTGGAGAAAATGTTCTTTGTGCTCATCCTCTTGATGTACCTGGTGATCCTG
CTGGGCAACGGGGTCCTCATCCTGGTGACTGTGTCTGTCTCCCACCTGCACACACCCATG
TACTTCTTCTTGGGGAACCTCTCCTTCCTGGACATCTGCTACACAACCTCTTCAGTTCCC
CTCATTCTTGACAGCTTCCTGACCCCCAGGAAAACCATACCCTTCTCAGCCTGTGCCATG
CAGATGTTTCTCTCCTTTGCCATGGGAGCCACAGAGTGTGTGCTTCTGGGCATGATGGCA
TTTGATCGCTATGTGGCCATCTGTAACCCGCTGAGGTACCCTGTGGTCATGAGCAAGGCT
GCCTATGTGCCCATGGCTGCCAGCTCCTGGGCAGCTGGAAGTGCTGCCTCTATGGTTCAA
ACATCCCTTGCAATGAAACTTCCCTTCTGTGGGAACAATATCATTAACCACTTTACCTGT
GAGATCCTGGCTATTCTAAAGTTAGCTTGTGCTGACATCTCCATCAATGTGATCAGTATG
GGGGTGACAAATGTGATTTTCCTGGGGGTCCCAGTTCTGTTCATCTTTGTCTCCTATATC
TTCATCCTCACCACCATCCTAAGGATCCCCTCAGCTGAGGGAAGAAAAAAGGCCTTCTCC
ACCTGCTCTGCCCACCTTGCAGTCGTGGTCATCTTCTATGGGACTATTCTCTTCATGTAC
GGGAAGCCCAAATCCAAGGACCCCCTGGGGGCAGACAAGCAGGATGTTTCAGACAAGCTT
ACCTCCCTCTTCTATGGGGTGGTGACCCCCATGCTCAACCCCATCATCTACAGCCTGAGG
AACAAGGACGTGAAGGCTGCTGTGAGGAACCTGGTGGCTCAAAAATGCTTTACCCAG
>cOR5AK8|Dog#1 symbol=NOVEL|LOC=18:49585674-49586600|Strand=-|Length=309
ATGGAACAAAACAATGGCACTAAAGTAACTGAATTCATCCTCCTGGGATTTGCTGGTCAA
CACAAGTCTTGGCATATCCTCTTCATAGCATTTCTAGTGATCTATGTGGCCACCCTAATG
GGGAATATTGGGATGATCCTACTCATCAAGATTGATTCTCGCCTTCACACCCCAATGTAC
TTTTTTCTCCAACACCTGGCATTTGTGGATCTCTGCTACACCTCTGCTATCACTCCCAAG
ATGCTGCAAAACCTTGTAGAAACAGAACAATCCATCTCATTCATAGGATGTATGGTGCAA
TTACTAGTCTATGGAGCTTTTGCAACAACCGACTGCTACATCCTGGCTGCAATGGCAGTG
GACAGGTATGTGGCCATCTGCAACCCACTCCGCTATCCGACAGTCATGTCCCAGGCAGTC
TGCATTCAACTCCTGATTGGCTCATACTTCGTAGGCTTCTTGAATGCCTCTGTAAACACA
AGTTTTGCTTTTTCATTGAACTTTTGCAAATCCAATAAAATTAACCACTTTTTCTGTGAT
GAACCCCCACTCCTTGCCCTCTCGTGCTCCAACATTGACTTCAACATCATGCTACTAACT
GTCTTTGTGGGGTTTAACTTGATGTTCACTGTGCTGGTTGTCATCTTTTCCTACATATAT
ATTCTGGCTGCCATCCTGAAGATATCTTCTGCTGCAGGGAGGAAGAAAGCCTTCTCCACA
TGCGCCTCCCACCTGACAGCCATCACTGTGTTCTATGGGACTCTCTCTTACATGTACCTG
CATCATGGGACCAAGGAGTCTCAAGAGCAAGAAAAAATGGCTTCTGTGTTTTATGGCATT
ATGATCCCCATGTTAAACCCCCTCATCTACAGCCTGAGAAACCAAGATGTGAAGGAAGCC
CTAAAAGGGATTCGAAAGAAGGCTTTC
>cOR5L4|Dog#1 symbol=cOR5L4P|LOC=18:50637087-50638043|Strand=-|Length=319
ATGGCAGAAACGGGGGAAGAGAACTGCACCAGTGTGACAGAATTCATTCTGCTTGGATTA
GCAGATGCCCCAGAGCTGAGAGTCTTCCTCTTCCTGCTGTTTCTTCTCATCTATGGAGTC
ACGGTTTTGGGAAATCTGGGCATGATCGCAGTGATCCAGGTCAGCTCTCAGCTTCACACT
CCCATGTACTTTTTCCTCAGCCACTTGTCCTTTGTGGATTTTTGCTACTCCACGATCATC
GTGCCAAAGATGCTGCCCAATATCTTAAACAGGGACAAAGCCATCTCCTTCCTCGGTTGC
ATGGTGCAGTTCTATTTATTTTGTACTTATGCAATCACTGAGGTCTTCCTGTTGGCTGTG
ATGGCCTATGACCGCTTCGTGGCCATCTGCAACCCACTGCTGTACATGGTCACCATGTCC
CAGAATCTCTGTATGGAGCTGGTGTCCTGCTGCTACCTCTGTGGGACGGCCTGTTCTCTG
ATCCACTTGTGTTTAGCCCTTCAGATCCCATCCTATAGATCAGATGTGATTAACCACTTC
TTTTGTGATCTACCCCCTCTCTTATCTCTTGCTTGCTCTGATGTCACTATGAATGAACTC
ATGGTGTCCATTGTGGCCACCTTCAACGAGATCATCACCATCATGATCATCCTCACCTCC
TATTTGCTGATTCTCATCACTATCCTGAGGATGCGCTCTGCAGAGGGAAGGCGCAAAGCC
TTTTCCACCTGTGCTTCTCACTTCACAGCCATCCTTGTCTTCCATGGAACAATCCTTTTC
AATTATTGTCGGCCCAGTTCTGGCAACAGTATGGATACTGACAAGGTGGCCACGGTGTTC
TACACCATAGTGATTCCCATGCTGAACCCTCTCATCTATAGTCTGAGGAACAAGGATGTG
AAAGAAGCTCTCAAGAAAGTATTGCGATCTAGAGTACCCTTTGAAAAACTATTTTCT
>cOR13C12|Dog#1 symbol=cOR13C12|LOC=11:53833879-53834829|Strand=-|Length=317
ATGAAAATGGCCAACCAATCTGTTCTGGCAGGATTTGTCTTGCTGGGGCTCTCAGATCAA
CCAAAGCTTGAGAGAACATTCTTTGTGCTCATCCTGTCGATGTACCTGGTGATCCTACTG
GGAAACGGGGTCCTCATCCTGGTGACCATCCATGACTCCCGCCTGCACACACCCATGTAC
TTCTTCCTGGGGAACCTTTCCTTCCTGGACATCTGCTACACAACCTCCTCAATCCCTCTA
GTCCTGGATGGCTTCCTGACCCCCAGGAAAACCATCTCCTTCTCAGGCTGTGCTGTGCAG
ATGTTTCTCTCCTTTGCCATGGGAGCCACAGAGTGTGTGCTTCTGGGCATGATGGCATTT
GATCGCTATGTGGCCATCTGTAACCCACTTAGGTACCCTGTGGTCATGAGCAAGGCTGCC
TATGTGCCCATGGCTGCCAGCTCCTGGGTGGCTGGTGGCATCAACTCCTTGGTGCAGATC
TCTCTTGCAGTACAGTTACCCTTCTGTGGGGACAACATCATCAACCACTTTACCTGTGAG
ATCTTGGCTGTCCTAAAGTTGGCCTGTGCTGACATCTCCATCAATGTAATCAGTATGGGG
GTGGCCAATGTGATCTTCCTGGGCGTCCCAGTTCTGTTCATCTCTATCTCCTACATCTTC
ATCCTCACCACCATCCTGAAGATCCCTTCAGCTGAAGGGAGGAGAAAGGCCTTCTCCACC
TGCTCTGCCCATCTCACTGTAGTGGTCATCTTCTATGGAACTATTCTTTTCATGTATGCA
AAGCCCAAATCTAAGGACCCCCTGGGAGCAGACAAGCAGGATGTTTCAGACAAGCTCATC
TCTCTCTTCTATGGAGTGCTGACTCCCATGCTCAACCCAATCATCTACAGCCTAAGAAAC
AAGGATGTGAAGGTCGCTGTGAAGACCCTGGTGAGGCAGAAACGCTTTGCA
>cOR13C25|Dog#1 symbol=NOVEL|LOC=11:61900424-61901380|Strand=+|Length=319
ATGGAAAGGACCAATGATTCCATGTTGACAGAATTTGTCCTTGTTGGGCTTTCTGCCCAC
CCAAAGCTCCAGACAGTTTTCTTTGTGCTAGTTTTGTGGATGTACCTGATGATCCTTCTA
GGAAATGGAGTCCTTATTTCAGTAATCATCTATGATTCTCACTTGCACACCCCCATGTAT
TTCTTCCTCTGTAATCTTTCGTTCCTGGACATTTGTTATACAAGTTCCTCTGTGCCACTA
ATTCTTGACAACTTTCTGAGAGTAAGGAAAAGGGTTTCCTTCTCTGGGTGCATGGTGCAA
ATGTTTCTCTCCTTTGCCATGGGGGCCACAGAGTGTGTGCTTCTAGGCATGATGGCACTT
GACCGCTATATAGCCATCTGCTACCCACTGAGATACCCTGTCATCATGAGCAAAAATACC
TATATGCCCATGGCAGCTGGATCCTGGGTCACTGGGCTTATTGACTCAGTGGTGCAGACA
TCTCTCGCAATGCAGTTGCCATTCTGTGCTAATAATGTCATTAACCATTTTGTCTGTGAA
ATTCTGGCTATCCTAAAACTGGCCTGTGCTGATATTTCAATCAATGTGATCAGTATGGCA
GGGTCAAATCTGATGGGTCTGGTTATTCCACTGCTAGTAATTTCTATCTCTTACATTTTT
ATTCTCACCACTATTCTGAAGATTTCTTCCACTGAAGGAAAACGTAAGGCCTTCTCCACT
TGCTCAGCCCACCTAACAGTAGTGATTATATTCTATGGAACCCTCTTCTTCATGTACGCA
AAGCCCAAATCTAAAAGCTCTGTTGGTGCCAATAATCAAGACATCACTGAGGCCCTCATC
TCTCTCTTCTATGGAGTAATGACTCCCATGCTCAATCCTCTCATCTATAGTCTGAGGAAC
AAGGATGTAAAGGCTGCTGTGAAGAACATGTTGGGGAGAAGAAACTCTGATGGAATA
>cOR6C38|Dog#1 symbol=cOR6C38|LOC=10:19117373-19118308|Strand=-|Length=312
ATGAAAAACTATACAGCAATAACAACATTCATCTTGGTGGGATTAACAAATGACCCACAT
CTACAGATTCTGCTTTTTATTTTTCTATTTCTAACCTACTTGTTGAGTGTTGTAGGGAAT
CTGACCATTATCAGCCTCACGTTGGTGGATTCCCACCTTAAAACACCCATGTATTTTTTC
CTCCGGAATTTCTCCATCTTGGAAGTGTTCTTTACCACTGTCTGCATTCCTAGATTCCTC
TACACAATGGCATCTGGGGACAATACCGTTACCTACAATGCATGTGCCACTCAATTATTT
TTTGTTGTCATATTGGGTGTGACTGAATTTTTCCTCCTCACAGCCATGTCCTATGACCGC
TATGTGGCCATCTGCAAACCCCTGCATTACATGACTATCATGAACAACAGGGTCTGCATC
AAGTTTCTTATTGGATGTTATATGTTAGCTCTGCTCATCGTCCTCCCACCCTATATCATG
GGCTTCAAGCTCGAGTTTTGTGACTCCAATGTCATAGATCACTTTGGCTGTGACGCTGCT
CCCATCCTGAAGATTACCTGCTCAGACACAGAGTTTATTGAGCGATTTGTCTTGGTCCTG
GCTGTGTTGACACTCATTTTCACCTTGGTGTGTGTAATTCTGTCCTACACATACATCATC
AGGACCATTCTCAGATTTCCTTCTGTCCAGCAAAGGAAAAAGGCTTTTTCTACTTGTTCT
TCCCATATAATTGTGGTTTCTATTACTTATGGAAGCTGCATCTTTATCTATATCAAACCT
CATGCAAAAGAAGGGGTTGCTATTAATAAGGTGGTGTCAGTGCTTACCACCTCAGTTGCC
CCAGTGATGAATCCCTTTATTTATACTCTGAGGAACAAGCAAGTGGTACAAGCTTTCAAA
GACATGATCAAAAGAGTTGCATCTATCTCAAAGAAT
>cOR4F34|Dog#1 symbol=NOVEL|LOC=30:3588925-3589863|Strand=-|Length=313
ATGGGGGGAGGAAATAATTCGGTAGTGTCTGAGATTGTGTTGGTGGGACTCACCAGTTCT
TTGGAGATGCAGCTTGTCCTATTTCTAGTTTTCTCTGTGTTCTATGTAACAGGTATTTTA
GGAAACCTCCTCATTGTGCTCACAGTGATTTCTGACTCACATTTACATTCCCCCATGTAC
CTCCTGCTGGCCAACCTCTCCTTTATTGACATATGGGTTTCCTCCATTGCAGCTCCCAAG
ATGATCTCTGATTTTTTCAAGGAGAGAAAAGTAATCTCTTTCCAAGGCTGCATTGCTCAG
ATGTTCTTCATTCATGTTATTGGAGGAACTGAGATGGTTCTGCTCATTTTCATGGCCCTT
GACCGTTATGTTGCTATATGCAGGCCTCTCCACTATCTAGCCATCATGAACTTCAGAACT
TGCATTTCACTCCTGGTGGTGGCCTGGGCCATTGGGATCATCCACTCATTGATCCAACTG
GTGTTTGTTGTAAACCTGCCATTTTGTGGCCCCAATGAGGTGGACAGCTTTTACTGTGAT
CTTCCTCGATTTATTAGGCTTGCCTGCACAGACACCTACAGATTAGAGCTCATGGTCACT
GCCAATAGTGGCTTCATCTCTCTGGGAACTTTTTCCATTTTGGTTATTTCCTATATCTTC
ATCTTGGTCATCGTTTGGCAACGTTCCTCAGGTGGCTTGTCCAAGGCCCTCTCTACACTG
TCAGCTCACATAACAGTGGTGGTCTTATTTTTTGGTCCATGTATTTTTGTGTACTCATGG
CCATTTCCCACAGTGCCAGTGGATAAGTTCCTTGCCATTTTTGATGTAATTATTACTCCA
TTTCTGAACCCTGCCATCTACACTTTTAGGAATAAAGAGATGAAAGTGGCCATGAGGAGA
ATATTCAGTCAGGTGTTGAGCTTCCAGAAGCTGTTTAAG
>cOR8S14|Dog#1 symbol=cOR8S14|LOC=27:8960575-8961576|Strand=-|Length=334
ATGGCCTGGAGGAACCACAGCACCATCACGGAGTTCATTCTCATTGGGCTGTCCGACGAC
CCCTACATCGAAGCTCTGCTCTTTGTGTTCTTCCTGGGGATCTACCTCCTGACTGTGATG
GGGAACCTGATAATGCTGCTGGTGATCAGGGCTGATTCCCGCCTCCACACTCCCATGTAC
TTCTTCCTGAGTAACCTGTCCTTCCTAGACCTCTGCTTCTCTTCTGTCACTGTGCCCAAG
CTCCTAAAGGACCTTCTGTCTGAGAAGAGAACCATCTCAGTGGAGGGCTGCCTCACCCAG
GTGTTCTTTGTGTTTATCACACCAGGGACCGAAGCCTTTCTGCTCTCAGTGATGGCCTAT
GACCGCTATGCTGCCATCTGCCACCCACTGCTCTATGACCAGGTGATGAGCACCCAGTTC
TGTGTGAAGCTGGTGTTGATCTCATGGGGTCTGGCCTGTCTCAATGCATTTATCATTGTG
CTCTTGGCTATTAACCTGGACTTCTGTGAGGCCCAAACCATACAGCACTACACCTGCGAA
CTGCCCTCCCTCTTCCCTCTCTCTTGCTCAGATATTTCCATCAATGTTGACATCTTGATC
TGCTCCACCTTACTGCATGGCCTTGGGACCTTCCTCCCAATCTTCTTCTCCTATGCCCGT
ATCGTCTCCACCATCCTGAGCATCAGCTCCACCTCAGGCAGAAGCAAGACTTTCTCCACC
TGCTCTTCCCACCTCATTGCAGTGACCCTATTTTTTGGCTCAGGTTTGATTCGCTACCTT
ATGCCCACAACTGGTTCCTCCCTGGATTTGCTCCTGTCCTTGCAGTACAGTGCTGTAACA
CCCTTGCTGAATCCCCTCATCTACAGCCTAAAGAATAAAGAGGTGAAGGCAGCTGTGAGA
AGGACACTGGGAAAATATCTCTTAAGTAGTGACAGACACATGGTTACAAAGACTGGGTTC
CTTTGCATTTCTTTTTTTGTTCCCACCTTCTCCCACACACAG
>cOR10D10|Dog#1 symbol=NOVEL|LOC=5:13397643-13398572|Strand=-|Length=310
ATGCAGAACTACACTTCTGTGATGGAGTTCATCCTATTGGGAATTCCCAATACCGAAGGG
CTGGAGAACATGCTGTTTGTCTTATTTTTGGCCTTCTATCTCTTCACCTTGTTGGGAAAC
CTGCTCATTTTCCTCACCATTCTGGTCTCCTCCAACCTGCACACCCCCATGTATTTCTTC
TTGGGAAACCTGTCTGTCTTTGATATATTTTTCCCTTCTGTGAGCTCCCCCAAAATGATG
CTCTACCTAATGGGGCAAAGCCGGACCATCTCATACCAGGGCTGTGCCTGCCAACTCTTC
TTTTACCACTTCCTGGGTGGCACTGAGTGTTTCCTGTACACCGTGATGGCCTACGACCGA
TTTGTGGCTATTTGTCACCCTTTGCGATACACAGTCATCATGAACCGCAGGGTGTGCACT
GGCTTGACATTGGGCACTTGGCTGGGCGGCTGTCTCCATGGAAGTATCCTCACCTTTCTG
GTCTTTAAGTTACCCTACTGTGGCTCCAATGAGGTGGACAATTTCTTCTGTGATATCCCA
GTGGTGTTACCCCTGGCCTGTGCAGACACCTCTCTAGCTCAGACAGTGAGTTTTACTAAC
GTGGATGTTGTGACGCTTACATGCTTTTTCCTTATCCTTACTTCCTATGGTCACATCGTC
CTTTCTATATTGAAAATCAGCACTGCGGAAGGCAGGCGCCGAGCTTTTTCAACCTGCAGT
GCCCACCTGATGTCAATCTTCTTGTTCTATGGGCCGGTGATGCTCATCTATCTCAGGCCT
GCTTCCAGCCCCTGGCTAGATTCTGTTATTCAAGTGTTGAATAATATTGTCACTCCTTCT
CTCAACCCTTTGATTTACACCTTAAGAAACAAGGATGTGAAATTGGCTTTGAGGAAAGTA
TTCACTCAAATGGTCCACATTTCTGGGGTA
>cOR10D1|Dog#1 symbol=cOR10D1P|LOC=5:13202108-13203037|Strand=-|Length=310
ATGAGGAATGCCTCAGTGGTGACCAAGTTTATCCTGCTGGGCATCCCACACACCGAGGGT
CTGGAGACCACGCTCTTTGTCCTGTTTTTGAGCTTCTATATCTTCACTCTTATGGGGAAC
CTGCTCATCCTACTGGCGATTATCTCCTCCACTCGGCTTCACACTCCTATGTACTTCTTC
CTGTGTCAACTGTCTGTGTGTGACATATTTTTCCCTTCTGTGAGTTCCCCCAAGATGCTC
TTCTACCTCTCAGGGAACAGCCGGGTCATCTCCTATGCAGGCTGCGTGTCCCAGCTCTTC
TTCTACCATTTCCTGGGCTGTACCGAGTGCTTCCTGTACACAGTGATGGCCTATGACCGC
TTTGTCGCCATATGTTACCCTCTACGCTACACGGTGATCATGAGCCACAGAGTGTGTGCC
ATCCTGGCCATGGGGACCTCCTTTTTTGGCTGCATTCAGGCCACCTTTCTAACCACTCTC
ACCTTCCAGTTGCCCTACTGTGGCGCCAATGAGGTGGACTATTTCTTCTGTGATATCCCG
GTGATGCTGAAGCTGGCTTGTGCTGATACCTCAGCCCTGGAGATGGTGGGCTTCATCAGC
GTGGGCCTCATGCCCCTCAGTTGCTTCCTTCTCATCCTCACCTCCTACAGCTGCATTGTG
TGTTCCATCCTACAGATCCGGTCTCCTGAAGGCAGACGCCGTGCCTTTTCCACCTGCAGT
GCCCACCTCACTGCCATCCTCCTCTCCTTTATGCCAGTGGTCCTCATCTACCTGCAGCCC
ACCCCCAATCCCTGGCTCAATGCAACTGTTCAGGTCCTGAATAACCTGGTCACTCCTATG
CTGAATCCGTTGATCTACAGCCTAAGAAATAAAGAAGTAAAATATTCTCTGAGGAAGGTG
CTACAGCAAGTAGCCTTCTTTCCTGAGAAG
>cOR9R5|Dog#1 symbol=NOVEL|LOC=27:3279449-3280381|Strand=-|Length=311
ATGAAGAGCAAGCTGAGCAGGAATTCCTCAGGAGTGACTGAGTTCATTCTGCTGGGCTTC
AGAACAGCTCCAGACATACAGATCCTCTTATTCCTATTCTTCTTGCTGGTCTACGTGGTC
ACTGTGGTGGGAAATGTCAGCATGATAATTGTCATCAGGATGGACTCGAGGCTTCACACG
CCTATGTATTTCTTCCTTAGACACTTGTCCTATGTAGATCTCTGCTACTCCACAGTCATT
GCTCCCAAAACTTTAGCCAACTTCCTGTCTCATGAAAAGAAGATTTCCTACAATGGCTGT
GCAGCCCAATTTTTCTTCTTTGCTCTGTTTGTCACAACTGAAAGCATTCTTTTGGCTGTC
ATGGCCTTCGATCGATTCTCAGCCATTTGCTCCCCTCTCCTTTACCCTGTGCACATGTCC
CAGAAAGTGTGCGCTCAGCTGGTGACTGGCTCCTACATCTGTGGAGGCCTTAACTCCATG
GTCCACACAGGATTCACCTTCAGCTTGCGTTTCTGTGGAGAAAACCACCTGGATCACTTC
TTCTGTGACGTCTCAGCCCTGATCAAGATCTCATGTGTAGACACGTCTGTGAACGAGATG
GTGCTGTTCATCCTCTCCGCCCTCATCATTGTCACCACCACGACTGTCATCCTGGTTTCC
TATGCTTACATACTCTCCACTGTCCTGAAGATCCCCTCCACCCACGGCAGGGGTAAGACC
TTCTCCACCTGTGGCTCCCACATGGCCACGGTGACTTTGTTCTATGGGACCGTGTTCTTC
ATGTACGCCCAGCCCGGGGCCATCTCCTCCCCAGGGCAAAACAAGGTCGTGGCTGTGCTC
TACACACTCATCATCCCAATGCTAAACCCTCTGATATACAGTCTGAGAAACAGAGACGTG
AAAGATGCTGTGAGAAGAGTGCTGCACAGGAAG
>cOR2D12|Dog#1 symbol=NOVEL|LOC=21:32812926-32813867|Strand=+|Length=314
ATGGGAGAGGAAAATCAAACCTCTGTGGCTGAGTTTATTTTCCTGGGTCTTTCCCAGGAT
TTGCAGACCCAGATCCTGATGTTTGTTCTTTTTCTCATCATTTATCTTTTGACTGTACTT
GGGAACCTGCTCATCATCATTCTCATCTTCATGGACTCTCGACTTCACACTCCCATGTAC
TTTTTTCTTAGAAACCTCTCTTTCGCAGATCTCTGTCTTTCTAGCAGCATCGTCCCTCAA
GTGTTGTTCCATTTCCTGGCAAAGAGGAAAGCTATTTCTTTTCTTGGGTGTATGACACAG
ATAGTTGTCTCTCTTATGATTGGGTGTGCAGAGTGTGCACTGCTGGCGGTGATGTCTTAT
GACCGGTACGTGGCTGTCTGCAAGCCCCTGCACTACTCTAGCATCATGACCCAAAAGGTG
TGTCTCCAGTTGGCCATAGGATCCTGGGCCAGTGGAGCACTCATGTCTCTGGTGGATACC
ACCTTTACTTTCCAACTACCCTACCAAGGACAGAAGATTATTAATCACTACTTTTGTGAA
CTTCCTGCCCTTCTGAAGGTGGCTTCAGGAGATACTTACAGCACAGAAATGGCCGTCTTT
GCAGTGGGTGTGGTCATGCTCTTAGTTCCTGTCTGCCTGATTCTGGTCTCCTACTGGAAT
ATTATCTCCACTGTGATCCAGATGCAGTCTGGGGAGGGGAGGCTCAAGGCTTTCTCTACC
TGTGGTTCCCATCTCATTGTTGTTGTCCTCTTCTATGGATCAGCGATATTCAACTACATG
AAGCCAAACTCCAAAATAGTCAATGAAAGTGATAAAGTGATCTCTACATTCTATGCAGTG
GTGACTCCAATATTGAACCCCATAATTTATAGCCTGAGAAATAAGGATGTTAAAGATGGT
TTCAGAAAACTAGCTGGAAGAAAGCTCTTTTCTGAGAGATGG
>cOR5A2|Dog#1 symbol=cOR5A2|LOC=18:47945738-47946712|Strand=+|Length=325
ATGCAGGAAGTAGGTCTATGGTTGCAGGAAAGAACAAACACAATTGTGACGAAATTCATC
CTCCTGGGATTTTCAGATCATCCTCAAATGAAGCTTTTCCTTTTCATGTTATTTCTGGGG
ATTTATCTCTTGACACTAGCCTGGAACCTGAGTCTCATTGTCCTCATCAGGATGGACTGC
CACCTGCACACGCCCATGTACTTCTTCCTCAGTAACCTATCCTTCCTAGATATCTGCTAT
GTGTCCTCCACAACTCCCAAGATGCTCTCTGACATCATCACAGGGCAGAAAACCATTTCC
TTTGTTGGCTGTGCCACTCAGTACTTTGTGTTCTGTGGAATGGGGCTGACTGAATGCTTT
CTTTTGGCAGCCATGGCATATGACCGCTATGCTGCAATCTGCAACCCATTGCTCTACACA
GCCCTCATTTCCCACACCCTTTGTTTAAAGATGGTGGTTGGTGCCTATGCAGGTGGATTC
CTCAGTTCTTTGATTGAAACATACTCTGTCTACAAGCATGATTTCTGTGGGCCCAACATG
ATTGACCACTTCTTCTGTGACCTTCCTCCCGTTCTGGTTCTATCATGCTCTGATACCTTT
ACCAGCCAGGTGGTGAACTTCATTGTGGGTGTTGTTGTTGGAATGGTGTCTGTCCTTGTG
ATCCTCATCTCTTATGGTTATATTGTTGCTGCTGTCCTAAAGACCAGCTCAGCTAAAGGT
AGGACCAAAGCCTTCAGCACCTGTGCCTCTCACCTGACTTCTGTGACTCTTTTCTATGGT
TCTGGTCTCTTTATGTACATGCGACCTAGTTCTAGCTACTCCCTAAACCGGGACAAGGTG
GTGTCCATATTCTATGCTCTGGTGATCCCTATGGTGAATCCTATCATCTACAGTTTTAGG
AATAAGGAGATTAAAAATGCCATGAAGAAAGCTATGCAGAAGGATCACGTGCTTTCTCAC
GGGCCTTTGTTTTTC
>cOR10G14P|Dog#1 symbol=NOVEL|LOC=5:13423066-13423999|Strand=-|Length=312
ATGACAAACAGGAGCCTCGTAACAACATTCATCCTCATAGGCCTTCCCCATGCACCAGCC
CTGGACATCCCCCTCTTCACAATCTTCTTAGTGATTTATGTACTCACCGTGATGGGGAAC
CTCCTCATCCTGCTGGTGATCATGGTAGATTCTCACCTCCACACCCCCATGTACTACTTC
CTGAACCAACCTGTCCTTCATTGACATGTGGTTCTCCACAGTCACTGTGCCCAAAATGCT
GATGACCTTGGGGTCTCCAGGAGGCAGAATGATCTCCTTTCACAGCTGCATGGCCCAGCT
CTACTGCTTCCACTTCCTGGGCAGCACCGAGTGTTTCCTCTACACAGTCATGTCTTATGA
CCGCTACCTGGCCATCAGTCACCCACTCAGGTACGCCAGCATGATGAGGGGGAGAACGTG
TGCCCTCCTGGCCACCAGCACGTGGCTCAGTGGCTCTCTGCACTCTGCTGTCCAGACCAC
GCTGACGTTCCGTTTGCCCTACTGTGGGCCCAGCCAGATCCAGCATTACTTCTGTGATGC
CCCTCCCATCCTCAGGCTGGCCTGTGCAGACACCTCCGTGAATGAGATAGTGATCTTTGT
CAACATTGGGGTGGTGGCCTCGGGCTGCTTCCTCCTCATAGTGTTGTCCTATGTGTCCAT
TGTCTGTTCCATCCTGAAGATCCGCACCTCAGAGGGGAGGCACAGAGCCTTTCAGACCTG
TGCCTCCCACTGCATTGTGGTCCTTTGTTTCTTTGTTCCCTGTGTTTTCATCTACCTGAG
GCCAGGCTCCAGGGATGCTGTGGATGGGGTCGTGGCAGTCTTCTACACGGTGCTGACACC
CCTTCTAAACCCTGTGGTGTATACCCTGAGGAACAAGGAAGTGAAGAAAGCTCTGTTGAA
GCTTAAAGACAAAATAACACAGTCTCAGAGCAAA
>cOR10G13|Dog#1 symbol=cOR10G13P|LOC=5:13451920-13452852|Strand=-|Length=311
ATGACAAACATGAGCTTTGTAAGTACATTCATCCTCATGGGCATTCCCCATGCACCAGCC
CTGGACATCCCCCTCTTCACAATCTTCTTAGTGATTTATGTACTCACCATGATGGGGAAC
CTCCTCATCCTGCTGGTGATCAGGGTGGATTCTCACCTCCACACCCCCATGTACTACTTC
CTGACCAACCTGTCCTTCATTGACATGTGGTTCTCCACAGTCACTGTGCCCAAAATGCTG
ATGACCTTCGGGTCTCCAGGAGGCAGGATGATCTCCTTTCACAGCTGCATGGCCCAGCTC
TACTGCTTCCACTTCCTGGGCAGCACCGAGTGTTTCCTCTACACAGTCATGTCCTATGAC
CGCTACCTGGCCATCAGTCACCCACTCAGGTATGCCAGCATGATGAGGGGGAGAACGTGT
GCCCTCCTGGCCACCAGCACGTGGCTCAGTGGCTCTCTGCACTCTGCTGTCCAGACCACG
CTGACGTTCCGTTTGCCCTACTGTGGGCCCAGCCAGATCCAGCATTACTTCTGTGATGCC
CCTCCCATCCTCAGGCTGGCCTGTGCAGACACCTCCGTGAACGAGATGGTGATCTTTGTC
AACATCGGGGTGGTGGCCTCGGGCTGCTTCCTCCTCATAGTGTTGTCCTACGTGTCCATC
GTCTGTTCCATCCTGAAGATCCGCACCTCAGAGGGGAGGCACAGAGCCTTTCAGACCTGT
GCCTCCCACTGCATTGTGGTCCTTTGTTTCTTTGGCCCTGGTCTTTTCATCTACCTGAGG
CCAGGCTCCAGGGATGCTGTGGATGGTGTCGTGGCAGTCTTCTACACGGTGCTGACACCC
CTTCTAAACCCTGTGGTGTACACCCTGAGGAACAAGGAAGTGAAGAAAGCTCTGCTCAAC
GTGGGCAGTAAGTCAATATTCACCCAATGTAAA
>cOR10G15P|Dog#1 symbol=NOVEL|LOC=5:13412546-13413475|Strand=+|Length=312
ATGACAAACATGAGTGTAGTGACAATGTTCATCCTCATGGGCCTTCCCCATGCACCAGCC
CTGGACATCCCCTTCTTCACAATCTTCTTAGTGATTTATGTACTCACCGTGATGGGGAAC
CTCCTCATCCTGCTGGTGATCAGGGTGGATTCTCACCTCCACACCCCCATGTACTACTTC
CTGACCAACCTGTCCTTCATTGACATGTGGTTCTCCACAGTCACTGTGCCCAAAATGCTG
ATGACCTTGGGGTCTCCAGGAGGCAGGATGATCTCCTTTCACAGCTGCATGGCCCAGCTC
TACTGCTTCCACTTCCTGGGCAGCACCGAGTGTTTCCTCTACACAGTCATGTCCTATGAC
CGCTACCTGGCCATCAGTCACCCACTCAGGTACGCCAGCATGATGAGGGGGAGAACGTGT
GCCCTCCTGGCCCACCGGCACGTGGCTCAGTGGCTCTCTGCACTCTGCTGTCCAGACCAC
GCTGACATTCCGTTTGCCCTACTGTGGTCCCGGCCAGATCCAGCATTACTTCTGTGATGC
CCCTCCCATCCTCAGGCTGGCCTGTGCAGACACCTCTGTGAACGAGATGGTGATCTTTGT
CAACATTGGGGTGGTGGCCTCGGGCTGCTTCCTCCTCATAGTGTTGTCCTATGTGTCCAT
CGTCTGTTCCATCCTGAAATCCGCACCTCAGAGGAGAGGCATAGAGCCTCTCAGACCTGT
GCCTCCCACTGCATTGTGGTCCTTTGTTTCTTTGGCCCTGGTCTTTTCATTTACCTGAGG
CCAGGCTCCAGGGATGCTGTGGATGGGGTTGTGGTCTTCTACACGGTGCTGACACCCCTT
CTAATCCCTGTGGTGTACACCCTGAGGAACAAGGAAGTGAAGAAAGCTGTGCTCAAGGTG
GGCAGAAAGTCAGTGTTGGGTCAATGTGAA
>cOR6C83|Dog#1 symbol=NOVEL|LOC=27:3009068-3010042|Strand=-|Length=325
ATGTTTTCCTATGTTGATTTCATAAGCCTCAAGTCTAAAATGAGGAATCAGTCAACAAAG
ATTGAGTTCTTTCTCCTGGGGCTGACCGATGACCCACAACTGCAAATTGTGATTTTTACG
TTTCTCTTCATCAACTATGTGCTGAGCATGACTGGAAACTTAACCATCATCCTTCTCACC
CTGCTACATCCCAGCCTCAAGACTCCCATGTATTTTTTCCTCCGAAATTTCTCCTTTATG
GAAGCTTCAATGACAACAGTCTGTATTCCCAGATTCCTGATAAGCCTCATAACTAAAAAC
AAAGTCATTTCCTACAATTGTTGTGCATCTCAGTTATTCTTTTTCCTCCAATTAGAAATT
GCAGAATTTTACCTGCTGGCTGCCATGTCCTTTGACCGTTATGTAGCAATCTGCAAACCC
CTGCATTACCTGATCATCATGAACAACAAAATGTGCTACCAACTCCTGTTCAGCTCATGG
GCCGTGGGCTTTCTGCTGTCGTTTTCACCATTAGCTGTGGGCCTCACACTGGATTTCTGT
GTTTCCGGAATAATTGATCATTTCATGTGTGACATTTCCCCTGTGCTGCAGCTTTCCTGC
ACTGACACTCGTTTCTTGGAATTGCTTTCGTTTGCCTTAGCTATTGTAACACTTCTGGTG
ACCTTACTATTAGTGATTCTTTCTTACACATACATTATCAAGACCATTCTCAAGATCCCC
TCTGCTCAGAAAAGAACCAAGGCTTTTTCTACTTGTTCTTCTCATATGATTGTGGTCTCC
CTTACGTATGGTAGCTGCATCTTTAATTACATAAAGCCAACAGCGAAGGAAAGGGTGACT
TTGTCCAAAGGTGTAAGTGTTATTTATACCTCGGTTGCCCCTTTATTAAACCCTTTCATT
TACAGTCTCAGAAACCAGCAAGTCAAACAAGCCTTCAAGGACACACTCCAAAAGATTTTC
TCTCTTTCCAGAAAA
>cOR4A51|Dog#1 symbol=NOVEL|LOC=18:51483847-51484761|Strand=-|Length=305
ATGGAACACAGGAACAATGTGACTGAGTTTGTCCTCTTGGGGCTCACCCAGAGCATCCAA
GGTCAGAAAATATTATTTGTTGTGTTCTTGCTCATCTACATCGTGACAATGGTGGGCAAC
CTACTCATTGTGGTAACTGTGGTGGTCAGCCCAAGCCTGGATGCCCCTATGTACTTCTTT
CTTGGTTACTTATCATTTATGGATGCTGTGTATTCTACTACAGTTACTCCAAATATGATC
ATAGACTTACTCTATGAGAAGAAAACCATTTCCTTCCAAGCTTGCATGTCCCAGCTCTTT
ATAGGGCACTTATTTGGTGGTGCTGAGATTTTACTCCTGGTGGTCATGGCCTATGACCGC
TACGTGGCCATCTGCAAACCCTTGCATTATTTGACAATCATGAATCAACGAGTGTGTGTT
CTGTTGCTGTTGTTGGCTTGGTTTGGAGGGTTTTTGCATGCTGTAGTTCAACTTCTCTTT
GTTTACAACCTTCCTTTCTGTGGTCCCAATGTCATCGACCACTTCATCTGTGACATGTAC
CCATTACTAAAACTTGCCTGTACTGACACTTATGTTATTGGCCTCACCGTGGTTGCTAAT
GATGGGGCAATCTGTGTCGTCATTTTTACGGTCTTACTCATCTCCTATGGAGTTATTCTC
CACTCCCTGAAGAATCTTAGTCAGGAAGGGAGGCGCAAAGCCTTATCCACCTGTGGCTCC
CACATTACAGTGGTGGTCCTCTTCTTTGTCCCCTGCATTTTTATGTATGTGAGACCTCCT
TCTACTTTACCCATTGATAAATCATTGACTGTGTTTTACACAGTTATTACCCCTATGTTA
AATCCCCTAATCTATACTCTGAGAAATGGAGAGATGAAAAATGCCATGAAAAAGTTGTGG
ACCAGAAGAAGAAAA
>cOR6C20P|Dog#1 symbol=cOR6C20P|LOC=10:19632985-19633852|Strand=+|Length=292
ATGGAGGACCCAAAACTGAAGATTGTGCTATTTGTCTTCCTGCTCCTCACCTGCTTGCTA
AGAATCTCAGGCAACTTAGTTATTATTACCCTCACTTTGCTGGACTCACATCTCAAGACC
CCTATGTATTTCTTTCTTTGAAATTTTTCTTTCTTAGAAATTTCTTATACGACAGTCTGC
ATCCCCAAATTGCTTGTAAGCATGGCAACTGATGACAAAACCATTTCCTATAACTGTTGT
GCAACTCAGTTGCTTTGCCTTCCTTCTTGGAGCATCTGAATGTTACCTCCTGGCTGTCAT
GTCCTACGATCATTATGTCACCATCTGCAAGCCCCTGCATTACACAACCATTATGAGCAG
CAAAATCTGTATCCAGCTAGTCCTTAGCTCTTGGATCACTGGTTTCCTCATCATCTTTCC
CAGGACTCATTTTAGGCTTAAGCCTGGACTTCTGTGATTCCAATGTCATTGATCATTTCT
ACTGTGACACTGCTCCCCTCCTGCAGATCTCCTGCATGGACAGACATGTGTTGGAAATGA
TGAGTTTCATCTTAGCTTTGGTGACTCTGCTGGTCACTTTGGCATTAGTAATTCTATCAT
ACACATATATTGCCCTGACAATTTTAAAATTTCCTTCTGCCAACCAGAGAAAAAAGCTTT
CTCCACCTGTTCTTCTCACATGATTGTCATCTCCCTCTCATATGGCAGCTGCATCTTTAT
GTACCTTAAACCCTCAGTCAAACAGAGGATATCCTTGAAGAAGGGAGTGGCAGTTCTCAA
TACTTCTGTTGCTCCACTTTTGAATCCCTTTATTTATACTCTAAGGAAACAGCAGGTGAA
GCAAGCATTTTATTTTTCTGTTCCATTG
>cOR2A43|Dog#1 symbol=NOVEL|LOC=16:11555242-11556171|Strand=-|Length=310
ATGGCGGGAAATCAGACCTCTGTCACAGAGTTCATCCTATTGGGCTTTCCCCTCAGCCCA
GAGATTCAGATGGTTCTCTTTGGGCTCTTCACCCTGTTCTACGCCTTCACCCTGCTGGGG
AATGGGCTCATCCTGGGGCTCATCTCACTGGACCCCAGACTGCACACCCCCATGTACTTC
TTCCTCTCCCACCTGGCCATCGTCGACATAGCCTATGCCTGCAACACGGTGCCCCAGATG
CTGGTGAACCTCCTGAGGCCAGACAAGCCCATCTCCTTTGCTGGCTGCTTGACGCAGACC
TTTCTTTTCTTGACCTTTGCTCATACTGAGTGTCTTCTCCTGGTGGTGATGTCCTATGAC
CGGTACGTGGCCATCAGCCACCCCCTCCACTATTCTGTCATCATGAGCTGGAGAGTCTGC
ATCACCCTGGCATTGACTGCCTGGATTTTAGGAGTGCTCCTGGCCCTAGTACATCTAGGG
TTACTCATACCATTGCCTTTCTGTGGACCCCAGAAAGTCAACCACTTTTTCTGTGAAATT
ATAGCTGTCCTCAAACTTGCCTGTGCAGATACCCACGTTAATGAGATTATGGTATTGACT
GGGGCCGTGTCTGTGCTGGTAGGGCCTTTTACCTCAATTGTGATATCATACATTCATATT
CTACGTGCCATCCTGAAGATTCAGTCAGGGGAGGGGCGCCAGAAAGCCTTCTCCACCTGC
TCATCCCATCTCTGTGTGGTTGGACTCTTTTATGGCACAGCCATTATAATGTATGTTGGG
CCCAGATATGGGAACCCCAAGGAGCAAAAGAAATACCTGCTCCTGTTTCACAGCCTTTTC
AATCCCATGCTCAATCCCCTTATCTATAGTCTGAGGAACAAAGAAGTCAAAGCTGCTCTG
AAGAGGATTCTTGAAAAAGAAAGAACTTCA
>cOR9Q3|Dog#1 symbol=cOR9Q3|LOC=18:48709434-48710435|Strand=-|Length=334
ATGACTTGCACTTGCCTCCAGCCCCCTCACCTGCCTCTCCTGTCAGTCCTCCGCAGGCAC
ATGGCCAGGAGGAACCACACCATCGTGACCGAGTTCTTCCTCACTGCATTCAGCGAGCAT
CCTGAGTGGGGGCTTCCTCTCTTCCTGCTGTTTTTGGGTTTTTATGTCATCACCTTGTTG
GGGAACGCGGGGATGGTCCTTCTGATCCGAGTGGATGGCCGGCTGCACACCCCGATGTAC
TTCCTCCTCGGCCACCTGTCCTTCGTGGACATCTGCTACTCGTCCACCATCGTGCCGCAG
ATGCTGGCGGTGCTGCTGCAGCGGGGGGCAGCGCTGTCCTACACCTGCTGCGCCGCTCAG
TTCTTCCTCTTCACCTTCTTTGCTTCCATCGACTGCTACCTGCTGGCTCTCATGGCCTAT
GACCGCTACGTGGCCGTGTGCCGGCCCCTGCTGTATGTCACCATCATGACCGAGAAGGCG
CGCTGGGGCTTCGTGGCTGGGGCTTATGGGGCTGGTTTCTCCAGCGCCCTTGTTCGAACA
GTCACAGCCTTCTCCCTCTCCTTCTGCGGGGACAACGAGATTGACTTTATTTTCTGTGAC
CTTCCCCCTCTGTTAAAGCTGACCTGTGGGGACAGCTACACCCAGGAGGTGGTCATTGTT
GTGTTTGCCATCTTTGTCATGCCTATTTGTGTGGTGGCGATCTTGGTGTCCTACCTGTTT
ATTGTTGTGGCCATCATGAGGATCCCCTCTGCGGGGGGCCGGGCCAAGACCTTCTCTACC
TGCGCCTCTCACCTCACGGCTGTGTCCCTCTTCTTCGGCACACTCATCTTCATGTACCTG
CGAGGTAACGAAGACCAGCCCTCCGAGGGAGACCGAGTGGTGTCAGTGCTCTACACAGTG
GTGACCCCTCTGCTGAACCCCTTCATCTATAGTCTGAGGAATAAGGAAGTGAAGGAGGCG
TTTAGGAAAGCTCTGAACAGGCCAAAGGCTTCTGGAAGGACC
>cOR10H18|Dog#1 symbol=NOVEL|LOC=20:49386135-49387088|Strand=+|Length=318
ATGCAGCATCCGTGGCTGGCCAGAACTATAGCATGGTGTCTGAATTCATCCTCGTGGGCT
TCTCCACCTTCCCACAGCATCTCCTGCCTGCCTTCTTTCTGTTCTACTTGCTGTATGTAC
CTGTTCACGCTGCTGGGGAACCTGCTCATCATGGCTACTGTCTGGAGTGAGCGCAGCCTG
CACACGCCCATGTACCTCTTCCTGTGTGCCCTGTCCACCTCTGAGATTCTGTTCACTGTT
GCCGTCACCCCCCGCATGCTGGTTGACATGCTCTCCAGCCACCACTCCATCACCTTTGTG
GCCTGTGCCACCCAGATGTTCTTCTCCTTCATGTTCGGCTTCACCCATTCCTTCTTGCTT
ATGATCATGGGTTATGACCGCTACGTGGCCATCTGCCACCCCCTACGCTACAACGTGCTC
ATGAGCATCCGCACCTGTGCCCGTTTGGTGTCCTGGACCTGGGCTAGTGGCTCAGTCATG
GGGATGATGGTGACCCTGATAGTTTTTCACCTCACCTTCTGTGGGTCTAATATGATCTAC
CATTTTGGCTGCCATGTGTTTTCCCTCTTAAAGTTGGCCTGTGGGAAGGAGACATCCTCG
GTTACATTGGGTGTGATCCTCGTGTGTGTCTCAGCTCTGATGGGCTGTTTATTCCTCATC
GTCCTCTCTTATGTTTTCATCGTGGCTGCCATATTAAGGATCCCCTCTGCTGAGGGCAGA
ACCAAGACCTTCTCCACGTGTGTCTCCCACCTCACTGTGGTCATTGTGCACTATGGTTTT
GCCTCCATTATCTACCTCAAGCCCAGGAGCTCTATGGACAGTAACACCCTGATGGCCACC
ACCTATACAGTCTTCACCCCGTTTCTCAGCCCAATCATTTTCAGCCTCAGGAATAAGGAG
CTCAAGAATGCCATAAAGAAAAGCTTCCAGAGAAAATTCAGTCCCCTAGGCTCC
>cOR51F7|Dog#1 symbol=NOVEL|LOC=21:30152468-30153451|Strand=+|Length=328
ATGGTCCTTTTTCTCCTGGGAAGTTGGCTCCCTTTACTCATTATGCCATTTTTCAATCAA
AGCATTTTCCACCCTGCAGTCTTCCTTCTTACTGGCATCCCTGGTTTTGAAAGTTACCAT
GCCTGGCTCTCCATCCCTTTCTGTTGTCTCTATGCCATTGCCATCTCTGGGAATGGTATG
ATCTTGTTTGTCATCCTCACTGAGTCAAGCCTTCATGAACCCATGTACTATTTCCTCTCC
ATGCTCTCCTTCACGGACCTAGGGCTGTGCCTTTCCACATTGGTCACCATGCTGCGTATT
TTCTGGTTCAATGCTCAAGAAATCAGTTTTGATGCCTGCATTAGCCAAATGTTCTTTATC
CATGGTTTCACATTCATGGAGTCCTCTGTACTTCTGGTGATGGCCTTTGACCGCTTCATT
GCCATCTGTAACCCACTGAGATATGCCACAATCTTAACCAATTCAAGGATCATCAAAGTG
GGCTTTGCCATTGTTATTAGAGGGACAACGGCTCTAGTACCTTTACTCCTGCTCTTAAAG
CGTCTATCCTTCTGCCGTAGCCATGTTCTGCACCATTCATATTGTTTCCACCCTGATGTG
ATGAAGCTTTCATGCACAGATACCAAGATCAACAGTGCATTTGGTTTGGCTATTGTTATC
TCTACTGCTGGCATAGACTCTGTCTTGATCCTCCTCTCCTATGTTCTGATCATCCACTCT
GTGCTCAGCATTGCCTCCCCAAAGGAGCGGAAAAAGGCCTTTGGTACTTGTGTCTCACAC
ATAAGTGCCGTTGCCATCTTCTACATCCCCATGATCAGCTTGTCACTGGTACACAGATTT
GGGAAGCATGCCCCTCCCCTTGTGCACACCCTTATTGCCAATGTTTACCTGCTCATCCCT
CCTGTGATGAATCCCATAATCTATAGTGTGAAGACCAAGCAAATTCGTAAGGCTGTGCTC
AAAATTTTCCTTTCTAAGCTGATT
>cOR6C84P|Dog#1 symbol=NOVEL|LOC=27:3235967-3236904|Strand=+|Length=314
ATGAGAAATCACACAAAGGTAACAGAGTTTATTCTTCTCGGGTTGACCGATGACCCAAAG
TGGCAGGTTGTACTTTTCATATTTCTCCTGGTCACCTACATGTGCAGTGTGACTGGGAAC
CTGGTCATTATCTTCCTCACCCTTTACGATCCCCACCTGAAGACTCCAATGTATTTCTTC
CCTTCGAAACTTCTCATTCCCTAGAAATGTCATTCACATCTGCCGCAATTCCCAGATTCC
TTGTCACTGTTGTGACGGGAGACAGAACCATTTCCTACAATGACTGTCTGGCTCAGGTAT
TCTTCGTCATCTTATTGGGGGTGACAGAGTTTTACCTCCTGACCGCCATGTCCTATGACC
GCTACATGGCCATCTGCAAACCTCTGCATTACATGACCATCATGAGCAGCAGAGTCTGCA
TCCTCCTTGTCTTTAGCTCATGGCTTGCAGGATTCCTGGTCATCTTTCCACCTGTAATTC
TGGTGCTGAAGTTGGATTTCTGTGCCTCCAATATAATCGATCATTTTGTCTGTGACTCTT
CACCAATTCTACAGCTTTCTTGCACAAACACTCACTTTCTAGAACTCATGGCATTTGTTT
TAGCGGTGGTAACGCTTATGGTCACCTTAACCCTAGTTATGCTCTCCTACACACACATCA
TCCGCACAATTCTGAGAATTCCTTCCACGAGTCAAAGGAAAAAAGCCTTTTCCACGTGTT
CCTCCCACATGATAGTGGTCTCCCTCTCTTATGGCAGCTGCATCTTCATGTACATCAAGC
CTTCTGCAAAGGAAAGGGTGAGTTTAAACAAAGGCGTAGCTGTGATCATTACCTCAGTGA
CTCCTCTTCTCAATCCTTTCATATATACCTTAAGAAACCAGCAGGTGAAACAAGCCTTCA
AAAACATGGTCCACAGAATGGTCTTTTCTTCATATAAA
>cOR1AE1|Dog#1 symbol=cOR1AE1|LOC=20:49439920-49440852|Strand=-|Length=311
ATGGACAATCAGACCCGGAACTTTGAATTTATCCTCCTTGGCCTCTCTGAGCAGCCATTG
CAGCAGCAGGTGTTCTTTGGTCTGTCTTTCAGCCTGTATCTGATTGGGTGCATGGGGAAT
CTGCTCAGCATTCTGGCCATCCTCTTGGACCCTCACCTCCATAGCCCCATGTACTTCTTC
CTCAGCAACCTGTCTCTTCTTGACATCTGCTTTGCCTCCACCACCATCCCCAAGATGTTG
GTGAACCACCTATGTGGGCACAGCACCATCTCCTCCAAGGCTTGCCTGACCCAGATGTAT
TTCTTCATTACCTTTGGGGCAGCTGACAGCATCCTTCTTTCCACCATGGCCTATGACCGC
TATCTAGCCATCTGTTGCCCACTACGCTACATCACAATCATGAGTGTCCTTCGTTGTGCC
TTGCTGGTGGCAGTCCCCTGGATCTCAGCAAACCTCATCTCCATGGTCCATACTATCCTG
ATGACCCGCTTGTCCTTTTGCACCAATAGGATCCCACACTTTTTCTGTGACCTCAATGCC
TTGATCAAGCTCTCCTGCTCTAATACCCAAGTCAATGAGATGCTGGTGTTGGTCTTTGGG
GGCTCAGTTGTTCTGATCCCTTTTGTGTGCATCATGGCCTCTTATACACCTATTGCTATG
GCTGTGTGGAAGGTGCCCTCAGCACAGGGGAAGTGGAAAGCATTCTCCACCTGTAGCTCT
CACCTTTGTGTTGTTGCTCTCTTCTATGGGACCATTATTGGGGTCTACTTCAACCCTGCA
TCCACACACACCACCCAGAAGGACATAGCAACCACAGTGATGTACACCATGGTCACCCCC
ATGCTGAACCCCTTCATATATAGCCTTCGGAACCGAGATCTGAAGGAAGCCCTCTGGAAA
CTTCTCAAAGGAAACCACTTGGCTACGCCTCTT
>cOR2Q1|Dog#1 symbol=cOR2Q1P|LOC=16:11633491-11634429|Strand=-|Length=313
ATGGGCCAGGAAAATAAAACCCAGACATGGGTGAGTGAGTTCGTTCTGCTGGGATTGTCC
AGTGACTGGGAAACTCAAGTCTTCCTCTTTCTCCTGGTCCTGACCATGTACTTGGTGACT
CTTGTGGGAAATGTCCTCATTCTTCTTCTGATCAGACTGGACAGCAGGCTTCATAACCCC
ATGTACTTCTTCCTTAGTGTTTTATCCTTTGTGGACCTTTGTTATGCAAATAGTATTGCC
CCACAAATGCTGGCCCACCTGCTCTCAGCCCAGAAGTCCATCCCATTCTATAACTGTGTG
CTCCAACTCTATACCTCCTTGGCATTGGGTGGGTCTGAGTTCTTCCTGCTGGGAGCCATG
GCCTATGACCGCTATGTGGCAGTGTGCCATCCACTGCACTACACAGTCATCATGCATGGA
GAGCTGTGCCTGGGGTTGGCTGCCGGCTGCTTGGTGGCTGGTTTCACAAATTCGCTGATG
GAAACAATCATTACATTCCGGCTTCCCTTGTGTCACAATGTTATTAATCACTTTGCCTGT
GAGACCCTAGCAGTGCTACGGCTAGCTTGTGTGGACGTCTCCTTCAACAAGGTCATGGTG
GCCACCTCAGGATTTTTGGTGATCATGCTTCCCTGTTCCCTGGTTCTGTTCTCCTATGGT
CGTATAGTTATTACCATTCTGCATATCCATTCTACTCAGGGACGTAGCAAAGCCTTTGGG
ACTTGTGCCTCCCACCTCACTGTGGTTTGCATGTGCTTTGGGGCTACCATCTTCACCTAC
TTGGGTCCACGGTCAGCCTCTTCAGTGGAAGAGGAGAAGATGGTTGCTCTATTCTATGCT
GTGGTGGCGCCTATGTTGAACCCCTTGATCTATAGCTTGAGGAATAAGGAAGTTATGGCT
GCTCTTCAAAAGGTTCTCAAGAAATTCAGAGATAAAGAG
>cOR4P12P|Dog#1 symbol=NOVEL|LOC=18:51150678-51151595|Strand=-|Length=308
ATCACACCCCCAGAAGAATTGGGACATGAAAATATCACAGAATTTAATCTCTTGGGACTT
TTTAGTGATGAGGATGCAAAGGCCGCCCTGCTTTGTGCTGTTCGTACTTTGCTACATTGC
AATTCTCTCAGGAAACTTGCTCTATCTTCTCACAATCAGGGGCAGCCGTCTCCGTGAACA
GCTCATGTACTTTTTCCTGAGCTACCTATCTTTTATGGATGTCTGCTTCACTTCACAGAC
CTACTGGCCCAGCAGAAGACCATCTCCTACAATGGCTGCATGGCCCAGATGTTTTATGCC
CATTTTTTTGGTGCCACTGAGATCTTCATCTTGGTGGCCATGGCCTATGACCGATATGCA
GCCATCTGCAGACCCCTTCACTATATGGTCATCATGAGCAGACAGGTGTGCTATGTCCTT
GTAATGGCCTCAATTCTCGGAGCATTTACCCATTCAATCATGCAAGTATTGATTATTATT
GAACTTCCCTTCTGTGGCCCCAATCAGATAGACCACTATTTCTGTGATGTTTTCCCCTTG
CTGAAGCTGGCCTGCATGGATACTAGCTTGTTGGTTATTGTGATCATTACTACCACAGGA
GTGCTGTCCATTTTGACCTTTGTTGCCTTGGTAATTTCTTACATCATCATCCTGTCTACC
CTGAGGACCTACTCATCCCAGGGCTGCCGCAAAGCCCTCTCTACCTGTGGCTCACACATC
ACTGTTGTGTTCATGTTCTTCTTGCCTCTCATCTTCACATATGTCCCCATGGCGGATTCC
GTCAGTAATGACAAAGTGTTTGCCCTATTTTATACCATGATTGCTCCCATGTTCAACCCT
CTCATCTACACATTGAGAAACACAGACATGAAGAATGCCATGAGGAAAATGTGGTGCCGG
GATGCACGGTTTGAAGGG
>cOR1K2|Dog#1 symbol=cOR1K2|LOC=9:52535191-52536138|Strand=-|Length=316
ATGGATGCTGCCAATGAGTCCTCAGAGGGAGCCCCGTTCATCCTATTGGGATTGACAACA
AGTCCTGGACAGCAGCAGCCTCTCTTTGTGCTATTCTTGGCCCTGTATGTGGCAGGTATC
CTGGGTAATGGACTCATTGTGGCTGCCATCCAGGCCAGCCCAGCCCTTCATGCACCCATG
TACTTCCTGCTGGCCCATCTGTCCTTTGCCGACCTCTGCTTTACCTCTGTCACTGTGCCC
AAAATGTTGGCCAACTTGTTGGCCCACGACCGCTCCATCTCCCTGGCGGGCTGCCTGACC
CAGATGTACTTCTTCTTTGCCCTGGGTGTAACTGACAGCTGTCTCCTGGCCGCCATGGCC
TATGACCGCTATGTGGCCATCCGGCACCCCCTCCACTATGCCACAAGAATGTCCCGGGCT
ATGTGCACAGCCCTGGTGGGGACTGCATGGCTGGTGTCCCACCTCCACTCCCTCCTGCAT
ATCCTGTTTATGGCCCGCCTGTCCTTCTGTGCCTCCCACCAAGTGCCGCACTTCTTCTGT
GATCACCAGCCTATTCTTAGGCTCTCTTGCTCTGACATCCGCCACATCCAGCTGCTCATC
TTCACTGAGGGCGCCGCAGTGGTGGTCACTCCCTTCCTGCTAATTCTTGCCTCCTATGGG
GCCATCGCAGCTGCAGTGCTCCGGCTGCCCTCAGCCTCTGGGAGGCTCCGCGCTGTGTCC
ACTTGTGGCTCCCACCTGGCAGTGGTGGGCCTCTTCTATGGGACAGTCATTGCGGTCTAC
TTCCAGCCCACATCCCGGTATGAGGCAGAGCGGGGCCGTGTGGCCACTGTCATGTACACT
GTAGTCACCCCTATGCTAAACCCTGTTATCTACAGCTTCCGGAACCGCGACATGCAGGGG
GCGCTCCGATCACTTTTCACTGGAAGAAGGATCTCCTCTAGTGACTCC
>cOR5L7P|Dog#1 symbol=cOR5L7|LOC=18:50644456-50645434|Strand=-|Length=312
GAAATGGGGGAAGAGAACTGCACCAGTGTAACAGAGTTCATTCTGCTTGGATTAGCAGAT
GCCCCAGAGCTGAGAGTCTTCCTCTTCCTGCTGTTTCTTCTCATCTATGGAGTCACGGTT
TTGGGAAATCTGGGCATGATCGCAGTGATTCAGGTCAGCTCTCAGCTTCACACTCCCATG
TACTTTTTCCTCAGCCACTTGTCCTTTGTGGATTTTTGCTACTCCACGATCATCGTGCCA
AAGATGCTGCCCAATATCTTAAACAGGGACAAAGCCATCTCCTTCCTCGGTTGCATGGTG
CAGTTCTATTTATTTTGTACTTATGCAATCACTGAGGTCTTCCTGTTGGCTGTGATGGCC
TATGACCGCTTCGTGGCCATCTGCAACCCACTGCTGTACATGGTCACCATGTCCCGGAAT
CTCTGTATGGAGCTGGTGTCCTGTTGCTACCTCTGTGGGACGGCCTGTTCTCTGATCCAC
TTGTGTTTAGCCCTTCAGATCCCATCCTATAGATCAAATGTGATTAACCACTTCTTTTGT
GATCTACCCCCTCTCTTATCTCTTGCTTGCTCTGATGTCACTATGAATGAACTGTTGCTG
TACATCGTGGCCACCTTCAACGAGCTCACCACCATCCTGATCATCCTTACCTCCTATTTG
CTGATTCTCATCACCATCCTGAGGATGCGCTCTGCAGAGGGAAGGCGCAAAGCCTTTTCC
ACCTGTGCCTCCCACCTCACAGCCATCCTTGTCTTCCATGGAACAATCCTTTTCATTTAT
TGTCGGCCGGAGTTCGGGCAACAGTATGGATGCTGACAAGGTGGCCACAGTGTTCTACAC
CATAGTGATTCCCATGCTGAACCCCCTCATCTATAGTCTGAGGAATAAGGATGTGAAAGA
AGCTCTCAGAAAAGTGGTGAGCTCCAAAATGTTTTCCTAGAAAATCTTTTCTTAGCAGGA
CTCAGAGTCCCAAAGTGGA
>cOR1X2|Dog#1 symbol=cOR1X2|LOC=11:9101435-9102373|Strand=-|Length=313
ATGTCCAGGGGGAAGGAGAATGTGACAGGAGTCACCGAGTTCCTCCTACTTGGCATCACC
AGTGACCCCGAGCAGCGGCAAGTCCTCTTCTGGCTCTTCCTGTGTATGTACCTGGTCACT
GTGGCTGGGAACACACTCATCATCCTGGTCATCGGCTCCCATCCCCGCCTGCACACCCCC
ATGTACTTCTTCCTTATCAATCTCTCCTTTGTTGACATCTGCTTCACTACCAACCTGATC
CCCAAGCTGCTGGTCAACCACGTAGCAGGAACATGGACTATCTCTTACCCCCACTGCCTG
ACCCAGATGTACTTCCTCATCTCCTTTGCCAACCTGGACACCTTTCTGCTAGCGGCCATG
GCACTGGACCGTTATGTGGCCATCTGCAAACCCCTGCTATACCACACCATCATCACTCCT
CAGCTCTGTAGGGGACTAACCACACTCATGTGGACATGCTCTGGCCTCATCTCCCTGGTT
CACACACTCCTCATGAACGGACTGACATTCTGCTCCTCAGCCCGGGAGATCTTGCACTTC
TACTGTGATGCCTACCTGCTGATGAAGATTGCCTGCTCAGACACGCGTGTCAATCAACAC
ATGTTCCTGGGTGCCGTGGTCCTATTTGTGGCCCCCTGTGCGCTCATTGTAGTTTCCTAC
ATCCGCATAGCTACAGCCGTCCTCCGGATCCCTTCTGCCCTGGGAAGGCGCAAGGCATTT
TCCACATGCAGCTCCCATCTATCTGTGGTCACCTTGTTCTATGGAACTGTCCTGGGGGTA
TACATACGACCACCTAAGTCCTTCTCAGTCCAGGACACAGTGGCAACTGTCATGTATACA
GTGGTGACGCCCATGCTAAATCCCTTCATCTACAGCCTGAGGAACCAGGACATGAAGGAG
GCTGTAGGAAGACTCTTCAGCAAGGGCTCCAAATCCTCT
>cOR10V5|Dog#1 symbol=cOR10V5|LOC=18:47669410-47670387|Strand=-|Length=312
TGCACTGAATACATGGAGGGTGCTAATCAAACTGGGATGGTTCGCTTCCACTTCCGCCCC
TTCTCCAAACTCCCTGAGGTGCAGATGTTGATTTTTGTGGCCTTCTTGATCATGTACCTG
GTCAGCATCAGCGGCAATGTCTCCATTTCTCTCATCATCTGGCTCAACCGTTCTCTGCAC
ACCCCCATGTACTTCTTCCTGGCCAACTTGGCAGCTCTGGAGATCTGCTACTCTTCCACC
ATCGCCCCTCTGACCCTGGCCAGCGTCCTGTCCACAGAGAGAGCCCTCATCTCCCTGCCT
GGCTGTGGTACCCAGATGTTCTTCTTCATCTTCCTGGGCAGTGCTGACTGTATTCTACTA
GCTGTCATGGCCTATGACAGGTTTGTGGCCATCTGTCACCCTTTGCGTTACACCCTCATG
ATGAGTTGGCGGTTGTGTGTGCAACTGGCCATGGGGTCTCTGGTGCTGGGGTTCATCTTG
GCCATGCAGTTGACTGTGCTCATCTTCCAACTCCCCTTCTGCAGCAGTAAAGAAATCAGT
CTGTTCTACTGTGATGTCCTCCCTGTCATGAGACTGGCCTGTGCAGACACCTGGGTCCAT
GAGGCCACCCTCTTTGTGGTCAGCATCACCGTCCTCACTATCCCCTTCCTGCTGATCACT
CTCTCCTACGTCTTCATCGTGGCCGCCATCCTGAAGATTCGCTCAGCAGAGGGGAGGCAC
AAGGCCTTCTCCACTTGCTCCTCTCACCTGACTGTGGTCCTGCTGCAGTATGGATGTGGG
AGCCTCATCTACCTGTGCCCCAGCTCCAGTTACTCTCCAGAGAGGGGCCAGGTGGTGTCT
GTGGTTTACACATTCATCACGCCTGTGCTGAACCCCTTGATCTACAGCATGAGAAACAGG
GAGCTTAAGGATGCTTTGAGGAGAACCATGATCAGGTTCCTGTTGTCCTAAGCACCGGGA
GCACTCTGGGTGCTCCTT
>cOR52A15|Dog#1 symbol=cOR52A15|LOC=21:30321962-30322897|Strand=-|Length=312
ATGTCCATCTCCAACATTACAATCTTCATGCCTTCTATGTTGACACTAATAGGGATCCCA
GGCCTAGAGTCTGTGCAGTGCTGGATTGGGATTCCATTCTGTGCCATGTATCTCATTGCT
ATGATTGGAAATTCCTTGCTTCTGTTCATCATCAAATCTGAGCGCAGACTTCACGAGCCC
ATGTATATTTTTGTAGGCTTGCTAGGAGTCACAGATATTGCACTTGCTACCACCATTATG
CCCAAGATGCTTGGCATATTCTGGTTTCATGTGCCACAGATTTACTTTGATTCCTGTTTG
CTTCAAATGGGGCTCATCCATATGTTTCAGGGGATAGAGTCAGGCATCCTCCTGGCCATG
GCCCTGGACCGTTATGTGGCCATCTGTTATCCACTCAGACACAGTGGCATCTTCACCCAT
CAGCTGGTGGCCCAAATAGGGGCTATTATAACACTCAGGGCTGCCATTCTAGTGGCCCCA
GGCCTAGTACTGATAAAGTGCAAGTTTCAATTTTATCATACAACCACCATCTCCCACTCC
TACTGTGAGCATATGGCCATTGTGAAACTGGCTGCAGAAAATGTGCGGGTCAACAAAATC
TATGGCTTGTTTGTGGCATTCGCTGTTGCAGGGTTCGACCTCACCTTCATCACTTTGTCC
TACATACAGATCTTCTTCACGGTTTTTCGTTTGCCCCAGAAGGAGGCCCGCTTGAAAGCA
TTCAATACCTGCATTGCCCACATCTGTGTCTTCCTCCAGTTCTACCTCCTCGCCTTCTTC
TCCTTCTTCACACATAGGTTTGGTGCTCATGTCCCTCCTTATATCCACATCCTCTTTTCT
AGCCTCTACTTGCTGGTCCCCCCATTTCTTAATCCACTTGTCTATGGTGCCAAGACCAAG
CAGATCCGCATTCACGTGGTAAAGATGTTCTGTTCC
>cOR8D8|Dog#1 symbol=NOVEL|LOC=5:13161565-13162398|Strand=+|Length=278
ATGGTTGCAGGAAATCATTCTACAGCATCCGAGTTTGTGTTAGTGGGTCTAACACAGCAG
CCAGAGCTCCAGCAGCCTCTCTTCCTCCTGTTCCTGGGAATCTATATCCTGACGGTGGTG
GGGAACTTGGGCTTGATTCTCCTGATTACCCTGAGCCCTTCCCTTCACACCCCCATGTAC
TACTTCCTCAGCAGCTTATCATTCATCGATCTCTGCTATTCCTCTGTCATTACCCCCAAA
ATGCTGGTGAACTTCTTAGGGAGGAAAAATATGATCCTTTATTCTGAGTGCATGACACAG
CTCTTTTTCTTCGTGGTCTTTGTAGTGGCTGAGGGTTACCTCCTGACCATGATGGCATAC
GATCGCTACGTTGCCATCTGTAGCCCCCTACTTTACAGTGTGGTCATGTCCCCCCGAGTG
TGCTCACTGCTGGTGCTGGTTGCCTTCAGCCTGGGCTTTCTCTCCGCCGTGGCCCATACA
AGTGCCATGATGCAACTGTCTTTCTGCAGATCCCACATCATCAACCATTACTTCTGTGAT
GTTCTTCATATGCTCAATCTCTCCTGCTCCGATACACACCTCAATGAGCNNNNNNNNNNN
NNNGAGGGACGGTCCAAAGCCTTTCGTACTTGCAGCTCTCATCTCATGGCTGTGGGGATC
TTCTTTGGGTCTATCACATTCATGTATTTCAAGCCCCCTTCCAGTAATTCCCTGGAACAA
GAGAAGGTGTCCTCAGTGTTCTACACCACAGTGATCCCCATGCTGAACCCTTTAATATAC
AGTCTGAGAAACAAGGATGTCAAGAAAGCATTGAGGAAGGTTTTGGTGAAGAAA
>cOR4K15|Dog#1 symbol=cOR4K15P|LOC=30:3037699-3038670|Strand=+|Length=324
ATGAATGAGACAAATCATTCCCGGGTGACGGCGTTTGTGTTGCTGGGACTCTCTAATTCC
CGGGAACTCCAACCTTTCTTGTTCCTCCTATTTTCACTACTTTACCTAGCAATACTGCTG
GGAAACTTTCTTATCATCCTTACTGTAACCTCAGATTCCCGCCTTCACACCCCCATGTAC
TTTCTGCTTGCGAACCTCTCTTTTATAGATATATGCGTTGCCTCTTTTGCTACTCCCAAA
ATGATTGCAGACTTTCTGGTTGAGCACAAGACTATTTCTTTTGATGCCTGCCTGGCTCAG
ATTTTCTTTGTCCATCTTTTCACTGGCAGTGAAATGGTGCTCCTTGTATCCATGGCTTAT
GACCGTTATGTAGCTATATGCAAACCTCTCCACTACATGACAATCATGAGCCGTCGTGTT
TGTATTATTCTTGTTCTCATCTCCTGGTTTGTGGGTTTCATCCATACTACTAGTCAGTTG
GCATTTACTGTTAACTTGCCTTTTTGTGGCCCCAATGAGGTAGATAGTTTTTTCTGTGAC
CTCCCTCTAGTGACCAAGCTGGCCTGCATAGACACTTATGTTGTCAGCCTACTTATAGTT
GCAGACAGTGGCTTTCTTTCTATGAGTTCCTTTCTCCTTTTGGTTGTCTCCTACACTGTG
ATACTTATCACAGTTAGGAACCGCTCCTCTGCTAGCATGGCAAAGGCCCGCTCCACATTG
ACTGCTCACATTACTGTGGTCACACTCTTCTTTGGACCATGCATCTTCATCTATGTGTGG
CCCTTCAGTAATTATTCTGTTGACAAAGTCCTTGCTGTATTTTACACCATATTTACTCCT
ATTTTAAACCCAGTTATCTATACTCTAAGGAACAAAGAAGTGAAGACAGCTATGAGGAAA
CTGAAGAGTCAGTATCTGAAGCCTGGCCAGGTTTCTACAGTCATAAGAAATGTTCTTTTC
CTGGAAACAAAT
>cOR1AB2P|Dog#1 symbol=cOR1AB2|LOC=20:49253001-49253967|Strand=-|Length=314
TTCCTTTCTGATTGATCCAGGATGGCCATGGAAGATGCAAATCTCACGTCAGTCACTGAG
TTCCTGCTCCTGGGCCTTTCAGAGAACCCCAAGCAACAGCAGCTGCTGTTCATAATCTTC
CTGACTATGTACCTGGTCACGGGGCTGGGAAACCTGCTCATCATCCTGGCTATCGCCACT
GACCCCCGACTCCACACGCCCATGTACTTCTTCCTGGCTAACTTGGCCTTTGTGGACATT
TGCTTCACCTCCACCACCATTCCCAAGATGCTAGCCAACCACGTATCAGGACACAAAGGG
ATCCCTTATGCGGGCTGCCTGACCCAGATGTTCTTCTTCATCTGGTTTGCTGGCATCGAT
AGCTTCCTGCTGGCTGCCATGGCCTATGACCGCTATGTGGCCATCTGTCACCCTCTGCAC
TACACCACATCTGTAACGCCACAGCTCTGTGGATTCCTGGTGGCTGCATCCTGGACTGCA
GCCTTCGGGAATGCCCTAACCCACACTGTATTACTGACTCGCCTCTCATTCTGCACCCAC
AACCGGGTTCCCCATTTCTTTTGTGACCTCAGCCCTCTGCTGAAGTTGGCCTGCTCTGAC
ATCTTTCTCAATAATATAATGGTGTACACTGTGGGCGCCCTACCCATCATCACACCCTTT
GTGGGCATCTTGGTCTCCTACATACGCATCTTTGCCACGGTGCTAAGGATCCCTTCCACC
AGAGGCAAGCAGAAAGCTTTCTCCACCTGTGGCTCTCATCTGTCTGTGGTGTCCCTATTC
TACGGGACACTCATTGGGGTTTATTTCAGCCCAATGTCCTCCCACACGGCCCAGAAGGAC
ACAGCCGCTGCGGTGATGTACACCGTGGTCACTCCCATGCTGAACCCCTTCATCTACAAG
CCTACGCAACAGTGACATGAAGGGGGCTTTGGGGGCCCTCATCAATAGGAAGCCAGTTTT
TAGTCAG
>cOR52H2|Dog#1 symbol=cOR52H2P|LOC=21:30837492-30838436|Strand=-|Length=315
ATGTACAACCTGAGTAGCTACAACACAGGTGACTTCACCCTCCTGGGCATCCCTGGTCTT
GAGCAGTACCACGTCTGGATCAGCATCCCCTTCTGCTTTATCTATCTTGTGGCCATTGTG
GGCAACGGTATCCTTCTCTACCTCATTGCTGTGGAGCGGAGTCTTCACGCACCCATGTTC
TTTTTCCTTTCCATGCTAGCCATTACAGATGTGATCTTGTCTACCACATGTGTCCCCAAA
ACCCTTACCGTCTTCTGGCTTGGTCCCCAGAAAATCAGTTTTCCTGGTTGCCTCACCCAG
TTATTCTTTCTGCATTATAGCTTTGTCCTGGACTCAGCTATACTCCTGGCCATGGCATTT
GACCGCTATGTGGCCATCTGCTCCCCTCTGAGATACACCACTATTCTGAACCCCAGGACC
ACTGTCAAAATTGTTGTGGGAATTTCCTTCAGAAGTTTCTGTGTTATAGTTCCATGTGTT
TTCCTTGCAAATCGTCTACCTTTCTGCGGGACACGCATCATACCACACACATACTGTGAG
CACATAGGTGTGGCCCGACTTGCCTGTGCTGACATCTCCATCAACATCTGGTATGGCTTT
TGTGTTCCCATCATGACAGTCATCTCAGATGTGATTCTCATTGCCGTTTCTTACACCCTC
ATCCTCTGTGTAGTCTTCCGCCTCCCCTCCCTAGATGCCCGTCAGAAGGCCCTTGGCACC
TGTGGTTCCCATGTCTGTGTCATCCTCATGTTCTATATACCAGCATTCTTCTCCATCCTT
GCCCATCGCTTTGGGCATAATGTCCCCCGTACTTTTCACATCCTCTTTGCTAACCTCTAT
GTAGTTATGCCACCTGCACTCAATCCTATTGTCTATGGAGTAAAGACCAAGCAGATCCGG
GACAAAGTTATTCTCCTGCTCTTTCCCCAGAAGGTTGCAGTGATA
>cOR7C17|Dog#1 symbol=cOR7C17, cOR7C31|LOC=20:50598589-50599554|Strand=+|Length=322
ATGCAACCAAACAATGATACATGGATATCAGAATTCTTTCTTCTGGGATTTTCAGAGGGA
CCAGACTGGCAGCCACTCGTATTTGGGCTTTTCCTCTCCATGTACCTGATCACTGTGTTT
GGAAACCTGCTCATCATCCTGGCCATCAGCTCTGACTCCCACCTCCACACCCCCATGTAC
TTCTTCCTCGCCAACCTGTCCTTTGTAGACATCTGTTTCACCTCTACCACTGTCCCCAAG
ATGCTGCTGAACATCCAGACTCAGAGCAAAGTCATCACCTATGCAGGCTGCATCACACAG
ATGTACTTTTTCATAATCTTTTCAGGGTTGGACATCTATCTCCTGGCTGTGATGGCTTAT
GACCGTTTTGTGGCCATCTGCCATCCCCTGCACTACATGGTCATCATGAACCCCCGGCTC
TGTGGACTGCTAGTTCTGGTGTCCTGGATCATAAGTGTCTTGCACTCCTTTTTACAGACC
TCAATGGTGTTGCAGCTGTCCTTCTGTACAGAGGTGGAAATCCCGCACTTTTTCTGTGAA
CTCAATCACATGATCCAACTTGCCTGTTCTGACATATTTCTTAATAACATGATGATATAC
TTTGCAGCTGTGCTCCTGGGGGGTGTTCCCCTGGCTGGGGTCCTTTACTCCTACTCTAAG
ATAGTTTCCTGCATACATAGAATATCATCAGCTCAGGGTAAGCATAAAGCATTTTCCACC
TGTGCATCTCACCTCTCAGTTGTCTCTTTATTTTATTGTACAGCCCTAGGAGTGTACCTT
AGCTCTGCTGCTCCCCAGAGCTCCTACACAAGTGCAGTGGCCTCAGTGATGTACACAGTG
GTCACACCTATGCTGAACCCCTTCATCTACAGCCTGAGGAACAGAAACATAAAGAGGGCT
CTGATGAAATTCTCTGGGCTGGAAGCTATCAAAAGGCCAGTTGTCCTATTGCTGAAGAAT
TTCCCA
>cOR1AB3|Dog#1 symbol=cOR1AB3|LOC=20:49269419-49270363|Strand=-|Length=315
ATGGCCATGGAAGACGCAAATCTCACGTCAGTCACTGAGTTCCTGCTCCTGGGCCTTTCA
GAGAACCCCAAGCAACAGCAGCTGCTGTTCATAATCTTCCTGACTATGTACCTGGTCACG
GGGCTGGGAAACCTGCTCATCATCCTGGCTATTGCCACTGACCCCCGACTCCACACGCCC
ATGTACTTCTTCCTGGCTAACTTGGCCTTTGTGGACATTTGCTTCACCTCCACCACCATT
CCCAAGATGCTAGCCAACCACGTATCAGGACACAAAGGGATCCCTTATGCGGGCTGCCTG
ACCCAGATGTTTTTCTTCATCTGGTTTGCTGGCATCGATAGCTTCCTGCTGGCTGCCATG
GCCTATGACCGCTATGTGGCCATCTGTCACCCTCTGCACTACACCACATCTGTAACGCCA
CAGCTCTGTGGATTCCTGGTGGCTGCATCCTGGACTGCAGCCTTCGGGAATGCCCTAACC
CACACTGTATTACTGACTCGCCTCTCATTCTGCACCCACAACCGGGTTCCCCATTTCTTT
TGTGACCTCAGCCCTCTGCTGAAGTTGGCCTGCTCTGACATCTTTCTCAATAATGCAATG
GTATATACCTTGGGCGCCCTACCGACCATCATACCCTTTGTGGGCATCTTGGTCTCTTAC
ACATGCATCTTTGCTACGGTGCTGAGGATCCCTTCCACCAGAGGCAAGCAGAAAGCTTTC
TCCACCTGTGGCTCTCATCTGTCTGTGGTGTCCCTATTCTACGGGACACTCATTGGGGTT
TATTTCAGCCCAATGTCCTCCCACACGGCCCAGAAGGACACAGCCGCTGCGGTGATGTAC
ACCGTGGTCACTCCCATGCTGAACCCCTTCATCTACAGCCTACGCAACAGTGACATGAAG
GGGGCTTTGGGGGCCCTCATCAATAGGAAGCCAGTTTTTAGTCAG
>cOR13C13|Dog#1 symbol=cOR13C13P|LOC=11:61996211-61997170|Strand=-|Length=320
ATGGGAGAGACCAATCAGTCTTCTGTGACAGAATTTGTCCTTTTGGGACTTTCTGGCTAT
CCAGAGCTTGAGGCCATTTACTTTGTGCTGGTACTGTGTATGTACCTGGTGATCCTGCTG
GGAAATGGAGTCATCATCATTGTAAGTGTCTGTGACACCCACCTACACACCCCCATGTAC
TTTTTCCTCAGTAACTTATCATTCTTGGATATTTGCTATACCAGTTCTTCTATTCCCCTA
TTTCTCAGCAGCTTTTTAACATCAAAGAAAACCATTTCCTTCTCTGGATGTGGAGTGCAA
ATGTTTCTTTCCTTTGCTATGGGAGCCACAGAGTGTGTCCTTCTAAGCATGATGGCATTT
GACCGCTATGTGGCCATCTGTAACCCTCTGAGATACCCCATCATTATGAGCAAGACTTCA
TATGTGCCCATGGCTGCTGGGTCCTGGATCGCAGGAGGTGTCAATTCTGTGTTGCAAACC
TGTCTTGCGATGCGGCTTCCCTTCTGTGGGGATAATGTCATTAATCATTTTACTTGTGAA
ATCTTGGCTGTCTTAAAATTGGCCTGTGCTGATATCTCCATAAATATCATTAGCATGGTT
ATTGCTAACATGATTTTTCTTGTGGTCCCAGTACTTTTCATTTTTGTTTCCTATGTTTTC
ATTCTCTCCACTATCCTGAAGATTCCTTCTGCAGAGGGGAAGCGCAAAGCCTTCTCCACC
TGCTCTGCCCACCTAACAGTGGTGATTATATTCTATGGAACCATCCTCTTCATGTATGCA
AAACCCAAGGCTAAAGACTCATCTGGTGCAGACAAAGTACAAGTCACAGACAAAATCATC
TCTCTATTCTATGGAGTCGTGACACCTATGCTCAATCCTCTCATCTATAGTTTGAGGAAC
AAAGACGTGAAAGAAGCTGTGAAGAATGTACTGTGTCGGAAATGCTCCTCAGAGGCGATG
>cOR13N3|Dog#1 symbol=cOR13N3P|LOC=21:32422455-32423258|Strand=-|Length=268
ATGGGAGAAGAAAACCAAACCTATGTGACTGAATTTGTCTTCCTGGGCCTCTCACAGGAT
CCAGAGACACAAGTCCTGCTCTTTTTCCTTTTTCAGATAATCTACCTGCTGACTGTACTG
GGAAATCTGCTTATCATTGTGCTTGTTCATGTAGACTCTAGACTTCACACACCAATGTAC
TTTTTCCTTGGAAACTTGTCCTTTGCTGATCTCTGTTTTTCTACCACCACGGTGCCCCAG
GTGCTGGTCCACTTCTTGGTAAAGAGTAAAACCATTTCTTTTGCTGGATGCTCAACACAG
ATATTTGTTTTACTTCTTGTTGGGTGTACAGAGTGTGCACTGCTGGCAGTGATGTCCTAT
GACCGATATGTGGCTGTCTGCAAGCCCCTGCACTACTCCACCATCATGACACATTGGTTA
TGTGTCCAGCTGGCCATAGGGTCCTGGGTTAGTGGAACATTTGTGTCACTGGTGGACACC
ACATTCACACTGCGCCTGCCCTACAGAGGGAACAATATCATTAACCATTTTTTTTGTGAA
CCTCCTGCCCTCCTGAAGCTGGCTTCAGCAGATACCTACAGCACAGAAATGGCCATCTTT
TGCAATGGGTGTGGTCATCCTCTTAGCTCCTGTCTGCCTGATTCTGGTCTCCTACTGGAA
TATTATCTCCACTGTGATTCAGATGCAGTCTGGGGAGGGGAGACTCAAGGCTTTCTCTAC
CTGTGGTACCCATCTCATTGTTGTTGTCCTCTTCTATGGGTCAGCAATATTTGCCTACAT
GAGACCAAACTCCAAGATAATGAA
>cOR7H3|Dog#1 symbol=cOR7H3P|LOC=20:54354426-54355436|Strand=+|Length=337
ATGTATGGCACACTCTTATTTTGTTATTGTTTTAACATTATTCTTGCCTCTTTCCAGGCA
ATCTCCATAAGGCCTATGGAAGCAGGGAACCAAACAGCTGTTTTAAAATTCATCCTTCTG
GGGCTTTCAGAAGATGTGGACTTGCAGCCCCTCCTCTTTGGGCTGTTCCTCTACATGTAC
CTAGTCTGTGTTATAGGGAACCTGCTCATCATCCTGGCCATCAGCTTGCACTCCAACCTC
CACACCCCTATGTACTTCTTCCTCTCCAATCTGTCCCTCAGTGACATCGGTTTCACCTCC
ACCACCGTCCTCACGATGTTAGTGAACATCCAGACACGGACCAACACCATCACGTATGAA
GGCTGCCTTACCCAGATGTATTTTTTCATGATTTTTGCTGGACTAGATAATTTGCTACTG
ACAGTGATGGCCTATGATCGGTTTGTGGCCATCTGTCACCCCCTGCACTACACAGTCATT
ATGAACCCTCGCCTTTGTGTCCTCCTGCTTCTGCTTTCTTGGTTAATCTGCCTTACGTAT
TCTTTGTTGCAAAGTTTGATGGTTTTGAGGGTGTCCTTCTGCAAAGAGACAGAAATCCCC
CACTTCTTCTGTGAACTTACTCAGATCCTCAAGCTTGCCTGCTCTGACACCCTCATCAAT
GACATCCTGCTGTATTTTATAAGTGGCCTGCTGGGTGTTATTCCCCTGACTGGGATCCTT
TTTTCTTATTCGAAAATTATGTCCTGCATAATGGGCATTTCCTCGGTTGCAGGGAAGTAT
AAAGCCTTTTCCACCTGTGGGTCTCACCTCTTGGTTGTCTCCTTGTTCTATGGTGTAGGC
CTTGGGGTCTACCTCACTTCTGGAACAACCCATCCCTCCAGAAAGGGCTCAATAGCCTCG
GTGATGTATACGGTGGTCACCCCCATGCTGAATCCCTTCATCTATAGTCTGAGGAACAGG
GACATGAAAGAGGCTCTGAGGAGACTTTTCAGGAGTGGAGCTTACTCTCCG
>cOR6M5|Dog#1 symbol=cOR6M5|LOC=5:13605207-13606151|Strand=-|Length=315
ATGGATGTGCAAAATCAGTCCAGAGTGACTGAATTTACGCTGACTGCCTTCCCTGTTATC
CGGAAGCTTCAGATCTCCCTCTTTGTGGTCCTCCTGTTTACCTACATGCTAACTCTAACA
GGAAATACTGTCATCATTTCCTTAATATGGGCTGATAATCGCCTCCAAACCCCAATGTAC
TTCTTTCTCAGTAATTTGTCATTTTTGGACATTCTATACACTACCTCAGTTACCCCAAAG
CTGTTAGCTTGTCTCCTAGAGGACAAGAAAACCATATCTTTTGCTGGCTGCATCACCCAA
ACATACTTCTTTTTTTTCCTGGGGACAGTGGAGTTTATCCTCCTGGCAGTGATGTCCTTT
GACCGCTACGTGGCCATCTGTAACCCTCTGCGCTACACCGTTATCATGAACAGCAGGGTC
TGTCTCCTGCTGGTTCTGGGCTGCTGGGTGGGAGCCTTCCTCTCAGTGCTGTGCCCAACT
ATCGTGGTCTCCAGACTGCCTTACTGTTATAGGGAAATTGGTCATTTCTTCTGTGACATT
GCCCCTTTACTGCAGGTGGCCTGCATAGACACTCATTTCATTGAGATGATAAACTTCCTC
TTGTCCTCCTTTGTCCTCCTGACCTCACTGGTATTCACCATCGTGTCCTACACCTACATC
ATCTCTACCATCCTGCGCATCCCCTCAGCCCAAGGACGTCAGAAGGCCTTTTCCACTTGT
GCTTCTCACATCACGGTTGTGTCCATTGCCTATGGGAGCAACATCTTCATGTATGTGAGG
CCCAGCCAGAGCCATTCACTGGAGTTTGACAAGGTGACAGCTGTCCTCACGACAATGGTG
ACCCCTCTTCTGAACCCTTTCATTTATAGTCTAAGGAATAAAAAGGTAAAGGAAGTTTTG
AGAGAAGCAATCCTTAAAATTATGTCCTTATGGCACAAGAGAACT
>cOR4K27|Dog#1 symbol=NOVEL|LOC=30:3319537-3320469|Strand=+|Length=311
ATGGCTCATACAAATGAATCAGTGGTGTCTGAGTTTGTGCTTCTGGGACTTTCTAATTCT
TGGGAACTTCAGCTTTTCTTTTTTGCCATCTTCTCTTTAGTGTATGTGACATCAGTGCTG
GGCAACATTATGATCATTGTTATAATTTCCTCTGATTCCCATTTGAACTCTCCTATGTAT
TTTCTGCTCGGTAACCTTTCTTTCATTGATATCTGCCAATCTAATTTTGCCACCCCCAAG
ATGCTTATGGACTTCTTTGTTGAACACAAGACTATCTCTTTTGAGGGCTGTATGGCCCAG
ATATTCCTTCTTCATAGTTTTGTTGGGAGTGAGATGCTGCTGCTTGTTGCTATGGCATAT
GATAGATTTATAGCCATCTGTAAGCCCCTACACTATAGCACAATTATGAATCGGAGCCTA
TGTATAATTTTTGTGTTTATTTCTTGGGCTGTGGGTATTCTTCATTCTATAAGTCACTTG
GCTTTTACAGTGGATCTGCCATTCTGTGGCCCCAATGAGGTAAATAGCTTCTTTTGTGAC
CTTCCCCTGGTGATAGAGCTGGCTTGTATGGATACTTATGAAATGGAAATTATGACCCTA
ACTAACAGTAGCCTGATATCATTGGGCTGTTTTCTAGCTTTAGTTATTTCCTACACCATA
ATTTTGATTACTGTTCGTCACCGGTCCTCTAGTGGGTCATCCAAGGCACTTTCTACATTA
ACTGCTCACATCACAGTAGTGATTCTTTTCTTTGGGCCCTGCATTTACTTCTATATATGG
CCTTTTAGCAGACTTTCTGTGGATAAGTTCCTTTCTGTATTCTACACTGTCTGTACACCC
TTGTTGAATCCCATCATCTACTCTCTAAGGAATGAGGATGTTAAATCAGCCATGCGAAGG
CTGAGAAACCATCATGTGAACTCCTGGAAAAAC
>cOR5B24|Dog#1 symbol=cOR5B24|LOC=18:48481232-48482167|Strand=+|Length=312
ATGGAGAACAGCACTGAGGTGAATGAGTTTATGCTCTTGGGGCTAACTGACAACCCAGAA
CTGCAAGTCCCTCTCTTTATAACATTCACTCTCATTTATTTCACTACTCTCATTGGAAAT
CTCGGAATTATCATGTTGATTCTGTTGGACTCTCGTCTCCATACTCCCATGTATATCTTC
CTCAGTAACCTGTCTCTGGTGGACTGTGTTTACTCCTCGGCTGTTACTCCCAAGGTGATG
GCTGGGCTTCTCACAGGGGATAAAGTCATCTCCTATGGTGGATGTGTTGCTCAGATGTTT
TTCTTTGTGGCTTTTGCCAGTGTAGACTGTTTCCTGCTCGCTGTCATGGCTTATGATCGG
CATGCAGCAGTATGTAAGCCCTTACATTATGCCACCACTATGACCACCAGCTTGTGTGCT
CAGATGGCAGTAGGCTGCTATGTCTGGGGCTTTATTGAATCTTCCATCCACACTGGATTC
ACCTTTTGCCTCTCCTTCTGTCATTCCAATGTGGTCCATCACTTTTTCTGTGATATTCCC
CCAATTATAGCTCTTTCCTGCTCTGATATCTACCTAAATGAGATTGTGCTCTTTATCTTA
GCAGCTTTCAATGTCTGTTTTGCTCTTATAGTTATCTTGACCTCCTATCTGTTCATCTTC
ATTGCCATCCTGAGGATGCGCTCAGCTGAGGGAAGGAAGAAAGCCTTCTCCACCTGTGCC
TCACACCTCACTGCTGTAACCATCTTCTATGGAACTGTCATGTTCATGTACTTACAACCT
AGTTCTAGTCATTCTATGGACAATGACCAAATGGCATCTGTGTTCTATACCATAATAGTC
CCCATGTTGAACCCTATTGTCTACAGTCTAAGGAATAAAGAGGTGAATAATGCTTTTAGG
AAAGTCACCAAGAAGCTAAAGATTCTGTTTGGCCCA
>cOR11K3P|Dog#1 symbol=cOR11K3|LOC=15:20462837-20463806|Strand=+|Length=318
CCAATGACTGCGTCCAGCACAGAAACCACCAACTCCATTAGCCACTTCATCCTCCTGGGC
TTTCCCTCAAGCCCAGAAATGCAGCTGCTCTACTTTGGGCTCTTCTCAGTAGTCTACACC
CTGACCCTGATGGGGAACACAGCCATTGTCTGTGCTGTGCACTGGGACCGGCATCTTCAC
ACTCCCATGTACATCTTCTTGGGGAATTTCTCTCTTCTGGAAATATGTTATGTCACCAGG
ACCGTTCCCTATATGTCAGCCAATTTCCTGTCCACAAGCAAGTCTATCTCCTTTGTGTGC
TGTTTCACACAGTTCTATTTCTTCTTCTCTTCGGGGTGTGATGAAGGCTTCTTCCTTTGC
ATCATGGCCTTTGACAGGTACCTTGCCATTTGTCATCCTCTCCATTACCCACGCATCATG
ACTAAGCAGCTATACACTGGCCTTGTCATCTTCGGGTGGTCGAGTGGGTTCTTCCTCTTC
CTAACCCCAGTTGTTCTCATTTCACAGTTGCCCTACTGTGGCCCAAATACCATCAACCAT
TTTTTATGTGACCCCGTCCCACTGATGATTCTGTCCTGTTCTGAAGATTCCATCACTCAG
CTCATTTACTCTACTTTCAATGCTATTTTCATGATTAGCACCTTTCTCTTTCTCTTTTGC
TTCTATGCTCTGGTGATTGTGGCTGTGCTACGGATGCCCTCAGGAGCAAGCAAACAGCAA
GGCTTTCTCCACTTGTGCTTCTCATCTGGCAGTGGTGATCCTGTTTTTTGGCTCCATTAT
GGTGATGTATGTTAGTCCTGCATCAAGACACCTAGTGCAAGTGCAGAAAATTGTGACATT
ACTTTATTCTGTAATAACACCTCTCTGTAAACCTCTAATTTATAGCCTCAACAACAAGGA
GATGAAGATCTCCCTAATGAAAGTCTTTGGGACTGAAATACCTGTCCGTAAAATATAAAT
CATCAGTCAG
>cOR2M9|Dog#1 symbol=cOR2M9P|LOC=14:4897262-4898224|Strand=-|Length=321
ATGGCATTGGACAATCAGACTTTTAACTCTGATTTCATCCTTCTGGGAATCTTCAATTAC
AGCCCCACTCACATCTTCCTCTTTTCTATGCTTTTGGTCATCTTCACAGTGGTCTTCATG
GGAAACACTGCTATGATTCTCCTCATCTACCTGGACACTCAGCTCCACACACCCATGTAC
TTCTTTCTCAGCCAACTGTCCCTCATGGACCTCATGCTCATCTGCACCACTGTACCCAAG
ATGGCTTTTAACTATTTGTCTGGCAGCAATTCCATTTCTGTGGTAGAGTGTGCTACACAA
ATTTTCCTCTATACATCACTACTTGGCTGTGAACGTTTCCTATGGGCAGTAATGGCTTAT
GACCGCTATATTGCCATTTGCTACCCTCTAAGATATCCTAATCTTATGAGCCCTAAAATT
TGTGGACTTATGGCTGCATCTTCCTGGATCCTGGGCTCTACTGATTGTATCATTGATGCT
GTAGCTACATTTTTCTTCTTCTATTGTGGGTCCCGGGAAATAGACCACTTCTGTGATTTT
CCTTCCCTGCTCATCATCTCATGCAACGACACATCAACATTTGAAGAAGTTCTTTTCTAC
TGCTGTATAATAATGATTGTTTTCCCTGTAGTGATCATCATTGCTTCCTATACTCATGTT
ATTGTGGCTGTCATTCACATAGCATCTGGAGAGGGTCACCAGAAAGTTTTTGCCACCTGC
TCTTCTCACCTCATGGTGGTGGGAATGTATTATGGCACAACTTTGTTCATATACATGCGG
CCCGCTTCTGATCGTTCCCCCACCCAGGACAAGATGGTCTCTGTCTTCTACACCATTCTC
ACTCCCATGCCGAATCCCCTCGTCTACAGCCTCCGCAACAAGGAAGTGGCTAGAGCAGCC
ATGAAGGTGTTGGAGAAGGGGCAGGTCTGGACAGTAAATTCCTTAATTATTTTCATGCTT
TGC
>cOR4B3|Dog#1 symbol=cOR4B3P|LOC=18:51886411-51887337|Strand=-|Length=309
ATGGAATCCACTACAAATAATGTGACTGAATTAATCTTCGTTGGCCTTTTCCAGGATCCA
GAGGTTCAGAGAGTGTGTTTTGTGGTATTTCTTCTCATGTACCTGGCCACGGTGGTGGGC
AATGGCCTCATTGTCCTGACAGTCAATGTCAGTAAGAGTCTGCATTCCCCCATGTACTTC
TTCCTTAGCTACCTGTCCCTGGTGGAGATCACGTACTCCTCTACTGTTGTCCCTAAATTC
ATCACAGACTTACTTACTAAGATTAAAACCATTTCCCTGGAAGGCTGTGTAGCTCAGATA
TTCTTCTTCCACTTCTTTGGGGTCACTGAGATCCTTTTGCTTGTGGTGATGGCCTATGAC
CGCTATGTGGCTATTTGCAGGCCTCTTCATTATATGAATATTATGAGCCGCCAACTATGT
CATATACTGGTGGCTGGCTCCTGGCTTGGCGGCTTTTTTCACTCCATTATACAGATTCTT
ATCACCATCCAGTTGCCCTTCTGTGGCCCCAATGTGATTGACCACTACTTCTGTGATCTT
CAGCCATTATTCAAACTTGCCTGCACTGACACCTTTGTGGAGGGGGTTATTGTGTTGACC
AACAGTGGCTTAATTGCTCTGTGCTCCTTCCTTATCTTGGTGTCTTCCTATATTGTCATC
CTGTTCAACTTGAGGAACCATTCTGCAGAGGGGAGGCGCAAAGCTCTCTCTACCTGTGCC
TCTCACATCATGGTGGTCCTCTTGTTCTTTGGACCTGCCATCTTTCTCTACATGCGACCT
TCCTCCACCTTCACTGAGGACAAACTGGTGGCTGTGTTCTACACGGTTGTCACACCCATG
CTGAACCCCATCATCTACACACTCAGAAATGCAGAGGTGAAAAATGCCATGAGAAAGTTG
TGGAGCAAAAAGAACTCAGGGATGGAA
>cOR7A25P|Dog#1 symbol=cOR7A25P|LOC=20:50272600-50273581|Strand=+|Length=330
GTCACTTCCACCACATGGAACCTAGCAAGGGAACAAAAATTTCAGTTTCTTCTTCTGGGA
TTATCAGAGGAACCAGAATTACAGCCCCTCCTATTTGGGATGCTCCTCTCCATGTACCTG
ATCACTGTGCTTGGAAACCTGCTCATCATCCTGGTCATCAGCACAGATCCCAGCCTCCTC
ACCCCCGTGTACTTCTTCCTCACCAACCTCTCCTTTGTCAACATCTGTTTCACCTCCACC
ACTGTCCTGAAGATGCTGCAGAATATCAAGACTCAGAGCAAGGTAATCACCTATGTAGCC
TGCATCACACAGATGTACTTTATAGTAATCTTTACAGTGTTGGACATGGATCTTCTGGCC
GTGATGACTTATGACCGACATGTGGCCATCTGTCACCCCTGCACTACATGGTCATCATGA
ACCCCTGGTTCTGTGTGTGGCTGGTTCTTGTGCCCTGGGTCATAGGTGTCTTGTATTTCT
TGTTATAAACCTCAATGGTGTTGCAACTGTCCTTCTATAGAGAGGTGGAAATCCCTCCCT
TTTTCTGTGAACTCAGTCAGATGACCCAACTTGCCTTTTCTGACATCTTTCTTAGTAAAA
TGGTAACGTATTTTGTAGCTACGTTTCTGGGGTTGGTCCCCTCACTGGGATAATTTACTT
TTATTCTAAGATAATCTCCATATGTGGAATCTCATCAGCTCAGGGCAAGTATAAAGCATT
TTCCACCTGTGCTTCTCACCTCTTTGTTGTCTCCTTATTTTATTCTATGGACCTAGGAGT
GTACCTTAGTTCTGCTGCTCCCCAGAGCTCCCACTCAAGTGCAGTAGCCTCAGTGATGTA
TGTGGTGGTCAACCCCATGCTGAACCCCTTCATCTTCAGCCTGAGTTTGTTTCTTATAGT
TAAGTGTCTCTGATAAAACATTTGCAAAAATATCCCATTCTGTAGGTTGTCTTTTGGCTT
TGTCCAGTGTTTCCTTCACTGT
>cOR51Q1|Dog#1 symbol=cOR51Q1P|LOC=21:30614673-30615566|Strand=+|Length=298
ATGTCCAAGGTGTCTAACAGCACCCAAGTCCCCTTCTACTTTATCCTCACGGGCATCCCT
GGATTTGAGGCTTTCCACATCTGGATCTCCATCCCCTTCTGCTGCCTCTATACCATCTCC
ATCGTGGGGAACACCACCATTCTCGCTGTCATCCGCACAGAGCCATCCCTCCACCAGCCC
ATGTACCTATTTCTCTCCATGCTGGCCCTGACTGACCTGGGCCTCACCCTCACCACCTTG
CCCACAGTCATGCAGCTTCTCTGGTTCAACATTCCCAAGATCAGCTTTGAAGCTTGCTTT
GCACAGGTATTTTTCATTCATACATTCTCTTTCATGGAATCTTCAGTCCTATTGGCCATG
TCCTTTGATCGCTATGTAGCCATCTGTCGCCCCCTCCATTATGCCACCATCCTCACCAGC
GAAGTCATTGGCAGGATTGGGTTGGCCATCATTGGCCGCTGTATCCTGGCTGTTCTCCCT
TCCCTTTTCCTACTCAAGCGCCTGCCTTTCTGCCACTCCCATCTTCTCTCTCACTCCTAT
TGCCTCCACCAGGATATGATCCGCCTGGTCTGTGCTGACATCCGGGTCAACAGCTGGTAT
GGATTTGCTCTGGTTTTGCTCATTATTGTCATGGACCCTCTGCTCATCATTCTCTCCTAC
ACGTTCATCCTGAAAAATATCTTGGGCACAGCCTCTTGGACTGAGCGGCTCCGGGCTCTC
AATAACTGTCTATCCCACATTCTGGCTGTTCTGGTGCTTTATGTCCCCATGATTGGAGTA
TCCATGACCCATCGATTTGCCAAGCATGCCTCTCCACTGGTCCCATGTTATCATGGCCAA
TATCTACCTGTTGGCACCTCCTGTGATGAACCCCATCATTTACAGTGTCAAGAC
>cOR5G7P|Dog#1 symbol=cOR5G7P|LOC=18:49716905-49717826|Strand=+|Length=314
AAGAATCAGACAGGAGTGACTGAATTTCTTTTCTTGAGCCTCACAGATCATCTCCATCAA
CAGATTGTCCTCTTTGTCATGCTCCTCTTCATCTATCTTGTCACCCTGGGGGGTAACATA
GGGATGATCATTCTCATATGGACTGATCCCAGATTCCACACGCCTATGTACTTTTTCTCA
GCCACTTGTCCTTTGTTGATCTCTGTTCCTCTTCTTCCATTGCCCCCAAGATGCTGTGTG
ATATCTTTGCAGAGAAAAAAGGCATCTCTTTCACGGGGTTGTGCTGCACAGATATGGTTC
TTTGACCTTTCTGTGGCAACTGAATGTTTTCTCCTGGCTTCCATGGCATATGACCAGTAT
ATGGCCATCTGTAAGCCTTTGCTATATAGACTTATTATGTCCCAGAGGGTCTGTGTGCAG
CTTGTGGTAGGGCCTTATGCCATGGCTCTTATATACAGCATGACCTATATGATGTTGGTT
TTGCTTACCCTTCTGTGGTCAAATGTCATTAATCATTTCTGTGATTTTTCACCACTGCTT
TCTCTTGCATGTGCAGACACTTCCATGATTCAGTTTGTATTTTTCTTTTTGGCTGGATCT
ATACAAATATTCAGTGGCCTGATCATCATGATCTCCTACGTTTGCATCCTGGGCTGCCTT
GAAGATCCAGACTGCTGATGGGAGGCAGAAAGCTTTCTCCACTTGCTCTTCTCACCTGGC
CATTGTCTCCATGCTGTATGGGACTCTTTTCTTTATCTATGTTTGGCCTGGCTCAATTTC
ATCCCTGGATATCAATAAAGTGATTTCTCTATTTTATACTGTGGTAATCCCCATGTTGAA
CCCCCTTATCTACAGTCTGAAGAACAAGGAGGTAAAAAAATGTATTCAGGAAGAAGTTTG
AAAGGAAAAATTCTCTAATGCT
>cOR10D5|Dog#1 symbol=cOR10D5P|LOC=5:13387173-13388102|Strand=-|Length=310
ATGAAGAATCACACTCCTGTAACCGAGTTCCTCCTGATGGGAATCCCTTACACAAAAGGG
CTGGAAAACATGCTCTTCGTCTTATTTCTGGCCTTCTACTTTCTCACTCTTCTGGGGAAC
CTGCTCATTCTTCTGGCCATCCTCACTTCCTCCAACCTGCACACCCCCATGTATTTCTTC
CTGGGAAACCTGTCTGTGTTCGATATATTTTTCCCTTCAGTGAGCTCCCCCAAAATGATG
CTCTCCCTAGTGGGGCAAAGCCGGACCATCTCTTACCCGGGCTGTGCCTGTCAGCTCTTC
TTTTACCACTTCCTGGGCTGCACTGAGTGTTTCCTGTACACCGTGATGGCCTATGACCGC
TTTGCGGCCATCTGTCACCCTCTGCAGTACACAGTCATCATGAATCGCAGAGTGTGCACC
ATCATGACGCTAGGCACCTGGGTGGGGAGCTGTCTGCATGCAGCTGTACTCACATTCCTC
ATCTTTCACTTACCCTTCTGCGGCCCCAATGAGGTGGACAATTTCTTCTGTGATATCCCA
GTGGTGTTACCCCTGGCCTGTGCAGACACCTCTCTAGCTCAGACAGTGAGTTTTACCAAT
GTAGGTATTGTTGCACTCATCTGTTTTCTTCTTATCCTCACTTCTTATATTCGCATTGTT
GTCTCTGTATTGAAAATTAGCTCCTCAGAAGGCCGGCGAAGAGCTTTTTCAACCTGCAGT
GCCCACCTGACTTCCATCCTGCTCTTCTATGGACCGGTGGTCCTCATTTATCTCCGGCCT
GCCTCCAGCCCCTGGTTGGATTCTGTGGTTCAGGTGTTGAATAATATTGTCACCCCTTCC
CTGAATCCTTTGATATACACCTTGAGAAACAAGGATGTGAAGTTGGCTCTGAGGAAAGCA
CTGATCCAAGGAGTACATACTTGTGGGGTG
>cOR2T21|Dog#1 symbol=cOR2T21|LOC=14:5208522-5209493|Strand=+|Length=324
ATGAGCATGGAGGCCATTCTCCAGAACTCCACTGATTTTATCCTTCTGGGCCTTATCACC
CATCCTGCATTTCCTGGGATTATCTTTGCAGTGGTTTTCTCCATTTTTTTGGTGGCTGTC
ACAGCCAATGTGGTCATGATTCTACTCATCCATGTTAACTCTCGGCTCCATACACCCATG
TACTTTTTACTCAGCCAGCTTTCCATCATGGACACTGTTTACATTTGCATCACTGTTCCC
AAGATGCTTCAAGACCTTCTGTCCAAGGAAAAGATGATCTCCTTCTTGGGATGTTCCCTT
CAGATCTTCCTCTACCTGACTCTAATTGGAGGTGAATTTTTCCTGCTAGGCCTCATGGCC
TATGACCGGTATGTAGCTGTGTGCAAACCCCTGCGATACCCTCTCCTCATGAACCGCAGA
ATTTGCTTATTCATGGTGGTGGGTTCCTGGGTTGGTGGGTCCTTAGATGGATTCATGCTG
ACACCCTTTACTATGAGTTTCCCCTACTGTGGGTCCCGAGAAATCAATCACTTTTTCTGT
GAAATCCCAGCAGTACTGAAACTGTCATGTGTTGACACATCACTCTATGAGACTCTGATG
TATGCCTGCTGTGTGCTAATGCTGCTCATTCCCATATCCATTATCTCTATTTCCTACACA
CACATCCTACTCACTGTCCATCGAATGAACTCTGCTGAGGGCCGGCATAAAGCCTTTGCT
ACCTGTTCTTCCCACATTATGGTGGTGAGCATTTTCTATGGAGCAGCCTTCTACACTAAT
GTGCTGCCCCATTCCTACCACACACCAGAGAAAGACAAGGTTGTATCCGCCTTCTATACC
ATCCTCACCCCAATGCTCAACCCACTCATCTACAGCTTGAGAAACAAAGATGTGGCCACA
GCTCTAAGAAAAGTGCTGGGGAGATGCCCCTCTTCTCAGAGAATAAGAGTGGTGGATTTG
TCCAGGAAATAC
>cOR6C39|Dog#1 symbol=cOR6C39P|LOC=27:3098902-3099837|Strand=-|Length=312
ATGAGAAACCACACCACAGTAACAACTTTTATTCTTCTTGGACTGACTGATAATCCACAA
TTGCAAGTGGTCATTTTCCTTCTCCTGTTTTTCACATACATGTTGAGTGTCACTATGAAT
CTAACCATAATCATCCTCACCCTACTGGATTCTCATCTAAAAACACCCATGTATTTCTTC
CTCCGAAGTTTCTCATTTTTAGAGGTCTCATTCACAACTGTCTGCATCCCCAAATTTCTT
GTCAGCATGGCAACGGGTGATAGGACCATTTCTTACAACAGTTGTGCGACACAGCTGTTT
TTTACTATTGTCTTGGGTGCAATTGAATTTTTTCTTCTGGCTGCCATGTCTTATGACCGC
TATGTTGCCATTTGCAAACCCCTGCATTACACCACCATCATGAATGACAGAGTCTGCAAC
TTGTTGGTCTTTGCTTCATGGTTAGCTGGTTTTATAGTAGTCGTTCCACCACTCCTTGTG
GGTCTCCAGCTAGATTTCTGTGCCGCCAACACTATAGATCATTTCTTCTGTGATTTTTCT
CCTATATTACAGCTCTCTTGCACAGATACAGATGTAATAGAATTAATGGCGCTTCTCTCA
GCCATTTTGACCCTCCTGGTTACACTGGTATTAGTGATCCTCTCCTATGCAAACATCATC
AGGACTATTCTGAAGATACCTTCTTCTCAACAAAGGAAGAAAGCCTTTTCTACATGTTCT
TCTCACATGGTGGTTGTATCCATTTCATATGGCAGCTGCATCTTCATGTATGTGAAACCC
TCTGCAAAGGATAGAGTATCTTTAAATAAAGGGATAGCCCTGCTCAGTACCTCTGTTGCC
CCCATGTTGAATCCCTTCATTTATACACTGAGAAACAAACAAGTGAAAGATGCTTTTATG
CACATGACCAAAAAGATGGAGATTTTCTCAGTGAAG
>cOR4K18P|Dog#1 symbol=cOR4K18|LOC=30:3001338-3002310|Strand=+|Length=312
TTTCTTTTACTTAGGTAACAGGAGACTGGCTCCATGGCTCATACAAATGAATCAGTGGTG
TCTGAGTTTGTGCTTCTGGGACTTTCTAATTCTTGGGAACTTCAGCTTTTCTTTTTTGCC
ATCTTCTCTTTAGTGTATGTGACATCAGTGCTGGGCAACATTATGATCATTGTTATAATT
TCCTCTGATTCCCATTTGAACTCTCCTATGTATTTTCTGCTCGGTAACCTTTCTTTCATT
GATATCTGCCAATCTAATTTTGCCACCCCCAAGATGCTTATGGACTTCTTTGTTGAACAC
AAGACTATCTCTTTTGAGGGCTGTATGGCCCAGATATTCCTTCTTCATAGTTTTGTTGGG
AGTGAGATGCTGCTGCTTGTTGCTATGGCATATGATAGATTTATAGCCATCTGTAAGCCC
CTACACTATAGCACAATTATGAATCGGAGCCTATGTATAATTTTTGTGTTTATTTCTTGG
GCTGTGGGTATTCTTCATTCTATAAGTCACTTGGCTTTTACAGTGGATCTGCCATTCTGT
GGCCCCAATGAGGTAAATAGCTTCTTTTGTGACCTTCCCCTGGTGATAGAGCTGGCTTGT
ATGGATACTTATAGAAATGGAAATTATGACCCTAACTAACAGTAGCCTGATATCATTGGG
CTGTTTTCTAGCTTTAGTTATTTCCTACACCATAATTTTGATTACTGTTCGTCACCGGTC
CTCTAGTGGGTCATCCAAGGCACTTTCTACATTAACTGCTCACATCACAGTAGTGATTCT
TTTCTTTGGGCCCTGCATTTACTTCTATATATGGCCTTTTAGCAGACTTTCTGTGGATAA
GTTCCTTTCTGTATTCTACACTGTCTGTACACCCTTGTTGAATCCCATCATCTACTCTCT
AAGGAATGAGGATGTTAAATCAGCCATGCGAAGGCTGAGAAACCATCATGTGAACTCCTG
GAAAAACTAGGGA
>cOR7C23|Dog#1 symbol=cOR7C23P|LOC=20:50504736-50505734|Strand=-|Length=333
ATGATATTTGTAATGTTCATTATTGAGAATATTAGTCATATTTTTTCCCCTGGTAGTCAC
CTCCACCACATGGAACAAGGAAATTATACACAAATTTCAGCATTTCTTCTTCTGGGATTA
TCAGAGGAACCAGACCTGCAGCCCCTCCTATTTGGGCTTTTCCTCTCCATGTACCTCATC
ACTGTGTTTGGAAACCTGTTCATCATCCTGGCTGTCAGTTCTGACTCTCACCTCCACACA
CCCATGTACTTCTTCTTGGCCAACCTGTCCTTTGTAGACATCTGTTTCACCTCTACCACT
GTCCCCAAGATGCTTCAGAACATCCAGACTCAGAGCAAAGTCATCACCTATGAAGGTTGC
ATCACTCAGATATACTTTTTCCTACTCTTGGCTGGATTGGACAACTTTCTCCTGGCTGTG
ATGGCTTATGACAGGTTTCTGGCCATCTGTCACCCCTTGCACTATACAGTCATCATGAAA
CCCCAGCTATGTGTACTACTGGTTCTGGTGGCCTGGATGATGAGTGCCTTGAATTCCTTA
TTACAAAGCCTAATGGTGTTGTGGCTGTCCTTCTGTAGAGAGGTGAAAGTCTCCCACTTT
TTCTGTGAGATCAATCAGGTGGTCCAACTTGCTTGTTCTGACAACTTTCTTAATGACAAG
GTGATGCATTTTGCAGCTGGATTGTTGGGTGGTTCTTCCTTAGCTGGGATCCTTTACTCT
TACTCTAAGATAGTCTCTTCGATACATAGAATCTCATCTGCTCAGGGAAAGTATAAAGCA
TTTTCCACTTGTGCATCTCACCTTTCTGTTGTCTCCTTATTTTATTGTACAATTCTGGGA
GTGTACCTTAGCTCTGCTGCTCCCCAGAGCTCCCACTCAAGTGCAGTGGCCTCGGTGATG
TACACAGTGGTCACACCTATGCTAAACCCCTTCATCTACAGCCTGAGGAACAGAGACATA
AAGAGGGCTCTGAAAAGAATCATTGGGGCTCCAGTGATA
>cOR7G7|Dog#1 symbol=cOR7G7|LOC=20:54504847-54505800|Strand=-|Length=318
ATGGAACCAGAAAACCAAACAGGTGTAGCAGAATTCTTCCTTCTGGGTCTCTCAGAAGAT
CCAGAATGGCAGCCCCTTCTCTTTGGACTGTTCCTGACCATATACCTGGTCACTGTGCTA
GGAAACCTGCTCATCATCCTGGCTATCAGCTCTGACTCCCACCTTCAAACACCCATGTAC
TTCTTCCTCTCCCACCTGGCGTTCACTGACATCTGTTTCAGCACCACCACCATCCCCAAG
ATGCTGGTGAACATCCAAAGACAGAGCAAATCCATCAGTTACACAGGCTGCCTCACCCAG
GTCTGCTTTGTCCTGTTTTTTGCAGGCTTAGAAAACTTTCTCCTTGCAGCAATGGCCTAT
GACCGCTATGTGGCCATCTGCCATCCACTGAGGTACACAGTCATCATGAACCCCCACCTC
TGTGGCCTGCTGATTCTACTCACCCTGATCATCAGCATTGCAGATGCCCTACTCCACAGT
CTGATGGTGTTGCGACTCTCCTTCTGCACAGATCTGGAAATTCCCCATTTTTTCTGTGAA
CTTGCTCAGGTCATCAAGCTCGCCTGTTCTGATACCCTCATCAATAATATCCTGATGTAT
TTAGTGACCAGTGTATTGGGTGGTGTTCCTCTCCTTGGGATTATTTTCTCTTACATTCAA
ATTGTCTCTTCTACTCTGAGAATGTCATCAGCTGGGGGGAAATATAAAGCCTTTTCCACC
TGTGGGGCTCATCTCTCAGTTGTTTCTTTGTTCTATGGGACAGCTTTTGGGGTGTACATT
AGTTCTGCAGTTTCTCATTCTTCCAAGGATACTGCAAGAGCCTCAGTGATGTACACCGTG
GTCCCTCCAATGTTGAACCCCTTCATCTACAGCCTGAGGAACAAGGACATGAAGGGAGCC
TTGAAGAAACTCATCTTGTTTGCTACTGTGTCATCTGCCTTGGTCTTGGGCTTC
>cOR9R3P|Dog#1 symbol=cOR9R3P|LOC=27:3191707-3192712|Strand=-|Length=317
ATCTCAGCCATGAAGAGCGAGCTGAGCCGGAATTCCTCAGGAGTGACTGAGTTCATTCTG
CTGGGCTTCAGAACAGCTCCAGACATACAGATCCTCTTATTCCTATTCTTCTTGCTGGTC
TACGTGGTCATCGTGGTGGGAAATAGCAGCATGATAATTGTCATCAGGATGGACTCGAGG
CTTCACACACCTATGTATTTCTTCCTTAGAAACTTGTCCTATTTAGATCTCTGCTACTCC
ACAGTCATTGCTCCCAAAGCTCTGGCTACTTTCTTGTCCAAGGACAAGAAAATTTCCTAC
AATGGCTGCGCAGCACAGTTCTTTTTCTTTGCTCTCTGTGTTGGGACTGAGGGCTTTCTT
CTGGCCGTGATGGCCTATGATCGTTTCTCAGCCATTTGCTCGCCATTTCCTCTATCCTGT
CCGTATGTCTCAACAGGTTTGTGTTCACTTAGTAATTGGCTCCTACATCTGTGGAGGCCT
CAACTCCATGGTCCAAACAGGATTCACCTTCAGCTTGCGTTTCTGTGGAGAAAACCGCCT
GGGACCACTTCTTCTGTGACGTCCCAGCCCTGATCAAGATCTCATGTGTTGACACGTCTG
TGAACGAGATGGTGCTGTTCATCCTCTCCTCCCTCATCATTGTCACCACCACGACTGTCA
TCCTGGTTTCCTATGCTTACATACTCTCCACTGTCCTGAAGATCCCCTCCACCCACGGCA
GGGGTAAGACCTTCTCCACCTGTAGCTCTCACATCACTGTGGTGAGTTTGTTCTATGGGA
CCGTGTTCTTCATGTACGCCCAGCCCGGGGCCATCTCCTCCCCAGAGAAAAGCAAGATTA
TAGCTGTGTTCTACACTCTTATCATCCCTATGTTGAATCCACTGATTTATAGTCTAAGGA
ATAAGGAGGTGAAAAATGCTGTAAAAAGGGTATTGTTGAGAAGATTATCTTTCCATTGAT
GCCAGCCATGTATAAAACTATGTTCAACTAAAAGCAATATTTTCAA
>cOR4C30P|Dog#1 symbol=cOR4C30|LOC=18:51213529-51214432|Strand=-|Length=302
ATGTCAATGAATAGCAGCGTGAATGAATTCATTCTGCTTGGCTTGACACAGGATCCAAGA
AAACAGAAAGCAATATTTGGGGTCTTCTTAATGCTTTACCTTGCCACACTGTTGGGAAAC
TTTCTCATTGTAGTGACTATTAAAAGAAGCAGGACTCTTGGGAGTCCCATGTACTTCTTC
CTATTTATACCTGTCCTTTGCTGATGCCTGCTTCTCTACAACCATTGCCCCCAGATTGAT
TGTGGATGCCATTTCCCAGCAGAAGACCATTTCCTACAATGAGTGCATGACTCAGGTCTT
TTCAGCCCACTTCTTTGCTTGCATGGAAATCTTCGTGCTGATCCTCATGGCTTTTGATCG
CTATGTAGCCATTTGTAAGCCCTTGCGATACACAACCATCATGAACAGGCATGTCTGCAG
TGTGCTGGTGATTCTGGGTTGGGTGGGATCCTGTATCCACTCTTCAGCACAAATTTTCCT
GGCTTCGAGATTGCCTTTCTGTGGTCCCAATGTGATTGATCACTATTTCTGTGATTTGCA
GCCCTTGTTGAAACTTGCTTGCATGGATACTTATGTAATAAATTTGCTAGTTGTTACTAA
TAGTGGAGCCATATGCTTGGTGAGTTTCATAATCTTGCTTATCTCCTATGTTGTCATCTT
GTACTCTCTGAGAAACCACAGTGCAGAAGGAAGGCGAAAAGCCCTTTCAACCTGCACCTC
CCATTTTATTGTGGTTGTCCTATTTTTTGGCCCATGTATATTCATGCATACACGCCCGGC
AACCACATTTCCAGTAGACAAGGTGGTGGCAGTGTTTTATACCATTGGGACACCCTTGCT
GAACCCTCTGATCTATACACTGAGGAATGCGGAAGTGAAAAATGCCATGAAAAAGTTATG
GTGT
>cOR52M1|Dog#1 symbol=cOR52M1P|LOC=21:29733755-29734705|Strand=-|Length=317
ATGCTCACTTCTCATAATGTCTGTTCAGTACCCAGCTCCTTCCAGCTCACTGGCATCCCA
GGGCTGGAGTCCCTACATATCTGGCTTTCCATCCCCTTTGGCTCCATGTACCTAGTTGCT
GTGGTGGGGAATGTCACCATTCTGGCTGTGGTAAAGGTGGAGCATAGCCTGCATCAGCCC
ATGTATTTCTTCCTGTGTATGTTGGCTGTCATCGACCTGGTTCTGTCTACTTCTACTATG
CCCAAACTGCTGGGAATCTTCTGGTTTGGCGCTGGAGACATTGGCCTGGATGCCTGCCTA
GCTCAAATGTTCCTCATCCACTGCTTTGCCACAGTTGAGTCCGGGATCTTCCTTGCCATG
GCTTTTGACCGCTATGTAGCCATCTGCAACCCACTCCATCACACTACAGTGCTCACTCAT
ACTGTGGTAGGACGTTTGGGGCTGGCTGCCCTCCTCCGGGGTGTACTCTACATCGGACCC
CTGCCTTTGATGATCCGCCTGCGGCTGCCCCTTTACAAATCTCGTGTCATCTCCCACTCC
TACTGTGAGCACATGGCTGTGGTCACCTTGACCTGTGGTGACAGCAGGGTCAACAATGTC
TATGGGCTGAGCATTGGCTTTCTGGTCCTGATCCTGGACTCAACAGCCATTGCTGCCTCT
TATGTGATGATTTTCCGGGCTGTGATGGGGCTGGCCACTCCGGAGGCCAGGCTTAAAACC
CTGGGAACATGTGGTTCTCACATCTGTGCCATTCTGATCTTTTATGTTCCTATTGCTGTT
TCTTCTCTCATTCATCGATTTGGTCACCAGGTGCCTCCTCCAATCCACACTCTACTGGCC
AACTTCTACCTCCTCATTCCTCCAATCCTCAATCCCATTGTCTATGCTGTCCGCACCAAG
CAGATCCGAGAGCGGCTTCTCCAAATCCTCAAGATAGAAACCAAAATCAAA
>cOR52N8|Dog#1 symbol=cOR52N8|LOC=21:31115718-31116764|Strand=+|Length=349
ATGACCAAATACTTTCTTCATTTATCTCTATCTAGGAGGACCCACAAATTCTATAACATG
ATTAATGATCATTCTAGCTTGATGATGCTAATGCTGAACCAAACAGACCTGACTCCAGGT
TCATTCATTCTTAATGGGATCCCAGGACTGGAAGACATGCACATGTGGATTTCCTTCCCA
TTCTGCTCCATGTATATTGTGGCCATGGTAGGGAATTGTGGGCTTCTCTACCTCATCCAC
TATGAGGACTCCCTGCACAGGCCCATGTACTACTTTTTAGCTATGCTTTCCCTAACTGAC
CTTTTCATATGCTCTAGTACAATCCCTAAAGCCCTCAGCATACTCTGGTTCCATTTCAAG
GAAATCAGCTTTGATGGATGCCTGGTCCAGATGTTCTTTGTCCATACTTTCACAGGGATG
GAGTCTGGGGTTCTCATGCTCATGGCCCTGGACCGCTATGTGGCCATCTGCTACCCTCTG
CACTATTCTACTGCCCTCACCAATTCTGTTATTGCAAAGGCTGGGCTCTCCACCTTTCTC
AGAGGGGTGTTGCTCATCATTCCCTTCACTTTCCTCACGAAGCGCCTGCCCTACTGCAGA
GGCAATATAATTCCCCACACCTACTGTGACCACATGTCTGTAGCCAAATTATCCTGTGGG
GACATCAAGGTCAATGTCGTCTATGGTCTGACAGTTGCCCTCCTGATTGGAGGCTTTGAC
ATCCTGTGCATCACAATCTCCTACACCATGATCCTCCGGGCAGTGGTCAGCCTCTCTTCA
GCAGATGCTCGACAGAAGGCCTTCAGCACCTGCACTGCCCACATCTGTGCCATTGTTTTC
TCCTACAGCCCAGCCTTCTTCTCTTTCTTTTCCCACCGCTTTGGGGGCCACACAATCCCT
CCCTCTTGCCACATCATTGTGGCCAATATTTATTTACTCCTGCCTCCAGCTATGAATCCT
GTTGTCTATGGGGTGAAAACCAAGCAGATACGAGACTGTATTGTAAAGATCCTTTTGGGT
TCTAAGGACATCAAATCCCAAAGCATA
>cOR5B25|Dog#1 symbol=cOR5B25|LOC=18:48448543-48449484|Strand=+|Length=314
ATGGAGAACGGTACAGAGGTGACTGAGTTCATTCTTGTGGGCTTAACCAATGACCCCAAA
CTGCAGATTCCTCTCTTCTTAGTCTTCTCCCTCATTTACCTCATCACTCTGGCTGGGAAC
CTGGGCATGATGGTACTGATTCTCATGGACTCCCGTCTCCACAATCCTATGTACTTTTTC
CTCAGTAACCTGTCTCTGGTGGACTTTGGTTACTCTACAGCTGTCACTCCCAAGGTCATG
GCTGGATTACTTACAGGAGACAAGGTCATGTCCTACAATGCATGTGTCACCCAGTTCTTT
TTCTTTGTAGCCTTTATCACTGCAGAAAGTTTCCTCTTGGCCTCAATGGCCTATGACCGC
TACGCAGCTGTGTGCAAACCCCTGCATTATACCACCATCATGACAACAGGTGTGTGTGCT
CGTCTGGTCATAGGCTGTTACATCTGTGGTTTCCTGAATGCTTCCATTCACACTGGGAAT
ATTTTCAGCCTTTCCTTTTGTAGAGCCAATGTTGTTGATCACTTCTTCTGCGATGCTCCT
CCTCTCCTGGCTCTCTCATGCTCAGACAACTACATTAGTGAGATGGTTATTTTTTTGGTG
GTGGGCCTCAATGACTTCTTTTCTGTCTTAGTCATCCTGATATCCTACCTGTTTATATTT
ATCACTATTCTGAGGATGCATGCATCTGAAGGACGCCAGAAGGCCTTTTCCACCTGTGCC
TCTCACCTCACTGCTGTGTCCATCTTCTATGGGACAGGCACCTTCATGTACTTACAGCCA
AGCTCCAGCCATTCCATGGACACAGACAAAATGGCATCCATGTTCTATACAATGGTCATT
CCCATGCTAAACCCAGTGGTCTACAGCATGAGGAACAAAGAGGTCACCAGTGCCTTTAAA
AAGACTGTAGAGAAGGCAAAGTCTTTTATAGGATTCATATTT
>cOR13G1|Dog#1 symbol=cOR13G1|LOC=14:3777485-3778468|Strand=+|Length=328
ATGTTCCCAGATCATTTTAATTCCCAGTTGCTCATTCTCTACAATGTCTGTCACCAAAGC
AGGATGAATAAGAGCATTGTAACGGAATTTTTGATTCTGGGCTTCACCCAAAAACCTGAA
CTGCAAAGAGCTCTCTTCATTGTCTTTCTCCTCATCTACCTTGTGGCCTTACTTGGCAAT
GCACTGATTGTCATTGCCATAATCTGTAACACCACCTTGCATACACCCATGTATGTTTTC
CTTCTGGCACTGGCTATTGTGGATATCATCTGCACAACAAGCATTATACCCAAGATGCTG
GGGACCATGCTAACAACGGGAAGGAGTATTTCCTATGAAAGCTGCATGTCACAGCTCTTC
TTCTTCACGTGGTCCCTGGGGGCCGAGATGGTTCTCTTCACCACAATGGCCTATGACCGC
TATGTGGCCATCTGTTTCCCTCTTCGCTACAGAACTATGATGAACCCCCATATGTGTGTG
GCCTTGCTTGGCATTACCATGGTGATTGCTGTAACCAATTCCTGGGTACACACTGGTCTT
ATCCTGAGGCTGACTTTCTGTGGGCCAAATATCATTGACCACTTCTTCTGTGAGATACCT
CCACTTCTGTCTTTGTCCTGCAGCCCTGTGAGGATCAATGAGGTGATGGTGTATGTTGCT
GATATTACCCTGGCCATAGGTGACTTCACGCTCACCTGCATCTCCTATGGTTTCATCATT
GCTGCCATTCTCCGCATCCACACGGCAGAAGGCAAGAGGAAGGCTTTCTCAACATGTTCA
TCCCACCTCATAGTGGTGTCCCTTTACTACTCTCCTGTGATCTACACCTATATCCGCCCT
GCTTCTAGCTACTCATTTGAAAGGGACAAGGTGATAACTGCACTCTATACTCTCGTGACC
CCAACATTAAACCCAATTGTGTATAGTTTCCGAAATAAGGAGATGCAGACAGGGATTCAG
AAGGTATTTGCATTTCTGAGACAT
>cOR52M6P|Dog#1 symbol=cOR52M6P|LOC=21:29970593-29971552|Strand=+|Length=314
CTCACTTCTCATAATGTCTATTCAATACCTAGTCCCTTCCAGCTCACTGGCTAGAGTCCC
TATATATCTGGCTTTCCATCCCCCTCAGCTCCATTTACCTGGTTGCTGTGGTGGGGAATG
TCACCATTCTGGCTGTGGTAAAGGTGGAGCATAGCCTGCATCAGCCCATGTATTTCTTCC
TGTGTGTTTTGGCCGTCATTGACCTGGTTCTGTCTACTATGCCCAAAATGCTGGGAATCT
TCTGGTTTGGCGCTGGGAACATTGGCCTGGATGCCTGCCTGGCTCAAGTGTTCCTCATCC
ACTACTTTGCCACAGTGAGTCCAGCATCTTCCTTGCTGTAACTTTTAACCACTGTGTAGC
CATCTGTAACCTACTCTGTTCCACTACAGTATGAGTGAGCACTGTGGTGTGATGTTTGGG
GGTGGCTGCCCTCCTCTGGGGTATACTCTACATTAGACCCCTGCCTTTGATAATCCACCT
GTGGCTACTCCTTTACAAAGCTCATGTCATCTCCCACGCCTACTGTGAGCACATGGATGT
GAGCACCTTGGTTGTGGTGACAGCAGGGTCAACAATGTCTATGGGCTGAGCTTTGGCTTT
CTGGTCCTGATCCTGGAACCAACAGCCATTGCTGCCTCTTATATGATGATTTTCTGGGCT
GTGGTGGGACTGGCCACACCTGAGGCCAGGCTTAAAACCCTGGGGACATGTGGTTCTCAC
ATCTGTACCATTCTGATCTTTTATGTTCATATTGCCGTTTCTTCTCTCATTCATCGATTT
GGTCACCAGGTGCCTCCTCCAATCCACACTCTAGTGGCCAGCTTCTACCTCCTCATTCCT
TCAATCCTCAATCCCACTGTCTATGCTGTCTGCATCAAGCAGATCTGAGAGAGGCTTCTC
CAAATCCTGAAGATAGAAACTAAGATCAAATGACTGTTACTTCCTTCTTAAGTAAGCACA
>cOR11L2|Dog#1 symbol=cOR11L2|LOC=14:4173406-4174422|Strand=+|Length=339
ATGGCTTGTGTACAGTGCTTTTCCAAAATATTTTTCCTTCCACAGGCAATGAAGCCCCCA
AATGTGTCCAGTGTCACTGAGTTTCAGCTCCTGGGGTTCCAGAACCTTCTTGAATGGCAG
ACGCTGCTCTTTCCCATTTTCTTGTTCATCTACTTTCTCACAGTCACAGGGAATGTTGTC
ATTATTGCAGTGGTGAGCGAGGACCAGCAACTACACTCACCCATGTACGTATTTCTCAAA
CATCTCTCCTTTCTGGAGATCTGGTATACATCCACCATTGTGCCCCTTCTCCTAGCCAAC
CTACTCTGCCATGGCCAAGCCATCTCCTTCCCTGCGTGTATGATGCAGCTTTACTTCTTT
GTGTTCTTTGGGGCTACCGAATGCTTTCTTCTGGCTATGATGGCCTATGACCGATATCTG
GCCATCTGCAACCCACTCCACTACTCTTTCCTGATGAGTCCTGAAATCTGCACCAAGTTG
GTGGCAATCTCCTGGTTGACAGGTGTTGGAACAGGATTTCTGCCCTCGCTAATGATTTCC
AAGTTGGATTTCTGTGGTCCTAACGAGATCAATCATTTCTTCTGTGACCTCCCACCCCTC
ATGCAGCTCTCATGTTCCAGTGTGTTTATCACCAGGATGGTCATCTTTATCCTGTCAATT
GCAGTGCTGTGCATTTGCTTTTTTCTTACTCTCATATCCTATGTTTTCATTGTATCTACC
ATATTGAGAATTCCTTCAGCCTCTGGCCAGATGAAGACCTTTTCCACATGTGGCTCCCAT
TTGGCTGTTGTCACTATCTACTATGGGACCATGATCTCCATGTATGTTCGCCCCAATGAC
CACTTATCACCTGAAATTAGTAAGATCATTTCTGTCTTCTACACTGTGGTCACCCCATTG
CTGAACCCTGTCATCTACAGCTTGAGGAACCAAGAATTCAAAGACGCTGTTAGAAGAGTC
ATAAGAAAAAAGTGTGGTATCTATGGAGTAAGATTGAAGGGGAGTTTCTGTGTTAGG
>cOR8K7|Dog#1 symbol=NOVEL|LOC=18:50127477-50128418|Strand=-|Length=314
ATGGGTAAACAGAACCTAACGTCAGTGACTGAGTTCATTCTGATGGGAGTCACACGGCAG
CCTGAGCTTCAAGTTCCTCTTTTTGGGGTCTTCCTCATCATCTACATGATCACAGTGGTG
GGAAATTTGGGCATGATCACCTTGATCCAGGTGGACTCCCGCCTCCACACACCTATGTAT
TTTTTTATCAAACACCTGGCTTTCATTGACCTTGGTAATTCTACTGTCATCTGTCCCAAG
ATGCTGGTAAATTTTGTTGTGGACCAAAATATCATTTCTTATTATGCATGTGCCACACAG
TTGGCTTTCTTCCTTATGTTCATTATCAGTGAATTTTTCATCTTGTCAGCTATGGCCTAT
GACCGCTATTTGGCCATCTGTAACCCTTTGCTCTACAACGTTATTATGTCCCAGAGACTT
TGCTACATGCTGGTGGGCATTCCATACCTCTACAGTACCTTTCAGGCTCTACTGTTCACT
ATTAAGATTTTCACACTGACCTTCTGTGGATCTAATGTTATCAATCATTTCTATTGTGAT
GATGTTCCCTTGTTACTTATACTCTGCTCAAATGCACAAGAAATAGGATTGTTGATCATA
CTATTTTCAGCATTGAATTTGATCTCTTCTTTCCTGGTAGTCCTAGTGTCCTACATACTA
ATTCTGACATGCATATTTCAAATCCATTCTACAGAGAGCAGGAAAAAAGCTTTCTCCACA
TGTGGTTCTGATCTGACAGTGGTAGTTGTATTCTATGGGTCTCTGCTATTTATGTACATG
CAGCCCAAATCTGCCCATTCTTTTGAAACTGACAAAATGGCCTCCGTATTTTACACTTTA
GTGATCCCCATGCTTAACCCCTTAATCTACAGCCTAAGGAACAAAGAGGTAAAAAATGCT
TTCCGCAGGTTCTTTTTTTTTTTTTTTTTTCCGCAGGTTCTT
>cOR52E15|Dog#1 symbol=cOR52E15P|LOC=21:31307487-31308425|Strand=-|Length=313
ATGTCTCCAGCCAATACATCATGTATTCACCCCTCATCCTTCCTGCTGTTGGGAATCCCA
GGACTGGAAAATATGCAGTTCTGGCTTGGTATCCCATTTGGTACGGTGTATCTGATTGCC
CTCCTGGGGAATGTCATCATCCTTTTTGTGATTCAGACTGAGCACAGCCTTCACCAACCC
ATGTTCTACTTATTGGCCATGTTGGCTCTCACTGACCTGGGCCTCTCCACTGCCACCATT
CCCAAAATGCTGAGCATTTTCTGGTTCGGCTTCAGTGAGATTGCCTTTGGGGGATGCTTA
GCTCAAATGTTCTTCATACACCTGTTTACAGGCTTTGAAACATTCATGCTTGTAGCCATG
GCTTTTGATCGCTATGTTGCCATTTGCCACCCTCTTCGATACAACACAATCCTCACCAAC
AGAACTATTTGTATTATTGCTGGAGTAGGAATGCTGAAAAATTTTGCTTTGGTGCTTCCA
CTTGTGTTTCTCCTTCTAAGGCTTTCATTCTGTGGGAATAATATTATACCTCATTCCTAT
TGTGAGCACATGGGCATTGCCCGCCTGGCCTGTGTCAGCATAAAGGTCAATGTATTATTT
GGATTAATCCTCATCTCTATGATACTTTTGGATGTTGTTTTGATTGCTCTCTCCTATGTG
AAGATTCTACATGCTGTCTTCAGACTCCCTTCCTGGGAGGCTAGGCTCAAAGCTCTTAAT
ACCTGTGGTTCCCATGGATGTGTCATCTTAGCTTTTTTCACTCCAGCATTTTTCTCCTTT
ATGACTCATCGATTTGGCCACAATATTCCACGTTACATCCACATCCTCTTGGCTAATTTG
TATGTAATCATCCCTCCTGCTCTTAACCCCATTATTTATGGGGTGAGAACCAAACAGATC
CGAGAGCAGGTAGTGATGATCTTCCTTTTTAAGGAAGTT
>cOR7C27|Dog#1 symbol=cOR7C27|LOC=20:50619801-50620730|Strand=-|Length=310
ATGCAACCAAACAATGATACATGGATATCAGAATTCTTTCTTCTGGGACTTTCAGAGGAA
CCAGAACTGCAGCCCCTCATATTTGGGCTTTTCTTCTCCATGTACCTGATCACTGTCTTT
GGAAACCTGCTCATCATCTTGGCTGTCAGCTCTGACTCCCATCTCCACACCCCCATGTAC
TTCTTCCTCACCAATCTGTCCTTTATAGACATCTGCGTTACCTCCACCACCATCCCAAAT
ATAGTGATAAATATCCAGACTCAGAGCAAAGTTATCACCTATGCAGGCTGCATCACACAG
ATGTACTTTTTCATAATCTTCTCAGGATTGGACATCTATCTCCTGTCTGTGATGGCCTAT
GACCGTTTTGTGGCCATCTGTCACCCTCTGCAGTACATGGTAATCATGAACCCCCAGCTC
TGTGGACTGTTGCTTCTGGTCTCCTGCATCGCAAATATCTTACACTCCTTGTTACAGACC
TCAATTATGTTACAGTTGTCCTTTTGTAGAGAGGTAGAAATCTCCCACTTTTTCTGTGAA
CTCAATCACATGATTCAACTTGCATGTTCTGACACCTTTCTCAATAACATGGTAATGTAT
TCTGCAGCTCTCCTGATGGGTGGGGGTCCTTTTGCTGGGATTCTATACTCTTATTCTAAG
ATAGTTTCCTCCATACTTGGGATCTCATCAGCTCAGGGCAAGTATAAAGCATTTTCCACC
TGTGCATCCCACCTCTCAGTTGTCTCCTTATTTTTTTGTTCTGGTCTTGGAGTGTACCTC
AGCTCCGCTGCTCCCCAGAGCTCCCACTCGAGTGCAGTTGCCTCAGTGATGTATACAGTG
GTCACACCCATGCTAAACCCCTTCATCTACAGCCTGAGGAACAGAGACATAAAGAGAGCT
CTGAAAAGATTCTTTGGGGTTCCAGTGATG
>cOR9S7|Dog#1 symbol=cOR9S7P|LOC=25:53142696-53143643|Strand=+|Length=316
ATGCCATCCCACAGTAGTGAAAACCTCTCTATGGTCTACTTTCAAGATTTTGTGCTGGAG
GGATTTGAGGGTGGCCTGGAAACCCAGGCCCTGCTCTTTGCTGTGTTCCTGGCCCTGTAC
ATGGTGACTCTGCTGGGCAACTTCCTCATGATCATCGTTATCACCCTGGATGCCCGCCTG
CACTCCCCAATGTACTTCTTCCTCAAGAACCTCTCCTTTGTGGACTTGTGCTACTCATCT
TTCATTGCTCCCAAAGCACTGGCCAACTTCTTCTCCTCATCCAAGGTCATCACCTTTGCA
GGATGTGCCACCCAGTTATTATTTTTCTCCTTGCTGGGAACAACTGAATGCTTCCTCCTG
GGTGTCATGGCCTACGACCGCTTCATGGCCATTTGTAACCCCTTGCGTTACCCCATCACC
ATGTGCCAGTCTGCCTGCACTCGCCTGGTGCTGGGCGCCTACTGTGGAGGCTGCTTCAAC
TCTGTTGTGCAGACCAGCTTCACATTCCACCTCCCATTCTGCAGCTCCAACCACATCAAC
CACTTCTTCTGTGATGTGCCTCCCTTGCTCAAACTCTCCTGTGGCGACACGGCCATCAAT
GAACTATTCTTGTTTGGCATCTGTGGGCTCATCATTGTGGGTGTAACAATTGTGATCCTC
ATCTCCTATGGCTACATCACAGTGACCATCCTGAGGATGCGCTCAGGAGCTGGGAGACGC
AAGATCTTCTCCACCTGTGGCTCCCACATGACTGCAGTGACTCTCTTTTTTGGGACTCTC
TTTGTCATGTATGCCCAGCCAGGAGCAATTGAGTCCATGGAGCAGGGCAAGGTGGTCTCT
GTCTTCTACACGCTGGTCATCCCAATGCTCAATCCCCTCATCTACAGTCTGCGAAACAAG
GATGTGAAGGAGGCCTTGTGGAGGCTGGGCCAGAAACACATGGCCTTG
>cOR13C17P|Dog#1 symbol=cOR13C17|LOC=11:53798201-53799191|Strand=-|Length=321
GAACACATGGAAAAAGCCAACTGGTCCTCCCCTGTGGCGGGGTTCATTATCCTGGGACTC
TCAGACCACCCAGGGTTGGAGAAAATGTTTTTTGTGCTCATCCTCCTGATGTACCTGGTG
ATCCTGCTGGGCAACGGGGTCCTCATCCTGGTGACCATCCTTGACTCCCGCCTGCACACA
CCCATGTACTTCTTCCTGGGGAACCTCTCCTTCCTGGACATCTGCTACACAACCTCCTCA
GTCCCTCTAGTCCTGGGATGGGCTTCCTGACCCCCAGGAAAATCATCTTCCTTCTCAGCC
TGTGCTGTGCAGATGTTTCTCTCTTTTACCATGGGAGCCACAGAGTGTGTGCTTCTGGGC
ATGATGGCATTTGATCGCTATGTGGCCATCTGTAACCCGCTGAGGTACCCTGTGGTCATG
AGCAAGGCTGCCTATGTGCCCATGGCTGTCAGCTCCTGGGCTATTGGTGGTACTGCTTCT
GTGGTACACACATCCTTGACAATTCAGTTGCCTTTCTGTGGAAACAATGTCATCAATCAC
CTTGCCTGTGAGATCCTGGCTGTCCTGAGATTGGCCTGTGTTGACATCTCCCATCAATGT
CATCAGCATGGGGGTGACAAATGTGATCTTCCTGGGGGTCCCAGTACTCTTCATCTCTAT
CTCTTATGTGTTCATCATTGCTACCATCCTGAGGATCCCCTCAGCTGAGGGGAGGAGAAA
GGCTTTCTCCACCTGCTCTGCCCACTTCACTGTGGTGGTCATCTTCTACGGGACCTTATT
TTTCATGTATAGAAAGCCCAAATCTAAGGATTCCCTGGGACAAAACAAAGAGGACCTTTC
AGATAAGCTCATTCCCCTCTTTTATGGAGTGGTGACCCCCATGCTCAACCCCATCATCTA
TAGCCTCAGGAACAAGGACGTGAAGTCTGCTGTGAGGAACCTGATGTCTCAGAAGTGCTT
CACCAGGTGATGTAGAAGGGCTCCACTGTGG
>cOR8J4P|Dog#1 symbol=cOR8J4|LOC=18:50263262-50264219|Strand=-|Length=316
ACAGCAAATTAAATGGCCTCAGGGAACCTGACCCACCTGACTGAGTTCATTCTTAGGGGA
GTCTCAGACCGCCCAGACCTCCAGATGCCACTCTTCTTTGTTTTCCTGGTGATCTATGGG
CTCACCGTGGCAGGGAACCTGGGCATCATCACCCTCACCAGTGTTGACTCGCAGCTTCAA
ACACCCATGTACTTCTTCCTCAGGCACTTGGCTATCATCAATCTTGGCGATTCTACTGTC
ATTGCCCCTAAGATGCTGGTCAACTTCTTGGCTTCAAAGAAAACCATATCCTACTATGGA
TGTGCAGCCCAGCTGGGTGGCTTCTTAGTTTTTATCGTGGGGGAGATTTTCATGCTGGCT
GCAATGGCCTACGACCGCTACGTGGCTATTTGCAACCCCCTGCTCTACATGGTGGTGGTA
TCTCCGCAGATCTGCCTTCTGCTGGTGTCCCTCATATACCTCTACAGTCTGACCACAGCA
CTGACCGTTTCCTCCTGTGTGTTCTCTGTGTCATACTGCTCTTCCAACATAAATCGACCA
TTTTTACTGTGATAATGTCCCTTTGTTGGCATTGTCCTGTTCTGATACCTACATTCCAGA
AACAGTAGTGTTTACCTCTGCCGGGACCAATTTGTTTTTCTCCATGATTATTGTTCTAAC
CTCCTACTTCCACATTGTCCTTGCCATTTTGAGGATACGTTCCTCAGAGGGCCGACGAAA
AGCCTTTTCCACCTGTGCCTCCCACATGATGGCTGTCACTGTGTTCTATGGGACCCTTCT
CTTCATGTATTTGCAACCAAGGACCAACCACTCATTAGATACTGATAAAATGGCCTCTGT
CTTCTACACCCTGGTGATACCAATGCTGAATCCCCTCATTTACAGCCTAAGGAACAAGGA
TGTGAAAGATGCATTCAAGAGATTCCTAAAGAGCCCTTGCCAGGCTTTCAAATTAGTG
>cOR13N1|Dog#1 symbol=cOR13N1P|LOC=21:32770766-32771707|Strand=+|Length=314
ATGGGAAAGGAAAACCAAACCTTTGTGACTGAATTTATTTTACTGGGCCTTTCACAAGAC
TTGCAGACCCAGATCCTGCTGTTTGTTCTTTTCCTCATCATTTATCTTTTGACTGTGCTT
GGGAACCTGCTCATCATCATTCTCATCTTCATGGACTCTCGACTTCACACTCCCATGTAC
TTTTTTCTTAGAAACCTCTCTTTCGCAGATCTCTGTTTCTCTACTAGCATCGTCCCTCAA
GTGTTGTTCCATTTCCTGGTAAAGAGGAAAACAATTTCTTTTCTTGGGTGTATGACGCAG
ATTGTTGTCTTCCTTCTGGCTGGATGTACAGAGTGTGCACTGCTGGCGGTGATGTCTTAT
GACCGGTACGTGGCTGTCTGCAAGCCCCTGCACTACTCTAGCATCATGACCCAAAAGGTG
TGTCTTCAGTTGGCCATAGGATCCTGGGCCAGTGGAGCACTCGTGTCTCTGGTGGATAAC
ACCTTTACTTTCCAACTACCCTATCAAGGACAGAACATTATTAATCACTACTTTTGTGAA
CTTCCTGCCCTTCTGAAGGTGGCTTCAGCAGATACTTACAGCACAGAAATGGCCATCTTT
GCAATGGGTGTAGTCATGCTCTTAGTTCCTGTCTGCCTGATTCTGGTCTCCTACTGGAAT
ATTATCTCCACTGTGATCCAGATGCAGTCTGGGGAAGGGAGGCTAAAGGCCTTCTCTACC
TGTGGCTCCCATCTCATTGTTGTTGTCCTCTTCTATGGCTCAGGAATATTCGACTACATG
AGGCCAAACTCCAAGACCACAAAAGAGCAGGATAAAATGGTATCTGTGTTCTATACAGTG
GTGACTCCAATGTTGAACCCCATAATATATAGCCTGAGAAACAAGGATGTTAAAGGGGCT
CTCAGAAAACTAGCTGGAAGAAAGTCCTTTTCTCAGAGGCAG
>cOR11G5|Dog#1 symbol=cOR11G5P|LOC=15:20513623-20514558|Strand=+|Length=312
ATGTCAGGAGTCAGCACAGTGACTGAATTCATACTCCTGAGTTTTCTCTGCTCCAGAAAG
GTTCAGGTCCTCCTCTTCCTGCTGTTCTTTGTGTCCTACATCCTGACACTGATGGGGAAT
GGGGCCATTGTCTGTGCAGTGAAGCTGGATCCCAGACTTCATACCCCCATGTACCTTCTG
CTGGCCAACTTCTCGTTCCTGGAGATCTGTTACATCAACACCACCGTTCCCAATATGTTA
CAGAACTTCCTATCTGAGACCAAAACCATCTCTTTCACAGCCTGTTTCTTTCAGTTCTAC
TTCTTCTTCTCCATGGGCACCACTGAGACTTTCTTACTGCCCCTCATGGCTTTTGATCGG
TACTTGGCCATCTGCCAGCCTCTCCATTATCCTATCATCATGAACAACCGCCTCTGCATG
AACCTGGTGGCCCTGTGCTGGGTCACAGCCTTCCTCTGCTATCCGATCCCTATCTATTTT
ATCACACAGCTCCCCTTCTGTGGCCCCAACGCCATTGACCACTTTGTCTGTGACCCCGGT
CCTCTTCTGGCCCTGTCCTGCATCCCTGCCCCTGGAATTGAGCTTTCCTGTTCTCTATTG
AGCTCTCTCATTATCTTCATCACCTTCTTCTTCATCCTTGGTTCGTACACACTGGTTCTC
AGAGCAGTGTTGCGTGTCCCCTCAGCAGCTGGTCGACGTAAGGCCTTCTCCACCTGTGGT
TCCCACTTGGTTGTGGTCTCTCTTTTCTATGGAGCCCTCATGGTAATGTACATCAGCCCA
ACCTCTGGAAATCCATCTGGGATACAGAAGATTGTAACCTTGTTCTACTCATCAGTGACC
CCACTTATAAACCCACTGATCTACAGTCTACGGAACAAAGACATGAAAGCTGCCTTGAGA
AAAATTCATATGAGCACAAAAATTAGTCAAAGCAAA
>cOR5A5|Dog#1 symbol=NOVEL|LOC=18:47924909-47925865|Strand=-|Length=319
ATGTCCACAGTTAAGGCCTGGAACAGCTCTTCAGTGACCATGTTCATCCTCCTGGGATTT
GCAGACCATCCAGAACTGCAGACTCTTCTCTTTGTGACCTTCCTGAGTATCTATCTTGTG
ACACTGGCCTGGAACCTGGCCCTCATCTTTCTGATCAGAAGTGACCCCCATCTGCACACA
CCCATGTACTTCTTCCTCAGCAACTTGTCCTTCATTGACATCTGTTATTCTTCCACAGTG
GCCCCCAAGATGCTCACTGATTTCTTCCAGGAGCAAAAGACCATCTCGTTCTTGGGCTGT
GCTGCTCAGTTTTTTTTCTTTGTCAGCATGGGTCTCACTGAGTGCTTCCTTCTGACTGCC
ATGGCATATGATCGATACGCAGCCATCTCCAACCCCTTGCTCTACACTGCCATCATGTCC
CAGGGCCTCTGTACACGCATGGTGCTGGGGGCATATGTCGGTGGTTTCCTGAGCTCCTTG
ATCCAGGCCATCTCTATATTTCAGCTCCACTTCTGTGGACCCAATATCATCAACCATTTC
TTCTGTGACCTTCCACCAGTCCTGGCACTTTCTTGCTCTGACACCTTCCCTAGTCAAGTG
GTGAATTTTCTCATAGTGATCACTGTTGGGGGAACATCATTCCTCATCCTCCTCATCTCC
TACAGTTACATAGGAGCTGCTGTCTTGAAGATCCGCTCAGTGGAAGGCCGAAGGAAAGCC
TTCAACACATGTGCCTCGCATCTGATGGTGGTGACTCTTCTGTTTGGGACAGCTCTTTTC
ATGTACCTGCGGCCCAGCTCCAGCTACTCACTTGCCAGGGACAAGGTGGTGTCTGTCTTC
TATTCGCTGGTGATCCCCATGCTGAACCCTCTCATTTACAGTCTAAGGAACAGAGATATC
AAAGACGCCCTGTGGAAGGCATTGGAGAAGAAGAAAGTGTTTTTCCTAGATCATGAT
>cOR6B10|Dog#1 symbol=NOVEL|LOC=25:53033849-53034784|Strand=-|Length=312
ATGCGGGGACGGAACACCACCAAGGTCAGCGTCTTCGTCCTGCTGGGCTTCCCCACGGCC
CCTCGGCTGCAGTACGTGCTCTTCCTCGTCTTCCTGCTCACCTACCTCTTCATTTTGGTG
GAGAACCTTGTCATCATCGTCACCGTCCGCCGCAGCGCCCCCCTCCACAGGCCCATGTAC
TACTTCCTGGGCGCCCTGTCTGTCCTGGAGGTCTGGTACGTGTCTGACATCGTCCCCAAG
ATGCTGGGGGGGCTCCTCCTGCAGCAGAAACTCATCTCCTTTGCCGGCTGCATGACCCAG
CTCTACTTCTTCAGCTCCCTGGTGTGCACCGAATGCGTGCTCCTGGCCTCCATGGCCTAC
GACCGCTACGTGGCCATCTGCCACCCCCTGCGCTACCAAGTCATCATGACCACGGGGCTC
TGCGTCCGGCTGGTGGCCTTCTCCTTCGTCAGCGGCTTCTCCATCTCTATGATCAAGGTG
TTCTTTATCTCCAGGGCCACGTTTTGTGGCTCCAACGTCCTGAACCACTTCTTCTGTGAC
ATTTCCCCCATCCTCAAGCTGGCCTGCACCGACTTCTCGACCGCGGAGCTGGTGGACTTC
ATCCTGGCCTTCATCATCCTGGTGTCGCCCCTGGTGGCCACCGTGCTGTCTTACGGGCAC
ATCACCCTGGCCGTCCTGCGCATCCCCTCGGCCACGGGCCGCTGGAGGGCCTTCTCCACC
TGCGCCTCCCACCTCACCGTGGTCACCATCTTCTACACGGCCATGATCTTCATGTACGTC
CGGCCCCAGGCCATCGATTCCCGGAGCTCCAACAAGCTCATCTCTGCGGTGTACACTGTC
CTCACCCCGATAATCAACCCCTTGATCTACTGCCTGAGGAACAAAGAATTTAAGGCTGCC
TTGAAAAAGGCTCTGGGCTTTGGTCCATCTTCACGG
>cOR10G12P|Dog#1 symbol=cOR10G12|LOC=5:13441354-13442353|Strand=+|Length=312
TGCTGGGTGCCCTCTCTATTCCCATAGGAAGAGACACCAAAGCTGTGGAAAATGACAAAC
AGGAGCTTTGTAACTACATTCATCCTCATGGGCCTTCCCCATGCACCAGCCCTGGACATC
CCCCTCTTCACAATCTTCTTAGTGATTTATGTACTCACCGTGATGGGGAACCTCCTCATC
CTGCTGGTGATCAGGGTGGATTCTCACCTCCACACCCCCATGTACTACTTCCTGACCAAC
CTGTCCTTCATTGACATGTGGTTCTCCACAGTCACTGTGCCCAAAATGCTGATGACCTTG
GGGTCTCCAGGAGGCAGGATGATCTCCTTTCACAGCTGCATGGCTCAGCTCTACTGCTTC
CACTTCCTGGGCAGCACCGAGTGTTTCCTCTACACAGTCATGTCCTATGACCGCTACCTG
GCCATCAGTCACCCACTCAGGTACACCAGCATGATGAGGGGGAGAACGTGTGCCCTCCTG
GGCCACCGGCACGTGGCTCAGTGGCTCTCTGCACTCTGCTGTCCAGACCACGCTGACATT
CCGTTTGCCCTACTGTGGGCCCAGCCAGATCCAGCATTACTTCTGTGATGGACCTCCCAT
CCTCAGGCTGGCCTGTGCAGACACCTCCGTGAACGAGATGGTGATCTTTGTCAACATTGG
GGTGGTGGCCTCGGGCTGCTTCCTCCTCATAGTGTTGTCCTATGTGTCCATCGTCTGTTC
CATCCTGAAGATCCGCACCTCAGAGGGGAGGCATAGAGCCTTTCAGACCTGCACCTCCCA
CTGCATTGTGGTCCTTTGCTTCTTTGTTCCCTGTGTTTTCATCTACCTGAGGCCAGGCTC
CAGGGATGCTGTGGATGGGGTCGTGGCAGTCTTCTACACGGTGCTGACACCCCTTCTAAA
CCCTGTGGTGTACACCCTGAGGAACAAGGAAGTGAAGAAAGCTCTGTTGAAGCTTAAAGA
CAAAATAACACAGTCCCAGAGCAAATAAACACTGGAAAGT
>cOR6C27|Dog#1 symbol=cOR6C27|LOC=27:3040819-3041754|Strand=-|Length=312
ATGAGGAATCAGTCAACAAAGATCGAGTTCATTCTCCTGGGACTGACCGATGACCCACAA
CTGCAAATTGTGATTTTTACATTTCTCTTCATCAACTATGTGCTGAGCATGACTGGAAAC
TTAACCATCATCCTTCTCACCCTGCTACATCCCAGCCTCAAGACTCCCATGTATTTTTTC
CTCCGAAATTTCTCCTTTATGGAAGCTTCACTGACAACAGTCTGTATTCCCAGATTCCTG
ATAAGCCTCATAACTAAAAACAAAGTCATTTCCTACAATTGTTGTGCATCTCAGTTATTC
TTTTTCCTCCAATTAGAAATTGCAGAATTTTACCTGCTGGCTGCCATGTCCTTTGACCGT
TATGTAGCAATCTGCAAACCCCTGCATTACCTGATCATCATGAACAACAAAATGTGCTAC
CAACTCCTGTTCAGCTCATGGGCCGTGGGCTTTCTGCTATCGTTTCCACCATTGGCTGTG
GGCCTCACACTGGATTTCTGTGCTTCCAGAGTAATCGATCATTTCATGTGTGACATTTCC
CCTGTGCTGCAGCTTTCCTGCACTGACACTCGTTTCTTGGAATTGCTTTCGTTTGTCTTA
TCTCTTGTAACACTTCTGATCACGTTGCTGTTACTGATTCTTTCTTACACATACATTATC
AAGACCATTCTCAAGATCCCCTCTGCTCAGAAAAGAACCAAGGCTTTTTCTACTTGTTCT
TCTCATATGATTGTGGTCTCCCTTACGTATGGTAGCTGCATCTTTAATTACCTAAAGCCA
ACAGCGAAGGAAAGGGTGACTTTGTCCAAAGGTGTAAGTGTTATTTATACCTCGGTTGCC
CCTTTATTAAACCCTTTCATTTACAGTCTCAGAAACCAACAAGTCAAACAAGCCTTCAAG
GATGCACGCCAAAAGATTTGCTCTTTTTCCAAAAAA
>cOR5R2|Dog#1 symbol=cOR5R2|LOC=18:48423484-48424431|Strand=+|Length=316
ATGGAGAATAGCACAGAAGCCACAGAGTTCATCCTCTTGGGATTAACAGATGACCCCAAT
CTTCAGGTCCCCCTCCTCCTGGTATTTTTGTTCATCTACCTCATCACTCTGGTTGGGAAT
GGGGGCATGATGGTGATCATCCACTTAGACCCCCACTTCCACACTCCCATGTATTTCTTT
CTCAGTAACCTCTCCTTCGTAGACCTGGGTTACTCCTCAGCTGTAGCCCCAAAGGCAGTG
GCTGCCCTGCAGTCAGGGAACAAAGTCATCTCCTACAGTGGATGTGCTGCCCAGTTCTTT
TTCTTTGTGGGTTTTGCCACTGCTGAGTGCTACCTCCTGGCCTGCATGGCCTATGACCGC
CATGCAGCCATATGCAGGCCTCTTCATTACACCACCACCATGAGAGCAGGTGTATGTGCC
CTCCTGACTGTTGGCTCCTATGTCTGTGGCTTCCTCAATGCTTCTATTCACACAGGAAAC
ACCTTTAGACTCTCGTTCTGTGCTTCTCATGAGATTAATCATTTTTTCTGCGATCTTCCT
CCACTCTTGGCTCTCTCATGTTCCAACACACGCATCAACAACTTGGTTGTCTTCTGTGTC
GTGGGCTTCAACGTCTTTTTCACCCTCCTGGTCATCCTCATCTCTTACCTCTTCATATAC
ATCGCCATTCAAAGGATACGTTCTGTGGAAGGACGAAAGAAAGCCTTCTCCACCTGTGCC
TCCCACCTCACTGCCGTAACCATCTTCTACGGAACTATCATCTTCATGTACTTCCAGCCC
AGCTCCAGCCAGTCCATGGACACAGACAAAATTGATTCTGTGTTTTACTCAGTGGTGATT
CCCATGTTGAACCCCTTGATCTACAGCCTTAGGAACAAAGACGTAAAAAATGCTCTCCGG
AAAGTACTCAACAAACTTCACCCCCAGTCTGTAAGTGTAGGTGGGAAG
>cOR5D20|Dog#1 symbol=cOR5D20|LOC=18:50703290-50704237|Strand=-|Length=316
ATGGAACTAGATGAAGGAAATCAGAGCTCTGTGACCACATTCATTCTCCTGGGTTTCTCA
GAATACCCACACCTCCAGATGCCCCTCTTCCTGGTGTTCTTGACTGTCTACACGGTCACT
CTGGTGGGGAATCTGGGCATAATCATGGTCGTAAGGATCAATCCCAAACTCCACACCCCC
ATGTACTTTTTCCTCAGCCACCTATCCTTTTTGGATATTTGTTATTCCAGTGTCTTTACA
CCGAAACTATTAGAAACCTTGGTCACAGAAGACAGAAGTATCTCCTTCAAAGGATGCATG
GTGCAATTTTTCTTCATTTGTGCATTTGTAATTACGGAAATGTTCATGTTGGCAGTAATG
GCCTATGACCGATTTGTGGCTGTCTGTAACCCTCTGCTCTACACAGTTGCTATGTCTCAG
AAACTCTGTGCCCTCTTGGTAGCTGGAACCTACACGTGGGGTGGCATATGTTCCTTGACA
CTCACATACTCTCTTTTGGAACTATCCTACTGTGGTTCCAACATCATAAATCACTTTGGC
TGTGAGTATTCTGCCATCCTCTCTTTATCCTGTTCTGACCCCTACTTCAGTCAGATGACA
TGTTTGGTCATTTCTACATTCAACGAGGCTTGCAGCCTCCTGATTATCCTGGCCTCCTAT
ATATTCATAGTTGTCACCATCATCAAGATGCCTTCTGCTGGTGGACTCCAGAAGGCCTTC
TCCACCTGTGCCTCCCACCTGACCGCCATCACCATCTTCCATGGAATAATCCTTCTTCTC
TACTGTGTGCCCAACTCCAAAAGCTCGTGGCTCCTGGTCAAAGTGGCCACGGTGTTTTTT
ACTGTCATGATCCCCATGTTGAACCCCCTTATTTACAGCCTGAGGAACAAAGACGTGAAA
GACACAGCCAGGAAGTTAATCCATACCAAACTGCTTTCTCACTCAATG
>cOR5P6|Dog#1 symbol=cOR5P6P|LOC=21:33667287-33668228|Strand=-|Length=314
ATGGATTCCCTGGTGGATGGGAACCACACTGCAGTGACAGGGTTCATTTTATTGGGCCTA
ACTGAGGACCCTGTCCTTCGAGTCATCCTCTTCATGACCATCCTCTGCATCTACCTGGTG
ACCGTATCTGGCAACCTTAGCACGATCATTCTGATCAGGTTCTCCTCTCAGCTCCACCAC
CCCATGTATTTTTTTCTGAGCCACTTGGCCTTGGCTGACCTAGGCTATTCCTCTTCTGTC
ACACCCAACATGCTTATAAACTTCCTGGTGGAGAGAAATATGATCTCCTATCTTGGATGT
GCTATCCAGCTGGGTTCAGTTGTTTTCTTTGGGTCAAGTGAGTGCTTCCTTCTGGCTGCA
ATGGCATATGATCGCTTCATGGCCATCTGCAACCCACTGCTTTATTCAACCAAAATGTGC
ACACAGGTTTATGTTCGCCTACTCACAGTGACTTACCTAGGTGGTTTTCTCAATGCTTGC
TCTTTCACTATTTCCTTCTCTTTTTTACTTTTCTGTGGACCAAATCAAGTCAATCATTTT
TTCTGTGATTTTGCTCCTTTAGTTAAACTCTCCTGCTCTGATAGTAGAATCCCTGCGGTT
GTCCCCTCATTTACAGCTGGCTCCATCATTGTGGTCACGATGTGTGTCATAGTCATCTCC
TATATCTGTATCCTCATCACCATCCTGAAGATGAGCTCCACTGAGGGACGCCACAAGGCC
TTCTCCACCTGCACATCCCACCTCACAGTGGTGACTCTGTTCTTTGGGACCATTACATTC
ATTTATGTGATGCCCAAGTCCTGCTACTCGACTGACCAGAACAAGGTGGTGTCTTTGTTC
TACATGGTGGTGGTCCCCATGTTGAACCCCCTCATCTATAGCCTCAGGAACAATGAGATG
AAGGGGGCTCTGAAGAGAGAGCTTGGCAGAAAAATATTTCCT
>cOR6C44|Dog#1 symbol=cOR6C44P|LOC=10:19580638-19581546|Strand=+|Length=303
ATGAGAAACCATTCAACAGAAATAGAGTTTATTCTCATAAGACTGACGGATGACCCACAA
TTGCAAGTTGTGATTTTTGTGTTTTTATTTCTTAATTACACATTGAGCCTGATGGGGAAC
TTAACCATTATCCTACTCACTCTGCTGGATCCTCACCTCAAGATGCCAATGTATTTCTTT
CTCTGTAATTTCTCATTTTTAGAAATCATATTCACAACGGTATGTATTCCCAGATACTTG
AAAACCATAGTGACTAAAGAACAAAACGTTTCATATAATAACTGTGTGGCTCAATTATTT
TTTATTCTTTTACTGGGAGTTGCAGAGTTAATTACCTTCTGGCTGCTATGTCCTATGACC
GCTATGTGGCCATCTGTAAACCCTTTGCATTACCCAATCATTATGAACAGCAGAGTGTGC
TATTGGCTTGTACTTTCTTCTTGGCTGACTGGATTCCTAATCATCTTTCCACCATTGCTC
ATGGGACTCAAGCTGGATTTCTGTGCTTCCAAAACGATTGATCACTTTATGTTTCCCCCA
TCCTGCAGATATCCTGCACAGACACACACACAATTTTATGTCCTAGAATTGATGTCTTTC
ATCTTCGCTGTGGTGACACTTGTGGTCACATTGGTGTTAGTGGATCTCTCCTACACTTGC
ATCATGAAGACCATTATGAAATTCCCTTCTGCACAGCAAAGGACCAAAGCTTTTTCCACC
TGTACTTCCCATATGATTGTTGTCTCCATGACATATGGGAGCTACATCTTTATGTATATT
AAGCCATCTGCCAAAGAAAGGGTGACTGTATCCAAAGATGTAGCTTTGCTGTATACCTCA
ATTGCCCCTTTACTAAATCCCTTCATTTATATCCTAAGGAACCAGCAGGTGAACGAAATC
TTTTGCTCC
>cOR8U10|Dog#1 symbol=NOVEL|LOC=18:50038144-50039097|Strand=-|Length=318
ATGGCTGAAAGGAATAGCACCAAGGTGACAGAATTCATTCTTTTGGGTTTTTCCGTCCAC
AGAGAGATTGAAATCATTCTCTTTCTGCTCATTTCAGTGGTCTACACTCTAACATTGGTA
GGGAACCTAGGGATGATTTCTTTAATCCGATTGGATTCTCGACTTCACACACCCATGTAC
TTTTTTCTCAGTAATCTGGCCTTTATAGACCTCTGTTACTCCTCATCGATAGCCCCCAAG
TTCCTGGAGACCCTCCTGACCAAGCACAGGTCTATATCTTTCTATGCATGTGCAACACAG
CTGGGCTTTTTCTTGAACTTCCTGATTTCTGAGATGTTCCTTCTTGCAGTAATGGCTTAT
GACCGTTATGTGGCCATCTGCAATCCTCTTCTCTACATGATGATCATGTCTCGAAAGGTG
TGTATGCAGCTGGTGATAGGCCCCTACTTATACAGCTTTTCTGTTGCTTTGCTCCACACA
GTTGTTACTTTCCAACTGATGTATTGTGGCCCCAATATCATCAATCACTTCTATTGTGAC
GATGTTCCTTTGATGGCACTTGCCTGCTCGGACACCAGCCTCAAAGAAATCTTGATTTTC
ATCTTTGCTGGATTCAACATGATCAGCTCTTTGACCACTGTTCTTATTTCTTACTTATAC
ATTGTGGCCGCCATCTTGAAAATCCAGTCTACAGAAGGGAGGTGCAAAGCTTTCTCGACT
TGTGCTTCTCATTTGACTGCTGTGACTATATTCTATGGGACATTGATCTTCATGTATCTG
CAGCCAAAATCAAACCACTCCCTTGACACAGACAAAATGGCCTCTGTATTTTACACAATA
GTAATTCCTATGCTAAACCCCATTATCTATAGCTTGAGGAACCAAGAGGTAAAAAATGCC
TTAAGAAAAGCAACTGACAAGTGTTATGTCCTGTTTCTAACAAACCTAAAAAAA
>cOR10R6P|Dog#1 symbol=cOR10R6P|LOC=38:19440174-19441150|Strand=+|Length=329
TGTTCGTTCAATCCTGTTCTCTGTAGGTCAGTCTTGGGGACCAAGCCAACCAAGCTAATT
TCTCCCTCCTCTGTCACAGTGTTCCTATTGCTTGGGTTCTCCAACCTTTGAGAAATCCAG
CTCGTCCCCTTTGCTGTGTTTCTCTGCCTGTATCTGATTATTCTGAAGGGGAACATCGCC
GTTGTCGTTGTCATACGCCTGGATGGCAGTCTCCAAGGACCTATGTACTTCTTCCTGGGG
ATCCTCTCCATCTCTGAGACATGCTACGTCTTTGTCATCCTGCCCAAGATGCTCATAAAT
CTGTTGTCTCTGCTCAGAACAATCTCATTTATTAACTGTGCTACTCAGATCTTGTTCTTC
CTCGGTTTTGCTGTCACTGATTACATGCTGCTCAGGGTCATGGGTTATGACCGCTTTGCT
GCCACTTGTCATCCACTTCAGTACCCTACCCTAATGAGCTGGCAGGTATGTAGACAACTG
GTAGCCACCTGTGCTGTGATTGTTTTTTTATCCTCATTGACAGGCTCCCGTTTTAGTCTT
TGAACTCCCTTTTTGTGGCCCCAATATAATCAACCACTACTTCTGTGACATCTCCTGGCT
TGCCTGTATTGAAACCTATGTCAACGAGCCGGTCGTCCTCATTGGTGGAGTTCTAGCCCT
CCTGGTCCCCCTGACTTACATCTGCATCTCTTACTGCTGCATTGTCCATACCATCCTGAA
GATCTCACCCTGATGGCAAGCAGAAAGCCTTCTCCACCTGTGTCTCCCACCCCACTGTGG
TCATCGTCCACAATGGCTGTGCCTCCTCTGTCTACCTGCGGCCCTCAGCCGAGTTCTCAT
CTAACAAAGTCAGGCTTGTGACAACGACCTATACAGTTGTGACTCCATTGTTGAGCCCAA
TGGTTTATAGCCTCAGGAACAAAGATGTCCAGATGGCCATTCAGAAAGTGATTGGCAGAG
GAGGATTTTATCCTAAA
>cOR2D7|Dog#1 symbol=cOR2D7P|LOC=21:32902341-32903288|Strand=+|Length=316
ATGGGAGAGGAAAACCAAACCTCTGTGGCTGAGTTTATTTTCCTGGGCCTTTCACAGGAC
TTGCAGACCCAGATCCTGCTGTTTGTTCTTTTTCTCCTCATTTATCTTTTGACTGTGCTT
GGGAACCTGCTCATCATCATTCTCATCTTCATGGACTCTCGACTTCACACTCCCATGTAC
TTTTTTCTTAGAAACCTCTCTTTCGCAGATCTCTGTTTCTCTACTAGCATCGTCCCTCAG
GTGTTGGTCCATTTCCTGGTAAAAAGGAAAACGATTTCTCTTCTTGGGTGTATGGCACAA
ATAGTTGTCTTCCTTCTGGCTGGGTGTACAGAGTGTGCACTGCTGGCAGTGATGTCTTAT
GACCGGTACGTGGCTGTCTGCAAGCCCCTGCACTACTCTAGCATCATGACCCAACAGGTG
TGTCTCCAGTTGGCCATTGGATCCTGGGCCAGTGGAGCACTCGTGTCTCTGGTGGATACC
ACCTTTACTTTTCAACTACCCTATCAAGGACAGAAGATTATTAATCACTACTTTTGTGAA
CCTCCTGCCCTCCTGAAGCTGGCTTCAGCAGATACCTACAGCACAGAAATGGCCATCTTT
GCAATGGGCGTGGTCATCCTCTTAGCTCCTGTCTGCCTGATTCTGGTCTCCTACTGGAAT
ATTATCTCCACTGTGATCCAGATGCAGTCTGGGGAGGGGAGGCTCAAGGCTTTCTCTACC
TGTGGCTCCCATCTCATTGTTGTTGTCCTGTTCTATGGCTCAGGCATATTCGCCTACATG
CGGCCAAACTCCAAGACCACAAAAGAGCATGATAAAATGATCTCTGTGTTCTATACAGTG
GTGACTCCAATGTTGAACCCCATTATTTATAGCCTGAGAAATAAGGATGTNGCTGGTGGA
TTGGCAGTAGGAGAGGGAGAGGGACAAGTAGACACCCTGCTCAGTGGA
>cOR52M5|Dog#1 symbol=cOR52M5|LOC=21:29930962-29931912|Strand=-|Length=317
ATGTTCATGTCTAATAATGCCTGTTTGGTGCCTAGTTCTTTCTGGCTTACTGGTATTCCA
GGGCTGCAATCCCTGCACATCTGGCTCTCCATCCCCTTCAGCTCTATGTACCTGATGGCT
ATAGTGGGGAATGTGACTATCCTGGCAGTGATAAAGGTGGAACGCAGCCTGCACCAACCC
ATGTACTTCTTCCTGTGCATGTTGGCTGTCATTGACTTGGTCCTTTCAACGTCTACCATG
CCCAAACTACTAGCCATCTTCTGGTTTGGTGCCCACAACATTGACCTGGATGCCTGCTTG
GCTCAGATGTTCTTCATCCACTGCTTTGCCACTGTTGAGTCAGGAATCTTCCTTGCCATG
GCTTTTGATCGCTATGTGGCCATATGTGACCCATTACGCCACACCTTGGTGCTCACTCAT
GCAGCAGTGGGTCGTTTGGGCTTGGCTGCCCTCTTCCGTGGAGTACTCTACATTGGGCCT
CTGCCTCTGATGATTCGCCTGAGGCTGCCTCATTACCAGACCCAAATCATTGCCCATTCC
TATTGTGAGCACATGGCCATAGTTACCTTAGCATGTGGTGACACAACAGTCAACAACTTG
TATGGAATGGGAATTGGCTTCCTGGTATTGATCCTAGATTCATTAGCTATCACTGCCTCA
TATGTGATGATTTTCAGGGCTGTAATGGGGTTGGCCACCCCAGAGGCCAGGCTTAAAACT
CTAGGGACATGTAGTTCTCACATTTGTGCCATTCTTGTCTTCTATATCCCCATTGCTGTT
TCTTCTCTCACTCACCGCTTTGGCCATCATGTGCCTCCTCATATCCATATCCTTTTGGCC
AACTTTTACCTCCTCATTCCACCCATTCTCAACCCAGTTGTCTATGCTGTCCGTACCAAA
CAGATTCGAGAGAGACTTCTCTACATTCTTAAGGCAGGGTCTCAACCCAAG
>cOR8C7|Dog#1 symbol=NOVEL|LOC=5:12942617-12943546|Strand=-|Length=310
ATGGCTATGGAAAATGAGTCTTCAGTGACTGAATTCATCCTGGTAGGATTTACAGATCAA
TCTCAGCTCCAGTTACCCCTTTTCTTCCTCTTTTTACTGAACTATGTGGTCACTGTGGTA
GGAAATTTGAGCTTCATTAATCTAATTTGCCTGAATTCTCACTTGCACACTCCCATATAC
TTTTTCACCTTCAACTTATCCTTCATAGATCTCTGCCAGTCTTTGGTCATTACACCTAAA
ATGCTGATGAACTTTGTGTCAGAGAAGAATATCATCTCCTTTACAGAATGCATGACTCAG
CTGGTTTTTTTCTGTTTCTTTGCCCATTCTGAGTGCTATGTGTTGACAGCCATGGCCTAT
GATCGCTATGTGGCCATCTGTCAGCTCCTGGTGTACACGGTCACCATGTCCCCTCAGGTC
TGTTCTCTGCTGATGTTTGGTTCTTATGTGATGGGGTTTGCTGGTGCCATGGTCCACACA
GGGGACATGGTCAGATTGTCCTTCTGTGATTCCAACATCATCAACCATTACATGTGTGAC
ATCTTCCCCCTCTACCAGCTCTCCTGCAGCAGCACCTATGCCAGTGAGCTGGTGGATTCC
ATTATTGTGATCACAGTTGTCATAATATCCAGCTCCATTATTTTCATTTCTTATGTTTTG
ATCCTGTCCAGTGTCCTCCACATCTCATCAGCTCTGGGTTGGTCCAAAACCTTCAGCACC
TGTGGCTCCCACATAGTAACTGTTGGTCTATTCTATGGATCTGGGCTGTTCACACATCTC
AAGACCTCTCCTTCTGGTTCTATGGGCCAGGGGAAATTCTTCTCAGTATTTTACACAAAT
ATAGTACCCATGTTGAACCCTTTTATCTATAGTCTAAGGAACAAGGATGTCAAATGTGCT
CTGAAAAAAACTCTGAAAAGAATTGCAAAT
>cOR52A14|Dog#1 symbol=cOR52A14|LOC=21:30300551-30301549|Strand=+|Length=333
ATGTCCAAGCTCAATGGCACAATCTTCATGCCCCCGGTGCTGACACTGATTGGGATCCCC
GGCTTGGAGTCTGTGCAGTTCTGGATTGGAATTCCTTTCTGTGCCATGTACATCATTGCT
CTGTTTGGGAATTCCCTGCTCCTGGTCATCATCAAATCAGAACGCAGCCTCCATGAGCCC
ATGTATCTCTTCCTGGCAATGCTAGGAGTCACAGACATTGCTCTCAGCACCTGCATCCTA
CCAAAAATGCTAGGCATCTTCTGGTTTCATCTGCCTGACATATACTTTGATGCCTGTCTC
TTTCAGATGTGGCTTATCCACACCTTCCAATCCATTGAATCAGGAATTCTGCTGGCCATG
GCCCTGGACCGCTACGTGGCCATCTGTGATCCCCTGAGACACGCATCCATCTTTACACAC
AAACTTCTCACTCAGATTGGAGTGGGAGTGACACTCAGAGCAGCCCTCCTTGTAGCTCCA
TGTCTCATCCTCATCAAATGTCGGCTGAAACACTTCCGGACCACTGTGGTCTCCCATTCA
TACTGTGAGCACATGGCCATTGTGAAGTTGGCAGCAGAAGACATTCGAGTCAACAAGATC
TATGGTCTCTTTGTGGCCTTCACTATACTTGGATTTGACATAATCTTCATCACCCTCTCC
TACATCCTAATATTTATAACTGTCTTCAATCTGCCTCAGAGGGAAGCTAGGCTCAAAGCC
TTCAACACCTGCATTGCCCATATTTGTGTCTTCCTTGAGTTTTATCTCCTTGGTTTCTTC
TCCTTCTTTACACACAGGTTTGGGTTCCATATTCCACCCTACATTCATATTCTTCTGTCC
AACCTTTACCTGCTTGTCCCTCCTCTTGCTCAATCCTATAGTGTATGGGGTGAAGACCAA
ACAGATTCGAGATCGAGTGTCCAAGGTTTTCCACTCTATAAGATTCATCTTGACTTCTCA
TTTAACTTTTTCTCAAATAATAAAATTCAATTTGAGAAA
>cOR1M1|Dog#1 symbol=cOR1M1P|LOC=20:54556207-54557145|Strand=+|Length=313
ATGGAATCAAGGAATCAATCCAGCGCATCCGAATTTATCCTCCTAGGACTTTCAGAAAAT
CCAGAGCAGGAGACTCTTCTTTTTGCTTTGTTCCCCTGCATGTATGTGGTCATGGCTATG
GGAAACCTTTCAATCATCCTGGCCATCAGCTCAGACTCCCACCTTCATACTCCCATGTAC
TTCTTCCTGGCCAATCTCTCCTTGGTTGATTTTGGTCTGGCTACCAACACAGTCCCCAAG
ATGCTGGTGAACATCCAAATGAAAAGCAAGTCAATCTCCTATCCCTGCTGCCTGACCCAG
ATGTACTTTTTCCATTTCTTTGGCATTGTTGATAGTGTCTTAATTGCTGTGATGGCTTAT
GACCGGTTTGTGGCTATATGTCACCCCTTACACTACACCACCATCATGAGCCCACACCTC
TGTGGCCTGCTGGCCGGTAGCCCATGGGTGTTTTCCTATTTTATTTCCCTCACTCATATC
CTCTTGATGGTGCGCTTGGTTTTCTGTGGGAACAACAAGATTCCTCACTACTTCTGTGAC
CTCACTCCTCTTCTCAGGCTTTCTTGCACTGATACATCTGTGAACAAGATCTTTGTGCTC
ATTGTGGCTGGGATGGTGATAGCCACACCATTCATCTGCATCCTGGCCTCCTATGCTCGC
ATCATTGTGGCCATCATGAAGGTCCCTTCTGCAGGGGGCAGGAAGAAAGCCTTTTCCACC
TGCAGCTCCCATCTGTCTGTGGTTGCTCTCCTTTATGGGACCACCATTGGGGTCTATTTG
TGTCCTTCCTCTGTGCGCACAGCTGTGAAGGAGAAAGCCTCTGCTGTGATGTACACTGCG
GTCACCCCCATGCTGAACCCCTTTATCTATAGCCTGAGGAACAGAGATCTTAAGGGGGCC
CTGAGGAAGCTTTTTAGTAAAAAGATAATTTCATCTTCC
>cOR9S25P|Dog#1 symbol=NOVEL|LOC=25:53272589-53273558|Strand=+|Length=317
ATGCCATCCCACAGTAATGGAAACCGCTCCAAGGTCTACTTTCAAGATTTTGTGCTGGAG
GGATTTGCAGGTGGCCTTGAGACCCAGGCCCTGCTCTTTGCTGTTTTCCTGGCCCTGTAC
ATGGTGACTGTCCTGGGTAACCTCCTCATGATCATCGTTATCACCCTGGATGCCCGCCTG
CACTCCCCAATGTACTTCTTCCTCAAGAACCTCTCCTTTGTGGACTTGTGCTACTCATCT
GTCATTGCCCCCAATGCACTGGCCAACTTCTTCTCCTCATCCAAGGTCATCACCTTTGCA
GGGATGTGCCACCCAGTTTTTCTTTTTATCCCTGCTGGCCACAACTGAAGGCTTCCTCCT
GGGTGTCATGGCCTACGACCGCTTCATGGCTATCTGTAGCCCCTTGCGTTACCCCACCAC
CATGTGCCAGTCTGCCTGCACTCGCCTGGTGCTGGGCGCCTACTGTGGAGGCTGCTTCAA
CTCTGTTGTGCAGACCAGCTTCACATTCCACCTCCCATTCTGCAGCTCCAACCGCATCAA
CCACTTCTTCTGTGATGTGCCCCCTCTGCTCCAGATCGCCTGTGGCAACACGGCCATCAA
TGAACTTCTCTTGTTTGGCATCTGTGGGCTCATCATAGTGGCTGTGACGATTGTGATCCT
CATCTCCTATGGCTACATCACAGTGACCATCCTGAGGATGGGATCAGGAGCTGGGAGACG
CAAGATCTTCTCCACCTGTGGCTCCCACATGACTGCAGTGACTCTCTTTTTTGGGACTCT
CTTTGTCATGTATGCCCAGCCAGGAGCAATTGAGTCCATGGAGCAGGGCAAGGTGGTCTC
TGTCTTCTACACGCTGGTCATCCCAATGCTCAATCCCCTCATCTACAGTCTGCGAAACAA
GGATGTGAAGGAGGCCCTGCGGAGGCTGGGCCAGAAGCACACGGCCATGTGAAGGATGTG
CTGAAGGGAG
>cOR4A34|Dog#1 symbol=cOR4A34|LOC=18:51497414-51498475|Strand=-|Length=354
ATGGAACCAAGAAACAACGTAACTTACTTTGTCCTCTTGGGCCTCACACAGGATCCTAAG
GAACAGAAGGTCCTTTGTGTTATGTTCTTGCTCTTCTATATTTTGACAGTGGTGGGCAAC
TTGCTCATTGTGTTGACTATAGCTCTCAGTAAGACCCTGGGCTCACCTATGTACTTGTTT
CTTGCTAACCTATCATTTATGGATGTCACTTATTCCTCTTGCATTTCCCCCAGATTGATT
TCAACCTTGTTCTTTGGGGAAAATACCATATCCTTCCATTCTTGTATGACACAGTTATTT
ACAGAGCACCTTTTTGGTGGATCAGAGGTCTTTCTTCTGCTGGTGATGGCCTATGACCGC
TATGTGGCCATCTGTAAGCCTTTGCATTATTTGGTTATCATGAGGCAATGGGTGTGTGTT
GTGCTGCTGGTGGTATCCTGGATTGGAGGTTTTCTGCATTCAGTAATTCAAGTTAGCACC
ATTTATGGGCTCCCATTTTGTGGTCCCAATGTCATTGATCATTTTTCCTGTGACATGTAC
CCCTTACTAGAATTGGTCTGCACTAGCACCCATGTCATTGGGCTGTTAGTTGTAGCCAAT
GGAGGGATGATCTGCACTATTGTGTTTGTGTTCTTGCTCATCTCTTATGGTGTCATCTTG
CACTCTCTAAAGAACCTTAGTCCAGAGGGGAAGCGGAAAGCCCTCCAGACGTGTGGCTCC
CACATCACTGTGGTGGTCTTCTTCTTTGTTCCATGTATTTTCATGTATGCAAGACCTGCT
AAGACCTTCTACATTGACAAATCCCTGAGTGTGTTTTATACAGTCATAACCCCCATGCTG
AACCCACTGATCTACACTCTGAGAAATTCTGAGATGACAAATGCTATAAAGAAGCTCTGG
GGATCCCTGGGTGGCGCAGCGGTTTGGCGCCTGCCTTTGGCCCAGGGCGCGATCCTGGAG
ACCAGGGATCGAATCCCACATCGGGCTCCCGGTGCATGGAGCCTGCTTCTCCCTCTGCCT
GTGTCTCTGCCTCTCTCTCTCTCACTGTGTGCCTATCATAAA
>cOR11H7|Dog#1 symbol=cOR11H7P|LOC=15:20594791-20595786|Strand=+|Length=332
ATGTGTCAGCAGCAAAATGACTTGTCACTGTCTTCTCTCCACAGTTTGGAGACCATGAAT
AAGTCAGAGATATCTACTGTGACACAGTTTGTCTTGTTGGGTTTTCCTGGTCCCTGGAAA
ATACAGATCATGCTTTTCTCAATGATTTTGTTGGTCTATATCTTGACTCTAACTGGGAAT
ACGGCCATCATTTGTGCAGTGAGATGGGACCATCGACTCCATACCCCTATGTATGTGCTC
CTGGCAAACTTCTCCTTCCTAGAAATCTGGTATGTGACTTGCACCATTCCCAACATGCTG
GTCAATTTACTTTCCAAAACAAAGACCATATCGTTCTCTGGTTGCTTCGCTCAGTTCTAC
TTCTTCTTTTCCCTGGGCACAACTGAGTGCTTCTTCCTCTGTGTCATGGCGTATGATAGG
TACCTGGCCATCTGCCATCCACTGCACTACCCCTCCATTATGACTGGGCATCTCTGTGTC
ATTCTGGTGTTGCTTTGTTGGCTCATTGGTTTCCTTGGACATGGGATCACTATATTCTTC
ATTTCTCAACTACCCTTTTGTGGTCCCAACATTATTGACCACTTTCTGTGTGATGTGGAC
CCACTGATCACATTGTCCTGTGCCCCCGCACACATCATAGAGCATGTATCCCATTCTGTG
AGCTCTCTTATCATCATTCTCACCATTTTGTACATTCTTGGGTCCTATGCCCTGGTGCTC
AGAGCTGTGCTTCAGGTTCCTTCTTCAGCTGGACGGCAAAAGGCCTTCTCTACCTGTGGA
TCTCACTTAGTTGTGGTGTCTCTGTTTTACGGAACCATAATGGCAATGTATGTAAGTCCC
ACATCTGGCAACTCAGTTGCTATGCATAAGGTCATCACACTGATATACTCTGTAGTGACA
CCAGTCTTAAACCCCTTCATCTACAGCCTACGCAACAGGGACATGAAATTCGCCCTCCGT
CAGGTCATTTGTGGAATGAAAATCCTCAAACCCTCA
>cOR2H10|Dog#1 symbol=NOVEL|LOC=8:3302335-3303324|Strand=-|Length=290
GTGGTATTCTAATTGACATGCTGCTCCTTTAGTTCCAGGTGGACGTTGGACAGATGTGCC
AATGGCACCGTCCCAGATGGCTTCATCCTCTTGGGTTTCTCGGGTAACCCCAGGCTGGAA
ATGACCCTGTTTGTGGTTGTGTCTGTGTTTTACACAGTCACCCTCGTGGGCAACAGCACC
ACCATACTCCTGTGTCACCTGGATCCCCACCTCCACACCCCCATGTACTTCTTCCTCACC
CACCCCTCCATCCTGGACCTCTGCTTTACCACCAGCTGCATCCCTCAGATGCTGGTCAAT
TTCTGGGGTTCAGACAAGACCATAAGCTATCTGGGATGCGCAGCCCAGCTCTACATCTTC
CTGGGACTGGGAGCTGCAGAGTGCATGCTGCTGCTGGTCATGGCCTTTGATCGCTACTTG
GTGGTGTGCCGCCCTCTGCACTATGCAGTTATTGTGAACCCACCTCTGTGTCACAAGTTG
GTATCTCTGGTCTGGGTCAGTGAGGTTTTTGGCACATTGGTGCAGTCTCCCACTACCATG
AAACTCCCCTTTTGCCTTCATCACCAGGTTGACGACTTTGTCTGTGAGGTTCCTGCACTG
ATACGCCTGGCCTGTGGAGACACCCACGTCAATGAGCTCCAGATCTCGGTGATTGGTGTC
ATCTTCCTGATGGGGACACTGCTGCTCATCCTTGTTTCATACAGCCACATTGCCCAAGCA
GTGCTGGCCATCCAGTCCCAGGAAGGCAGGAGCAAGGCCTTCCACACCTGCTCTTCCCAC
CTGGCAGTCGTCTTTCTCTTCTACTGCAGGGTCACTGCTGTCTACATCCAACCTCGGAGT
CACTTTTCAAAGAAGGGAGGGAAGTTCCTAAATCTTTTCTACACCATGGTGACCCCCACT
CTCAACCCCCTCATCTATACTTTGAGGAACAAGGACATGAAGGGAGCTTTCAAGAGGCTC
TTTGGGAAAGACAGAAGGGCCAGTGAAGAA
>cOR10P4P|Dog#1 symbol=cOR10P4P|LOC=10:3113630-3114598|Strand=+|Length=314
TGTCTCTTCCTTGGTTGTGCCATAGGTTCCAGCCTGAATTGATGGCTGAGGAAAATCAGA
CTCTGCCTGAATCTCTCCTAGGATTTTCTGACTTCAGGGCTCTGCAGGGCCCCCTGTTCT
GGATGGTACTTCTGGTTTAGGGTCACCTTGCTGGGTAACTGTGCCATCATCCTCCTCACA
CAGGCGAGCATCCCTGCATTCCCCCATGTACTTCCTCCTGCGCCACCTCTCTGTGGTGGA
GCTCCTGTACACCACGGACATTGTGCCCAGGACCCTGGTTGACCTGGCCTCCCCATACCC
CGGGCCATCTCCTTCCAGAGCTGTGTGGCCCAGATGTACGTCTTCATGGTCCTGGGCATC
TCAGAGTGCTGCCTCCTCACAGCCATGGCCTATGACCACTATGCAGCCATCTGTCAGCCC
CTGCACTATGCCACCCTCATGAGCTGGAGGGCCTGCACGGCTATGGTGGGTGTCTCCTGG
CTCATGGGCATCGTCACAGCCACCACCCATTCCACTCTCATCTTCACTCTGCCCTTCCCC
AGCCACCCCATCATCCTGCACTTCCTCTGTGACATCCTGCCAGTACTGAGGCTGGCAAGT
GCTGGGAAACACGAGAGTGAAATCTCCGTGATGACAGCCACCGTGGTCTTCATCATGGTC
CCCTTCTCTCTGATCATTGCCTCTTATGCCTGCATTCTGAGTGCCAACCTGGCAATGGCC
TCCACCCAGAGCCGTCACAAGGTCTTCTCTACTTGCTCCTCCCACCTGCTTGTGGTCTTC
CTCTTCTTTGGAACAGCCAGCATCACCTACATCCAGCCCCGGACTGGCTCCTCTGTTACC
ATGAACCGCATCCTCAGCCTCTTCTACACAGTCATCACACCCATGCTCAACCCCATCATC
TACACCCTTCGCAACAAGGAGGTGGCAAGGGCCCTGCAGCGCATGGTGAAGAGGGAGGTC
TCCTCACCA
>cOR6D6|Dog#1 symbol=cOR6D6P|LOC=28:5289681-5290667|Strand=+|Length=329
ATGATACCCTACACAATAGCTCAGAGAGTTGGAGAAATGGAAAAGTCGGTGATGGAGGAT
GCAAGAAACCACACAGAAGTTCAGGAATTCACCTTGGAAGGTTTTCCTGGTGTCCAGCAC
CCTGGAAAGATTCTCTTCCTGGTGCATCTGTTGGCATACCTGGCCTCCATCATGGGAAAC
ATACTCATAATCACCATTACCTGGGCTGACCATCACCTCCAGACACCCATGTACTTCTTC
CTCAGCAGTTTCTCCTTTTCTGAATGCTGTTTTATAACCACTGTTATTCCAAAATTGCTG
GCTATCTTTCTGGTAGGGAGGCAATCAATTTACTTTGCTGCCTGCCTCACACAAGACTTT
ATCTTTCTTTTCCTGGGAATAACTGTTTTCTTCCTTATGGCTATATTATCCCTAGATCGG
TACTTGGCCATTTGCAAACCTCTGTATTACCCAACCATCATGAACCCAAGGATGTGTTTC
CTTCTGGTCATTGCCTGTTTAGCTTTGGGATTCATCCTTATGGTGGTTCCAGTTGTAATG
CTTTCCCATTCATCCTTCTGTGGTTCCCATATCATATCTCACTTCTGTAATTTTGGGCCC
CTGGTTTATCTCTCCTGTTCTGATACCAGATTTACTGAGATGTTGGCCTTTGTCCTTGAT
TTGTTTATCCTTTTGACATCCCTTATCATAACCATCATTACCTACAGCAACATAGTAATC
ACAATTGTGCAACTCCTATCAGCCAAGGAGAAAAAGAAAGCTTTCTCCACCTGCTCCTCT
CACCTCATAGTCCTCTCTCTGATGTATGGCAGCTGTGTCTTTATATATATGAAACCAAAG
CAAACTAAAGGGCTAGACTCCAACAGAGAGGCTACCCTTGTGAACATGGTGGTAACCACA
CTGCTCAACCCTGTCATCTCTACTCTGCAGAACAAGCAGGTCCACTGGGCTGTAAGGGAT
ACTCTGTCCAGGGTTAGACTGAAGAAA
>cOR7C15|Dog#1 symbol=cOR7C15P|LOC=20:50283629-50284615|Strand=+|Length=329
ATGTTGATTTTTCTCTTTCCTGTTAGTTATTTCATCCACATGAAATCAGGAAATCAAACA
CATGCTTCAGAATTTCTCCTCCTGGGATTTTCAGAGAAGTCAGAGATTCAGTTCATGCTC
TTTGGGTTGTTCCTGTCCATATACTTGGTCTCGTTCACTGGGAATCTGCTCATCATCCTG
GCCATCTGCTCAGACTCCCGTCTCCACACACCCATGTATTTCTTCCTTGCCAACTTGTCC
TTTGCTGACATCTGTTTCACCTCCACCACAGTCCCCAAGATGCTGGTGAACATCCAGACT
CAGAGCAAAACCATAACATATGAAGGATGTCTCAGCCAGATATTTTTTTTCTTTGTGTTT
GGATGCCTGGACAATTTACTCCTGACCGTGATGGCCTATGACCGCTTTGTGGCCATCTGT
CACCCCCCGCACTACTCACTCATCATGAACCCGCAGCTCTGTGGGTTGCTGGCCCTGGGG
TCCTGGTGCATCAGTGTAATGGGCTCCCTTTTCGAGACCTTGACCCTTTTGAGGCTACCC
TTCTGCACAAACATGGAAATATCACACTTTTTTTGTGATCTTCCTGAAGTCTTGAAGCTT
GCCTGTTCTGACACCCTTATCAATAACATAGTGGTGTATTTTGTGACTATTGTCCTAGGT
GTTTTTCCTCTCTCTGGGATCCTTTTTTCTTATTCTCAGATTTTCTCCTCCATCTTGAGA
ATTTCCTCAACTGCAGATAAGTACAAAGCCTTTTCCACATGTGGGTCTCATCTCTCAGTG
GTCTGCTTGTTCTATGGCACAAGCCTAGGGGACTACCTCAGTTCTGCAGCAACTACATCC
TCCAGGACAAGTCTGGTGGCCTCAGTGATGTACGCCATTGTCACCCCTATGCTGAACCCC
TTCATCTACAGCTTGAGGAATGGGGACATGAAGGGGGCCCTGGGTAGGTTGGTGCCTCTC
AGCATCAGGACCATTACAGGACTCTCC
>cOR2D8|Dog#1 symbol=cOR2D8|LOC=21:32655791-32656657|Strand=+|Length=289
ATGGGAGAGGAAAACCAAACCTCTGTGGCTGAGTTTATTTTCCTGGGCCTTTCACAAGAC
TTGCAGACCCAGATCCTGCTGTTTGTTCATTTTCTCATCATTTATCTTTTGACTGTGCTT
GGGAACCTGCTCATCATCATTCTCATCTTCATGGACTCTCGACTTCACACTCCCATGTAC
TTTTTTCTTAGAAACCTCTCTTTCACAGATCTCTGTTTCTCTACCAGCATCGTCCCTCAA
GTGTTGGTCCATTTCCTGGTAAAGAGGAAAACAATTTCTTTTCTTGGGTGTATGGCACAG
ATAGTTGTTTCCCTTCTGGCTGGGTGTACAGAGTGTGCTCTGCTGGCGGTGATGTCTTAT
GACTGGTACGTGGCTGTCTGCAAGCCCCTGCACTACTCTAGCATCATGACCCAACAGGTG
TGTCTCCAGTTGGCCATACGATCCTGGGCCAGTGGAGCACTTGTGTCTCTGATGGATACC
ACCTTTACTTTCCAACTACCCTATCAAGGGCAGAACACTATTAATCACTACTTTTGTGAA
CTTCCTGCCCTTCTGAAGGTGGCTTCAGCAGATACTTACAGCACAGAAATGGCCATCTTT
GCAATGAGCGTGGACATCCTTTTAGCTCCTGTCTGCCTGATTCTGGTTTCCTACTGGAAT
ATTATCTCCACTGTAATCCCGATGCAGTCTGGGGAGGGGAGGCTTAAGGTTTTCTCTACC
TGTGGTTCCCATCTCATTGTTGTTGTCTTCTTCTTTGGCTCAGGAATGTTCAACTACATG
AAGCCAAACTCCAAGAAAATGAATGAAAGGGATAAAATGATCTGTGTTCTATGCAGTGGT
GACTCCAATGTTGAACCCCATAATTTA
>cOR8J5|Dog#1 symbol=cOR8J5|LOC=18:50239913-50240857|Strand=-|Length=315
ATGGCCTCAGGGAACCTGACCCACCTGACTGAGTTCATTCTCAGGGGAGTCTCAGACCAC
CCAGACCTCCAGATGCCACTCTTCTTTGTTTTCCTGGTGATCTATGGGCTCACCGTGGCA
GGGAACCTGGGCATCATCACCCTCACCAGTGTTGACTCGCAGCTTCAAACGCCCATGTAC
TTCTTCCTCAGGCACTTGGCTATCATCAATCTTGGCGATTCTACTGTCATTGCCCCTAAG
ATGCTGGTCAACTTCTTGGCTTCAAAGAAAACCATATCCTACTATGGATGTGCAGCCCAG
CTGGGTGGCTTCTTAGTTTTTATCGTGGGGGAGATTTTCATGCTGGCTGCAATGGCCTAC
GACCGCTACGTGGCTATTTGCAACCCCCTGCTCTACATGGTGGTGGTATCTCCGCAGATC
TGCCTTCTGCTGGTGTCCCTCACATACCTCTACAGTCTGACCACAGCACTGACCGTTTCC
TCCTGTGTGTTCTCTGTGTCATACTGCTCTTCCAATGTCATCAACCATTTTTACTGTGAT
ACTGTCCCTTTGTTGGCATTGTCCTGTTCTGATGCCTACATTCCAGAAACAGTGGTGTTT
GCCTTTTCAGGGACCAATTTGTTTTTCTCCATGATTATTGTTCTAACCTCCTACTTCCAC
ATTGTCCTTGCCATTTTGAGGATACGTTCCTCAGAGGGCCGAAGAAAAGCCTTTTCCACC
TGTGCCTCCCACATGATGGCTGTCACTGTGTTCTATGGGACCCTTCTCTTCATGTATTTG
CAACCAAGGACCAACCACTCATTAGATACTGATAAAATGGCCTCTGTCTTCTACACCCTG
GTGATACCAATGCTGAATCCCCTCATTTACAGCCTAAGGAACAAGGATGTGAAGGATGCA
TTCAAGAGATTCCTAAAGAGCCCTTGCCAGGCTTTCAAATTAGTG
>cOR2T18|Dog#1 symbol=cOR2T18P|LOC=14:5240414-5241370|Strand=+|Length=319
ATGTCAATGAAGAATATAACTTTATCCTCTGACTTTATCCTCCTGGGGCTTCTGGTGAAC
AATAAAGCTACAGGGATCGTTTTTGCTGTTATTTTTGCTATTTTCATGGTGGCTGTAACT
GCAAATCTGGTCATGATATTCTTGATTCAAATGGACTCTCGTCTCCATACACCTATGTAT
TTCCTGCTCAGCCAGCTGTCCATCATGGACACCTTTTTCATTTGTACCACTGTCCCAAAA
CTTCTGGTTGACATGGTTTCTAAAGAGAAGACCATTTCCTTTGTAGGTTGTGGTATCCAG
ATCTTCCTCTACTTGACCATGATTGGCTCAGAGTTCTTTCTCTTAGGCCTCATGGCCTAT
GACCGCTACGTGGCTGTCTGTAACCCTCTTAGGTATCCAGTCCTGATGAACCGCAGGGTG
TGTCTCCTGCTGGCTGCTGGTGCCTGGTTTGGTGGGTCCCTGGATGGCTTTCTGCTCACC
CCCATCACCATGAATGTCCCTTACTGTGGCTCCCACAGTATCAACCATTTTTTCTGTGAG
ATCCCTGCAGTTCTCAGACTAGCCTGTGCTGACACATCCTTGTATGAAACCCTAATGTAC
ATCTGCTGTGTACTCATGTTACTCATCCCTATCTCTATCATCTCAACCTCCTACTCTCTC
ATCTTGTTAACTGTCCACCGAATGCGCTCTGCTGAAGGCCGGAAAAAAGCTTTCACCACT
TGCTTTTCCCACTTAACCGTAGTCAGCATTTTCTATGGAGCTGCCTTCTACACTTATGTT
CTACCCCAGTCCTTTCACACTCCTGAGCAGGACAAGGTAGTGTCAGCCTTATATACCATT
GTCACCCCCATGCTCAATCCTCTTATCTACAGCCTCAGAAACAAGGATGTCATGGGGGCA
TTTAAAAAGATGTTTTTGCAATACTCATCTGCTCAAAAAATAGCCTCAAGTGATGTT
>cOR10A5|Dog#1 symbol=cOR10A5|LOC=21:32573425-32574375|Strand=+|Length=317
ATGGCTGGAGGAAACTGGACAAGAGTTGAGGAATTTATCCTCATGAGCTTCTCTTCTCTA
CCTACTGAAATACAGTCGTTACTCTTCCTGACATTCCTAATAATCTACCTGGTCACCCTG
ATGGGAAACACCCTCATCATTCTAGTTACTTTGGCTGACCCCATGCTGCACAGTCCCATG
TACTTCTTCCTCAGGAACCTGTCCTTCTTGGAGATTGGCTTCAACCTAGTCATTGTGCCC
AAGATGCTGGGGACCCTGCTTGCCTGGGACACAACCATCTCCTTTCTTGGCTGTGCCACA
CAGATGTATTTCTTCTTCTTCTTTGGAGTTGATGAATGCTTCCTCCTGGCCACCATGGCA
TATGACCGCTATGTAGCCATCTGCAGTCCCTTGCACTACCCAGTCATCATGAACCAAAGG
ACACGTGCCAAATTGGCTGTCGCTTCTTGGTTTCCAGGCTTTCCTGTTGCTACTGTGCAG
ACCACGTGGCTCTTCAGTTTTCCATTCTGTGGCACCAACAAGGTGAACCACTTCTTCTGT
GACAGCCCACCTGTGCTGAGACTGGTCTGTGCAGACACAGCACTGTTTGAAATCTATGCA
ATTGTTGGAACCATTCTGTTTGTCATGACACCTTGCTTGCTGATCCTGTGCTCCTATACT
CGCATTGCTGCTGCCATCCTCAAAATTCCATCAGCTAAAGGGAAGCATAAAGCCTTCTCT
ACATGCTCCTCTCACCTCCTTGTTGTGTCCCTGTTCTATGTATCTTTAAGCCTCACTTAC
TTCCGGCCTAAATCCAATAATTCTCCTGAAAGCAAAAAGCTGCTGTCATTGTCCTACACT
GTTGTGACTCCCATGTTGAACCCCATCATTTATAGCCTGAGAAATAATGAAGTGAAGAAT
GCCTTTGGCCGGACCTTCCGTAAGGCTTTAGGCCTTAGAAACTGCATCTCA
>cOR11I3|Dog#1 symbol=cOR11I3|LOC=6:42677502-42678452|Strand=-|Length=317
ATGGTGATCCTGCCCTGGGAAAACCAAACAACCATAGTGGAATTTATGCTTCAAGGATTC
TCCTCTATCCGACAGCTAAATATCTTTCTCTTTATAATGTTTTTAGTTTTCTATGTCTTA
GTCATTTCTGGCAACATCCTCATTGTTCTGCTAGTTTTGTTCATCCATCACCTCCACACC
CCCATGTACTTCTTCCTGGTGAACTTGTCCTTTCTAGAGATCTGCTATACCTCCAATATT
GTCCCCAAGATGTTACTGATCACCATAGCTGAACAGAGGACTATCTCTGTTGCTGGGTGC
ATGGCACAGTTCTACTTCTTTGGATCTCTGGCTGCAACAGAGTGTCTTCTGCTGGCTGTG
ATGTCCTATGACCGATACCTGGCCATCTGCCAACCTCTCCACTATCCCATCCTCATGACT
GGCCCCCTTTGCATTAGGCTAGCTGCCAGCTCTTGGCTCTGCTGCTTCCTTCTTACAGCA
ATCACTATGGTCTTACTATCTAGATTGACCTTCTGTGGACCTAATGAAATTGATCACTTC
TTCTGTGACTTCACCCCTCTCGTCCACCTCTCCTGCACAGACACCTCACTGACGGAGACC
ATCGCCTTTGCCACCTCTTCGGCAGTAACTCTGGTTCCGTTTCTCCTCATCGCAGCCTCC
TACTCCTGCATTCTTATTGCTATCCTAAGAATTCCACCTGGCACAGGTCGGAGAAAGGCC
TTCTCCACCTGCTCCTCCCACCTCACCGTGGTCACAGTGTTTTATGGGACACTGATTGCC
ACGTATCTTGTGCCTTCAGCCAATTCTTCACAACTCTTGCGCAAAGGATTCTCTCTTCTC
TATACCATCCTGACACCCATGTTCAACCCCATCATCTACAGCCTAAGAAACAGAGACATC
CATGAAGCCCTGAAGATGTGCTTGAGTAAGAAGCCAGGATTCCTCCTTAGA
>cOR5D21|Dog#1 symbol=cOR5D21|LOC=18:50663831-50664769|Strand=-|Length=313
ATGTTACTGTCAGAGAGAAATAAAAGTGGGGCTACATTCACTCTCTTGGGCTTCTCAGAT
TACCCAGAACTGCAAATCCCTCTCTTCTTGATTTTTCTGGCCATCTATAGTGTCACTGTT
GTAGGTAATCTTGGGATGATAGTTATAATCAAGATTAACCCCAAGCTGCACACCCCCATG
TACTTCTTCCTCAGCCACCTCTCAGTGGTGGATTTCTGCTACTCCTCCATCATTGCTCCC
AAGGCCCTGGCAAACCTGGTTGCAGAAGACAGAACCATTTCATTTCCAGGATGTGTAGTA
CAGTTCTTTTTCTTTTGTACCTTTGTGGTAGCTGAATCCTTTTTATTAGCTGTGATGGCC
TATGACCGCTTTGTGGCCATTTGCAATCCTCTGCTCTACACAGTGACAGCGTCCCAGAAG
CTCTGTGCCATGCTGGTGGTCGGATCATATGCATGGGGAGTAACATGTTCCTTGATACTC
ACATGCTCTGTGGTCAAATTATCTTTTCAGGGTTTCAACACCATCAATCATTTCTTCTGT
GAGTTCTCTGCATTGATCTCCCTGTCTTGCTCTGATACTTACATCAGTCAGTTGCTGCTT
TTCATTTTTGCCACCTTTAATGAGGTCAGCACACTGCTCATCATTCTCTTGTCTTACGTA
TTTATCGTTGTCACCATCCTCAAGATGCGTTCAGCCAGTGGTCGCCGCAAAGCCTTTTCC
ACCTGCGCCTCCCATCTGACTGCCATCACCATCTTCCATGGGACCATCCTTTTTCTCTAC
TGTGTGCCCAACTCCAAAAACTCAAGGCACACAGTCAAAGTGGCATCTGTGTTTTACACA
GTGGTGATCCCCATGTTGAATCCCCTGATCTACAGTCTGAGAAATAAGGATGTCAAGGGT
ACAGTCAATAAATTAATAGGTACTAAAGTTTTTTCTTTT
>cOR6W1|Dog#1 symbol=cOR6W1|LOC=16:12347537-12348481|Strand=+|Length=315
ATGAGTAACTTCAGTATCGTCAGGGAATTTGTGCTGCTGGGATTTTCACATCTCCATGAG
TTCCAGATCCTCCTCTTTGCATTCATCCTATTGATATATGTGCTGACTGTGCTGGGGAAC
CTGGCCATTATCACCCTCACATGCCTTGACACCCGCCTCCACTCACCCATGTACTTCTTC
CTCTGCAACTTCTCCCTCATGGAGATGCTGGTCACCTCCACTGTGGTTCCTAGGATGCTG
GCAGACCTACTATCTACTCATAAGACCATTTCCCTGGCCAAGTGCCTGACCCAGTCTTTC
TTTTACTTCTCTTTGGGTTCCACCAACTTCTTGATTCTCACAGTCATGGCCTTTGATCGC
TACGTGGCTATCTGCCGCCCTCTGCACTACCCAACCATCATGAATGGTCCAGTGTGTGTG
AAGCTGGTGGCAGTCTGCTGGGTGGTTGGCTTTGTCTCCATCATCTCCCCCACCCTGCAG
AAAACACAACTCTGGTTCTGCGGCCCTAATATCATCGACCATTACTTTTGTGACTCTGCC
CCACTTCTCAAGCTTTCCTGCTCTGATACCCACCACATTGAGCGCATGGATTTCTTCTTA
TCTTTTCTCTTTGTGCTGGCCACCATGATGCTGATCATAGTGTCCTATTTCCTCATTGTG
GCTGCAGTGCTGCGAATTCCCTCCTTCTCTGGGCGCCAGAAGGCCTTCTCCACCTGTGCC
TCCCACCTCACTGTGGTGGTTCTGGGCTATGGCAGCACCATCTTCATCTATGTGAGGCCA
GGCAAGGGCCACTCCACACACCTCAACAAGGTGGTAGCTCTGATGACTGCAGTGGTGACC
CCTTTCCTCAATCCCTTCATCTTCACCTTCCGGAATGAGAAGTTCAAGGAGGTCATTGAA
GATATGACCAAAAGACTCCGCTTCAGAGATGCAGCAGCTCACAGA
>cOR8B20|Dog#1 symbol=cOR8B20|LOC=5:13102430-13103359|Strand=+|Length=310
ATGGCTCTCAGAAATGCTTCTTTTGTGACTGAATTCATTCTGGCAGGCCTCACAGACCTA
CCAGATCTCCAGCTCCCCCTTTTCTGCTTGTTTCTACTCATGTATGTGGTCACTGTGTTG
GGAAATTTGGGCTTGATCATTCTCATCAGGCTGAATTCACACCTCCACACCCCCATGTAC
TTTTTCCTCTTCAATTTGTCCTGCATAGACCTCTGTTATTCTTCTGTGTTTACACCCAAA
ATGCTGATTAACTTCACATCCAAGAAGAATATTATTTCCTACAGGGGGTGCATGACCCAA
CTTTACTTTTTTTGTTTTTTTGCTATTTCTGAATGCTATGTGCTGACATCCATGGCCTAT
GATCGCTATGTGGCCATCTGTAACCCACTTTTGTATAATGTTGTCATGTCTTCTAAAGTG
TGTTTCAGTCTTATGCTTGGTTCATATTTGATGGCATTTTTAGGTGCCATGGCTCACACG
GGATACATGGTGAGACTGACCTTCTGTAATGCAAACACCATCAACCATTATTTTTGTGAC
ATCCTCCCTCTATTCCAGCTCTCCTGCACCAGCACGTATGTGAATGAGCTGGTGGTTTTC
ATTGTGGGGAGCATCGACATCATTATGCCCTGTGTCACCATCTTTGTGTCTTATGGTTTC
ATCCTTTCCAGCATCCTGCGCATCAGCTCCACTGAAGGCAGGTCCAAAGCTTTCAGCACT
TGCAGTTCCCACATAATTGCTGTTTCCTTGTTTTTTGGATCATGTGCATTTATGTATCTT
AAACCATCTTCTGCTGGGTCTATGGATGAGGGGAAAATCTCTTCTATCTTTTACACCAAC
ACAGTTCCCTTGATGAACCCTTTAATTTACACCTTGAGAAACAAAGATGTTAAGCTTGCC
TTGAGGAAAATCCTGAGTAGGAGACAGTTT
>cOR52W2|Dog#1 symbol=cOR52W2|LOC=21:31800697-31801656|Strand=+|Length=320
ATGGCAGAAGGTCCACATCCCAACTCCACCTTCCCACGCCCCACTTTCTTCATACTGACT
GGCATTCCAGGGTTAGGGGGTACCCAGACCTGGCTGACACTGGTCTTTGGGCCCATGTAT
CTGCTGGCCCTGCTGGGAAATGGAACACTGTTGGCATTGGTGCAGATAGACTCCACACTG
CAGCAGCCCATGTTTCTACTCCTGGCCACACTGGCAGCCACAGACCTGGGCTTAGCCACA
TCTATAGCCCCAGGGTTGCTTGCTGTGATGTGGCTTGGGCCCCGGCCTGTGCCATATGGT
GTCTGCCTGGCCCAGATGTTCTTTGTTCATGCACTGACTGCTGTGGAATCCGGTGTACTG
TTGGCCATGGCCTGTGATCGTGCTGTGGCAGTAGGGCGTCCCCTACATTACCCTCTCCTA
ATCACCAAAGCCCGTGTAGGCTATGCAGCACTGGCACTGGCCCTGAAAGCTGTGGCTATT
GTTGTGCCTTTCCCTCTGCTGGTGGCGCGATTTGAGTACTTCCGAGCCAAGACCATAGAC
CATGCCTACTGTGCACACATGGCAGTGGTAGAGCTGGTGGTGGGCAACACACAAGCTAAC
AATTTGTATGGGCTGGCACTTTCACTGGCTGTGTCAGGCATAGATATCCTGGGCATCGCT
GGCTCTTATGGACTCATTGCCCACACTGTACTGCGGCTGCCTACCTGGGAGGCCCGGGCC
AAGGCCTTTGGCACATGTAGTTCCCACATCTGTGTCATTCTGGCCTTCTATGTACCTGGT
CTCTTCTCATACCTCACACATCGCTTTGGTCGTCACACCATCCCAAAGCCTGTGCACATT
CTTCTCTCTAACATCTATTTGCTGCTGCCACCTGCCCTCAACCCACTCATCTATGGAGTC
CGCACCAAGCAAATCAGGGACCGGCTCCTGGAAACCTTCACATTCAGAAAAAGCCAGCTC
>cOR6P1|Dog#1 symbol=cOR6P1|LOC=38:19460051-19461118|Strand=-|Length=356
ATGGAGCATCTTCAGAGGGTTGTAACTTGGGGTTGTGGGGAGGTTAGCAGTTTGGACCCC
CTGTCTCTCAGTATCTTGTTCTTCCTTTCCTTTCAGATAGGCAGGTGGACGGAGATGATG
GGAAATTTGAGTGGAGGCCACATAGCAGATTTTATTTTGGTGGGCTTCCCAACCTCTCCA
CCCCTCCAGTTACTTCTCTTTGTCCTCTTCTTTGCAATTTACCTGTTGACACTGTTGGAG
AATGCACTCATCGTTTCCACAATCTGGCTCACTCCAAGCCTTCACCGCCCGATGTACTTT
TTCCTTGGCCATCTGTCCTTCCTGGAGCTGTGGTACATCAATGTCACAGTTCCTCGTCTT
TTGGGAGCATTTCTTACCCAGGACCGTAGAGTCTCCTATGTAGGCTGCATGACCCAGCTC
TACTTCTTCATTGCCCTAGCCTGCACCGAATGTGTCCTGCTGGCAGTCATGGCCTATGAC
CGCTACCTGGCCATCTGTGAGCCCCTCCGTTATCCTAGTCTCATGCCGTCCAGCCTGGCC
ATTCGCCTTGCTGCTTCCTCTTGGGGTGGTGGCTTCTTCAGCTCCATGATGAAGCTTCTT
TTCATTTCCCGACTGTCCTACTGTGGGCCCAACATCATCAACCATTTTTTCTGTGATATC
TCCCCACTACTCAACCTTACCTGCTCTGACAAGGAGCAAGCAGAACTAGTAGACTTCCTG
TTGGCCCTGGTGATGATCCTGCTTCCTCTACTGGCTGTGGTTTCATCATATGCTGCCATC
ATTGCCACCATCCTGAGGATCCCTACTGCCCAGGGACGTCGCAAAGCCTTTTCCACCTGT
GCCTCTCACCTGGCAGTGGTTGTCATCTACTACTCCTCCACCCTCTTCACCTATGCAAGG
CCCCGGGCCATGTACACCTTCAACCACAACAAGATCATCTCTGTGCTCTATACGGTCATT
GTACCATTCCTCAATCCAGCCATCTACTGCCTGAGGAACAAGGAGGTGAAGGATGCTCTC
AGGAAGTTGGTTCTGGGCAGATGCCACTATCCTAGTGATGTCCCAGAC
>cOR2B7|Dog#1 symbol=cOR2B7P|LOC=35:28173343-28174317|Strand=+|Length=325
ATGGAGTCCTCCTTCTTGCACAGGCAGAGTGCAAGAGAAAGAGCTAATGACAGCACCTTC
TCAGGATTCCTTCTTCTAGGATTCTCCAACAGGCCTCAGTTGGAGACGCCTCTCTTTGTG
CTCATCCTGATCGTTTACTTCTTGAGCTTTCTTGGCAATGGCACCATCATCCTTCTGTCT
TGGATGGACCCTCGCCTGCACACCCCCATGTATTTCTTCCTGTCCAACCTCTCTTTCATG
GATCTTTGTTTGACCACCTGCACGGTGCCTCAGACGCTGGCCAACCTCCAGGGGCGGGTC
AAGACCATCACGTATGGTGGCTGTGTGACCCAGCTCTTCATCGCCCTGGGGCTTGGGGGC
GTGGAGTGTGTGCTCCTGGCCGTCATGGCCTATGACCGCTATGCCGCCGTGTGCCGCCCA
CTGCACTACCTGGCCATCGTGCACCCGCAGCTTTGCCTGTGGCTGGTGCTAACTGCTTGG
TTCACAGGATTCGGCAACTCTGTGCTACAAACGGCTCTGACCATGATTCTTCCCCTGTGT
GGGAGAAACCAGCTGGACCATTTCTTCTGTGAAGTTCCGGTGATGCTGAAGCTCTCCTGT
GCCGACACCTCCTTCAACCAGGCTGAACTCTTCACGGTCAGCGTCTTCTTCCTCGTTGTG
CCCCTGTCTCTCATCTTACTGTCCTATGGCCACATCACCCGGGCAGTCCTGAAGATAAAG
TCAGCCCAGGGGAGGCAGAAGGCCTTTGGAACCTGTGGTTCCCACCTCATGGTGGTGGTC
ATCTTCTTTGGCACACTCATCTCAATGTACCTCCAGCCTCCCTCCAGTTATTCACAGGAT
GTGAACAAGAGCATTGCACTCTTCTACACACTGGTCACTCCCCTGCTGAATCCCCTCATT
TATACTCTGAGAAACAAAGAGGTCAAAGGGGCACTGAGGAGACTGCTGAGGGTGACCATG
GACTCCAGAAGGAGC
>cOR1D11|Dog#1 symbol=cOR1D11P|LOC=9:39787469-39788434|Strand=+|Length=322
ATGTTGCAGACAGTTGGGGAAATGGATGGAGTCAACAATAGTGGAGTCTCTGAGTTCCTG
CTCCTGGGGATTTCTGAGAGTCCTGAGCAGCAGCGGGTCCAGTTCTGGATGTTCCTGTCC
ATGTACCTGGTCACAGTGGTGGGAAATGTGCTCATCATCCTGGCCATCAGCTTTGATCCC
CGCCTGCACGCTCCCATGTACTTCTTCCTGGCCAACCTTTCCTTCACTGACCTCTTCTTT
GTCACCAATACAATACCCAAGATGCTGGTGAGCCTCCAGTCTCAGAACAAAGCCATCTCC
TATGCAGGGTGTCTGACACAGCTTTACTTCCTGGTCTCCTTGGTGGCCCTGGACAACCTC
ATCCTGGCCACAATGGCATATGACCGCTATGTGGCCATCTGCCGCCCCCTCCACTACACC
ACAGCCATGAGCCCTGGACTCTGTATTTTGCTCCTCGCCTTGTGTTGGGCACTTTCTGCC
CTCTATGGCCTCACCCACACCCTCCTCATGACCAGAGTGACATTTTGTGGATCCCGGAAG
ATCCACTACATCTTCTGTGAGATGTATGTTCTGCTGAGGCTCGCATGTTCCAAACACTCA
AGTCAATCACACAGTGCTGATTGCCACAGGCTGCTTTATCTTCCTCACCCCCTTAGGGTT
CATGATAATGTCCTATGTCTGAATTGTCAGAGCCATCCTCCGAATACCCTCAGCCACTGG
GAAGTACAAAGCCTTCTCCACCTGTGCCTCCCATTTGGCTGTAGTCTCCCTCTTCTATGG
GACACTTGGTATGGTATATCTGCAGCCCCTCCAGACCTACTCCATGAAGGACTCAGTAGC
CACAGTGATGTATGCTGTGGTGACCCCCATGATGAACCCTTTCATCTACAGCCTGAGGAA
CAAGGACATGCATGGGGCTCTGGGAAGACTGTTCCTAGGGAAAGCCTTCCAGAGGTTGAC
ATGAGA
>cOR8K1|Dog#1 symbol=cOR8K1|LOC=18:50120609-50121565|Strand=-|Length=319
ATGAACCATATGGATAAACAGAATTATACTGCAGTGAGTGAGGTGACTGAATTTATTCTC
ATGGGAATCACCAAAAACCCTCGACTTCAAGCACCCCTCTTTGGAATCTTCTTCATCATA
TACTTGGTCACGGTGACAGGCAATCTGGGCATAATTATCTTGACCCATTTGGACTCCAGG
CTACAGACTCCGATGTACTTTTTCCTTAGACATTTGTCAATTACTGATCTTGGTTACTCT
ACTGTCATTGGCCCAAAAATGATGGTAAATTTTGTGGTGCACAAAAATACAATCTCCTAC
CATTGGTGTGCCACCCAGCTGGCAGTCTTTGAGATTTTCATCATCACTGAACTGTTTATT
CTTTCAGCAATGGCCTATGATCGCTATGTAGCCATCTGCAAACCTCTTTTGTATGCGGTC
ATCATGGCAGAGAAGGTACGTTGGGCGCTGGTCCTTGTTCCCTATCTCTACAGCATATTT
GTGTCTCTTTTTCTTACAATTAAGTTATTTAAACTGTCCTTCTGTGGATCTAACATTATC
AGTTATTTTTACTGTGACTGCCTTCCTCTCATATCCCTGCTCTGTTCTGACACACATGAG
TTAGAATTGATCATTTTAATTTTTTCAGGCTGTAATTTGCTCTCTTCTCTCTTGATTGTT
CTTGTATCCTATATATTTATTCTTGTGGCCATTATCAGAATGAACTCAACTGAAGGGAGA
TACAAAGCCTTCTCCACCTGTAGCTCCCATCTGACAGTGGTGACTGTGTTCTATGGGACA
TTACTCTTTATTTACCTGCAACCCAAATCCAGCCATACATTTGATATTGATAAAATGGCT
TCTGTGTTTTATACTCTGGTGATCCCTATGCTGAATCCATTGATCTACAGCTTAAGGAAC
AAAGAAGTAAAAGGTGCTCTGAAGAGAACTTTAACCAATGGGTGCAAAATCCCCACT
>cOR10J19|Dog#1 symbol=cOR10J19|LOC=38:20038342-20039274|Strand=+|Length=311
ATGCCGAAGCCCAACACCACTGCTGTGACGGAGTTTACCTTCGAAGGCTTTTCCGCTTTG
GGGTGGCAGCGCAGACTCCTCCTCTTCGTGGTCTTTCTGGCCTTGCACCTGGTGACCCTT
GGCAGCAATGCCCTCATCCTGGCGGCTGTTCGCCTGAGCCGTCACCTCCACACCCCCATG
TACTTCCTCCTGAGCGCGCTGTCCCTCTCTGAGACCTGCTACAGCGTGGCCATCGTCCCC
CGCATGCTCTCCGGTCTCCTGAGCCCCCGGGAGGCCGTCTCCGTTGCGGGCTGTGCCACT
CAGCTCTTCTTCTATCTCACCTTTGGCGTCACCAACTGCTTCCTGCTCGCGGCCATGGGC
TACGACCGCTACGTGGCCATCTGCGACCCCCTGCGGTATGCGGTCGTCATGGGCCAAAGG
ACCTGTGTGCACCTGGCGTGTGGCTCCTGGAGCGTGGGCCTGAGCACAGCCATCATCCAG
GTGTCTTCCGTGTTCAGCCTGCCCTTCTGTGACGCCAGCGTCATCTCCCATTTTTTCTGC
GACATCCGGCCCCTCATGAAGCTGGCCTGTGCCGACACCACCATCAAAGAGCTTCTCACT
TTGCTCATCAGTCTGTGCGTGCTCGTCTTGCCCATGGTCCTCATCTTCATCTCCTATGTC
CTGATCGTCTCCACCATCCTCAAGATGGCATCAGCTGAGGGCCAGAGGAAGGCTTTCGCC
ACCTGCGCCTCCCACCTCACCGTGGTCATCGTCCACTATGGCTGCACCTCCTTCATCTAC
CTAAAACCCAAATCGCAAAATTCCCTGCAGGACAGACTCCTCTCTGTGACCTACACGGTC
ATCACGCCCCTGCTGAACCCCGTGGTCTACGGCCTGAGGAACAAGGAGGTCAAGCAGGCC
TTGCTCCGAGCTGTGGGCAGGAAGCCTCTCCCG
>cOR2AV2|Dog#1 symbol=cOR2AV2|LOC=14:4446080-4447045|Strand=+|Length=322
ATGGAGAGAAACAATAAGACCATCACCACAGATTTTATCCTCTTGGGGCTCTGGCCTGAG
TTTAGCCACCTTGCGGTCCTTATCTGCTTCATTCTTATGGTTTACCTTATGGCTGTAATG
GGCAATGCTGTTCTCATTCTCCTCATCTGGTTGGATTCTCGACTCCACTCTCCTATGTAC
TTCTTGCTCAGCCAGCTCTCCCTTATTGATGTGGCCTTGATCTCAACTACAGTCCCCAAA
ATGGTCACCAACTTCTTCTCAGGGAAAAGGACCATATCACAGATTGGCTGTGGAGCTCAG
ATTTTATTCAGCTTAACCTTGGGAATTTCTGAGTGCCTTCTACTGACTCTCATGTCCTAT
GACCGCTACATTGCCATCTGCAATCCACTACGTTACTCAATCTTGATGAGCCATACCACC
TGTAAACAGATGGTTGTTGGGTCCTGGGCAGGAGGGGCAATAACTTCCCTGGTTCATACA
GCCTATGTCATGCACTTAGCCATCTGTCATCCTCGAGAGATCCCACACTTCTTGTGTGAG
GTCATGGCACTCCTTAAGCTCACTTGTGAGGACATTTCAGCCTATGTGAAGTCAGTGGTG
GTCTCAAGCTTTCTGGTGGTCCTCATCCCTCTGAGTCTCATCCTGGCTTCCTACATCCAC
ATATTTCTTGCTGTCCTCCGCATGAACTCCCTTGAAGGTAAAAACAAGGCCTTGGCCACA
TGCTTCTCCCACCTCTGTGTGGTCAGTCTCTACTTTGGCCCTGCCATATTAGTCTATATG
AGGCCAGGATCCTTTAAAACTCCCAAAATAAACCAGTCCCTTTTTATGTTTAATGCCATT
CTTACTCCTATGCTTAATCCCCTCATCTATAGCCTGAGAAACAAGGATGTCATAGCAGCT
CTGAAGAGTATAATCATCAGTAGAATCCTCCTAAAAAAGATGAAAAGACAGCTAGGTTGC
CATACA
>cOR11H10|Dog#1 symbol=cOR11H10|LOC=15:20579788-20580777|Strand=+|Length=308
GTTTTCTGTCCCCCTGCAGCCCTGGAATTCATGAACAATTCAGAGACAAGCACTGTGGCT
GAATTTGTCCTCTTAGGCTTCACTGGTTGTCAGGAATTGCAAAGTTTCCTTTTCTCGTTG
TTCTTTGGGATCTATATATTTACCATAATGGGAAACGGGACCATTGTCTGTGCTGTGATG
CTGGATCAACGGCTCCATACTCCGATGTATATTCTCCTAGGGAACTTCGCTTTCCTCAAA
ATCTTGTACGTTATGTCCACGGTACCCAGGATGCTAGCCAATTTCCTCTCGGAGACAAAA
ACCATCTCCTTTGTTGGCTGTTTCCTCCAGTTATATTTTTTTACTTCCCTTGGTACAAGT
GAAACCTATTTCCTCTGCATCATGGCGTACGATCAGTACCTGGCTATCTGCCATCCACTG
CACTACTCAACCACCATGACTCAACAATTCTGCTATATCTTGATGTCTCTTTCCTGGGCA
TTGGGGTTTCTTAGTTACTCTGTCTCCACCGTACAGCTCTCTCAATTGCCTTTCTGTGGA
CCCAACACCATTGATCACTTTGTGTGTGACATGGACCCACTGATGGCTCTGTCCTGTGCC
CCAAATCTAGTCATGGAGATCATCCTCTATATCCTAAGCTCCCTCATTATCATCCTCACA
CTTCTGTACATTCTTGGCTCTTATACTTTTTTACTGATAGTTGTGTTAAAAGTGCCTTCA
GCTGCTGGCCGGCAAAGGGCCTTCTCCACCTGTGGATAACATCTGACAGTGGTATGCTTA
TTCTTTGGGGCCCTTTTGGCAATGTATGTGAGCCCCACAGCTGATAACCCAGCTGAAGTT
CAGAAGATTTTGACTTTGTTCTATTCCATGGTGACTCCCTTCTTAAACCCTCTGATTTAC
AGTTTATGAAACAAGGAAATGAAGGTTGCACTAAAAAAAATCCTGAGGATAGAATGAGCA
TGTTTATGTATCTATGAGACCAAGCAAATC
>cOR7C32|Dog#1 symbol=cOR7C32|LOC=20:50062230-50063240|Strand=-|Length=337
ATGAGTCATGTTATTTTCCCCTGTCCTAGTAGTCGCCTCCACCATATGGACCCAAGAAAT
GATACAGGAATTTCAGAATTCTACCTTATGGGATTTTCAGAGGAACTAGAACTACAGCCC
CTTGTATTTGGGCTTTTCCTCTCCATGTACCTGATCACTGTGTTTGGAAACCTGCTCATC
ATCCTGGCCGTCAGTTCTGACCCCCACCTCCACACCCCCATGTACTTCTTCCTCACCAAC
CTGTCCTTTGTAGACATCTGTTTCACCTCCACCACCGTTCCCAAGATGCTGCAGAACATC
CAGACCCAAAGCAAAGTCATCACCTATGCAAGGTGCCTCACACAGATGTACTTTTTTATA
CTGTTTACAGGATTAGACATCTTTCTTCTAACTGTGATGGCTTATGACCGGTTTGTAGCC
ATCTGTCACCCCCTGCGCTACACGGTGATCATGAACCCCTGGCTTTGTGCACTGCTGGTC
CTAGTGTCCTGGGTCCTGAGTGTCCTGCATTCCTTGTTACAAACCTCCATGGTGTTGCAG
CTCTCCTTCTGTACAGAGGTGGAAATCCCCCACTTTTTCTGTGAACTGAATCAGATGATA
CAACTTGCCTGCTCTGACACCTTTCTCAACAACATGGTAATGTATTTTGCAGCTATGTTG
CTGGCTGGTGGTACCTTCCTTGGGATCCTTTACTCTTACTCTAGGATTGTTTCCTCCATA
CATAGAATCTCATCAGCTCAGGGCAAGTATAAAGCATTTTCCACCTGTGCATCTCACCTC
TCGGTTGTCTCCTTATTTTACTGTACGGGCCTAGGAGTATACCTTAGCTCTGCTGCTACA
CAGAGTTCTCACTCAAGTGCAGTGGCCTCAGTGATGTACACAGTGGTCATACCCATGCTG
AATCCCTTCATCTACAGCCTGCGGAACAGAGACATAAAGGAGGCTCTGATGAGATTCTCT
GGGATGCCAGCTCTAAAAGAGCCAATCATCCTGGGGCTGAAGAGGTGCCCA
>cOR5D14|Dog#1 symbol=cOR5D14|LOC=18:50673268-50674314|Strand=-|Length=349
ATGTCATGCATTTTTGTCACTAACTCCACAAAACTTCTCTTTGACAGAAACAACCTCTTC
CCTGACACCCCCCTCCCCAACCCCCAATCTCCTTTCAAGGGCACTGTGGTGATGGCTGTA
AGAAATCTGAGTGTGGAGATGACCTTTGTCCTCTTGGGTTTCACGGATTACCCAGAGCTT
CAGATTCCTCTCTTCCTCTTGTTTCTGATCATGTACATTATCACCGTGGTAGGAAATCTT
GGGATGATAGTAATCATCAAGATTAACCCCAAATTTCACACTCCCATGTACTTTTTCCTC
AGCCACCTTTCTTTTGTTGATTTTTGTTACTCTTCCATCGTTACTCCCAAGCTGCTTGAG
AACCTGGTCATGGAGGATAAAAACATCTTCTACTTTAGCTGCATGTTGCAGTACTTCTTG
TCCTGCACTGCTGTGGTGACGGAATCCTTCCTGCTGGCAGTGATGGCCTATGATCGCTTT
GTGGCCATTTGCAACCCTCTGCTTTATTCAGTGGTCATGTCGCAGAGGCTCTGTGCCCTG
CTGGTGTCTGGGTCGTATCTCTGGGGTATGTTTGGTCCCTTGGTACTCCTCTGCTATGCT
CTCCAGCTAAACTTTTCTGGACATAACACAATCAACCATTTTTTCTGTGAATACACAGCT
CTCATTGCTGTCTCCAGCTCAGACATACTCATTCCCCACCTGCTGCCTTTTGGCTTTGCC
ACTTTCAATGAGGTGAGTACACTGCTGATCATCCTCACTTCATACACTTTTATATTCGTG
ACTGTACTAAATATCCATTCTGCCAGTGGGCGTCGCAAAGCCTTCTCCACCTGTGCCTCC
CACCTGACTGCCATTACCATCTTCCACGGGACCATCCTTTCCCTCTACTGTGTGCCCAAC
TCCAAAAACTCCAGGCAAACTGTCAAAGTGGCCTCTGTATTTTATACAGTGGTCAACCCT
ATGCTGAACCCTCTGATCTACAGCCTGAGGAATAAAGATGTGAAAGATGCCCTCCGGAAA
TTAATAGACACAAAAGTCCCATTCCAC
>cOR4C27|Dog#1 symbol=cOR4C27|LOC=18:51368923-51369834|Strand=-|Length=304
ATGGAGTTGAATAGCAGTGTGAATGAGTTCATTCTGTTTGGGTTAACACAGGATGTTTTA
AAGGAGAAAGTCGTACTTGTGGTCTTTGTGTTTCTATACCTTGCAACTCTGTTGGCAAAT
TTACTGATTGTTATAACCATAAGATACAGCCAGACACTTGGGAGCCCCATGTACTTCTTC
CTTTTCTACTTATCCTTTGCTGATGCCTGCTTCTCAACAACCACTGCTCCTAGGTTGATA
GTAGATTCTGTATCTAAGAAGAAAGTTATCTCCTACAATGAGTGCATGACTCAGATTTTT
GCATTTCACTTCTTTGGGTGCATGGAGATCTTGGTGCTTGTCCTCATGTCCTTGGATCGC
TATGTGGCCATTTGTAAGCCTCTGAGGTATACAACTATCATGAGCCGGCGTGTCTGTGGT
ACACTGGTGAATCTAGCCTGGGTGGTGTCTTGTATCCATTCTTCTGCACAGATTTTCCTG
GCTTTGAAGTTACCATTCTGTGGACCTAATGTTATTGATCATTATTTCTGTGATATGCCA
CCTTTGTTGAAGCTTGCATGCATGGACACTCATGCAACCAATTTACTCATAGTTTTTAAT
AGCGGGGCTATCTGCACAGTAAGTTTCATGGTCCTGCTTACCTCTTATATTTTCATCTTA
CATTCTTTGAATAACCAGAGTGCAGAAGGAAGAAAGAAAGCCCTCTCTACCTGCACATCC
CACATTATTGTTGTCATCTTATTTTTTGTTCCGTGTATATTCACATATACTCGCCCTGTA
ACTTCATTTCCAGCGGACAAGATGGTGGCTGTGTTTTACACTATTGTGACACCCTTGCTC
AATCCTCTAATTTACACGCTGAGAAATGCAGAAGTGAAAAATGCCATGAGGAAGCTATGG
TGCAACAAACTC
>cOR6C47|Dog#1 symbol=cOR6C47P|LOC=27:3112913-3113845|Strand=+|Length=311
ATGGAAAACCATACAACTGTGACAGTATTTATCTTAGCAGGATTGACGGAGGACCCAAAA
CTGAAGATTGTGCTATTTGTCTTCCTGCTCCTCACCTATTTGCTAAGCATCTCAGGCAAC
TTAGTCATTATTACCCTCACTTTGCTGGACTCCCATCTCAAGACCCCTATGTATTTCTTT
CTTCGAAATTTTTCTTTCTTAGAAATTTCTTATACGACAGTCTGCATCCCCAAATTGCTT
GTAAGCATGGCAACCGGTGACAAAACCATTTCCTATAACTGTTGTGCAACTCAGTTATTT
TTTGCCTTCCTTCTTGGAGCATCTGAATTTTACCTCCTGGCTGTCATGTCCTATGATCGT
TATGTCGCCATCTGCAAGCCCCTGCATTACACAACCATTATGAGCAGCAAAATCTGTATC
CAGCTAGTCCTTAGCTCTTGGATCACTGGTTTCCTCATCATCTTTCCAGGACTCATTTTA
GGCTTAAGCCTGGACTTCTGTGATTCCAATGTCATTGATCATTTCTACTGTGACACGGCT
CCCCTCCTGCAGATCTCCTGCACAGACACACACGTGTTGGAAATGATGAGTTTCATCTTA
GCTTTGGTGACTCTGCTGGTCACTTTGGCCTTAGTGATTCTATCGTACACATATATCGCC
CTGACAATTTTAAAAATTCCTTCTGCCAACCAGAGAAAAAAGGCTTTCTCCACCTGTTCT
TCTCACATGATTGTCATCTCCCTCTCATACGGCAGCTGCATCTTTATGTACATTAAACCC
TCGGTCAAACAGAGGATATCCTTGATGAAGGGGGTGGCAGTTCTCAATACTTCTGTTGCT
CCACTTTTGAATCCCTTTATCTATACTCTAAGGAACCAGCAGGTGAAGCAAGCATTTAAG
AACTTGCTACAAAGAGTTCTGTCTTTATTCAAA
>cOR2AG8P|Dog#1 symbol=cOR2AG8|LOC=21:32401472-32402459|Strand=+|Length=317
ATGGAGTACTGGAACTCCACCTTGGGCAGTGGCTTTATATTGATGGGGATTCTGAATGAC
AGTGGGTCTCCTGAACTGCTCTGTGCCACAATCACTGTCCTATACATGTTGGCTCTGACC
AGCAATGGCCTGCTGCTCTTGGTCATCACAGTGGATTCCTGGCTCCATGTGCCCATGTAC
TTCCTGCTCGGCCAGCTCTCACTCATGGACCTCCTCTTCACATCTGTTGTCACTCCCAAG
GCCCTCGTGGATTTTCTGCAGAGTGAATACACGATCTCCTTTGGAGGCTGTGCCCTTCAG
ATGTTTCTGGCATTGGGCGCTGGGTAGTGCAGAGGACTTGCTGCTGGCCTTCATGGCCTA
TGACAGATACGTGGCCATATGTCATCCTCTGAACTACATGGTTTTCATGAGGCCAAGGGT
CTGCTGGCTCATGGTGGCCACGGCCTGGATCCTGGCATTTCTGAATGCTCTAGGCCATAC
CTTGTATACCATGCACTACCCTTTCTGTAAAGTTCGGAAGATCAGGCACCTGCTCTGTGA
GATTCCTCCTTTGCTGAAGTTGGCCTGTGCAGATACCTCCCGATATGAACTCTTGGTGTA
TGTGACAGGAGTGACTTTCCTTTTGATGCCTCTTTCTGCCATTGTTGCCTCCTATGTACT
AATCCTGTGTACTGTGCTTCACATGCCCTCAAATGAGGGGAAGCAGAAAGCCCTAGTCAC
CTGCTCCTCCCATCTGACAGTGGTTGTGATGTACTATGGAGCTGCCACGTTCATGTATGT
CCTGCCCAGTTCCCTCCACAGCCCCAGGCAGGACAACATCATCTCTCTTTTCTACACGGT
TGTCACTCCAGCACTGAACCCCCTTATCTATAGCCTGAGGAATCAGGAGGTCATGGGGGC
CTTGAGAAGGGTCCTGGGAAAATATATGTTGCCAACACACTGTACCTTCTAAAGAGGATT
CATGGCTTGTCTCTCACCATTTCTTTTC
>cOR13P3|Dog#1 symbol=cOR13P3|LOC=15:3270646-3271584|Strand=+|Length=313
ATGATGGAAGAGTTTAACCAGTCCTCTGTGACTGAATTCATCCTTCTAGGCTTCTCCTTC
AACCCCAGGACCACTCCTCTGCTCTTCACAGTCTTCCTGATGACCTACCTGTTGATTATT
CTGGGCAACAGCTTAATCACCATCCTCATCTGCCTGGACTCACACCTCCACACACCCATG
TACTTCTTTATTGGTATCCTTTCCATATTGGATCTGGGCTACACCACTACAACTGTGCCC
CAGATGCTGGCACATTTAGCCAGCCAGAAGAAGACCATCTCTTTTGCCAGCTGTGTGGCC
CAAATGTACATTTTCTTGGTGCTAGGCATCACTGAGTCATGGCTCTTTGCCATGATGTCT
ATAGACAGGTATGTAGCCATCTGCCACCCCCTCAGATACAAGGTCATCATGAGCCCGTGG
CTATGTGGGGTAATGGTCATTTTCTGTGGACTCATGGGCATAATCTCTGCTCTTATCTAC
ACTGTCTTTGCCATGTGTCTGCCATACTGTGGTCCCAACAAGATCAACCACTTCTTTTGT
GAAGTCCCTGCAGTCTTAAAGCTAGCTTGTGCGGACACATCAGTCAATGACTGGGTAGAC
TTCATTCTCGGCTTTAGTGTCATCCTGGTCCCACTCTCCCTCATCCTTGTCATTTATGTC
AACATCTTCGTTGCCATCTTGAGGATCCGTTCAGCCCAGGGGCGACTGAAGGCCTTCTCC
ACTTGTGCCTCTCATATCATTGTGGTCACCACGTTCTGTGTACCAGCCATGGTCATGTAT
ATGAAGCCTGGCTCTGAGGCCTCCCTGGAAGAGGACAAGAGATTGGCACTGTTCTACAAT
GTTGTCTCTGCTTTCCTCAACCCCATCATCTACAGCCTCCGGAATAAGGATGTGAAGAGG
GCTTTCCTCAAGGTGGCAGGTTGGAGCAGGGCCCCAGAA
>cOR5M12|Dog#1 symbol=cOR5M12P|LOC=18:49948423-49949403|Strand=-|Length=327
ATGAAGATGGACATATTTCTCCCACACAACAGCACTGAAGCAACTGAGTTCATCCTGCTG
GGACTGACCAGCCAACAAGAGCTGCAACCCATCCTTTTTGTGGTGTTTCTACTGATTTAC
ATCATCACCCTGACAGGAAACTTTGGATTGATTGCATTAATCAGATTCACTCCCCGGCTG
CAAACACCCATGTACTTTTTCCTCACCCACTTAGCATGCGTGGATATTTTTTATTCTACT
AATGTCTCTCCTCAGATGCTTGTTAATTTCCTCTCTGAGAAGAAAACTATTTCCTACACA
GGGTGTCTGGCCCAGTGTTTTGTTTTTGTGACTCTGCTCCTTACTGAGTATTACATGCTT
GGTGCCATGGCCTATGACAGGTACATGGCAATCTGCCATCCGCTGCATTACAACAGCAGA
ATGTCCAGGCCACTTTGCATCTGCCTTGTCACTTTTCCCTACCTCTGGGGTTCTATGGTG
GGCACAATGCAAGTAATATTGACCTCTCGCTTGTCCTTTTGTGGACCTAACATCATCAAT
CATTTCTACTGTGCTGACCCACCTCTCCTCATGCTGACGTGTTCTGACACTTACATAAAG
CAGACTGCACTATTTGTGTCTGCGGGGATTAACCTCACTGGTTCCCTACTCATCATCCTC
ATCTCTTATGTTTTCATTTTTATCACCATTATGAGGATCCATTCCAGTGAAGGGCAATGC
AAAGCCTTCTCCACCTGTGGCTCTCACCTGACCGCTGTCACCATGTTCTATGGGTCCCTA
TTCTGCATGTATCTGAGACCAGCAAATGAGCAGTCTGTTGAACAAGGGAAAATTGTGGCA
GTGGTCTGTATCTTTGTGAGTCCCATGTTGAACCCATTTATCTACAGCCTGAGGAACAAA
GATGTGAAGCAGGCTTTGAGAATAGTATTTACGAGGAAACTTGGTACAGTGGAGAAAATG
TCTATTTTGACAGTCTCCCAA
>cOR6AB1P|Dog#1 symbol=cOR6AB1P|LOC=14:4208904-4210030|Strand=-|Length=368
TTAGATTTCTGTTTCTGCAGATTATGCTTTTTTGAGGGGATGGCCTTTAACAGTGAAAGT
ACAATCATGACAGAATTCATCCTTCTTGGTTTTCACATGAAAATCTTGATCTTATTGACA
TTCCTGATTATGTATGTGCTGACAGTTTTAAGTAATTCTACAATCATCCTACTGGTGTGG
AATTGTAATCACCTTCACTCATCCACGTATTTGTTCCTTGCACACCTCTCCTTTCTAAAA
ATCATGGTCACTTCTGTGACACCTAAAATGTTGGCCGCTACAATTTCACAAATGAATACC
ATATCATCTGTATCACCCAATATTTCTTTTATTTTCTCTTTAGGACTGTAGAGTTCTTCA
TTCTGGCAATTATGTCATATGATGGCTATGTTGCCATCTGTATTCCTCTGAGATACCCCA
TCATCATGAGAACTCAGGTCTGCCTAAAGATGATAATGGCCTCTTGGGTGAGAGGGTTAA
TCTATATATTATCGCCTTCTGCTGTAACCCTAAAATTTCCATTCTGTGGTCCCAATGTCA
CAGACCACTTTTTCTGTGACACTTCTCCCATGTTGAAACTGGTGTTTGGTGATCTCTGCA
TGGTGGAGATGATTCATTTTATCTGTTCTGCAGTTCCCCTTCTGACCTCTCTTTTCTTTA
TTCTGACTCCTCATATCTTCATTGTGTTTACCATCGTCAGAATGCCCTCTACCCAGGGAC
AGTGGAAAGCTTTCTCCACTTGTGCTTCTCACATTATTGTTGTCACTATTATGGTGTTTC
CATTTCCCTCTATGCTAGACCTTCTAAGATAAACGTCTTGGGCAGCCCCCATGGCCCAGC
GGTTTAGCGCTGCTGCAGCCTGAGGTGTGATCCTGGAGACCCAGGATCAAGTCCCTCGTC
GGGCTCCCTGCATGGTGCCTGCTTCTCCCTCTGCCTGTGTCTCTGCCTCTCTCTCTCTCT
CTCTCTCTGTGTCTATGAATAAATAAAATCTTTAAAAAAATAAGATAAATGTCTTATCTT
TCAACAAATTGGGCACTATTTTGAGTACAATAGTGACCCCCTTGTTAAATCCATTTATCT
ATACTTTAAGAAATAAGATAGTAATACAGTCCCTAAGGCAGACAGTT
>cOR52P4|Dog#1 symbol=NOVEL|LOC=21:29860433-29861377|Strand=-|Length=315
ATGCAGTTCACAAACTACAGCCAGCAGAACCCAAACTCTTTTCTGCTCATGGGAATTCCT
GGCCTGGAGGCATCTCACTTTTGGATTGCATTTCCCTTCTGCTCCATGTATGCACTAGCA
GTGTTTGGCAACATGGCAGTGCTGCTGGTGGTGCGATCGGAGCCTGCCCTGCACCAGCCC
ATGTACCTATTCCTATGTATGCTGTCCATCATTGACCTGGTACTCTGCACTTCTACTGTG
CCCAAGCTCCTTGCACTTTTTTGGACAAATGATACTGAGATCAACTTTGGGGCCTGTGCT
ACCCAGATGTTCTTTATCCATGGCTTTTCAGCTGTTGAATCTGGTATCCTGCTAGCAATG
GCCTTTGACCGCTACTTGGCCATCTGCCAGCCACTCCACTATGGGTCATTGTTGCCTCCA
GAGGCTGTGGGCAAGCTGGCAGCTGCTGCTGTGTTTCGTGGCTTGGGGCTCATGACCCCA
CTCACCTGCTTACTGGCAAGACTGAGCTACTGTAGCCGAGTGGTGGCCCATTCCTACTGT
GAGCATATGGCTGTGGTAAAGCTGGCATGTGGGGGCACACGGCCAAACAACATCTATGGC
ATCACTGCTGCCACACTAGTTGTGGGCACAGACTCAATTTGCATCGCTGTCTCCTATGCG
CTCATCCTCCGGGCTGTGTTAGGCCTCTCCTCCAAAGAAGCAAGGGCTAAGACATTTGGT
ACTTGTGGCTCCCACCTGGGTGTCATTCTTCTCTTCTATACACCAGGACTCTTCTCATTC
TACACACAACGCTTTGGCCAGCATGTTCCCCGGCACATCCACATCCTCCTGGCTGACCTC
TACCTTGTTGTACCACCCATGCTCAACCCTATCATCTATGGCATGAAGACCAAACAGATC
CGGGTTGGAGCCCTCCGACTGCTGAAGCGGGGCATTGTTCAGTCT
>cOR4D2|Dog#1 symbol=cOR4D2P|LOC=9:25423097-25424038|Strand=+|Length=314
ATGGAGCCAGAGAACCTCACGTGGGTATCAGAATTTGTCTTCTTGGGGTTCTCCCAGACT
CGAGAGCTCCAGCTTTTCCTGTTTCTGGTGTTCTTGTTTGTCTACACCACCACTGTCGTG
GGAAACCTCCTCATCATGGTCACGGTGACCTCAGACACCCGGCTCCACACACCCATGTAC
TTTCTGCTCCGAAATCTGGCTGTGCTGGACCTCTGTTTCTCCTCTGTCACTGCCCCAAAG
ATGCTGGTGGACTTTCTCTCTGAGAAGAAGACCATCTCCTACCAGGGCTGCATGGCCCAG
ATCTTCTTCTTTCACTTTCTGGGAGGTGCCATGGTCTTCTTCCTCTCTGTGATGGCCTAT
GACCGCCTCGTTGCCATCTCCCGGCCCCTCCACTATGTCACCATCATGAACACTCAGCTC
TGTGTCCAGCTGGTAGTGACAGCCTGGATGGTAGGTTTTGTGCATTCCATTGCCCAACTG
GCTCTGATGCTCCCGCTGCCTTTCTGTGGCCCCAACATCCTGGATAACTTCTACTGCGAT
GTCCCACAAGTGCTGAGACTTGCCTGCACTGACACGTCCCTTCTGGAGTTCCTCATGATC
TCCAACAGTGGGCTGTTGGATATCATCTGGTTCTTTCTCCTCCTGACCTCCTACTCTGTC
ATCCTGGTGATGCTGAGGTCCCACTCTGGGCAGGCGAGGAGGAAGGCAGCTTCCACCTGT
ACCACCCACATTGTCGTTGTGTCTATGGTTTTCATTCCAAGCATTTACCTCTATGCTCGG
CCCTTCACCCCCTTCTCCATGGACAAGGCTGTGTCCATCAGCCACACGGTCATGACCCCC
ATGCTCAACCCCATGATCTACACGCTGAGGAACCAGGAGGTGCAGGCAGCCGTGAGGAGA
CTAGGGAGGCGCCGGCTGCTTTGTAAAAGGGATCTTGGACAA
>cOR11G7|Dog#1 symbol=cOR11G7|LOC=15:20552002-20552961|Strand=+|Length=320
ATGGGTTCCTTCACAGCTCCCAGGCCCATGAAAGTCTCCAGCACCACCAACACGTCCAGC
ACCATCTCCGGCTTCATCCTCCTGGGCTTCCCTTGCTCCAGGGAGGGGCAGCTCCTCCTC
TTTGGGCTCTTCTCCGTTCTCTACCTCCTCACCCTCATGGGCAACGGGTCTATCATCTGT
GCCGTGTGCTGGGACCAGAGACTCCACACTCCCATGTACATCCTGCTCTCCAACTTCTCC
TTCCTAGAGATCTGGTACGTCACCTCGACTGTCCCCAACATGCTGGCCAACTTCCTCTCT
GACACCAAGGTCATCTCCTTCTCCGGGTGCTTTCTCCAGTTCTACTTTTTCTTCTCCTTG
GGTTCTACAGAATGTTTTTTCTTGGCTATTATGGCGTTTGATCGGTACCTTGCCATCTGC
CGGCCTCTACACTACCCAACCATTATGACAGGACGTCTCTGTGCCAGTCTTGTGGTCAGT
TGCTGGGTACTTGGTTTTCTCTGGTTCCCAGTCCCTATCATTGTTATTTCCCAAATGTCC
TTCTGTGGATCCAGGATCATTGACCACTTCCTATGTGATCCGGGTCCCCTATTAGCACTC
ACCTGTGCCAGAGCTCCAGTAATGGAGTTTTTTTGGATGATTTTAAGTTCCTTGCTCTTA
TTTATTCCTTTCTTCTGCATCATGGGGTCCTATACTCTGGTCTTGAGAGCTGTGTTGAGG
GCCCCTTCTGCAGCTGGACGAAGAAAAGCTTTCTCTACCTGTGGGTCCCATCTGGCTGTG
GTTTCACTGTTCTATGGCTCAGTGATGGTCATGTATCTGAGCCCGACATCTGAGCATGAA
TCTGGGATGCAGAAGATGGTGACTCTGTTTTATTCTGTAGGAACCCCACTCATTAATCCT
GTGATCTATAGTCTAAGGAACAAAGATATGAAATGTGCCCTGCAGAAATTTCTAGGAATA
>cOR6K2|Dog#1 symbol=cOR6K2P|LOC=38:19575280-19576242|Strand=-|Length=321
ATGGAGAGCCCCAATCAAAGCACCACTCAGGAGTTCATCTTCTCCGCCTTCCCTTGTTCC
TGGGGAAGCTCCGTCTCCTGTTTTGTTCCCCTGCTCTTCATTTACACTTTCATTGTCTTC
GGCAACCTGGTCATCATCACAGTGGTCCAGCTGAACGCTCACCTCCACACGCCCATGTAC
TTCTTCATCAGCGCCCTTTCTTTCCTGGAAATCTGGTACACCACAGCGACCATCCCAAAG
ATGCTTGCCAGCCTGCTGAGTGAGAGGAAGAGCATTTCCTTAAATGGTTGTCTCCTGCAG
ATGTACTTCTTCCATTCCACTGGCATCAGTGAGGTTTGTCTGTTGACAGCAATGGCCTTT
GACCGCTACCTGGCCATCTGCAGCCCTCTTCATTATCCCACTACCATGACCCCCAGGCTG
TGTGCCCAACTGACTTTAAGTTGCTGTGTTTGTGGCTTTATCACGCCTCTCCCTGAGATT
GCCTGGATCTCCACACTGCCATTTTGTGGCTCTAATCATCTTGAGCACATCTTCTGTGAC
TTCCTCCCCGTGCTACGCTTGGCCTGCACAGACACACAAGCCATCGTCATGATTCAGGTA
GTGGATATTGTCCATGCGGTGGAGATTATTACAGCTATAATGCTCATTTTCATGTCCTAT
GTTGGTATTGTGGCTGTAATTCTACATATTAGGTCAGCTGAAGGCCGACGCAAGGCGTTT
TCCACGTGCGTCTCCCACCTCACTGTTTTTTTGCTTTTTTTTGGCAATGTGGCCCTCATG
TACCTACGCTTCTCTGCCACCTACTCCTTATTCTGGGATACAGTCATTGCTCTGGCCTTT
GCAGTTTTGTCTCCCTTCTTCAACCCCATCATTTATAGCCTGAGGAACAAAGAGATAAAG
GAAGCGATAAAAAAACACTGGGGTCAAGCTAAAATCTTTTTTTATAAGACCAAGGACCTC
AAG
>cOR6C49|Dog#1 symbol=cOR6C49P|LOC=10:19601874-19602639|Strand=-|Length=197
CACATGGGACTTGATCCTGGGTCTTCAGGATCACGCCCTGGGCCAAAGTTGGTGCTAAGC
TGCTGAGCCACCTGGGCTGCCCAAAAACCATTTCCTTTAATTGCTTGCAGCTCAATTGTT
TTTTACCTTCCTTCTTGGTGCATCTGAACTTTGTTTGCTGGCAGCTATGTCCTATGACCA
CTATGTTGCCATTTGTAAGCACCTGCATTACACAACCATCATGAGCAGTAAGATCTGCAC
ACAAGTTGTCTTCTGTTGTCGGTTTGCTGGGTCTTTTGTCATCTTTCCACCTCTCCTCTT
AGACTTAAATCTTGGCTTCTATGCCTTCAACATTGTTGATCATTTCTACTGTGCCACAAC
CCCCCTGCTGCAGATCTCCTGCTTAGACACACAGCTCTTAGAGACAATGGGATACATCTC
TGCTTTGGTGACACTCACAGTCACATTGGTAATGGTGATAATATCATATACCTACATTGT
ATTAAGAATTCTAAAAATCTTTTCAGTCAATCAGAGGAAAAAGGCTTTTTCAACATGTTC
TTCTCACATGACTGTGATATCCCTTTCTTATGGCAGCTGCATCTTCATGTATGTTAAGCC
ATCAGCCAAACAAAGAACATCTTATTCCAAGGGAATTGCAGTGCTCAACACGTCTGTTGC
TCTACTTTTGAATCCTTTCATCTACACTTTGTGGAACAAGCAAGTAAAAACAGCCTTCAT
GAACATGGTACACAAAATTGTTTCTTTCTCGAACAAATGAGTATCC
>cOR8B23P|Dog#1 symbol=NOVEL|LOC=5:12838623-12839630|Strand=+|Length=312
TTCTGTCTCAGTGACTTGTTTCTTTCTCCCTTACAGACCCTCCTAGAGGACAATGGCTGC
AGATAACGCCTCTCTGTGACAGAGTTTATCCTGGCAGGCTTAACAGATGAGCCGGAACTC
CAGATGCCCCTCTTCTTCCTGTTCCTAGGTTTTTATGTGGTCACCGTGGTGGGGAACCTG
GGCCTCATAACCCTGATTGGGCTGAATTCTCACCTTCATATTCCCATGTACTTCTTCCTC
CTCAACTTGTCCTTCATAGATTTTAGTTTCTCTACTGCCATCATCCCCAAAATGCTAATG
AGTTTTGTCTCCAAGAAAAACATCATTTCCTATGTGGGGTGTATGACTCAGCTCTTTTTC
TTTTGTTTTTTTGTCTTTTCTGAATCCTATATCTTGTCAGCAATGGCATATGACCGCTAT
GTCGCCATCTGTAAACCACTGCTGTACATGGTCACCATGTCTCCTCAGGTGTGTTTACTC
CTTTTGTTGGGTGTTTATGGGATGGGGGTGTTTGGGGCTGTGGCCCATACAGGAAATATA
TTATTTCTGACCTTTTGTGCTGACAACCTTGTCAATCACTATATGTGTGATATCATTCCC
CTCCTTGAGCTCTCCTGCAACAGCTCTTACATAAATTTGCTGGTGGTCTTCATTGTTGTG
ACCATTGGCATTGGGGTGCCTATTGCTGCCATTTTCATCTCTTATGGTTTCATTATTTCC
AACATTTTCCATATTAGCTCCACTGAAGGAAGGTCCAAAGCCTTTAGTACCTGCAGCTCT
CACATAATTGCTGTTTCTCTCTTCTTTGGATCAGGAGCTTTTATGTACCTCAAACCACCT
TCTATTTTACCCCTTGACCAGGGGAAAATGTCTTCCTTGTTCTACACCATTCTTGTGCCA
ATGTTCAACCCATTAATCTATAGTCTAAGGAATAAGGATGTCAAATTTGCCCTGAGGAAA
ACCTTGGGCAGAATAACCTTCTCTTGAAAAAAATATTAGACATTGAGA
>cOR2W12|Dog#1 symbol=cOR2W12|LOC=14:4119476-4120417|Strand=-|Length=314
ATGGGTGGGACCAATGAGAGCACTCAGGGAAATTTCATCCTTCTGGGGTTTTCTGATCGC
CCCTACCTGGAGAGGATCCTGTTTGTGGTCATTCTCATTGCATATCTCCTGACCCTTGTG
GGCAACACCACCATCATCTTGGTGTCCCGGCTGGACCCCCACCTCCACACTCCCATGTAC
TTCTTTCTCACTCACCTATCGTTCCTGGACCTCGGTTTCACCACCAGCTCCATCCCTCAG
TTGTTGTATAACCTGAATGGACATGACAAGACCATCAGCTACACAGGCTGTGCCATTCAG
CTCTTCCTATTTCTGGGTTTGGGTGGTGTGGAGTGCCTACTCCTGGCTGTCATGGCATAT
GACCGGTTTGTTGCAGTCTGCAAACCCCTCCACTACATGGTGATCATGAATCCGCGCCTC
TGCGTGGGCTTGGTGTCAGTGGCCTGGAGCTGTGGGGTGGCCAACTCCTTGGCCATGTCC
CCAGTCACTCTGCACTTACCCCGCTGTGGGCATCGCAGTGTGGACCACTTCCTGTGTGAA
GTGCCTGCCCTGATCCGGATGGCTTGTGTCAATACAGCTGCCATCGAGGGCACTATCTTT
GTCCTGGCAGTGGGCATTGTGCTTTCCCCCCTGGTGTTCATTCTGGTGTCTTACAGCTAT
ATTATGAGAGCTGTGTTACACATTCAGTCAGTATCAGGAAGACAGAAGGCCTTCAACACC
TGTGGCTCCCATCTCACAGTGGTCTCTCTTTTCTATGGAAACATCATCTACATGTACATG
CAACCAGGAAACAGCTCTTCCCAGGACCAGGGAAAGTTCCTCACTCTCTTCTACAACATT
GTCACACCACTTCTGAACCCCCTGATCTACACCCTCAGAAACAAGGAAGTGAAGGTGGCT
CTGCAGAGGCTCCTGCTGGGTAAAAGAGAGGTGGGGAAGTGT
>cOR7C36|Dog#1 symbol=cOR7C36|LOC=20:50242027-50242992|Strand=+|Length=317
AGTCACCTCCACCACATGGAATCAGGAAATGATACACAAATTTCTGAATTTTTTCTTCTG
GGATTTTCAGAGGAACAAGAACAGCAGCCCCTCGTTTTCGGGCTTTTCCTCTCCATGTAC
CTCATCACTGTGTTTGGAAACCTGCTCCTCATCCTGGCCGTCAGCTCTGACTCCCATCTC
CACACCCCCATGTACTTCTTCCTTGCCAATCTGTCCTTTGTAGACATTTGTTTCACCTCC
ACCACCATCCCCAAGATGCTGTGGAACATCCAGACTCAGAGCAAAGTCATCACCTATGCA
GGCTGCATCACTCAGATGTACTTTTTCACCCTCTTTGCTGTGTTGGATGTCTTTCTCCTG
AGTGTGATGGCCTATGACTGGTATGTGGCCATCTGTCACCCCCTGAACTACATGGTCTTC
ATGAACCCCCTGCTCTGTGGACTGCTGGTTATGGCATCCTGGATCATGTGTATCCTGAAC
TCCTTGTTACAAAGTCTAATGATGTTGCGGCTTTCCTTCTGTACACACCTGCATATCCCC
CACTTTTTCTGTGAACTCAACGAAATGGTCCAACTTGCCTGTTCTGATACATTTCTTAAT
AACTTGGTGATGTATTTTGCAGCTGTCCTGCTGGGAGGTGGTGCTTTTGCTGGGATCCTT
TACTCTTACTCTAAGATCGTTTCCTCCATACGTGGAATCTCATCAGCTCAGGGCAAGTAT
AAAGCATTTTCCACCTGTGCATCTCACCTCTAAGTTGTCTGTTTATTTTATTGTACAATG
CTTGGTGTGTACCTTAGCTCTGCTGCTCCCCAGAGCTCCCACGCAAGCGCAATAGCCTCA
GTGATGTACACGGTGGTCACGCCCATGCTGAACCCCTTCATCTACAGCTTGAGGAACAGA
GACATAAAGAGGGCTCTGAAAAGAATTGTTAGGGTTCCAGTGATACCAGGGCCAATTGTC
CCAGGT
>cOR10H10|Dog#1 symbol=cOR10H10|LOC=20:49355480-49356508|Strand=-|Length=343
ATGACACTGTCTCATCCTTGTCCTTCATGGAATAAATCATGTATCTTCATATCCTTTCTG
GCCTCAGCAGATGCAGCTTCCGTGGCTGGTCAGAACTATAGCATGGTGTCTGAATTCATC
CTCGTGGGCTTCTCCACCTTCCCACAGCATCTCCTGCCTGTCTTCTTTCTGTTCTACTTG
CTGATGTACCTGTTCACGCTGCTGGGGAACCTGCTCATCATGGCTACTGTCTGGAGTGAG
CGCAGCCTGCACACGCCCATGTACCTCTTCCTGTGTGCCCTGTCCATCTCTGAGATTCTG
TTCACTGTTACCCTCACCCCCCGCATGCTGGTTGACATGCTCTCCAGCCACCGCTCCATC
ACCTTTGTGGCCTGTGCCACCCAGATGTTCTTCTCCTTCACGTTTGGCTTCACCCATTCC
TTCTTGCTCATGATCATGGGCTATGACCGCTACGTGGCCATCTGCCACCCCCTGCGCTAC
AACGTGCTCATGAGCCCCCGTGGATGTGCCCGCCTCGTGTCCTGGACCTGGGCTGGTGGC
TCAGTCATGGGGATGATGGTGACCCTGATAGTTTTTCATCTCACCTTCTGTGGGTCTAAC
GTGATCCACCATTTTGCTTGCCATGTGCTTTCCCTCCTACAGTTGGCCTGTGGGAAGGAG
ACATTCTCTGTCACCTTGGGAGTGATTCTGGTGTGTGTCTCAGCTCTGATGGGCTGCTTA
TCCCTCATCGTCCTCTCTTATGTCTTCATCGTGGCTGCCATCTTGAGGATCCCGTCTGCT
GAGGGCAGACACAAGACCTTCTCCACCTGTGTGTCCCACCTCACTGTGGTCATTGTGCAC
TATGGTTTTGCCTCCATTATCTACCTCAAGCCCAAGGGCCCCCATTCTACGGACAGTAAC
ACTCTAATGGCCACCACCTATATAGTCTTCACCCCGTTTCTCAGCCCAATCATTTTCAGC
CTCAGGAATAAGGAGCTCAAGAATGCCATAAAGAAAAGCTTCCAGAGAAAATTCAGTCCC
CTTAGCTCC
>cOR2D2P|Dog#1 symbol=cOR2D2|LOC=21:32876050-32877020|Strand=-|Length=316
CAAAGTATGAGAGCAGCAAATCAGACGCAGGTGACAGAGTTCCTCCTCCTGGGACTCTCT
GATGACCCCCACACTCAGAAGCTCCTATTTATTTTATTCCTGGGTGTCTACCTGGTTACT
GTGCTTGCAAATCTGCTTCTCATGCGCCTTGTTCAGGCTGACTCTCGGCTTCACACACCT
ATGTATTTTTTCCTCTGCAACTATCTTTGGCTGACCTCTGTTTTTCTACCAACATTGTTC
CTCAGGCGCTGGTTCATCTGCTATCCAGGAAAAAGATCATTTCATTCACACGTTGTGCAG
CTCAGCTTTTACTCTTCCTCATTTTTGGGGGTACACAGTGTGCCTTGCTGGCAGTGATGT
CCTATGATCGATACGTGGCCATCTGCAACCCTTTGCATTACCCTAGCATTATGACTTGGA
GGGTGTGTGTTCAGCTGGCTGCGGGATCATGGACCAGCGGCATTCTGGTGTCTGTGGTAG
ATACCACTTTTATACTAAGGCTGCCTTACCGAGAGAGCAATAGTATTGCTCATTTCTTTT
GTGAGGCCCCTGCACTCTTGATCCTGGCATCCACAGACACCCACACTTCAGAGATGGCCA
TTTTCCTCATGGGTGTCATAATTCTCCTCATACCTGTCTCCCTAATTCTAGTATCCTATG
GCCACATCATAGTGACTGTGGTCAGGATGAAGTCATCTGTGAGGAGGCTCAAGGCATTCT
CTACCTGTGGTTCCCACCTCATGGTGGTCATCCTCTTTTATGGGTCAGGAATTGTCACTT
ACATGACACCAAAGTCTTCCAAAGAACAGAAAAAACTTGTGTCTGTGTTCTATGCAATGG
TGACACCCATGCTCAATCCCCTCATCTATAGCTTGAGGAACAAGGATGTGAAGGGAGCTC
TGAGGAAAGTGGCCACAAGGAATTTCCCATGCAGGCTTGAAATCTGCCACTGACTGTGAG
ACCCTTTTAGC
>cOR7H5|Dog#1 symbol=cOR7H5P|LOC=20:54294913-54295848|Strand=-|Length=312
ATGGAACCAAGAAATCAAACAAGTGTTTCAGAATTTTTACTCCTGGGATTTTCTCAAGAC
TCAGTGCATCAGCCCATTCTATTTGGGCTATTCTTGTCCATGTACCTGGTCACCGTGCTT
GGGAACCTACTCATCATCCTGGCCATCACCTCTGACTCCCACCTCCACACCCCCATGTAC
TTCTTCCTCTCCAACTTGTCCTTTGCTGACATCAGTTTCACCTCCACCACAGTCCCTAAG
ATGCTGGTGAACATCCAAACACAGAGCAAATCCATCACCTATGCAGGCTGCATCACCCAG
ATGTATTTTTTTATGGTTTTTGGAGGCATGGACACTTTCCTCCTTACTGTGATGGCCTAT
GACCGGTTTGTGGCCATCTGTCACCCCTTGCACTACACAGTCATCATGAATCCACAGCTC
TGTGGCCTCCTGGTTCTTGTGTCCTGGTTCATCAGCTTCTCATACTCCCTGATCCAGAGT
TTGTTGATGTTGCGGCTGTCTTTCTGCACCAACTGGGTAATTCCACACTTTTACTGTGAA
CTTGCTCAGGCCCTCACCCTTGCCTGTTCAGACACATTGGTCAATCATATCTTGCAATAT
ATGGTGACTGCCCTTCTTGGCATTGTTCCCTTCTCAGGGATCCTTTTCTCCTATACTCGA
ATTGCCTCCTCAATCCTGAGAATCCCATCAGCTAATGGGAAGTATAAGTATAAGGCATTT
TCCACCTGTGCGTCTCACCTCTCCGTGGTTTCTTTATTCTATGGGACAGGGCTTGGTGTG
TATCTCAGTTCTGATGTATCTTCCTGGAGAGGCATGATTGCCTCGGTGATGTACACTGTG
GTCACCCCAATGCTGAACCCCTTCATCTACAGCCTACGGAACAGGGACATGAAGAGGGCT
CTACAAAAAGTCCTGGGGAGAATACTCTATGTTCAG
>cOR1AD1|Dog#1 symbol=cOR1AD1|LOC=11:9256660-9257595|Strand=+|Length=312
ATGGACAGAGACAACCAGACTACAGTCACAGAATTCCTTCTTCTGGGACTCTCTGGGCAG
TCAGAGCAAGAAGACATTCTCTTTGGGCTATTCTTGGGGATGTACCTGGTCACCATCATC
GGGAACTTTCTCATTGTCTTGGCCATCAGCAGTGACAGTCATCTCCACACCCCCATGTAC
TTCTTCTTGGCTAACCTCTCCTGTGTCGACATCTGCTTTTCATCGGTCACAACCCCCAAG
ATGCTGGTGAATCACATCCTGGGAAGCGAGTCTATCTCGTACATGGAATGCATGATCCAG
ATCTACTTCTTCATCACTTTCACCAACATGGATGGGTTCTTCTTGAGTGTGATGGCCTAT
GATCGTTATGTAGCCGTCTGTTGCCCGCTCCACTACACCATGATCATGAAGCCCAAACTC
TGTATGCTTCTGGTGGTGGCATCTTGGGTCATTACAAACCTGCATGCTCTCCTCCACACC
CTTCTTATGGCCCAACTCGCATATTGTTTCAACAATACTGTGCATCACTTTTTCTGTGAC
CCCTATGCAATTCTAAAGCTGTCCTGTTCTAGTACCTTTATCAATGACCTGATGGTATTC
ACTGTGGGTGGACTGGTATTTCTGACACCGTTCACATGTATCATCATTTCATATGCTTAT
ATCCTCTCCAATGTACTGAAGTTGCCATCTGCCCATGGAATAAGGAAAGCATTCTCCACA
TGTGGGTCTCACCTCACTGTGGTCTCCCTATTCTATGGGGCAATTTTGGGGGTGTATATG
CGCCCTTCATCCTCCTACTCAGTCCAAGACACAGTGGCCACTGTCATCTTCACAGTGGTG
ACTCCCTTGGTCAATCCCTTCATCTACAGCCTGAGAAATCATGACATGCAGAGAGCTTTG
AGGAAACTAATCTCAGTTTCTAGAATTAGAAAATTT
>cOR6M6|Dog#1 symbol=cOR6M6|LOC=5:13569459-13570403|Strand=+|Length=315
ATGGCTATGAGAAACCAGAGTACTTTGACTGAATTTACGTTGGTCTCCTTTCCTGTCATT
CAAGAGCTTCAAATCTTGCTGTTTGTCATTCTCCTGATGGTTTATATACTTACCATAACA
GGAAACATTGTCATCATTTCCTTAATATGGACTGATAATCGTCTCCAAACACCAATGTAT
TTCTTCCTTAGTAATCTGTCATTTTTGGACATTTTGTTCACAACCACTATTGCCCCAAAG
TTGCTAGCTTGTCTCTTAGAAAAGAAGAAAACGATATCCTTTGCTGGGTGCATCACTCAA
ATTTATTTCTACTTCTTTCTGGGGACAGTGGAGTTTATCCTCCTGGCAGTGATGTCCTTT
GACCGCTACGTGGCCATCTGTAACCCTCTGCGCTACACCATCATTATGAACAGCAGGGTT
TGTCTCCTGCTGGTTCTGGGCTGCTGGGTGGGAGCCTTCCTCTCAGTGCTGTGCCCAACT
ATTGTGGTCTCCAGACTGCCTTACTGCACTAAAGAAATTAGTCATTTCTTCTGTGACATT
GCCCCTTTACTGCAGGTGGCCTGCATAGACACTCATTTCATTGAGATGATAAACTTCCTC
TTGTCTTCCTTTGTCCTCCTGACCTCACTGGTATTTACCATCGTGTCCTACACCTACATC
ATCTCTACCATCCTGCGCATCCCCTCAGCCCAAGGACGTCAGAAGGCCTTTTCCACCTGT
GCTTCTCACATCACGGTTGTGTCCATTGCCTATGGGAGCAACATTTTCATGTACATGAGG
CCCAGCCAGAGTCATTCACTGGAGTTTGACAAGGTGACAGCTGTCCTTACCACAATGGTA
ACCCCTCTTCTGAACCCCTTCATTTACAGCTTAAGGAATGAAAAAGTAAAGGAAATCTTG
AGAGAGACAATTAGCAGGATAGTTCTACCATATTCCAAGGGCACT
>cOR8S12|Dog#1 symbol=cOR8S12|LOC=27:9075442-9076374|Strand=-|Length=311
ATGGCCTTGGGAAACCACAGCACCATCACTGAATTCCTCCTTCTTGGACTGCCTGCTGAT
CATCATACCCAGGCCCTAATCTTTGTGCTTTTCCTGGTAATTTACCTCCTGACTCTGTCA
GGGAACCTGCTGATGATCTTGGTTATCAGAGCTAACTCACACTTTCACACACCCATGTAC
TTCTTCTTGAATCACCTCTCCTTCCTGGATCTCTGTTACTCTTCGGTCACTGTTCCCAAG
ATGCTAGAGAACCTCCTGTCTGAGAAGAAAACCATTTCAGTGGAGGACTGTTTGACGCAG
GCCTTCTTTGTGCTTGCCTCTGGGGGAACAGAGCTCTGCCTCCTTGCAGTGATGGCATAT
GACTGCTATGCTGCCATTTGCTACCCTCTACTCTATGGTCAGATGATGAACAATGAGCTG
TGTGTGGGACTGGTATGGGGATCTTGGGGTCTGGCCTTTTTGGATGCATTCATCAATACC
CTCCTAGCTTGGAATTTGGACTTCTGTGAGACTCAAGTCATCTCGAATTTCATTTGTGAG
ATTCCTTCTCTGTTCCCTCTATCCTGTTCCAATAGCTCTGTTAACTTTGTAGTCCTGCTC
TGCTCTGCCCTCCTGCATGCCTTTGGGACCTTCATTCTGGTCTTCTTCTCTTATACACGC
ATTGTTGCCACCATCCTAAGCATCAGCTCTACCTCAGGCAGACACAAGGCCTTCTCCACC
TGCTCCTCCCACCTCACCACAGTGAGCTTATTTTATGGCTCAGGTTTTCTTCGCTATCTC
ATGCCAACCTCAGGTTCTCCATGGGAGTTGGTTTTTTCCATGCAGTACAGTGTGGTCACT
CCCCTAGTGAATCCCCTTGTCTACAGCCTTAAAAACAAGGAAGTTAAAGCAGCTCTGAAA
AACATGTTGCAGAAACATTTAAAACGTCTTAGA
>cOR2C1|Dog#1 symbol=cOR2C1|LOC=6:39455544-39456479|Strand=-|Length=312
ATGCCAGAGGCCAACGACAGCTTCCTGGAGGGCTTCATTCTGATGGGTATATCTGACCAT
CCCCAGCTGGAGATAATCTTTTTCATGGTCATTCTCTTCTCTTACTTACTGACTCTGCTT
GGGAACTCAACCATTATCCTGCTTTCCTGGCTGGATGCCCGGCTCCATACTCCCATGTAC
TTCTTCCTCAGCAACCTCTCCACCCTGGACCTTGCTTTTACTACTAGCTCAGTCCCCCAA
ATGCTGATCAACTTATGGGGACCAGATAAGACCATAAGCTATGGTGGCTGTGTGACCCAG
CTCTATGTTTTCCTCTGGCTAGGGGCCACTGAGTGTATCCTGCTTGTGGTGATGGCGTTT
GACCGCTATGTGGCAGTTTGCCGGCCCCTGCACTACACCACCATCATGAACCCTCGGCTC
TGCTGGCTGCTGGCTGCCATTGCATGGCTGGGTGGCTTGAGCAACTCTGTGATCCAGTCA
ACCTTCACTCTGCAGCTCCCCTTATGTGGGCACCGGAGGGTGGACAACTTCCTGTGTGAG
GTACCTGCCATGATCAAACTGGCCTGTGGAGACACGAGTCTCAATGAGGTTGTGCTCAAT
GGTGTCTGCACCTTCTTCACTGCTGTCCCACTAAGTGTCATCCTGATCTCCTACTGCTAC
ATAGCTCAGGCAGTGCTGAAGATCCACTCAGTAGAGGGACAGAGAAAGGCCTTTAATACG
TGCCTCTCACATCTGGTGGTGGTGTTGCTCTTCTATGGCTCAGCTATCTATGGGTATCTC
CTTCCAGCTAAGACCAGCAACCAGGACCAGGGCAAATTCATTTCCCTCTTCTACTCTGTG
GTCACACCAACGGTGAACCCTCTCATCTACACTCTGAGAAATAGGGAAGTAAAGGGAGCA
CTAAGGAGGCTGCTAGGAAAGGGAAGATCACTTGGC
>cOR4L1|Dog#1 symbol=cOR4L1|LOC=8:3776919-3777854|Strand=-|Length=312
ATGGATCTTAAAAATGGATCTGTAGTGACTGAATTTATTTTACTAGGATTTTCTGGGCAA
CGGGAATTTCATATTTTCTTCTTTGTAACATTCTTGTTAATCTACAGTGCTACTGTGTGG
GGGAATATTCTCATTATGGTCACGGTGAAATTTAGTTCCACCCTTCATTCTCCCATGTAC
TTCCTCCTTGGAAACCTCTCTTTTTTAGATATGTGTCTTTCCACTGTCACCACACCCAAA
ATGATCACAGACTTGCTCAGTGAACACAAAACCATCTCCGTATGGGGCTGCATGACTCAG
ATGTTCTTTATGCACTTGTTTGGGGGTGCTGAGATGACTCTTTTGATAGCCATGGCCTTT
GACAGATATGTAGCCATATGTAAACCCCTGCACTACAGGACAATCATGAGCCACAGGCTG
CTGAGTGGGTTTATGATACTATCATGGACAATTGGTTTTGTACACACCATGAGCCAGATG
GTTTTAACAGTCAACTTGCCTTTCTGTGGCCCCAATGTCATAGACAATATATTCTGTGAC
CTTCCTCTTGTGATTCAGCTTGCTTGTATGGACACATATACAATGGAATTCTTTGTCATT
GCTGACAGTGGGCTGCTCTCACTCATCTGTTTTATCCTGCTGCTTGTCTCCTACACTGTC
ATCCTGATCACTGTACAACAAAGATCATCTGGAGGACTCAACAAGGCTCTGTCCACACTG
TCTGCACACATCATTGTGGTCACTCTGTTCTTTGGACCTTGTATCTTTATCTATGCATGG
CCATTCAATAGTTTTGCAGGCAATAAAGTCCTTGCTGTATTTTACACCATTATCACACCC
TTACTGAATCCTGTTATTTACACACTGAGAAATCAGAAAATGCAAGGAGCAATGAGAAAA
TTATGGTTCCAACGTGTAATTTCTACACAGAAGTTT
>cOR6AA1|Dog#1 symbol=cOR6AA1P|LOC=8:3718300-3719238|Strand=+|Length=313
ATGGATATAACAAACCAAACAAGAGTGACAGAGTTCATTTTTCTTGGGTTTCCTGGTGTT
CTACATCTGCGGATCACCTTGTTTGTGATATTTCTTACTGTATATCTACTCTCCCTCACA
GGAAACACTCTCATTATTTTCATTGTTCTCATGGATATCACACTCCAAACGCCCATGTAC
ATTTTCTTAGGAAATTTGTCATTCCTGGAGATCTGGTACACCACAGCCACGGTGCCTAAA
TTGCTGGACACCTGCCTCTCACAGGTTGTTACCATCTCTGTTTCTGGTTGTATCACCCAG
TACTACTTCTTTTTCTCCATGGGAGCTACAGAGTGCATCCTGCTGGCAGTGATGGCCTAT
GATCGGTACCTGGCCATCTGCAGCCCTTTAAGATACTCACTTCTCATGAGTATTCGTGTG
TGCCTGCGGTTTTCAGCTGGATCTTGGATTGGGGGCTTCATTGCCCCTCTCTTACCTACC
ATACTCATTTCTCATCTAAATTTCTGTGGCCCCCAGAAGATCAGCCATTTCTTTTGTGAC
TCAGACCCCATTTTCAAACTCTCCTGCTCAGATACATTTTTGGTGGAGGCTTTGGGCTAC
ACATGTAGCTCTGTTGTGATTCTAAGTTCTTTCCTTCTCACCATGTCTTCCTATGGACAC
ATCGTGGTCACAATAATCAAGCTGTCTTCCAGGGAGGCTCGGAAGAAAACTTTCTCCACC
TGTGCCTCCCACCTCACTGTGGTCTCTATCTATTATGGCACCATTATCTTTGCCTATGTT
CGCCCTCCAGCCAAGTACAATTTCACCATTGGTAAAGTGATATCAGTGTTCTACTGTGTG
GTTACCCCTTTGGTAAATCCTCTAATATATACCCTGAGAAACAAAGATGTGAAGAAAGCT
TTCAGAAAAGCTCTAGCAAGAAAGAGAATGCTCTTGACC
>cOR6C86P|Dog#1 symbol=NOVEL|LOC=X:49098242-49099180|Strand=+|Length=311
ATATTATGCTATATGTTGGCAAATTGAACTCTAATAAAAAAATATACAAAAAAAAAGAAA
AACTACACCATAACAACATTCATTCTCCTGGGACTGACAGATGACCCTAAGCTACAAGTT
CTGATTGTATTCTATTTCTCACCTACACACTGAATGTAACTGGAAATCTGACCATCATCA
TACTCACTTTTGTGGATCTTCACCTTAAAACACCCATGTACCATTTTTTACAAAATGTTT
CCTTCCTAGAGATCTCATTCACAACTGCCTGTATTCCCAGGTACTTGTATAACATAGCAA
CAGGTAACAAGGTCATCACCTATAATGCTTGTGTCATCCAAGTGTTTTTTATTGACTTCT
TTGCTGTGACAGAATTTTTTCTGCTGGTTGCCATGTCCTATGACTGCTATGTGGCCATTT
GCAAGCCCCTGCATTATATAACCATCATGAGCAGCAGAGTCTGCAGAATTCATATTTTTT
GCTGTTGGTTGGCTGGATTGTTGGTCATAATCTTCCCAGTTATTCTGGGGCTAAATCTGA
AATTCTATGACTCCAATTTCATTGATCATTCTCTCTGTGATGCTGCTCCCCTCCTGAAGA
TATCATGTTCGGACACATGGCCCATGGAACAGGCTGTTTTAATCTGTGCTGTGCTGACCC
TCAGTTTGACCCTTATGTGTGTAATTCTATCTTATATTATCAAAACAATTTTAGGATTTC
CATCTATTCAGCAGAGAAAAAAGAAAAAAGGCCTTTTCTACCTGTTCTTCCCACATGATT
GTGGTTTCCATCACCTATGGCACATGCATGTTCATTTATATGAATCCTACAACAAAAGAA
GTGGCTATTAATAAAGTGGTTTCACTACTGAAAGAAAGAAGAAAGAAAGAAAGAAAGAAA
GAAAGAAAGAAAGAAAGAAAGAAAGAAAGAAAGAAAAAG
>cOR52P1|Dog#1 symbol=cOR52P1P|LOC=21:31107795-31108772|Strand=+|Length=326
ATGCCTAGAGCTTTTGTCCAGTCTCCTAATCACACTAATCTGGACCCTTCTGTTTTTTTC
CTCCTGGGCATCCCAGGTCTGGAACAATTTCACCTGTGGCTCTCACTCCCCGTGTGCTGC
CTGGGCACAGCCACAATTGTGGGCAACATTACCATCCTGGTTGTTGTTGCCACTGAACCA
GCCCTGCACAAGCCTGTATATTTGTTCCTCTGCATGCTCTCTACCATTGACTTGGCTGCC
TCTTTCTCCACAGTTCCCAAGCTATTGGCCATCCTCTGGTGTGGAGCTGGACACATCTCT
GCCTCTGCCTGCCTGGCACAGATGTTCTTCATTCATGCCTTCTGCATGATGGAGTCTACT
GTGCTTCTGGCCATGGCCTTTGATCGCTATGTGGCCATTTGTCACCCACTCCGTTATGCT
ACTATCCTCACGGACACCATCATTGCCCGAATTGGAGTGGTAGCTATGGTGCGGGGCTCC
ATGCTCATGCTCCCATGTCCCTTCCTCATTGGGCGTTTGAGCTTCTGCCAAAGCCATGTG
ATCCCCCACACATACTGTGAGCACATGGCTGTTGTGAAGCTAGCATGTGGAGATACCAGG
CCTAACCGTGTGTATGGGCTGACAGCAGCACTATTGGTCATAGGGGTTGACTTATTCTGC
ATTGGTCTTTCCTATGTCTTTATTGCACGGGCTGTCCTCCGTCTTTCATCCCATGAAGCT
CGGTCCAAGGCCTTGGGGACCTGTGGTTCTCATGTCTGTGTCATCCTAATCTCTTATACA
CCAGCCCTCTTCTCCTTTTTTACCCATCGCTTTGGCCACCATGTTCCACTTCATATTCAC
ATTCTTTTGGCCAATGTTTATCTGCTCTTCCCACCTGCTCTTAACCCTATGGTATATGGA
GTTAAAACCAAAGAAATCCGGGAAAGGGTTATCAGGGTGTTTCAAAGGGGGCAGGGAACT
GGGTTAAAAGTACCAGAG
>cOR13E3|Dog#1 symbol=cOR13E3|LOC=11:53737589-53738659|Strand=-|Length=357
ATGACATGCCCCCGGTCAGGCTGCTTGGCTTCCAGGCCAGTGAGAGCTTCCTCTGACACC
TGTGTGGTCCGGACAGGACTGAGGGAGAATGAGATGGCAAACCAGACGGCTGTGACCGAA
TACATCTTGCTGGGGCTTCAGGAGCACCATAAGCTCGAGATGGTCCTGTTTGTGCTCTGC
CTGGGCATCTACTCTGTGAATGTGCTGGGGAACTCCCTCCTCATAGTGCTGAACATGTTG
GACCCCCGTCTGCACAGCCCCATGTACTTCTTCCTCAGCAACCTCTCCCTGATGGACATC
TGTGGCACATCCTCCTTTGTGCCTCTCATGGTGGTCAACTTCCTGAAAACCCAGAGGACC
ATCTCCTTCCCTGGCTGTGCCCTGCAGATGTACCTGACCCTGGCTCTGGGCACCACGGAG
TGCCTGCTTCTGGCAGTGATGGCATACGACCGTTATGTGGCCATCTGCCAGCCACTTAGG
TACCCAGAGATCATGCGTAGGCAGACGTGTGTGCAGATGGTGGTGCTGAGCTGGGGGATG
GGCTTTGCCAATTCACTGCTGCAGTCCTTTCTTACCTGGAATGTCTCCTTCTGTGGCCAC
AATATCATCAACCACTTCTTCTGCGAGATCTTGGCAGTGCTGAAACTGGCCTGCGGGGAC
ATCTCTCTCAATGCACTGCTAATAATGGTGGCCACAGTTATCCTGACACTGGCCCCACTT
CTGCTCATCTTCCTGTCCTACATTTTCATCCTCGCTACCATCCTTAGGGTGCCCTCAGCT
GCAGGCCGGTGCAAAGCCTTCTCCACCTGCTCTGCCCACATCATAGTGGTGGTAGTTTTC
TATGGGACCATCTCCTTCATGTACTTCAAGCCCAAGGCCAAGGACCCTGACCTGGATAAG
ATTATTGCATTGTTCTATGGGGTTGTGACACCCTCACTGAACCCCATCATCTACAGCCTG
AGGAACGCAGAAGTGAAAGCTGCTGCTATAGCCCTGCTGTGGGGAGACCTGCTCTCCAGG
AAGATGTCCCATCTTCCCTGTTGCTCTTCAACTCTATCATGCATGGCAGGC
>cOR56A6P|Dog#1 symbol=cOR56A6|LOC=21:31398542-31399604|Strand=-|Length=342
TTTTACAGATCACTGAAAGAAAACTGTAGAAATATTTGGCAAAATATGACAGCACACCAA
AATGGCACCATCTCCACTGGGGCTTCAGAGTTTCTCCTGAATTGTTTTGTCAGGTCCCCC
ACTTGGCAGCTCTGGTTATCCCTGCCCCTCGGCCTCTTGTTCCTCGTGGCCATGGGGGCC
AATGGTGTTCTCCTGATCACCATCTGGCTGGAGGCCTCTCTACACCAGCCCCTATACTAC
CTGCTGAGCCTCCTCTCCCTCCTGGACATTGTTCTCTGCCTCACTGTCATCCCCAAGGTC
CTGGCCATCTTTTGGTTTGACCTCAAGTCCATCAGCTTTGATGCCTGCTTCTTACAGATG
TTCATCATGAATTTCTTCTATGCCATGGAGTCCTGCACATTCATGGTCATGGCCTATGAC
CGCTATGTGGCCATCTGCCACCCACTGAGGTACCCATCCATCATACAGAACAATTTGTAG
CTAAGGCTGCCATTTTTATTTTGGCCAGGAATGCTATTTCTACATTGCCTATCCCCATTC
TCTCATCCAGACTCCATTATTGTGGGAGAAATGTCATTGAGAATTGCATCTGTGCCAATA
TGTCTGTCTCCAAGCTCTCCTGTGATGATGTCACCATCAATCGTCTCTACCAGTTTGCTG
GAGGCTGGACACTGCTAGGATCTGACCTCGTCCTCATCTTCATCTCTTACAGCCTCATAC
TTCAAACTGTGATGGGATTAAAGGCGGAGGGTGCTATGGCCAAAGCCCTGAGCACATGTG
GTTCTCACTTCATCCTTATCCTCTTCTTCAGCACCGTCCTTCTGGTCTTTGTGCTCACTC
ATATGGTGACAAAGAAGGTGTCTCCACCATTGAGCAAGATGTTCCAGTTTTGCTCAATGT
CCTCCACCATGTCATCCCTGCAGCCTTGAACCCCATTGTTTATGGAGTGCACACCCAGGA
GATCAAACAAGGAATCCAGAGATTACTGAAGAAGGGATGGTAGTGAGGACAACTAGATCT
CTGCATTCCTAATACAGGATGAGTTTTGACTCAATAATGGGTG
>cOR6C42|Dog#1 symbol=cOR6C42P|LOC=27:3025085-3026056|Strand=-|Length=324
ATGAGAAACCATACAATGATTACAGAGTTCGTTCTCTTGGGCATCTCAGATGACCCACAG
CTTCAGGTTGTAATCTTTATCTTTTTATTTATGGCTTATGTATTAAGTGTCACTGGAAAC
CTAACCATCATCATCCTCACCTTGATAGACTGTCATCTCAAGACTCCTATTTATTATTTC
CTGCAGAATTTCTCCTTCTTAGAAATTACATTCACCAGTGTTTGTATCCCCAGATTTTTG
GGGACAATCGTTACTAAAATCAAGACTGTTTCCTATAACAGTTGTGTAGCTCAACTATTT
TTTATCATCCTCACGGGTGTTACTGAATTTCCCCTTCTCACTGTCATGGCTTTTGATCGT
TATGTTGCCATCTGTAAGCCTCTTCATTATATCATCATCATGAACAAGAAAATCTGTACC
CTGCTTGTCTTTGGGTCCTGGTTACTAGGATTTCTTACCATTTTCCCACCACTCATCCTC
ATCCTCCAGCTAGATTTCTGTGCTTCCAACGTAATTGATCATTTCTGTTGTGACTATTTC
CCCATTTTACAACTCTCATGCTCAGATACATGGCTTTTAGAGATGATTGGCTTTTACTTC
GCTTTTGTTATTCTTTTCTTCACATTGGCATTAGTGATTCAATCCTACGTGAGCATCCTT
AGCACCATTCTGAGACTCCCATCTGCTAGTCAAAGGAAAAAGGCTTTATCCACGTGTTCC
TCTCACTTGATTGTCATTTCCATCTCTTATGGGAGCTGTATATTCATGTATGTCAAGCCT
TCAGCAAAAGAAAGAGCATCACTGACCAAAGGAGTAGCTATTCTCAACACCTCGATTGCC
CCCATGTTGAACCCTTTTATTTATACCCTGAGGAACCAGCAAGTTAAACAAGCTTTGAAG
AACTTGCTTCACAAAGTAGCATTTTCTATCAGAGAGGGAGACAAAACATGGAAGACTCCT
AACTCTGGGAAA
>cOR13C14|Dog#1 symbol=cOR13C14|LOC=11:53852136-53853077|Strand=+|Length=314
ATGGACAGGTCCAATCAGACCTCTCCTGTGATGGGGTTTATTCTCCTGGGCCTCTCAGCC
CACCCGAAACTGGAGAAAACCTTCTTTGTGCTCATTCTCGTGATGTACCTTGTAATCCTG
TTGGGCAACGGGGTCCTCATCCTGGTGACCATCCTTGATTCCCACCTGCACACACCCATG
TACTTCTTCCTGGGGAACCTCTCCTTCCTGGACATCTGCTACACAACCTCTTCAGTCCCC
CTTATTCTTGACAGCTTCCTGACCCCCAGGAAAACCATACCCTTCTCAGCCTGTGTCATG
CAGATGTTTCTCTCCTTTGCCATGGGAGCCACAGAGTGTGTGCTTCTGGGCATGATGGCA
TTTGATCGCTATGTGGCTATCTGTAACCCGCTGAGGTACCCTGTGGTCATGAGCAAGGCT
GCCTATGTGCCCATGGCTGCCAGCTCCTGGGCAGCTGGTATCACCAACTCTGTAGTCCAG
ACATCCCAGGCTATGAGGCTTCCCTTCTGTGGGGACAATGTCATCAATCACTTCACCTGT
GAGATCCTGGCTGTGCTGAAGTTGGCCTGTGCTGACATTTCTATCAATGTGATTAGCATG
GTTGTGGCTAATGTGATCTTCCTGGGGGTCCCAGTTGTGTTCATTTTTGTCTCCTATGTG
TTCATCATTGCTACCATCCTGAGGATCCCCTCAGCTGAGGGGAGGAAAAAGGCCTTCTCC
ACCTGCTCTGCCCACCTCACCGTAGTGGTTGTCTTCTATGGGACCATCCTCTTCATGTAT
GGGAAGCCCAAATCCAAGGACCCCCAGGGGGCAGACAAGCAGGACATTTCAGACAAGCTC
ACCTCCCTCTTTTATGGGGTGGTGACCCCCATGCTCAACCCCATCATCTACAGCCTGAGG
AACAAGGACGTGAAGGCTGCTATGAAGAACCTGGTATGTCAA
>cOR9S8P|Dog#1 symbol=cOR9S8P|LOC=25:53179731-53180733|Strand=+|Length=312
ATACTGGAGTAGTAATTCCATGGTGAGGGCTGAGGCTCATGCCATCCCACAGTAATGAAA
CCTCTCCATGGCCACTTTCAAGATTTTGTACTAGAGGGATTTAGGGGTGGTCTGGAGACC
CAAGCCATGCTCTTCACTGTGTTCTTGGCCTTGTACATGGTGACTATACTGGGCAACTTC
CTCATGATCATCTCTAGCACCCTGGATGCCTGCCTACACTTCCCAATGTATGTCTTCCTC
AAGAACCCCTCCTTCGTGGACTTGTGCTACTCATCTGTCATTGCCCCCAATGCACCGGCC
AACTACTTCTCCTCATCCAAGGTCATCACCTTTACAGAATGTGCCACCCACTTTTTCTTT
TTATCCCTGGTGGCTACCACTGAATGCTTCCTCCTGGGTGTTATATCCTACGACCACTTC
ATGACCATTTGTAGACCCTTGAGCTACCCTAGCACCATGTGCCAGTCTGGCTGCACTCGC
CTGGTGCTGTGCACCTACTGTGGAGGCTGCTTCAACTCTGGTGCAGAGAAGCTTCACATT
CAACCTCTCATTCTGCAGCTCCAACTGCATCAACCACGTCCTCTGTGATGTGCCCCCCTC
TGTTCCATATCGCCTGTGGCAAGACGGCCATCAATGAACTTCTCTTGTTTGGCATCTGTG
GGCTCATGATTGTGGGTGTGACATATATGGTCCTCATCTCCTATGGTTACATAATAGTGA
CCATCCTGAGGATGGGCTCAGGAGCGGTAGATGCAAGATCTTCTCCACCTGTGGCTCCCA
CATGACTGCAATGACCCTCTTTTTTGGGACCGTCTTTGTAATATATACCCAGCCAGGAGC
AACTGAGTCCATGGAGCAGGGCAAGGTGGTCTCTGTCTTCTACACGCTGGTCATCCCAGA
GCTCAATCCCCTCATCTACAGTCTGCAAAACAAGGATGTGAAGGAGGCTGTGTGGAGGCT
GGGCCAGAAACACATGGCCACGTGAAGGATGTGGTGAAGGGAG
>cOR6D4P|Dog#1 symbol=cOR6D4|LOC=28:5339487-5340515|Strand=-|Length=339
ATGTGGAAAGAGATGCCCATGGAAATGGGGAATGGAACAACTGTCCAGGAATTCACCTTA
GTTTCCTCACATCCAGCACCTGGGAAAGTTTCTCTTCCTGGTGCACCTGCTGACATACCT
GGCATCCATTGCAGGCAATGCTGTCATAGTCACCATCATCTGTGCTAATTCCCGGCTCCA
GACACCGATGTACTTTTTCCTCAGCATTTTCTCCTTCTTGGAGTGTTACTTCATAAATAC
TGTTATTCCTAAGTTATTGGTCATCTTTCTTTCAGGTAAGCAAACCATTTCTTTTCCTGC
CTGTTTCATACAAGCCTTTGTCTTTGTATTTCTGGAAGCAGCAGGTTTCTTCCTCATAGC
AGTGATGTCTCTGGATTGGTATGTGGCCATTTGCAAGCCCCTGCATTACCCGACCATCAT
GAACCTGAAGACTAGTTCCCTCCTGGTCACTGCCTGCTGTGCTTTGGGGTTCTCTCTAAT
CACTGGTCTGGTAGTAAAGGTTTCCCAGTTATCCTTCTGTGGTCCCCATGTCATCCCCCA
CTTTTTTTGTGACCTTGGCCCCCTGATTCATCTCTTCTGTTCTGACACCAAGTCTGTTGA
AATGTTGATCTCTGTCCTTGCTTTGTTAATCCTTTTGACATCCCTTATCATAACCATCAT
TGACTATAGCAACATAGTAGTCACAATCCTGAAACTCCCATCAGCCAAGGAGAAAAAGAA
AGCTTTCTCCACCGGCTCCTCTCACCTCATAGTCCTCTCTCGAATGTATGGAAGCTGTGT
CTTTTTTTTATAATAAACTTCTTTTTTATCGGTTTTCAATTTCCCAACATACAGAATAAC
ACCCAGTGCTCATCCCGTCAAATGCCCCCCTCAGTGCAAGTCACCCATTCAACCCCAACC
CCCGCCCTCCTCCCCTTCCACCCCCCCTAGTTTGCTTCCCAGAGTTAGGAGTCTTTATGT
TCTGTCACCCTTTCTGATATTTCCTACCCATTTCTTCTCCCTTCCCTTCTATTCTATTTC
ACTATTATT
>cOR9S11P|Dog#1 symbol=cOR9S11|LOC=25:53191502-53192487|Strand=+|Length=308
ATGCCACCTCACAGTAATGGAAACCTCTCCATGGCCTACTTTCAAGATTTTGTGCTGGAA
GGATTTGGAGTTGGCCTTGAGACCCAGGCCCTGCTCTTTGCTGTGTTCCTGGCCCTGTAT
ATGGTGACTGTACTGGGCAACATCCTCATGATCATTGTTATCACCCTGGATGCCCGCCTG
CACTCCCCAATGTACTTCTTCCTCAAGAACCTCTCCTTTGTGGACTTGTGCTACTCATCT
GTCATTGCCCCCAATGCACTGGCCAACTTCTTCTCCTCGTCCAAGGTCATCACCTTTGCA
GGATGTGCCATGCAGTTTTCCTTTTTGTCCTTGCTGGGCACAACTGAAGCTTTCCTCCTG
GGTGTCATGGCCTATGACCGCTTCATGGCCATCTGTAACCCCTTGCGTTACCCCATCACC
ATGTGCCAGTCTGCCTGCACTCGCCTGGTGCTGGGCGCCTACTGTGGAGGCTGCTTCAAC
TCTGTTGTGCAGACCAGCTTCACATTCCACCTCTCATTCTGCAGCTCCAACCGCATCAAC
CACTTCTTCTGTGATGTGCCCCCTCTGCTCCAGATAGCCTGTGGCAACACAGCCATCAAT
AAACTTCTCAGTGTTTGGCATCTGTGGGTTCATGATTGTGGGTTTGGCATTTGTGATCCT
CATCTCCTATGGCTACATCATAGCGACCATCCTGAGGATGCAGTCAGGAGCTGGGAGACG
CAAGATCTTCTCCACCTGTGGGCTCCCACATGACTGTAGTAACTCTCTTTTTTGGGACTC
TCTTTGTCATGTATGCCCAGCCAGGAGCAATTGAGTCCATGGAGCAGGGCAAGGTGGTCT
CTGTCTTCTACACGCTGGTCATCCCAATGCTCAATCCTCTCATCTACAGTCTGCGAAACA
AGGATGTGAAGGAGGCTGTGCAGAGGCTGGGCCAGAAACACATGACCATGTAATGATGTG
CTGTAGGGAGTCATTGTGTCCTGCAT
>cOR10R4|Dog#1 symbol=cOR10R4|LOC=38:19412940-19413878|Strand=+|Length=313
ATGGCCAATTCTTCCCGGGTCACTGAGTTCCTGCTGCTCGGTTTCTCCAGCTTTGGCGAA
TTGCAGCCTGTGCTCTTTGTGCTCTTTCTCAGCCTCTACTTGATCATCCTGAGTGGAAAC
TTCACCATCATCTCCGTCATCCGCCTGGACCGCAGCCTCCACACGCCCATGTACTTCTTT
CTCTGTGTCCTGTCCACCTCGGAAGTCTTCTACACAATTGTTATCCTGCCCAAGATGCTT
ATTAACCTGCTCTCTGTCCTCAGGACACTCTCCTTCACCAGCTGTGCCACACAGATGTTC
TTCTTCCTTGGCTTCGGGATCACGAACTGCCTGCTTCTGGGAGTTATGGGTTATGACCGC
TGCACTGCCATCTGCCAGCCTTTGCGCTACCCCGTTCTCATGAGCTGGAGGGTGTGTGCA
CAGCTGGCAGCAACTTGTATTATCAGTGGCTTCCTGATATCTCTGGTGGGAACAACGTTG
GTCTTCAGCCTCCCTTTCTGTGGCTCCAATAGGGTCAACCACTACTTCTGTGACATCTCC
CCAGTCATCCGACTTGCCTGTGCTGAAACCTACATCAACGAGCTGGTCATCTTCATCTGT
GGTGTCCTGGTGCTTGTTGTGCCTTTGATCTTCATCTGCATCTCTTATGGCTTCATTGTC
CGCACCATCCTGAAGATCCCATCTGCTGATGGCAAGCGAAAAGCCTTCTCCACCTGCGCC
TCCCATCTTATTGTGGTCATCGTCCACTATGGCTGTGCCTCCTCCGTCTACCTGCGGCCC
TCAGCCAAATCCTCATCAGGTAAAGACAGGCTGGTGACAGTGACCTACACTATCATCACC
CCACTGTTGAACCCTATGGTATACAGCCTTAGGAACAAAGATGTACAGCTGGCCATTCGG
AAAGTGATTGGGAAGACTGCGGTTTCTCTTAAGACTTTA
>cOR12G1|Dog#1 symbol=cOR12G1|LOC=18:48883665-48884675|Strand=+|Length=321
TGTATCTCCTCCCCTTGATCATTGTCCTGCGTGTAACACACCAGTGGAATGACGCTGGGG
CAGAACCACACCACAGTGACAAGATTCATCCTGCTGGGCCTCACAGACCAGGCCCCCGGA
AGACATCTCCTCTTCGGCATCTTCCTGCTAATCTATGCTGTGACCCTGGTGGGCAACCTG
GGCATGATGGACCTGATCCGTACCAGCTCCACCCTCCACACCCCCATGTACTTCCTCCTG
AGCGTGCTCTCCTTCCTGGATATATGCAATTCCTCTGTGTTCACCCCCAGGCTGCTGATC
AGCTTCCTCACCACGGACCAGTCCATCTCGTTTGCGGGCTGTGTGGTCCAGATGGCCTTC
ATGATCCTCCATGGCACAGGGGAGTGCCTGCTCTTGGCCTTCATGGCCTATGACCGATTT
GTGGCCATCTGCCACCCTCTCCTCTACCATACGATCATGTCCAAGCGCTTGTGCATCCAG
CTGGCGGTGGTCACCTATGCGGCAGGGGTGTTCATTTCAGCTCTGCAGACGGGGAATGCC
TTCATCTTGCCCTACTGTGGTCCCAACATCATTGATCACTTCTTCTGTGACATCCCCCCC
GTGCTCCAACTGGCCTGCTCAGACACCACCGTAGCCAATATCATCCTGCTCTTCCTTTCT
GCCTTGGTTACTGTCCCCACGGTGTCAGCCATCTTAGTCTCTTATACCTACATCCTGGTC
ACAATCTGTAGGATGAGGTCCCTGGAGGCCCAGCGCAAAGCTTTCTCCACTTGTGCCTCC
CACCTCATTGCCCTCTCCCTCTTCTATGGGTCTGTGTTCTTTGTCTATGTCCAACCCAAC
CCAGAAAGTGCCTCAGCCTATAATAAGACCCTGTCTGTGTTCTACACCATTGTGATCCCC
ATGCTGAACCCCCTGGTCTACAGCCTAAGGAAATAAGATGTCAAGGCTGCTGTACAAATT
GGGTTCTTACTAAAGCAAAAAAGGGATTTATTAGAAAGGTATCTGGGGGCA
>cOR9S12P|Dog#1 symbol=cOR9S12|LOC=25:53230017-53230971|Strand=+|Length=309
ATGCCATCCCACAGTAATGAAAACCTCTCCATGGTCTACTTTCAAGATTTTGTGCTGGAG
GGATTTGGGGGTGGCCTGGAGACCCAGGCGCTACTCTTCACACTGTTTCTGGCCCTGTAC
ATGGTGACTCTGCTGGGGAACATTCTCATGATCATCATAATTACCCTGGATGCCCGCCTG
CACTCCCCAATGTACTTCTTCCTCAAGAACCTCTCCTTCGTGGACTTGTGCTACTCATCT
GTGATCGCCCCCAATGCACTGGCCAACTTCTTCTCCTCATCCAAGGTCATCACCTTTGCA
GGATGTGCCACCCAGTTTTTCTTTATCTCCCTGCTGGCCACCACTGAATGCTTTCTTCCT
GGGTGTGATGGCGTATGACCGCTTCATGGCCATCTGTAGCCCTTTGCGCTACCCAAGTAC
CATGTGCCAGTCTGCCTGCACTCGCCTGGTGCTGGGCGCCTACTGTGGAGGCTGCTTCAA
CTCTGTTGTGCAGACCAGCTTCACATTCCACCTCCCATTCTGCAGCTCCAACCGCATCAA
CCACTTCTTCTGTGATGTGCCCCCTCTGCTCCAGATCGCCTGTGGCAACACGGCCATCAA
TGAACTTCTTCTGTTTGGCATCTGTGGGCTCATCATTGTGGGTGTGATGTTTGTGATCCT
CATCTCCTATGGCTACATCACAGTGACCATCCTGAGGATGCGGTCAGGAACTGGGAGACA
CAAGATCTTCTCCACCTGTGGCTCCCACATGACTGTAGTGACTCTCTTTTTTGGGACTGC
CTTTGTCATGTATGCCCAGCCAGGAGCAATTGAATCCATGGAGCAGGGCAAGGTGGTCTC
TGTCTTCTACACGCTGGTCATCCCAATGCTCAATCCCCTCATCTACAGTCTGCGAAACAA
GGATGTGAAGGAGGCTGTGCAGAGGCTGGGCCAGAAACACATGGCCATACGAAGG
>cOR7E152|Dog#1 symbol=cOR7E152|LOC=20:54257358-54258347|Strand=+|Length=330
ATGCTCATTTACTTGTTTCACTTTTCCAACCCTCTTTTCTTTTTTAAAAGGTGTCCAAGC
TACATAGAACCACAAAATCTAACAAGTGTATCAGAGTTCTTCCTCATGGGCCTCTCAGAT
GATCCAGAACTGCAGCCCCTCCTCTTTGGGCTGTTCCTGTCCATGTACCTGGTCACTGTG
CTTGGGAATCTGCTCATCATCTTGGCCGTCAGCTCTGACTCCCACCTCCACATCCCCATG
TACTTCCTCCTCTCCAACCTGTCCTTGGCTGACATTGGTTTCACCTCCACCACAGTCCCC
AAGATGATCATGGACATCCAAACTCAGAGCAGAGTCATCTCCTATGTGGGTTGCCTGACT
CAAATGTCTTTTTTTATGCTTTTTGGATGTTTGGATAGTCTCCTCCTGGCTGTGATGGCG
TATGACCGGTTTGTGGCCATCTGTCACCCCCTGCACTACTTGATCATCATGAACCCCCGC
CTCTGTGGCTTGTTGGTTTTGGCGTCATTTTTAATCAGCCTGTTGGTCTCCCAGATGCAC
AATTCAATTGTGTTACAACTTACTTACTTCAAGGATGTGGAAATTTCTCATTTCTTCTGT
GATCCTTCTCAACTCCTCAACCTTGCCTGTTCTGACACTTTTATCAATAACATAGTCATG
TATTTTGTTGGTGCCATCTCTGGCTTTCTTCCTATTTCAGGGATCTTTTTCTCTTACTAT
AAAATTGTTTCCTCCATTCTGAGAGTCCCATCCACAGGTGGGAGATACAAAGCCTTCTCC
ACCTGTGGCTCCCACCTGTCAGTTGTTTGCTTATTTTATGGAACAGGCCTTGGGGTGTAC
CTTAGTTCAGCTGTCTCACTTTCTCCCAGGAAGGATGCAGTGGCCTCAGTGGTGTATACT
GTGGTCACCCCCATGCTGAACCCTTTCATCTACAGCCTGAGGAACAGGGACATCAAAAGG
GCCATGTGGAGGCTCTTCAGTAAAACAATC
>cOR7C28|Dog#1 symbol=cOR7C28|LOC=20:50175479-50176444|Strand=-|Length=322
ATGGAGCCAGGGAACCTTACAGAAGTTTCAGAGTTTCTTCTTCTGGGATTTTCAGAGGGA
CCAGAACTGCAGCCTCTCATCTTTGGGTTTTTCCTCTCCATGTACCTGATCACTGTGTTT
GGAAACCTGCTTCTCATCCTGGCTGTCAGCTCTGACTCCCACCTCCACACACCCATGTAT
TTCTTCCTCGCCAACCTGTCCTTTGTAGACATTTGTTTCACCTCCACCACCATCCCCAAG
ATGCTGATGAATATACAGACAGAGAGAAAAGTCATTACCTATGCAGACTGCATCACCCAA
ATGTATTTTTTCCTACTCTTTGCAGGATTGGACAACTACATCTTGACCGTGATGGCCTAT
GACCGATTTTTGGCCATCTGTCACCCCCTGCACTACACAGTCATCATGAATCCCCAGATC
TGTGGACTGCTGGTTTTGGTATCTTGGATCATGAGTGCCCTGCATTCTTTGTTACAAACC
TCAGTGGTGTTGCGGCTGTCCTTCTGTACAGAGGTGGAAATTCCCCACTTTTTCTGTGAA
ATTAAACAGTTGGTCCAACTTGCCTGTTCTGACACCTTTCTTAATGACATGGTGATGTAT
TTTGGAGCTGGGCTGCTGGGTGGTGGTCCCCTTGCTGGGATCCTTTACTCTTATTCTAAG
ATCATTTCCTCCATATTTGGGATCTCATCAGCTCAGGGCAAGTATAAAGCATTTTCCACT
TGCGCATCTCACCTCTCAGTTGTCTCCTTATTTTACTGTACAAGCCTAGGAGTGTACCTT
AGTTCTGCTGCTCCCCAGACATCACACTTGAGTGCAACAGCCTCAGTGATGTACACAGTG
GTCACACCCATGCTGAACCCCTTCATCTACAGCCTGAGAAATAAAGGCATAAAGAGGGCT
CTGAAAAGATTCTTTGGAAAACAAAGTATAAAAGGGCCCTTTTTTCTGGGGCTGAAGAAA
TACACG
>cOR52V2|Dog#1 symbol=cOR52V2|LOC=21:30721582-30722598|Strand=+|Length=339
ATGGAACTGGATCCTGCACTGCCTGTTCTCAACCAGACTGTGCTCACCTCTGGGCCTGGG
CCTTTTGTCCTGTTGGGGGTGCCAGGACTGCAGACCTTGCATGCCTGGCTTTCAGTGCCT
GTGTGTCTGCTGTACATGGCTGCTTTGGCAGGGAATGCCCTTCTCTTGGGGCTGGTAGCC
ACTGACAAGACACTTCAGACACCCATGTACCAGCTGCTGGGGCTTCTGGCAGCCGCGGAC
TTGGTTCTGGCCACATCCACAGTGCCCAAAGCTCTGGCTGTGCTCTGGGGCCTGTCAGGG
GAGATCTCCTTCGCAGCCTGCCTAGCCCAGCTCTTTGTAACCCATGTGACCTTCATTGCT
GAGTCTTCAGTGCTCCTGGCCATGGCCATAGACCGCTATGTGGCCATCTGTCAGCCTCTG
CGCTATGGGGCACTGCTTACCCAGCGTGTGGTGGGCATAGTGGCAGTAGCCGCAGTGACC
CGTGGTGCCTGTGTCATGGCACCTCCAGTGGCCTTGCTCCAGAGACTGCCTTACTGTGGG
CAGCGGGAGCTCCCCCACACCTACTGCGAACACATGGGTGTGGCTCGGCTGGCATGTGGC
GACACACGCCCCAACGTTTGGTATGGCTTGGCCACCACATTGCTGTCTCCAGCCCTGGAC
TTAGGGCTCATTGCTGCTTCCTATGCCCTCATTCTCCGTGCTGTATGTCGCCTGCCATCC
CATGGTGCCCGCTGCAAAGCCTTGGGTACCTGTGGGGCGCATGCCAGCGTCATCACTCTT
TTCTACACCCCTGCCCTCTTCTCTTTCCTGGCTCACCGTTTTGGCCGCCACACAGTGCCC
AGTCATATCCACATCCTCCTGGCTAACCTCTATGTGGTGGTGCCACCTGCCCTTAATCCT
GTGGTCTATGGAGTACGTACCCAGCAGATTGCTCAGAGGCTCCGGTACTTGCTTCGGCTC
TGGTGGGCAAGGGCAGTAAGGGATGTGGGCCCCGAGAGGGCCTCCCGTGGCAGTGAA
>cOR5AK7|Dog#1 symbol=cOR5AK7|LOC=18:49598008-49598934|Strand=-|Length=309
ATGACAAGAGAAAATAGCACTGAAGTGACTGAATTTTTTCTTCTGGGATTTGGTGCCCAA
CACAAGTATCGATACTTCCTCTTCATTGTATTTCTGGTGATCTATGCGACTTCCATGATG
GGTAACATTGGAATTATCCTACTCATCAAGACAGATTCCAGACTTCAAACACCTATGTAC
TTTTTCCTGCAACATTTGGCCTTTGTTGATATTTGTTATACCTCTGCTATCACTCCCAAG
ATGCTGCAAAACTTCATATTAGAAAATAAGTCTATATCATTTGAGGGCTGTGCAATGCAA
TTATTGGTTTATGCAACATTTGCAACCAGTGACTGCTACCTCCTGGCTGCTATGGCAGTG
GACCGTTATGTAGCCATCTGTAACCCACTTCACTATCCCATGATCATGTCCCAAAGAGTC
TGCATCCAACTGGTAGCTGGTTCATACATCATGGGTTCAATAAATGCTTCTGTGCACACA
GGTTTTACATTTTCACTGTACTTTTGCAAATCTAACACCATCAATCACTTTTTCTGTGAT
GTTCCCCCAATTCTGGCCCTTTCATGCTCCAGCATTGACATCAACATCATGCTCCTTGTT
GTCTTTGTGGGATTTAACTTGATGTTCACTGTGTTAGTTGTCATCTCTTCCTATATATAT
ATCATGGCTGCCATCCTGAAGATATCTTCTGCTACCGAGAGGAAAAAAGCCTTCTCCACG
TGCTCTTCCCACCTGACAGCCATCATCATTTTCTATACAACCCTATCATACATGTACTTA
CAGCCTCAGGCTAATAATTCTCAGGAGAATATGAAAGTGACTTCTGTATTTTACGGCATT
GTGATTCCTTTTTTGAACCCCTTGATCTATAGTTTGAGAAATAAGGAGGTAAAAGAGGCT
CTAAAAGTGATGAGGAAGAAGTTCTTC
>cOR8D4|Dog#1 symbol=cOR8D4|LOC=5:13559730-13560662|Strand=+|Length=311
ATGGGCCTAAGAAATCAATCTGCAGTGACTGGGTTTCTTCTTTCAGGACTAACCGACCAA
CCTGAGCTTCAGCTGCCTCTTTTCTGCCTCTTCTCAGGGATTTATGCAGTTACAGTGGCG
GGAAATCTCGGAATGATCTCAATAATTGGGTTGAGTTCTCAACTTCACACCCCCATGTAC
CATTTCCTCAGTAGTTTGTCTTTTTTAGATGTATGCTATTCTTCTGTTATTACCCCCAGA
ATGTTGGCAGACTTTTTATGCAACGATAAAGCCATCTCCTATTCTGGTTGCATGACTCAG
CTTTTTTTTTTTTGCATTTTTGTCATTTCTGAGTGCTACATGTTAGCTGCCATGGCCTAT
GATCGCTATGTCGCCATCTGCAGCCCCCTGCTGTACCATGTCATCATGTCTCCTCGGGCT
TGTTCTCTGCTGGTAGCTGCTGGCTTCTCAGTAGGCTTGATTGATGCTATGATCCATGGA
GGTTGTATATTAAGGCTGACTTTCTGTGGCCCAAACATCATTAAACATTATTTCTGTGAC
ATCATTCCACTTATTCAACTCTCTTGTTCAAGCACTTATATTGATGAGCTTTTGATTTTT
GTCATTGGCGGATTTAACATGGTAGCCACCAGCCTGACGATCATCATTTCTTATGGTTTC
ATCCTCTCCAAAATCCTCCACATCCACTCTATGCAGGGCAGGTCCAAAGCCTTCAGCACC
TGCAGCTCCCACTTGACAGCTGTTCTAATATTTTATGGGACTCTCATGTCCATGTATCTC
AAACCTGCTTCCAGCAGGTCACTCATCCAGGAGAAAGTGTCCTCGGTATTTTATACCACT
GTGATTCCCATGTTGAATCCCTTGATATACAGTCTGAGGAATAAGGAAGTAAAAAATGCA
CTCATGAAACTCTTAAAAAGAAAAGTATCTTTA
>cOR2AT7|Dog#1 symbol=cOR2AT7|LOC=21:26464933-26465880|Strand=+|Length=316
ATGGAGGCCACAACCTGTAATGGATCACTGGATGGATCACCTGTCTTCTACCTGGTGGGA
ATCCCCTCTCTGCCAGAGACCTTCTTCCTCCCTGTGTTTTTTATTTTCCTCCTCTTCTAT
CTTCTTATCCTTATGGGAAATGTCCTGATCCTGGTGGCTGTGGTGGGAGAGCCCAGCCTC
CACAAGCCCATGTACTTCTTTCTGATCAACCTCTCTACTCTGGACATTCTCTTCACCACA
ACCACCGTCCCCAAGATGCTGTCCCTGTTCCTGCTTGGGGACCACTTCCTCAGCTTCCCT
GCCTGCTTATTGCAAATGTACCTCTTCCAAAGCTTCACATGTTCAGAAGCCTTCATCCTG
GTGGTCATGGCCTATGACCGCTATGTGGCTATCTGCCGCCCACTGCACTACCCTGTCCAC
ATGACCCCACAGACCAATGCTGTGCTGGCAGCCTGTGCCTGGCTCACTGCCCTCCTCTTG
CCCATCCCAGCAGTGGTCAAGACCTCCCAGATGGCATATAACAACATTGCTCGCATCTAC
CATTGTTTCTGTGATCACTTGGCTCTGGTCCAGGCCTCCTGCTCTGACACCATGCCCCAG
ACCCTCATGGGCTTCTGCATTGCCATGGTGGTATCCTTCCTGCCCCTTCTCCTGGTGCTT
CTCTCCTATGCCCACATCCTGGCCTCGGTGCTTCGCATCAGCTCCCGAGAAGGACGTTCA
AAAGCCTTCTCCACCTGTAGCTCCCACCTCCTGGTGGTTGGCACATACTACTCATCTATT
GCCGTAGCCTATGTGGCCTACAGGGCTGACCTGCCCCTTGACTTCCACATCATGGGCAAT
GTAGCATATGCTATTCTCACACCAATTCTCAACCCTCTCATTTACACTCTGAGAAACAAG
GATGTCAAAGCAGCCATTACCAAAATCACATGTCTCAAGACCCAGTCT
>cOR10Z2|Dog#1 symbol=NOVEL|LOC=38:19496103-19497041|Strand=+|Length=313
ATGGGACAGGCCAATGCAACCATCTGGAGGGGATTCGTCTTCCTGGGCTTCTCCAGCTTT
GGGGAGCTGCAGCTCCTGCTCTTTGCACTATTCCTCTCCCTGTATCTTGTCACCCTGACC
AGCAATGTCTTCATTATCGTAGTCATCCGGCTGGACAGCCATCTGCACAGCCCCATGTAC
TTCTTCCTTTCCTTTCTGTCTTTCTCTGAGACCTGTTATACACTGGGCATCATCCCTCGG
ATGCTCTCCAGCCTGGTCATGGGGAGCCAGGCCATCTCCTATGAGGGCTGTGCTGCCCAG
ATGTTCTTCTCCGCTTCGTGGGCCTGTACCAACTGCTTCCTTCTGGCTGTCATGGGCTTT
GACAGATACGTGGCCATCTGTGCCCCACTGCACTATACCAGCCACATGAATCCTACCTTC
TGTGCCCAGCTGGTTGGCACCTCCTTCTTGACTGGATATCTCTTTGGGCTGGGAATGACA
CTGGTCATTTTCCAACTCCCATTCTGTGGTTCCCACGAGATCCAGCACTTTTTCTGTGAC
ACGCCTCCAGTGCTGAGCCTGGCCTGCGGGGACACGGGGCCAAGTGAGCTGGGCATCCTC
ATCCTTAGCCTGCTGGTCCTCCTGGTCTCTTTCTGCTCCATTACCATCTCCTATGCCTAC
ATTCTGACAGCAATACTGCGGATCCCCTCTGCCAAGGGGCGGAAGAAGGCCTTCTCCACC
TGCGCCTCGCACCTCACCGTGGTCATTGTGCACTATGGCTGTGCCTCCTTCATGTACTTG
AGGCCCAAAGCCAGTTACTCTCTGGAGCGAGATCAGCTTATTGCTGTCACCTACACCGTG
GTGACTCCCCTCCTCAACCCCATTGTTTACAGTCTAAGGAATCGGGCTGTGCAGACAGCC
CTGAGAAGTGCCTTCCGAGGAAAATTGCTGGGTAGAGGA
>cOR5M8|Dog#1 symbol=cOR5M8|LOC=18:50011053-50011985|Strand=+|Length=311
ATGAGAAGAAACTTCACCTCAGTGACTGAGTTCATTCTCCTCGGACTGACCAGTCGCCTG
GAGTTGCAGATCGTCCTCTTCCTGCTGTTTCTGGCCATTTACTTGGTCACCCTCGCAGGG
AATCTTGGCATGATTGTACTCATCCAGGTCAATGCTCAGCTCCACAAGCCCATGTACTTT
TTCCTGAGCCACTTATCCTTTGTGGATCTGTGCTTCTCTTCCAACGTGACTCCCAAGATG
CTGGAGGTTTTCTTATCAGAGAAGAAAACCATTTCCTACCCTGCTTGTCTGGTGCAGTGT
TACTTCTTTATCACCTTGGTGCACGTGGAGATCTACATCCTGGCTGTGATGGCTTTTGAT
CGGTACATGGCCATCTGCAACCCTCTGCTTTATGGCAGCAAGATGTCCAAGAGTGTGTGC
ACATCCCTCATCACGGGGCCTTATGTGTACGGAGCACTCACTGGCCTCATGGAGACCATG
TGGACCTACAACCTAGTCTTCTGTGGCCCCAATGAAATTAACCACTTCTACTGTGCTGAC
CCACCACTGATTAAGCTGGCTTGTTCTGACACTTACAACAAAGAGCTGTCAATGTTTGTT
GTGGCAGGATGTAACCTTTCCTTTTCTCTGCTCATCATCCTGATTTCCTACCTTTATATT
GTTCCTGCTATCCTGAAGATTCGTTCAACAGAAGGCAGGCATAAAGCTTTCTCTACCTGT
GGCTCCCATCTGACAGCTGTCACCATATTCTATGCAACTCTTTTCTTCATGTATCTCAGA
CGCCCCTCAAAGGAATCTGTGGAACAGGGAAAAATGGTAGCTGTATTTTATACAACGGTA
ATCCCCATGCTGAACCCCATGATTTATAGCCTTAGGAATAAAGATGTGAAAGAAGCATTA
ACCAAAGAGTTGTTAGGAAACAAAAGGTTTTCT
>cOR2AG7|Dog#1 symbol=cOR2AG7|LOC=21:32411572-32412501|Strand=+|Length=310
ATGGAGTACTGGAACTCCACCTTGGGCAGTGGCTTTATATTGATGGGGATTCTGAATGAC
AGTGGGTCTCCTGAACTGCTCTGTGCCACAATCACTGTCCTATACATGTTGGCTCTGACC
AGCAATGGCCTGCTGCTCTTGGTCATCACAGTGGATTCCCGGCTCCATGTGCCCATGTAC
TTCCTGCTCGGCCAGCTCTCACTCATGGACCTCCTCTTCACATCTGTTGTCACTCCCAAG
GCCCTCGTGGATTTTCTGCAGAGTGAATACACGATCTCCTTTGGAGGCTGTGCCCTTCAG
ATGTTTCTGGCATTGACGCTGGGTAGTGCAGAGGACTTGCTGCTGGCCTTCATGGCCTAT
GACAGATACGTGGCCATATGTCATCCTCTGAACTACATGGTCTTCATGAGGCCAAGGGTC
TGCTGGCTCATGGTGGCCACGGCCTGGATCCTGGCATCCCTAAGTGCCTTTGTTTATACC
ACATATACCATGCACTACCCTTTCTGTAAAGTTCGGAAGATCAGGCACCTGCTCTGTGAG
ATCCCACCTTTACTGAAGTTGGCCTGTGCAGATACCTCCCGATATGAACTCTTGGTGTAT
GTGATGGGTGTGACCTTCCTTATGCCCCCTCTCTTTACTATCATTTCTTCATATACACTA
ATTCTGTGTACTGTGCTTCACATGCCCTCAAATGAAGGGAAGCAGAAAGCCCTAGTCACC
TGCTCCTCCCACCTGACAGTCGTTGGGATGTTCTATGGAGCTGCCACGTTCATGTATGTC
CTGCCCAGTTCCCTCCACAACCCCAGGCAGGACAACATCATCTCTCTTTTCTACACGGTT
GTCACTCCAGCGTTGAACCCCCTTATCTATAGCCTGCGAAATAAGGAGGTCATGGGAGCT
TTGAAGAGAGTCCTGGCAAAATACATGGCC
>cOR7G10|Dog#1 symbol=cOR7G10|LOC=20:54391260-54392195|Strand=-|Length=312
ATGGAATCAGAAAACAGAACAGAAGTATCAGAATTCATCCTCCTGGGTCTCTCAGAGGAT
CCAGAACTGCTGCCCCTTCTCTTTGGGCTGTTCCTGACCATGTACCTGGTCACCATGCTG
GGGAACCTGCTCATCATCCTGGCGGTTGGATCTGACTCCCACCTCCACACCCCCATGTAC
TTCTTCCTCGCCAACCTGTCTTTTGTTGACATCTCTTTCACCTCCACTATAGTCCCAAAG
ATGCTGGTGAACATCCAAACGCAGAACAAAGCCATCACCTATGCCGGCTGCCTCACTCAG
CTATATTTTTTCATGGTGTTTATATGCATGGACAATTTACTGCTAACTGTGATGGCTTAC
GACCGCTATGTGGCCATCTGCCATCCTCTATATTACGTGGTCATCATGAACCCTCGCCTC
TGTAGCCTGCTGATTCTTGTCTCTCTGTTTATTAGCATTATGAGCGCCCTGCTCCATAGT
CTGATGGTGTTGCAACTGTCCTTCTGCACAGACTTGAAAATCCCCCACTTCTTCTGTGAG
CTTGCTCAGATCCTCAAACTTGCCTGTTCTGATACTCTTATCAATAACATCCTGGTGTAT
TTAATGACCAGCTTGTTGGGTGTTGGCCCTCTCTCAGGAATAATTTTCTCTTACACTCGT
ATTGTCTCCTCCATCCTGAGAGTCCCATCAACTAATGGAAAGGTCAAAGCTTTTTCCACC
TGTGGGTCTCACCTGTCTGTTGTTTTCTTATTCTATGGGACATGTGTTGGAGTGTACCTT
AGTTCTGCAGCTTCCCTCTCCCCCAGAAGGAGAGCAGCGGCCTCAGTGATGTACACGGTG
GTCACTCCCATGATGAATCCCTTCATCTACAGCCTCAGGAATAGAGACATGAAGGGAGCC
TTGCGAAAACTCACCTCTGGAACATCTTCCTTTTCA
>cOR5G8|Dog#1 symbol=cOR5G8P|LOC=18:49729166-49730107|Strand=+|Length=314
ATGGATTATGGAAATCAGACTTTGGTGACTGAATTTTTTTTTGTGGGCTTAACAAATCAA
TTGCAGCACCAGGTTGTTCTCTTTGTGATATTTCTCTTGGTTTATCTTGTTACTCTTCTG
GGAAATGTGGGGATGATCACCCTCATTTGGTTGGATCCCCGACTCCACACACCTATGTAC
TTTTTTCTTAGCCACTTGTCCTTTGTGGATGTCTGCTCTTCTTCTGCCATTGGTCCTAAG
ATGTTGACTGACATCTTTGTGGAGAAAAAAGTAATCTCTTTTTTTGGTTGTGCTGCTCAG
ATCTGTTTTTTTGGTCAGTTTGTAGTGACTGAGTGTTTTCTCCTGGCCTCCATGGCATAT
GACCGGTATATGGCCATCTGTAAGCCCTTGCTGTATACACTCATTATGTCCCAGCGTGTC
TGTGTGCAGCTAGTGGTAGGACCTTATGCCATGGGTCTGATGAGCACCATGACCCACACG
ACTTTAGCCTTTAACCTACCTTATTGTGGCCCCCAAATCATCAATCACTTCTTCTGTGAC
CTTCTTCCTGTTCTGTCCTTGGCATGTGCAGACACCCAGGTCAATCAGTTTCTACTTTTC
ATCTTGGCTGGAGCTCTAGGTGTGCTCAGTGGTGTGATCATCCTAGTTTCCTACACTTAC
ATTGTCATCACTATCCTGAGGATCCGCTCTGCTGCGGGGAGGCACAAAGCCTTTTCCACC
TGCTCTTCACACCTGACAGCTGTCTCCATCCTGTATGGGACACTCTTCTTTATCTACGTA
CGCCCCAGTTCTAGTTTCTCCCTGGACATCAATAAAGTGGTTTCAGTGTTCTATACATCT
GTGACTCCTATGTTGAACCCCCTTATCTACAGCCTGAGAAACAGAGAGGTCAAGGATTCA
TTCAGAAGGACGTTTGAGAAGAAGCAGTTTCTCATGAGTAGA
>cOR4F23P|Dog#1 symbol=cOR4F23P|LOC=30:3051105-3052111|Strand=+|Length=311
CTCTTTACTCCCCTTTTTCAGGTAAAATTAGTGTCACCTCTGCTTGCAGAGGCAATGGAT
GGAGCCAACGAATCTGTGGTATCTGAGTTTGTGTTCCTGGGACTCTCCAATTCATGGGAG
ATCCAGCTTCTTCTTTTCCTCATTTTCTCTGTGTTCTACATGGCAAGCCTAATGGGAAAC
CTCCTTATCATGTTCTCTGTGAGAGTTGACCTTACATTGCACTCTCCTATGTACTTCCAG
CTGGCAAACCTCTCCTTTCTTGATGTGGGGATTTGCTCTATTGCAGCCCCCAAAATGGTT
TATGACCTTTTCAGAAAACACAAAACCATCTCTTTTGGAGGTTGTATACCTTCTTTATTC
ATGCTATTGGGGGTACAGAAAAGGTGCTGCTCATTGCCATGGCCTTTGACAGATATGTTG
CCATATGTAAGCCTCTGCACTACCTGACCATCATGAGCCCATGAACGTGCATTTTGATTT
TGGTGGCAGCCTTGGTTCTCGGCCTCATTCACTCCGTGGCCCAACTGGCTTTTGTTGTAG
ACTTGCCCTTCTGTGGTCCTAATGTATTGGACAGCTTTTATTGTGACCTTCCTCAACTCA
TTAAACTTGCTTGCACGGAGACCAATAGATTGGAGTTCATGGTCACAGCCAACAGTGGAC
TCATCTCTGTGGGTTCCTTCTTTATACTGATTATTTCTTACATCATCATTCTGACCATAG
TATGGAAGCACTCTTCAGGTGGGTTATCCAAGCCCCTCTCCACTTTGTCAGCTCATGTCA
CTGTGGTGGTTTTATTCTTTGGGCCATTAATCTTCTTCTACACATGGCCCTTTCTCTCAT
CACACTTGGACAAATTTCTTGCTATCTTTGATGCAGTTCTCACCTCTTTTCTGAATCCGG
TCATCTACACATTCAGGAACAAAGAGATGAAGGTGGCAATGAAAAAACTCTGTCATCAGC
TTGTGAATTACAGGAAGATACTCTGAAGATACTCTAAATACTCTAAA
>cOR11H9|Dog#1 symbol=cOR11H9|LOC=15:20398537-20399613|Strand=+|Length=359
ATGCCATGCTCATTGTCTTCTCTTCTTTCTGAAAAAGGAGCACATTTGAAACTAGTCCTG
ATAACAGTATGTCTCTTGCCCTTGCAGATGACTGACCCAGTGAATGTCTCTGAGCCATAT
TCCAGCTTCGCTTCTGTAAGAGAATTTATACTCCTAGGTTTCTCTTGTGAGTGGAAGATT
CAGATCCTCCTCTTCTCACTCTTCACTACAACGTATACTTTGACGGTAACAGGGAATGGG
GCCATTGTTTGTGCTATTTGGTGTGAAGGGAGACTCCATAGCCCCATGTACATGTTCCTG
GGGAATTTCTCCTTTCTAGAGATCTGGTATGTCTCTTCTACAGTCCCCAATATGTTGGCC
AATTTCCTCTCAGAAAAAAAGACCATCTCCTTTACTGGATGTTTCGTCCAATTTTATTTC
TTTTTCTCTTTGGGAACTTCTGAATGTTTGCTCTTGGCCATCATGGCCTTTGATCGGTAC
CTTGCTATCTGCCGTCCCTTGCACTACCCTAATATCATGACTAGGTATTTATCTACCAAA
CTGGTCATTATCTGCTGGGTTTGTGGTTTTCTGTTGTTCCTGATCCCCATTGCATTCATC
TCTCAGATGCCCTTCTGTGGTCCAAACATTATTGACCATGTTGTGTGTGACCCAGGGCCA
CTGTTTGCATTGGCATGTGCATCTGCCCCAACAATCCAACAGCTTTGCTATAGTCTAAGC
TCATTAGTTATCTTTGGTAACTTCCTTTTCATCCTTGGGTCCTATACACTTGTCCTGTTA
GCTGTGTTGCACATGCCTTCAACCCTCGGGAGACATAAGGCCTTCTCTACCTGTGGTTCT
CATTTGGCTGTGGTATCACTATTCTATGGCTCTCTGATGATCATGTATGTGAGCCCAGGA
CTTGGGCATTCTGCAGGTATACAGAAAGTTGCAACTTTGTTCTATGCTATGGTAACTCCA
CTCTTCAACCCGCTCATCTATAGCCTCCGGAATAAGGAGATAAAGGCAGCCCTGAGGAAA
GTTCTGGGGCGTTGCTACATGACCCAAGATGTACTATGTGATTGCTCCAGGTCAGTA
>cOR10A17|Dog#1 symbol=NOVEL|LOC=21:32605774-32606745|Strand=+|Length=324
ATGCTCAGTGAAATCCTGGGCAGAAGAATGACTTGGAGAAACTGGACAGTTGTCAGTGAG
TTTGTTCTTGTGAGCTTTTCAACTTTGTCCTCTGAGATTCAAGCTCTGCTCTTTTTCCTG
TTTTTGACTATTTACTTGGTTACTCTAATGGGAAATGTTCTCATCATCCTGGTCACTACA
GCTGACTCTGCTCTACAAAATCCCATGTACTTCTTCCTCAGGAACTTGTCCTTCTTGGAG
ATAGGCTTCAACTTAGTCATTGTGCCCAAGATGCTGGATACTCTGATCATCCAGGATGCA
ACCATCTCCTTCCTTGGCTGTGCCACTCAGATGTATTTCTTCTTCTTCTTTGGGGCTGCT
GAGTGCTGTCTCTTGGCCACTATGGCATATGACCGCTATGTGGCCATCTGTGACCCTTTG
CGTTACCCAATCATTATGAACCGCAGAGCCTGTGCCCAGCTAGCAGCTGCCTCTTGGTTC
TCAGGATTTCCAGTGGCCACTGTGCAAACCACATGGATTTTTAGCTTCCCTTTTTGTGGC
CCCAACAGAGTGAACCACTTTTTCTGTGACAGCCCCCCTGTCATTGCACTGGTCTGTGCT
GATACCTCTCTGTTTGAACTGGAGGCTCTGACAGCCACTGTCCTATTTATCCTCTTCCCA
TTCTTGCTGATCCTGGGGTCCTATGTCCGCATCCTCTCCACTATCTTCAGGATGCCCTCA
GCTGAGGGAAAACGTAAGGCCTTCTCTACCTGTTCCTCCCACCTCCTGGTTGTCTCCCTC
TTCTACAGCACCGCCATCCTCACATACTTCCGACCCCGATCGAGTACCTCTCCTGAGAGC
AAGAAACTGCTATCCCTCTCCTACACCGTGGTGACTCCCATGTTGAACCCCATCATTTAC
AGCTTAAGGAATAGTGAAGTGAAGGCTGCACTGAGGCGAGTCCTCCACAGGACCTTGGGC
CCTCAGAAAATC
>cOR5C1|Dog#1 symbol=cOR5C1|LOC=9:52551544-52552500|Strand=-|Length=319
ATGACTACAGAGAACTTCACCTGGACCAGGGTTACTCCTACTGAATTCATCCTCCTGGGC
ATCACGGATCGCTGGGACCTACGAGTGACCCTCTTCCTGATTTTCCTGCCAGTCTACCTG
GTCAGCCTGCTGGGAAATGTGGGCATGGTGCTGCTGATCCGTATGGATGCCCGGCTCCAA
ACACCTATGTACTTTTTCCTGGCCAACCTCTCCCTGCTGGATGCCTGCTATTCCTCAGCC
ATCGGCCCCAAGATGCTAGTGGACTTGCTGCTGCCCCACGCCACTATTCCTTACATAGCC
TGTGCCCTCCAGATGTTTGTGTTTGCAGGGCTGGCTGATGCTGAGTGTTGCCTGTTGGCA
GCCATGGCCTATGACCGCTATGTGGCCATCAGAAACCCTCTCCTCTACACAACAGCCATG
TCTCGGTGTGTATGCCTGGCCTTGCTGGGAGCATCAGGTCTGAGTGGGGCAGTGAGTGCC
TTTGTCCACACAACCCTCACCTTCCGCCTGAACTTCTGCCAGTCTCGGGAGGTCAACAGC
TTCTTCTGTGATATCCCTCCACTGCTGGCCATCTCTTGCAATGACACCAGTCTCAATGAG
CTCCTCCTCTTCACTGTCTGTGGCTTCATCCAGACAGCCACTGTGTTGGTCATTGCCGTG
TCATATGGTTTCATTGCTGGGGCTGTGATTCGCATGCATTCGGCAGAAGGCCGTCAGCGA
GCAGCCTCTACCTGTGGCTCTCACCTCACAGCTGTGGCCATGCTGTACGGAACACTTACT
TTCATGTACCTGCGTCCCAGCTCCAGCTATGCCCTGGATACCGACAAGATGGCATCTGTG
TTCTACACTCTTGTCATCCCAGCTCTCAACCCGCTCATCTACAGCCTCCGCAACAAGGAG
GTCAAGGAGGCAGTCAGAAAGACTTGGAGCCGATTCTGCTGCCCTGGTCCAGAGCAC
>cOR6D5|Dog#1 symbol=cOR6D5|LOC=28:5393002-5393979|Strand=-|Length=326
ATGTATAATGATGTACGTATGATGCTGTGGAAAGAGATGCCCATGGAAATGGAGAATGGG
ACAGCTGTCCAGGAATTCACCTTGGAAGGGTTCCCTGACATCCAGCACCTGGGAAAGTTT
CTCTTCCTGGTGCACCTGCTGACATACCTGGCATCCATTGCAGGCAATGCTGTCATAGTC
ACCATCATCTGTGCTAATTCCCGGCTCCAGACACCTATGTACTTTTTCCTCAGCATTTTC
TCCTTTGTAGAGTGTTGTTTCATAAATACTGTTATTCCTAAGTTGTTAGTCATCTTTCTT
TTAGGCAAGCAAAACATTTCCTTTCCTGCCTGTTTCATACAAGCCTTTTTCTTTTTCTTT
CTGGGAGCAGCAGATTTCTTTCTCATAGCAGTGATGTCTCTGGATCGGTATGTGGCCATT
TGCAAGCCCCTGCATTACTTGACCATCATGAACCTGAAGACTTGCTCCTTTCTGGTCACT
ACCTGCTTCACTTTGGCCTTCACTCTCATCACTGGTTTGGTAGTGAAAGTTTCCCAGTTA
TCCTTCTGTGGCCCCTATGTCATCCCTCACTTTTTCTGTGACATTGGCCCCCTGATTCAT
CTTTCCTGTTCTGACACTAAACCTACTGAAATGTTGGCTTTTGTCCTCGCTTTGTTTATC
CTTTTGACATCCCTTATCATAACCATCATTGCCTACAGCAACATAATAGTCACAATTGTA
CAACTCCCATCAGCTAGGGAACGACAGAAAGCTTTCTCCACCTGCTCCTCTCACCTTATA
GTCCTCTCTCTGATGTATGGCAGCTGTGTCTTTATATATGTAAAACTAAAGCAAACGAAC
AGGATGGACTCCAACAGGGAGGCTGCCCTTGTGAACACGGTGGTGACCCCGCTGCTCAAC
CCTGTCATTTACACTCTGCGGAACAAGCAGGTCCACCAGGCTCTGAGAGAGACAATGTGC
AGAATGAAAATGTCAAGA
>cOR51A25|Dog#1 symbol=NOVEL|LOC=21:30100502-30101569|Strand=-|Length=356
ATGTCACCTAATATCAGAGCTGGTATATTTTCCAATGATTTTATCCTTATTTTTCTTCCC
AGATTGAAGAGGTCACGTCCTTCTGGAGACCTCAACTGCTTTCCAAAGATGCTCCTTTCC
CACTCCTATGTCAACATCTCCTTCTTCCAGCCACATGCCTTCCTGATGATTGGCATCCCA
GGGCTGGAGGCTGTTCATGGATGGATCTCCATCCCCTTCTCTTTCATGTACACTGTGGCC
CTCACTGGAAACTGCCTGATTCTCTTGGCTGTGAGGAGAACTCCCAGCTTGCACCAGCCC
ATGTACTACTTCCTGTCCATGCTGGCCCTCACTGATGTGGGCCTCACTCTGTCCACACTG
CCAACCACCCTGGCTGTGCTCTGGTTTGATTATCGGCACATAGGCTTCAATGCCTGCCTG
GTTCAGATGTTCTTCCTCCACTCCTTCTCTGTGGTGGAGTCATCAGTGCTCCTGGCCATG
TCATTTGACCGCTTTGTGGCCATCTCTAACCCTCTTCGCTATGCAGCTACCCTCACCAAT
AATGTCATTATTAGGATTGGGCTGGCCATTATGGCTAGAGCCACTGTATCCCTCTTTCCA
GGGCCCTTCTTATTGAAGCGACTGAACTTTTGCCCTGACAAGATCCTCCTGTCCCATTCC
TTCTGTTTCCATGCAGATGTCATGAAACGGGCTTGTGCTGACATTACTGTCAACATCCTT
TATGGGCTATATGTAGTTTTATCCACAGTAGGTGTAGACTCTTTGTTTATTGTCCTGTCC
TATACCCTTATTCTTCATACAGTGATGGGTCTGGCCTCTCCCAGGGAGCGTGTCCGAGCC
CTCAACACATGTGTGTCTCATATATTAGCTGTTCTGATTTTCTACATCCCAGTCATAGGA
GTGTCAATGATCCACCGTTTTGGGAGGCACCTGCCTCACATTGTACATGCTCTGGTTGCC
TATGTGTACCTGGTGGTGCCCCCTGTGCTCAACCCCATCATCTACAGTGTGAAATCCAAG
CCCATTAGGGAGGCTATGCTCAGACTGCTGAGAAAGAAGAGGAAAGGC
>cOR2A32|Dog#1 symbol=cOR2A32|LOC=16:11524869-11525798|Strand=-|Length=310
ATGGGAGGCAACCAGACATGGATCACAGAAGTCATCCTGCTGGGATTCCAGGTCGATCCA
GCACTGGAGCTCCTTCTCTTTGGACTTTTCTGTCTTTTCTATACCCTCACCCTTCTGGGA
AATGGAGTCATCTTAGGGCTTATCTGCTTAGACGCTAGACTGCACAGCCCCATGTACTTC
TTCCTCACTCACCTGGCAATTGTTGACATGTCCTACGCCTCCAATAATGTCCCCAAGATG
CTGGCAAATCTTGTGAATCTGAAAAGAACCATATCCTTTGTTCCTTGCATCATGCAGACT
TTTCTGTATCTGGCTTTTGCTCACATAGAGTGCCTGATTTTGGTTGTGATGTCCTATGAC
AGGTTTGTGGCAATCTGCCATCCTCTACATTACACAGTCATCATGAACTGGAGAATGTGC
ACAGTCTTAGCCAGCACTTCTTGGGTTTTTAGCTTCCTCTTGGCTCTCGTCCATTTAATT
CTCATCTTGAGGCTGCCCTTCTGTGGGCCTCATGAAATCAACCACTTCTTCTGTGAAATC
CTGTCTGTCCTCAAGCTGGCCTGTGCTGACACTAGGCTCAACCAAGTGGTCATCTTTGCT
GCCTGTGTGTTTATCTTAGTGGGACCTCTCTGCTTGGTGCTGGTGTCCTACTCATGCATC
CTGTTTGCCATCCTGAGAATCCAGTCTGGGGAAGGCCGCAGAAAGGCCTTCTCCACCTGT
TCCTCCCACCTCTGCGTGGTGGGGCTCTTCTTTGGCAGCGCCATTGTCATGTACATGGCC
CCCAAATCCAACCACCCTGAGGAGCAGCAGAAGATCCTTTCTCTGTTTTATAGCCTTTTC
AACCCTATGCTGAACCCACTGATCTACAGTCTGAGGAACACAGAGGTGAAGGGTGCCCTG
AGGAGAGTCTTATACAGGCAGAGGCATATA
>cOR1I2|Dog#1 symbol=cOR1I2|LOC=20:49901015-49901968|Strand=-|Length=318
ATGTTCATGGAACCAAAAAACCAAAAAAACCAAACAGTAGTCTCAGAATTCCTCCTTCTG
GGACTCACAGAAAAACCAGAGCATCAGACTCTCCTCTTTGGACTTTTCCTCTCTGTGTAC
CTGGTCACCGTCTTTGGGAACCTGCTCATCGTCCTGGCCATCATCACAGACTCCCACCTC
CACACTCCCATGTACTTCTTCCTCTCCAACCTGTCCCTCGTCGATACCTTCTTCTCTTCC
ACCACTGTGCCCAAGATGCTGGTGAATCTTTGGACCCAGAACCGGGCTATATCTTTTGTG
GGCTGCCTTGCTCAGATGTACAGCTTCCACCTGTTCGGGACCACGGATAGCTTCCTCCTG
GCTGTGATGGCCATTGACCGGTTTGTGGCCATTGTCCACCCTCTACGCTACTCAGTCATC
ATGAGCCCTTGTGTCTGTGGGTTGCTGGTGGGGGTGCCATGGCTGATCACCAATCTCCAG
TCACTCGTGCACACCTGCCTCATGGCTCAACTGACCTTCTGTGCTGGCTCTGAAATCCCT
CATTTCTTCTGTGATCTCATGCCCTTGTTGAAGCTCTCCTGCTCTGACACGCACACCAAT
GAGCTGGTGATTTTTGCTTTTGGAATCATCATGGGCATCAGTCCTCTCTCATGCATCCTC
CTCTCTTACACCTGCATTTTCTGGGCAGTCTTCAAGATCCCTTCTGCTCAGGGCAAGTGG
AAAGCTTTCTCCACTTGTGGCTCACACCTCACTGTGGTGTCACTGTTCTATGGCACCATC
TTTGCTGTGTACTTGCAGCCCACATCACCTGCCTCCTCCCAGAAGGACAAGTCAGCTGCC
CTGATGTGTGGGGTGGTCATCCCCATGTTGAACCCCTTTATATACAGCCTAAGGAACAAG
GACATGAAGGCAGCCCTGAAGAAGCTTGTCGGCAAAGCAGTCTCCTCTCAGTCC
>cOR6C32P|Dog#1 symbol=cOR6C32P|LOC=10:19267900-19268813|Strand=+|Length=308
ATGAGAAATCACACAGCAATAACATTCATCTTGTTGGGACTTACAGAGGACCCACAGCTG
CAAGTTCTTCTTTTTTATCTTCTTATTTCTCAGCTACGTGCTGAGCATTACTGGAAATTT
GACCATTATCATTCTTACATTTATGGATTCTCATCTTAAAACACCTATGTATTTTTTTTC
TCCACAATTTCTCCATCTTAGAAATCTCATTCACAACAGTATGCATTCCCAGATTCTTGT
ACAGTATAACAACTGGAGACAAAACTATTACGTTATAATGCTTGTGCTTGCCAAATATTT
TTTATTGGGCTTTTTGGGGTCACAGAATTTTTTCTCCTGGCAGCCATGTCCTATGACCGC
TATGTGGCCATCTGCAAACCCCTTCATTACATGACCATCATGAATAACAAAGTCTGTACC
ATCCTTGTCCACTGTTGCTGGATTTCTGTGCTGCTGATCATCATCACACCCCTTGGTATG
GGCCTCCAGCTGGAATTCTGTGACTCCAATGCCACTGATCATTTTGGCTGTGATGCATCT
CCTCTTTTTAAGATTTCATGCTCGGATACATGGGTTATAGAACAGATGGTTATAATCTGT
GCAGTACTGACATTCATTATTACACTGAAGGTGTCATTCTTTCCTATATATATATCATCA
GGACAATTCTAAGATTTTCTTCTGCTTCTCAAAGAAAAAAAGCTTTCTCCACCTGTTCTT
CACACATGCTTGTTGTTTCCATTACATACGGCAGCTGTATTTTCATCTATATCAAGCCTT
CTGCCAAAGAAGAGGTGAATATCAATAAAGGGGTATCCGTGCTCACTATATGTGTTGCTC
CTTTGTTGAACCCTTTCATTTATACTTTGAGGAACAAGCAAGTGAAACGAGCTTTCAATG
ACACAATCAAAAAA
>cOR4H13|Dog#1 symbol=cOR4H13|LOC=15:20375029-20376015|Strand=-|Length=289
CTTGCAGAGAACCAGAGCCATCCAACCAGTATCACCTGGGTCCATAGTGGCTATCAAGTC
ACTGAGTTTATATTCCTAGGCCTCTCCCAGGATCCTGGAATGCAGCTGATGTTCTTTGCC
TTGTTCCTCTTCTTCTACATCGTGATCATGGTGGGAAACCTGCTCATTCTACTTATGGTC
TTCTCTGATCCCCGGCTCCACACACCCATGTATTTCTTCCTCAGTAACCCGTCCTTTGTG
GACATTGCCTATTCCTCAGCCACAGCACCCAAGATGATTGCAGACTTTGTTTCTGAGAAA
AAGACCATTTCCTACTGGGGCTGTGTAACTCAGATGTTTACCTTCCACTTTTTTGGTTGT
GCTGAGATTTTTGTCTTGACTGTTATGGCTTTTGACCGTTATGCTGCCATCTGCCAGCCT
CTCCGTTATACGACCATCATGAGTGCCAATGCTTGTATCGTGCTGGCATCACTGTCCTGG
CTGGGAGCGCTGGGTCATTCCTTTGTTCAGACCCTCCTGACCTTTCAGCTGCCTTTCTGC
CATAATCAGGTCATTGACCACTACCTCTGTGATGTCCACCCAGTCCTAAAACTTGCCTGT
GCTGATACAACCCTGGTAAATATGTTGGTGATTGTCAACAGTGGTCTCATTGCTCTAGGG
TGCTTCCTCATTCTTCTGGCCTCCTACACTGTCATTCTCTTTAGTCTTCGCAAGAGGTCT
TCAGAGAGCCGGCGCAAGGCTCTTTCTACCTGCGGGTCTCATTTCACTGTAGTAATGTTC
TTCTTTGTCCCTTGTTTCTTTATTTACCTCCGACCATCCACCACTTTCCCCCTGGATAAG
GCTGTGTCTGTGTTCTATACTACCATCACCCCAATGCTGAACCCGCTCATCTATACTCTG
AGGAATGAGGATGTAAAGAATGCCATGAAACAGATATGGAGTCACATGGTCTCCTTGAAG
GAAAAGTAGGAGGGATAGCTCATCAGA
>cOR2T22|Dog#1 symbol=cOR2T22|LOC=14:4774007-4774948|Strand=+|Length=314
ATGGAGAAGAGCAACACAACCATAGATTTCATTCTCCTAGGACTCTTTAATCACACAAGA
TCCCACCTTTTTCTCTTCATTGTGGTGATGACAATAGCCATTGCTTCCCTGAATGGAAAT
GCCCTCATTCTTCTCCTGATTCTCCTGGATTCCCGGTTCCACACACCTATGTACTTCTTA
CTAAGCCAACTCTCTCTCATGGACATGACGTTGGTCTCCACCATTGTGCCCAAAATGGCA
GCTGACTACTTGAGTGGCAAGAAGTCCATATCCCCTGCTGGCTGTGGATTGCAGATCTTT
GTCTCACTCACACTGGGCGGTGGAGAAAGTTTCCTCTTAGCATCCATGTCCTATGACCGC
TATGTGGCTGTTTGCCACCCACTGAGATACCCTGTTCTCATGAGCTGGCAATTATGCCTG
AGAATGACTGTGGGGTCTTGGTTCCTTGGGGCAGCTGATGGGCTCATGCAGGCTGCTGCC
ACCCTGAGTTTTCCATTTTGCAGGGCTAATGAAATTGATCATTTCTTCTGTGAGGCCCCC
ATACTGGTGCGTTTGGCTTGTGCTGACACGTCAGTCTTTGAAAATGTCATGTACATCTGC
TGTGTGTTAATGCTTCTGGTCCCCTTTTCCCTCATCCTGACTTCCTATAGTCTCATCCTC
TCATCTGTTCTTCGGATGCGTACTACAGAAGCCCGCAAGAAGGCTTTCTCCACCTGCTCC
TCACATCTCTCTGTGGTGGGACTCTTTTATGGAGCTGCTATTTTTATTTACATGAGACCC
AAATCATACAGGTCAGATAACCATGATAAAGTGGTCTCAGCCTTCTATACGATTTTCACC
CCTGTGTTGAACCCCCTCATCTACAGTCTAAGGAATAGTGAAGTCAAGGGAGCCTTGAAA
AGATGGTTGAGGAAATGTGCAAATGTAAAACCCCAGTACACT
>cOR2A33|Dog#1 symbol=cOR2A33|LOC=16:11571150-11572079|Strand=-|Length=310
ATGACAGAAAATCAAACATGGGTCCCAGAATTCATTCTCCTGGGATTCCCACTCAGCCCA
AAGCTGCGGGTGTTCCTCTTTGGGCTCTTCACCCTGTTCTACGCCTTCACCCTCCTGGGG
AACAGCATCATCCTGGGGCTCATCTCACTGGACTCCCGACTGCACACCCCCATGTACTTT
TTCCTCTCCCACCTGGCCATCGTTGATATAGCCTATGCTTCAAATAATGTCCCAAAGATG
CTGGCAAACCTTCTAAACAAGGAAAAAACTATCTCCTTTGTCCCATGCATAATGCAGACC
TTTTTATACATGGCTTTTGCTCACACGGAGTGTCTCATCTTAGTAATGATGTCCTATGAC
CGGTACGTGGCAATCTGCCATCCCCTACATTACTCTGTCATCATGAGCTGGAGAGTGTGC
ACTGTTCAGGCTGTCACTTCCTGGGCATGTGGCTCCCTGCTGGCCCTGGTCCATGTGATT
CTCATCCTGAGGCTGCCCTTCTGTGGGCCTCATGAAATCAACCACTTCTTCTGTGAAATC
CTGTCTGTCCTCAAGCTGGCCTGTGCTGACACTAGGCTCAACCAAGTGGTCATTTTTGCT
GCTTCTGTGTTTATCTTAGTGGGGCCCCTCTGCTTGGTGCTGGTGTCCTACTCGCGCATC
CTGTTTGCCATCCTGAGGATCCAGTCTGGGGAAGGCCGCAGAAAGGCCTTCTCCACCTGC
TCCTCCCACCTCTGTGTGGTGGGGCTCTTCTTTGGCAGCGCCATTGTCATGTACATGGCC
CCCAAATCCAACCACCCTGAGGAGCAGCAGAAGATCCTTTCTCTGTTTTATAGCCTTTTC
AACCCTATGCTGAACCCACTGATCTACAGCCTGAGGAACACAGAAGTCAAGGGTGCCCTG
AAGAGAGTGCTATGGAAGGAGAGATCATTG
>cOR9G7|Dog#1 symbol=cOR9G7|LOC=18:49804819-49805751|Strand=-|Length=311
ATGGAGAGAGGCAATCATACAGTGACTGAGTTCATCCTGGTGGGCTTCACGACAGACCCA
GTGATGCAGCTGGTCCTGTTTATGGTATTCCTTGGCGTGTACTCTCTGACTGTGGTAGCA
AACGCCACCCTCATAGTTTTGATCTGTAATGACTCCCGGCTGCACACACCCATGTATTTT
TTCATTGGGAATCTATCTTTTCTGGATGTCTGGTATTCCTCTGTCTACACACCAAAGATC
CTCATGACCTGCATCTCTGAAGACAAAAGCATCTCCTTTGCTGGCTGTGTATGTCAGTTC
TTCTTCTCTGCTGGGTTGGCATATAGTGAGTGTTACCTGTTGGCCGCCATGGCTTACGAC
CGCTATGCAGCCATTTCCAACCCCCTGCTGTATGCTCAGACAATGTCAAGTAGACTGTGC
ATCTGTTTGGTTGTATACTCTTATACTGGTGGTTTTGTCAATGCAATAATACTTACCAGT
AACACATTCACATTGGATTTTTGTGGTGACAATGTCATCGACGATTTTTTCTGTGATGTC
CCACCACTGGTGAAATTGGCATGTGATGTGAAGGAGAGCTATCAGGCTGTGCTGTACTTC
CTTCTGGCCTCCAATGTCATCACTCCCACGGCGCTCATCCTTGCTTCCTATGTGTTCATC
ATTGCTGCCATCTTGAGGATCCGCTCCACCCAGGGCCGTCGCAAGGCCTTCTCCACATGC
TCCTCCCACCTGGTCTCAGTCACTTTGTACTATGGCTCCATTCTCTACATCTACTCTCGC
CCAAGTTCCAGCTATTCCCTTGAGAGGGACAAAATGGTATCAACATTTTATACTGTGCTA
TTCCCCATGTTGAACCCCATGATCTATAGTCTAAGGAATAAGGATGTGAAAGAAGCTCTG
AAAAAGCTCATCTGGTTAACACAATCAGATGTC
>cOR4Y2P|Dog#1 symbol=cOR4Y2|LOC=18:50862494-50863458|Strand=-|Length=305
CTGTTTACAATATATGCCAGTCCAGAACACATGGAGAGCCAGAGGAATGTCTCAGAATTC
ATTCTTTTGGGACTTTCGCATGACCAGAACATGCAAATATTTTGCTTTGTGCTCTTCTTA
TTCTGTTATGCTGCTCTCTTGGTAGGAAACCTTCTGATCCTTGTCTCTATTCGATGCAGC
CCTCTTTTTCACCAACCAATGTACTACTTCCTCAGCCACTTATCCACTCTGGACATCTGC
TATACCCTCTAGCGTTACACCCAAATTAATTGCTGACCTGCTAGTGGAAAGAAAAGCCAT
CTCCTATGGTAATTGTATGTTACAGGTCTTTGCCATGCACTTCTTTGGAATGATTGAAGT
TCTAATCCTTACAGTCATGGCCTTTGATCGCTATGCTGCCATCTGCAAACCTCTCCACTA
CCTGCTTATCATGAACAGGACAAGGTGCAATCTCCTAGTCTTAGCTGCTTGGGCTGGTGG
GGCTGTCCACTCCTTTCCTCAATTTTGTATGGTAATCAGGTTGCCCTTCTGTGGGCCTAA
TGAGATTGATCACTATTTCTGTGATATATTTCCTTTGCTAAAGGTTGCCTGCACTGATAC
CTACATCACTGGTGTCCTTATGGTTGTCAATTCGGGAATGGTTACCTTAGTGACATTTGT
GGTTTTATTTTTTTCTTTATGTCATTATATTATTCACTTTAAGAAATCACTCAGCAGAAG
GAAGACGCAAAGCCCTCTCTACTTGTGGATCTCATATCACGGTTATAGTTTTATTTTTTG
GGCCTTCCATCTTTGCCTACCTTAGACCTCCAACTAATTTCCCTGAGGATAAAGTATTTG
CTCTGTTTTACACCATCATTGCTCCTATGTTCAATCCCTTAATCTATACTCTGAGAAATT
CAGAGATGAAAAATGCCATGAGAAAATTTTGGTGTCAAACATGAGAGCTCAACATCATTT
TAGCA
>cOR2T38|Dog#1 symbol=NOVEL|LOC=14:5158984-5159937|Strand=+|Length=318
ATGGAGATGCACAACACATCCTCTACGGACTTCACCTTCATGGGGCTGTTCAACAGGAAG
GACATCTCCGGCCTTCTTTTTCTCATTATCTCTATCATCTTTTTCACTGCACTGATGGCC
AACGGAGTCATGATCTTCCTGATTCGCACCGATTCACGACTTCACACACCCATGTACTTC
TTGCTCAGCCACCTCTCCTTCATTGACATGATGTACATCTCCACCATTGTGCCAAAGATG
CTGGTTGATTACCTACTTGGTCAAAGAACCATCTCCTTTATGGGGTGCACAGCTCAGCAC
TTCCTCTACCTCACCCTGGTGGGAGCTGAGTTCTTTCTGCTGGGCCTCATGGCCTATGAT
CGTTATGTGGCCATCTGCAACCCTCTTCGCTATCCTGTTCTTATGAGCCGCCAGGTCTGT
TGGATGATCATAGCAGGTTCCTGGTTTGGGGGCTCTTTGGATGGCTTTCTTCTAACTCCT
ATCACCATGAGCTTTCCTTTCTGCAACTCGCGAGAGATTAATCATTTCTTCTGTGAGGCA
CCTGCAGTCTTGAAGTTGGCATGTGCAGACACAGCCCTCTATGAGACAGTAATGTATGTG
TGCTGTGTTCTGATGCTGCTGATTCCTTTCTCTGTGGTGATTTCTTCCTATGCTCGAATT
CTGACCACAGTCCACCACATGAGTTCAGTGGAAGGGAGGAAAAAGGCATTTGCCACCTGC
TCATCTCACATAACAGTGGTGACCTTGTTCTATGGGGCTGCCATGTACACCTACATGCTG
CCACACTCTTACCACAGGCCAGCCCAGGACAAAGTCTTTTCTGTGTTCTACACAATCCTT
ACACCAATGCTAAATCCACTCATCTACAGTCTGAGGAACAAGGATGTGACTGGAGCTCTG
AAAAAAGCATTGGCCAGGTTCAAGGGTACACAAAGGGTGGCAGGAGAAGTGTTT
>cOR8B1|Dog#1 symbol=cOR8B1P|LOC=5:13025275-13026204|Strand=+|Length=310
ATGGCTCCTACAAACTCCTCTTTTGTGACTGAATTCATTCTGGTGGGGCTCACAGACTTA
CCAGATCTCCAGCTCCCCCTTTTCTGCCTGTTTCTACTCATGTATATGGTCACCCTGTTG
GGAAATTTGGGTTTGATCTTTCTGATTGGGCTGAATTCACACCTCCACACCCCCATGTAC
TTTTTCCTCTTCAATTTGTCCTTCATAGACTTCTGTTATTCCTCTGTGTTTACTCCCAAA
ATGCTGATTAACTTCATATCCAAAAAGAATATTATCTCCTACAAGGGGTGCATGACCCAG
CTTTACTTTTTCTGTTTTTTTGCTATTTCTGAATGCTATGTGCTGACATCCATGGCCTAT
GATCGCTATGTGGCCATCTGTAACCCACTTTTGTATAATGTTGTCATGTCTCCTAATGTG
TGTTTCAGTCTTATGCTTGGTTCATATTTGATGGCATTCTCAGGTGCCATGGCCCACACA
GGACGCATGTTGAGACTGACCTTCTGTGATGTAAACACCATCAACCACTATTTGTGTGAC
ATCCTCCCACTGCTCCAGCTCTCCTGCACCAGCACGTATGTCAATGAACTGGTGGTTTAC
ATTGTAGTGGGTATCAATGTGATTGTGCCCACTGTCACCATCTTTGTCTCTTATGGCTTC
ATCCTCTCCAGCATCCTGCGCATCAGCTCCACTGAAGGCAGATCCAAAGCTTTCAGCACC
TGCAGTTCCCACATAATTGCAGTTTCTCTCTTTTTTGGTTCAGGTGCATTTATGTATCTT
AAACCATCTTCTGCTGGGTCTATGGATGAAGGGAAAATCTCTTCTGTCTTTTACACCACT
ACGGTTCCCTTGATGAATCCTTTCATTTACAGCTTAAGAAACAAAGACATTAAACTTGCT
TTGAGAAGAAACCAGAGTAGGAAAATGTTT
>cOR9S16|Dog#1 symbol=cOR9S16|LOC=25:53263025-53263987|Strand=+|Length=321
ATGCCATCCCACAGTAATGAAAATCTCTCTAAGGTCTACATTCAAGATTTTGTGCTGGAG
GGATTTGGGGGTGGCCTGGAGACCCAGGCGCTACTCTTCACTCTGTTTCTGGCCCTGTAC
ATGGTGACTCTTCTGGGGAACATCCTCATGATCATCATAATTACCCTGGATGCCCGCCTG
CACTCCCCAATGTACTTCTTCCTCAAGAACCTCTCCTTCGTGGACTTGTGCTACTCATCT
GTCATTGCCCCCAATGCACTGGCCAACTTCTTCTCGTCATCCAAGGTCATCACCTTTGCA
GGATGTGCCACCCAGTTTTTCTTTATCTCCCTTATGGCAACCACTGAATGCTTCCTCCTG
GGTGTCATGGCGTATGACCGCTTCATGGCCATCTGTAGCCCTTTGCGCTACCCGAGCACC
ATGTGCCAGTCTGCCTGCACTCGCCTGGTGCTGGGCGCCTACTGTGGAGGCTGCTTCAAC
TCTGTTGTGCAGACCAGCTTCACATTCCACCTCCCATTCTGCAGCTCCAACCACATCAAC
CACTTCTTCTGTGATGTGCCCCCTCTGCTCCAGATCGCCTGTGGCAACACGGCCATCAAT
GAACTTCTCTTGTTTGGCATCTGTGGGCTCATCATTGTGGGTGTGACGTTTGTGATCCTC
ATCTCCTATGGCTACATCACAGTGACCATCCTGAGGATGGGATCAGGAGCTGGGAGACGC
AAGATCTTCTCCACCTGTGGCTCCCACATGACTGCAGTGACTCTCTTTTTTGGGACTCTC
TTTGTCATGTACGCCCAGCCAGGAGCAATTGAGTCCATGGAGCAGGGCAAGGTGGTCTCT
GTCTTCTACACGCTGGTCATCCCAATGCTCAATCCTCTCATCTACAGTCTGCGAAACAAG
GATGTGAAGGAGGCTGTGCAGAGGCTGGGCTCAGAAACACACAGTCATGTGAAGGATGTG
CTG
>cOR4D15|Dog#1 symbol=cOR4D15|LOC=9:25434251-25435192|Strand=+|Length=314
ATGGAGCCAGAGAACCTCACGTGGGTATCAGAATTTGTCTTCTTGGGACTCTCCCAGACT
CGAGAGCTCCAGCTTTTCCTGTTTCTGGTGTTCTTGTTTGTCTACACCACCACTGTCGTG
GGAAACCTCCTCATCATGGTCACGGTGACCTCAGACACCCGACTCCACACACCCATGTAC
TTTCTGCTCCGAAATCTGGCTGTGCTGGACCTCTGTTTCTCCTCTGTCACTGCCCCAAAG
ATGCTGGTGGACTTCCTCTCTGAGAAGAAGACCATCTCCTACCAGGGCTGCATGGCCCAG
ATCTTCTTCTTTCACTTTCTGGGAGGTGCCATGGTCTTCTTCCTCTCTGTGATGGCCTAT
GACCGCCTCGTTGCCATCTCCCGGCCCCTCCACTATGTCACCATCATGAACACTCAGCTC
TGTGTCCGACTGGTGGTTGCTGCTTGGGTAGGGGGATTTGTGCATTCCATTTCCCAACTG
GCTCTGATGCTCCCGCTGCCTTTCTGTGGCCCCAACATCCTGGATAACTTCTACTGCGAT
GTCCCACAAGTGCTGAGACTTGCCTGCACTGACACGTCCCTTCTGGAGTTCCTCATGATC
TCCAACAGTGGGCTGTTGGATATCATCTGGTTCTTTCTCCTCCTGATCTCCTACTCTGTC
ATCCTGGTGATGCTGAGGTCCCACTCTGGGCAGGCGAGGAGGAAGGCAGCTTCCACCTGT
ACCACCCACATCGTCGTTGTGTCTATGGTTTTCATTCCAAGCATTTACCTCTATGCTCGG
CCCTTCACCCCCTTCTCCATGGACAAGGCTGTGTCCATCAGCCACACGGTCATGACCCCC
ATGCTCAACCCCATGATCTACACGCTGAGGAACCAGGAGGTGCAGGCAGCCGTGAGGAGA
CTAGGGAGGCGCCGGCTGCTTTGTAAAAGGGATCTTGGACAA
>cOR2AG1|Dog#1 symbol=cOR2AG1|LOC=21:32364857-32365804|Strand=+|Length=316
ATGGAGTACTGGAACTCCACCTTGGGCAGTGGCTTTATATTGATGGGGATTCTGAATGAC
AGTGGGTCTCCTGAACTGCTCTGTGCCACAATCACTGTCCTATACATGTTGGCTCTGACC
AGCAATGGCCTGCTGCTCTTGGTCATCACAGTGGATTCCCGGCTCCATGTGCCCATGTAC
TTCCTGCTCGGCCAGCTCTCACTCATGGACCTCCTCTTCACATCTGTTGTCACTCCCAAG
GCCCTCGTGGATATTCTGCAGAGTGAAAACACGATCTCCTTTGGAGGCTGTGCCCTTCAG
ATGTTTCTGGCATTGACGCTGGGTGGTGCAGAGGACTTGCTGCTGGCCTTCATGGCCTAT
GACAGATATGTGGCCATATGTCATCCTCTGAACTACATGGTTTTCATGAGGCCAAGGGTC
TGCTCACTCATGGTGGCCACGGCCTGGATCCTGGCATTTCTGAGTGCTCTAGGCCATACC
TTGTATACCATGCACTACCCTTTCTGTAAAGTTCGGAAGATCAGGCACCTGCTCTGTGAG
ATCCCTCCTTTGCTGAAGTTGGCCTGTGCAGATACCTCCCGATATGAACTCTTGGTGTAT
GTGACAGGAGTGACTTTCCTTTTGATGCCTCTTTCTGCCATTGTTGCCTCCTATGTACTA
ATTCTGTGTACTGTGCTTCACATGCCCTCAAATGAGGGGAAGCAGAAAGCCCTAGTCACC
TGCTCCTCCCACCTGACAGTCGTTGGGATTTTCTATGGAGCTGCCACATTCATGTATGTC
CTGCCCAGTTCCCTCCACAGCCCCAGGCAGGACAACATCATCTCTCTTTTCTACACGGTT
GTCACTCCAGCGCTGAACCCCCTTATCTATAGCCTGAGGAATCAGGAGGTCATGGGGGCC
TTGAGAAGGGTCCTGGGAAAATATATGTTGCCAACACACTGTACCTTC
>cOR56A21P|Dog#1 symbol=cOR56A21P|LOC=21:31526041-31527017|Strand=+|Length=317
AATATTTGGCAAAATATGACAGCACATCCAAATGGTACAATCTCCATTGAGGTTTCAGAC
TTCCTCCTGAATTGTTTTGTCAGGTCTCCCAGCTGGAAGCTCTGGTTGTCCCTGCCCCTA
AGCTTCCTCTTCCTCCTGGCCATGGGGGCGAATAGTGTTCTCTTGGTCACCATCCAGCTA
GAGGCCTCTCTTCATGAGCCCATGTACTACCTGCTGAGCCTCCTTTCCCTGTTAGACATT
GTTGTCTGCCTCACTGTCATCCCCAAGGTCCTGGCCATCTTCTGGTTTGACCTCAAGTCC
ATCAACTTCTATGCCTGCTTTATCCAGATGTACATCATGAATTGCTTCCTTTCCATGGAG
TCTTGCACATTCATGGTCATGGCCTATGACCGCTATGTGGCCATCTGCCACCCACTGAGG
TACCCATCCATCATCACAGAACAATTTGTAGCTAAGGCTGCTGCCTTTATTTTGGCCAGA
AATGGGATTTTAACAGTGCCTATCCCAATTCTATCATCCCGACTCAATTATTGTGGGAGA
AATGTCATTGAGAATTGCATTCTGTGCCAATATGTCTGTCTCCAAACTCTCCTGTGATGA
TGTCACCATCAATCGCCTTTACCAGTTTGCTGTAGGATGGACACTGCTAGGATCTGACCT
CATCCCTCATCTTCCTCTCCTACAGCCTCATACTGCGAGCTGTGCTGGGACTCAAGGCAG
AGGGTGCTATGGCCAAGGCCCTGAGCACATGTGGTTCTCATTTCATCCTTATCCTCTTCT
TCAGCACCATCCTTCTGGTCTTCGTGCTCACTCTTGTGGTGAAGAAGAAAGTCTCCCCTG
ATGTGCCAGTCTTGCTCAATATCCTCCATCATGTCATCTTCTCAGCCCTCAACCCCATTG
TTTATGGAGTGCGAACTCAGGAGATCAAGCAAGGAATCCAGAGATTACTGAAGAAAGGAT
GGTAGTAAGGACAACTG
>cOR5B34|Dog#1 symbol=NOVEL|LOC=18:48524375-48525316|Strand=-|Length=314
ATGGGGAACAACACAGAAGTGACTGAATTCATCCTGCTGGGACTAACTAATGCCCCGGAG
CTCCAGATCCCCCTCTTTATCATGTTCACCCTCATTTACCTCATCACTCTGGCTGGGAAC
CTGGGCATGGTGGTGCTGATTCTCTTGGACTCTCGTCTCCACACTCCCATGTACTTTTTC
CTTAGTAACCTGTCTCTGGTTGACTTTGGTTACTCTACAGCTGTCACTCCCAAAGTCATG
GCTGGATTACTTATAAGGGATCAGGTCATCTCCTACAATGCATGTGCTGCTCAAATGTTC
TTTTTTGTAGCCTTAGCCACTGTGGAAAATTTCCTATTGGCCTCAATGGCTTATGACCGC
TACACAGCAGTGTGCAAACCCCTCCATTACACCACTACCATGACAACAAGTGTATGCGCT
CATTTGGCCATAGGCTCCTACCTCTGTGGTTTTCTGAATGCCTCCATTCACATTCATGAC
ACATTCAGTCTCTCTTTCTGCATGTCCAATCTAGTCCATCACTTTTTCTGTGATGTGCCA
GTAGTCATGGCTCTCTCTTGCTCTGATAGATATGTCAGTGAGCTGGTTCTTGTTGTTGTA
GCAAGCTTCAACATCTTTTTTGCTCTCCTCATTATCTTGATTTCCTATCTGTTCATATTT
ATCACCATCCTGAAGATGCACACAGCTGACGGATATCAGAAGGCTCTATCCACCTGCGCT
TCCCACCTCACTGCAGTGTCCATCTTCTATGGGACAGTCATCTTCATGTACTTACAGCCC
AACTCCAGCCATTCCATGGACACAGACAAAATCGTATCTGTGTTCTATTCTATGGTCATC
CCCATGCTGAATCCCCTAGTCTATAGCTTGAGAAACAAGGAGGTTAAAAATGCATTCAAG
AAGGTGGTTGAGAAGGCGAAATTGTCTGCAGGCTTTACCTCT
>cOR13D7|Dog#1 symbol=cOR13D7P|LOC=11:61927657-61928592|Strand=+|Length=312
ATGGACAGGACAAATTGGACAGAGATTGAGTTCATTCTGCAGGGACTTTCTGAGTACCCA
AGAGTGGAAAAACTCCTTTTTGTGATGTGCTTGATGATGTACCTGGTGATCCTGCTGGGA
AACAGCACCTTGATCATCCTAACTCTCCTGGATTCCCGGCTCCATACACCCATGTACTTC
TTCCTTGGTAATCTTTCCTTCCTAGACATTTGGTACACATCCTCCTTTATCCCCTCAATG
TTGATACACTTCCTATCACAGAAAAAAACCATCTCCTTTGCTAGATGTGTTATTCAGATG
TCTGCCTCCTACACTATGGGGTCCACAGAGTGTGTGCTCCTAGCAGTGATGGCATATGAC
CGTTATGTGGCCATCTGTAACCCTCTGAGATACTCCATCATCATGAGCAAGGCACTGTGT
ATTCAGATGGCAGCTCTCTCCTGGGGATTGGGCTTTCTCAATTCACTGACAGAAACTGTT
CTTGCAATACGGCTGCCCTTCTGTGGAAAAAATGTCATTAACCACTTTGCTTGTGAAATA
TTGGCCTTTGTCAAGCTGGCTTGTACAGATATTTCCTTGAATGAGATTACTATAATGTTG
GGAAATGTAATATTTTTATTTTCCCCATTGCTGTTAATTTGTATCTCCTACATTTTCATC
CTTTCTACTGTACTAAGAATCAATTCAGCAGAAGGAAGGAAAAAGGCCTTTTCTATCTGC
TCAGCCCACTTAACAGTAGTGACTTTGTTTTATGGGACAATCCTCTTCATGTATATGAAG
CCAAAGTCCAAAGACTCTGCTTTTAATAAATTGATTGCTCTGTTCTATGGAGTAGTCACT
CCCATGCTCAACCCTATCATCTATAGCCTGAGGAATACAGAGGTACATGGAGCTATGAGA
AAATTGATGACTAAACACTCATATTGGAGAAAAGGA
>cOR8S10|Dog#1 symbol=cOR8S10|LOC=27:8997773-8998693|Strand=-|Length=307
ATGGCCTGGAGGAACCACAGCACCATCACGGAGTTCATTCTCATTGGGCTGTCCGACGAC
CCCTACATCGAAGCTCTGCTCTTTGTGTTCTTCCTGGGGATCTACCTCCTGACTGTGATG
GGGAACCTGATGCTGCTGCTAGTGATCAGGGCTGATTCTCGCCTCCACACTCCCATGTAC
TTCTTCCTGAGTAACCTGTCCTTCATGGACCTCTGCTTCTCTTCTGTCACTGTGCCCAAG
CTACTGAAGGACCTTCTGTCTGAGAAGAAAACCATCTCAGTGGAGGGCTGCCTCACCCAG
GTGTTCTTTGTGTTTTTCTCTTCAGGGACTGAAGCTTGTCTGCTCTCGGTGATGGCCTAT
GACCGCTATGCTGCCATCTGCCACCCACTGCTCTATGGCCAGGTGATGAGCGGCCAGTTC
TGTGTGAAGCTGGTGTTGATCTCATGGGGTCTGGCCTGTCTCAATGCATTTGTCATTGTG
CTCTTGGCTATTAACCTGGACTTCTGTGAGGCCCAAACCATACACCACTACACCTGTGAG
CTGCCTGCCCTTTTCCCTCTGTCTTGTTCGGATATCTCCATCACTACCGATATCCTGCTG
TCCTCCAGTTTATTGCATGGGCTTGGGACCTTCCTCCCAATCTTCTTCTCCTATGCTCGC
ATCATCTCCACCATCCTGAGCATCAGCTCCACCTCAGGCAGAAGCAAGACCTTCTCCACC
TGCTCCTCCCACCTCATTGCAGTGACCTTGTTCTTTGGCTCAGGTTTTCTTTGTTATCTC
ATGCCTCCCTCAGGTTCCTCCCTGGATTTTCTCATCTCCTTGCAGTACAGTGCAGTCACA
CCCCTGCTGAATCCCCTCATCTACAGCTTAAAGAATAAAGAGGTGAAGGCGGCTGTGAGA
AGGACACTGGGGAAATATCTC
>cOR10H19P|Dog#1 symbol=NOVEL|LOC=20:49331014-49331870|Strand=-|Length=293
CTTTTCCAGATCCCTAGGCTGTCCCCAAACACCTGTGACCACTCTGCTATCATCTTGGTT
ATATGACAGCTTCCCTCAGTGGACCATAGCATAGATAGGAGAGGACAGAGATCTAGCCTT
TGGTATTGCTGGATCCCAGCACCTAGAATACTTCCCATATAAAATAAGTCTTCAAAAACA
TTTCTTGACTATATGAATGAGTAAATGAAGGCAAAGTGCTGTGAGGACATATAACACTCC
TTTCTGTTCATAACCATGGGCAATGATCAGCATGTGGCCATCTGCCACCCAGAGCACCAC
AACATGCTCATGAGTCCCTATGGCTGTGCCATTGTGTGTTCTGATGTTGGGCTGGTGGCT
CAATCATGGGGAAGATGGTGACCGTGACAGGTTTTCACCTCACCTTCTGTGGGTCTAATG
TGATCCACCATTTTTCCAGCCTCATGCTTGGCCTGTGGGAAGGAGACATCATCTGTCACC
TTGAGAGGGGTCCTGGTGTGTGTCACAGCTCTGATGGGCTGTTTATGCCTCATTGCCTCC
ATGGTATTGAGGATCTCGTCTGCTGAGGGCAGGCATAAGACCATCTCCACTTGTGTCTCC
CACCTCACTGTGGTCATTGTGCAATATGTTTTTGCCTCCACTATCTAGTTTCAGCCCGTG
GACCCATTTCTATGGACAGTAACACTCTGATGGCCACCACCTACAGTCTTCACCCCCTTT
CTCAGCCCAATCATTTTCAGCCTTCAGTATAAGGAGCTCAAAAATGTCATAAAGAAATCA
TCCAGGGACACCTGTGTGGCTCAGTGACGGAGTGTCTGCCTTCAGCTCAGGGCGTGATCC
CTAGTCCATGCTATGTA
>cOR13P4|Dog#1 symbol=cOR13P4|LOC=15:3250193-3251137|Strand=-|Length=315
ATGCAGAGCCTTGGCAAGGAGAACCACAGCTCTGTGTTTGAGTTCATCCTCCTGGGCTTC
TCCAGTGACTCACAGGTCAGAATATCCCTGTTCTCCTTCTTCCTTCTCCTCTACCTCATC
ACTATTCTGGGAAATGGACTCATTGTGACCCTGATCTACCTGGACTCACACCTCCACATG
CCCATGTACTACTTTCTCAGTGTCCTCTCTTTGGTGGACATGAGTTATGTCACTACCACC
ATGCCCCAGATGTTGATTAATATGGTGTGTCCAAAGAAAACCATCTCTTGGGGAGCTTGT
GTAGCCCAGATGTTTATCTTCTTGGTCTTGGGCATTGCTGAGTGCGTCCTCTATGCCATT
ATGGCCTATGACAGGTATGTGGCCATTTGCTTTCCCCTTCATTATCCCCTTCTCATGAGC
CGCCCCATTTGTATCAAGATGGTCACAGGTTGTTGGACCATTAGCATAGCTGGCGCCCTG
ATCTACACTGTCTTCACCATGCATCTGCCTTATTGTGGTCCCCACAAGATAAACCACTTC
TTCTGTGAGGTCCCTGCCGTCTTGAAGTTGGCCTGTGCAGATACATCTTTCAATGACCGC
TTGGACTTCATCTTGGGATTCATCCTACTCTTGGTCCCATTCTCCCTCATCCTGGCCTCC
TATGTCCGAATCTTTGCCTCCATCTTAAGAATCCACTCATCCCAAGGGAGGCTCAAGTCT
TTCTCCACATGTGCTTCCCACATCACTGTGGTTATCATGTTCTATGGGCCAGCCATGATC
ATGTACATGAGGCCTGGCTCCTGGTATGACCCAGAGCGGGACAAGAAGCTAGCACTGTTC
TACAATGTTGTCTCTGCCTTCCTCAACCCCATCATCTACAGCCTCCGGAACAAAGATGTA
AAAGGGGCCTTTATGAATGTACTCGGTAACAGAAGGACATCTCAG
>cOR10A10P|Dog#1 symbol=cOR10A10|LOC=21:32594039-32595017|Strand=+|Length=318
ACTTCTATATCTATGGCTGGAGGAAACTGGACAAAAGTTGAGGAGTTTATCCTCATAAGC
TTCTCTTCTCTACCTACTGAAATACAATTGTTACTCTTCCTGACATTCCTAATCATCTAC
CTGGCCACCCTGATGGGGAACACCCTCATCATTCTGGTTACTTTGGCTGACCCCATGCTG
CACAGTCCCATGTACTTCTTCCTCAGGAACTTGTCCTTCTTGGAGATTGGCTTCAACCTA
GTCATTGTGCCCAAGATGCTGGGGACCCTGCTTGCCTGGGACACAACCATCTCCTTTCTT
GGCTGTGCCACGCAGATGTATTTCTCCTTCTTCTTTGGAGTTGATGAATGCTTCCTCCTG
GCCACCATGGCATATGACCGCTAATGTAGCCATCTGCAGTCCCTTGCACTACCCAGTCAT
CATGAACCAAAGGACACGTGCCAAATTGGCTGTCGCTTCTTGGTTTCCAGGCTTTCCTGT
TGCTACTGTGCAGACTACATGGCTCTTCAGTTTTCCATTCTGTGGCACCAACGAGGTGAA
CCACTTCTTCTGTGACAGTCCACCTGTGCTGAGGCTGGTCTGTGCAGACACAACACTGTT
TGAAATCTATGCAATTGTTGGAACTATTCTGGTCGTCATGACACCCTGCTTGCTGATCCT
GTGCTCCTATACTCGCATTGCTGCTGCCATTCTCAAAATTCCATCAGCTAAAGGGAAGCA
TAAAGCCTTCTCTACATGCTCCTCTCACCTCCTTGTTGTGTCCCTGTTCTATGTATCTTT
AAGCCTCACCTACTTCCGGCCTAAATCCAATAATTCTCCTGAAAGCAAAAAGCTGCTGTC
ATTGTCCTACACTGTTGTGACTCCCATGTTGAACCCCATCATTTATAGCCTGAGAAATAA
TGAAGTGAAGAATGCCCTTGGCCGGACCTTCCACAAGGCTTTAGGCCTTAGAAACTGCAT
TCCATAGGCATTGAGAAAT
>cOR2AX1|Dog#1 symbol=cOR2AX1P|LOC=14:5451606-5452547|Strand=+|Length=314
ATGCCAAAAGTACCAGTGATGACCAACAAGAGTTTCCCAATGGGCTTCATTCTTCTGGGC
TTCTCTGAATGGCCCCATCTAGAAATGATTCTCTTCTGGATTGTGATCATCTTGTACACC
ATGATCATCCTCTCCAACTCAATAATTATCTTACTCTCTTGTGTGGACCCTCATCTCTAC
ACTCCCATGTACTTCTTTCTTAGCAATCTTTCTTTCTTGGATCTCTGCTTTACCACAACC
ACTGTGCCCCATATGTTGTCCAACTTGTGGGGGCCAGGCAAGATCATCACCCACACAGGC
TGTGTCATCCAACTCTGTATGTTGCTCTGCCTTGGTGCCACAGAATGTGTCATGTTGGTA
GTGATGGCCTTTGACCGCTACATTGCTATCTGCCAGCCCTTGCACTATACCATCATCATG
CATCATCAGTTCTGTTGGAAGCTGGTGCTCATAGCCTGGCTCTCTGGCCTGATAGAATCT
GTTACTCAAATTCCTGTCACACTTCAGCTTCCATTCTGCACCCACCACCGCCTAGATGAC
TTTCTGTGTGAGGTTCCAGCCCTCATACGGTTGACATGTGGAGACACCTCTGCCATTGAA
TGGCAAATGACCATCTCTGCTATTCTTTTCACCATCGTGCCACTGGCATTGATCCTGACT
TCTTATGGCTACATAGCTCAAGCTTTAGGTAAAATCCAATCCAAAGATGGAAGGCAGAAA
GCCATTGCCACATGTTCCTCCCACCTTACTGTGGTATTCATGTTTTACGGAACTGTGGCA
CCAGTGTATACATATCCTAAGAATCACTTTGCTTCAACATATAGCAAATTCTTTACCTTC
TTCTACACTGTGGTCACACCATTGTTAAATCCTCTTATCTATTCCCTGAGGAACAAAGAC
GTAAAGAATGCTATGCTACAACTGCTGAGAAGAGGATCACCA
>cOR10D4|Dog#1 symbol=cOR10D7, cOR10D4P|LOC=5:13357240-13358172|Strand=+|Length=311
ATGAGAAATCACACATTGGTGACAGAATTCATCCTGTTGGGAATCCCTGAGACAGAGGGC
CTAGAGACTGTCCTCTTTTTCCTGTTCTCCTCGTTATACTTATGCACTCTGTTGGGAAAT
GTGCTCATCCTTACAGCTATCGTCTCTTCCTCTCGGCTGCACACTCCTATGTATTTTTTC
TTGGGAAATCTTTCCATGTTCGACCTGGGTTTCTCTTCAACAACTGTTCCCAAGATGCTG
TTATACCTTTCAGGGCAGAGTCAAGGTATCTCTTTTCAGGGCTGCATGTCCCAGCTCTTC
TTCTATCATTTCCTGGGCTGCACTGAGTGTTTCTTGTACACAGTGATGGCCTATGACCGC
TTTGTTGCCATATGTTATCCTTTGAGATACATGGTCATCATGAACCACAGGGTCTGCTCC
ATCTTGGCCACAGGGACCTGGATGGGTGGTTGTGTTCACGCCATTATTCTAACCTCCCTC
ACTTTCCAGTTGACCTACTGTGCCTCTAATGAGGTGGACTACTACTTCTGTGACATACCT
GCAGTCCTACCTCTAGCCTGTGGTGATACATCTCTAGCCCAGAGGGTAGGTTTCACAAAT
GTTGGTCTTCTGTCTCTCATTTGCTTTTTTCTCATCCTTGTTTCCTACACTCACATTGGG
ATCTCCATATCAAAAATCCGTTCGGCAGAAGGCAGGCAGAGAGCCTTCTCCACTTGCAGT
GCCCACATCACTGCAATTCTTTGTGCTTATGGACCAGTAATCATCATCTATCTCCAGCCC
AATCCCAGTGCCTTGCTCGGTGCAATAATTCAGATATTGAATAATCTTGTAACCCCTATG
CTGAACCCACTCATCTACAGCCTGAGGAATAAGGATGTAAAATCAGCCCTGAGGAATGTA
TTTCATAAGAGAGGCTTTGCTGTGGAGAATAAG
>cOR10J20|Dog#1 symbol=cOR10J20|LOC=38:19999368-20000294|Strand=+|Length=309
ATGGAGGGAAAGAATCACACTTTGGTGAGCGAGTTCACTTTCCAGGGCTTCTCGAGCTTC
GGCGAGCACCAGCTCACCCTGTTCGTTGTGTTCCTTGTGCTCTACACCTTCACCCTGGCT
GGCAACGTGGTCATCGTGACCGTCATTAGTGTTGACCGCCGCCTCCACACGCCCATGTAC
TTCTTCCTGAGCACGCTGTCTGTTTCGGAGACCGTGTACACCCTCGTCATTATACCCAAG
ATGCTCTGTAACCTCCTAGGCCTGAGTCAGCCCATCTCCTTGGCAGGTTGTGCCACCCAG
ATGTTCTTCTTCATCACCTTGGCCATCAACAACTGCTTCCTGCTCACGGCCATGGGCTAC
GACCGCTACGTGGCCATCTGTGACCCCTTGAGGTACGCAGTCATCATGAGCAAAGGAATA
TGCATCCAGTTGGTGGGGGGAGCCTGCAGCATTGGCCTGATCGTAGCCATGACACAGGTG
CTGGCTGTGTTCAGGCTGCCCTTCTGTGCCACGAGGGTGGCCCACTTCTTCTGTGACATC
CGACCCGTGATGAAGCTCTCCTGCATCGACACCACAGCCAATGAGATCCTGACTCTGATC
ATCAGTGTGCTGGTGATCCTGGTGCCCATGGGGCTGGTCTTCATCTCCTATGTCCTCATC
ATCTCCACCATCCTCAAGATCCCCTCTGCCCAGGGCCGGAAGAAGGCCTTTGCCACCTGC
GCCTCCCACCTCACCGTGGTCATCGTCCACTACGGCTGCGCCTCCATCGCCTACCTCAAG
CCCAAGTCGGAGAACTCCAGGGATGAGGACCAGCTGATCTCGGTGACCTACACGGTCATC
ACCCCGCTGCTGAACCCTGTGGTGTACACCCTGAGGAACAAGGAGGTCAAGGATGCTCTG
CTCCGGGCCACTGGCAGGAAGCTTTCC
>cOR4K22|Dog#1 symbol=cOR4K22|LOC=30:3303207-3304175|Strand=+|Length=323
ATGGATAAGGTCAATTCTTCAGTGGTGTCTGAATTTGTATTGCTGGGACTCTCCAGTTCT
CAGGAGCTCCAGCTTTTCTTTTTTGTTTTTTTCTCTGTGTTATATGTCATCATTGTGCTG
GGAAACCTTCTCATAATCATCACAGTAACTTCTGATAACAGTCTGCACTCCCCCATGTAC
TTCCTCCTAGGAAATCTCTCCTTTGTGGACATCTGTCAGGCTTCTTTTGCTACCCCTAAG
ATGATTGTAGATTTCCTGAGTGAACATAAGACCATTTCCTTCAATGGCTGCATAGCTCAG
ATATTCTTCATTCACCTTTTTACTGGAGGAGAGATGGTACTACTTGTCTCCATGGCCTAT
GATAGATATGTAGCCATATGCAAACCTCTACACTATGTAGTCATCATGAGTCAAAGGACG
TGCACTGTCCTGGTAATAGTCTCCTGGGCTGTGGGCTTGGTGCACACATTAAGTCAGTTA
TCGTTTACCGTGACCCTACCTTTTTGTGGACCTAATGTAGTAGACAGCTTTTTTTGTGAT
CTTCCTCGAGTGACCAAACTTGCCTGCCTGGACTCTTACATCATTGAAATACTCATTGTA
GTCAATAGTGGTATTCTCTCCGTAAGCACTTTCTCTCTCTTAGTTGGCTCTGACATCATT
ATTCTTGTCACTGTCTGGTTTAAGTCTTCCGCTGCAATGGCCAAGGCATTTTCTACACTG
GCTGCCCATATCACTGTAGTAATTTTGTTCTTTGGACCTTGCATTTTCATCTATGTGTGG
CCCTTTACCACTTACCCTGTGGATAAACTTCTTGCCATATTTTACACTGTGTTCACTCCC
ATTCTAAACCCCATTATCTATACACTAAGGAACAGGGATATGAAGGCTGCCATGAGGAAT
ATTATGACCTATTACCTGAGGCCCAAGAAAATTTCTGAAATTCCACTAGCAGTGAGGAGT
TCTCTTTAT
>cOR7A29P|Dog#1 symbol=NOVEL|LOC=20:50481893-50483067|Strand=+|Length=393
AATGATACACAAATTTCACGATTTCTTCTTCTGGGATTAACAAACAAACCAGAACTACAG
CCCCTCATATTTGGGATTTTCCTCTCCATTTACCTGATTACTGTGTTTGGAAACCTACTC
ATCATCTTGGCTGTCAGCTCTGACTCCCACCTCCACACCCCCATGTACTTCTTCCTCTCC
AACCTCTCCTTTGTAGACATCTGTGTCACCTCCACCATCGTCCCAAAGATGCTGGTGAAT
ATACAGACACGGAACAAAATTATAACTTATGCAGGCTGCATCAGCCAGATCTTTTTATCC
ACATTNNNNNNNNNNNNNNNNNNNNNNNNNNNNNNNNNNNNNNNNNNNNNNNNNNNNNNN
NNNNNNNNNNNNNNNNNNNNNNNNNNNNNNNNNNNNNNNNNNNNNNNNNNNNNNNNNNNN
NNNNNNNNNNNNNNNNNNNNNNNNNNNNNNNNNNNNNNNNNNNNNNNNNNNNNNNNNNNN
NNNNNNNNNNNNNNNNNNNNNNNNNNNNNNNNNNNNNNNNNNNNNNNNNNNNNNNNNNNN
NNNNNNNNNNNNNNNNNNNNNNNNNNNNNNCATTATTTGCAGGCTGGGATGACTTTCTCT
TGGCTGTGATGGCCTATGACCGCTACGTGGCCATCTGTCACCCCCTGCACTACACGGTCA
TCATGAACCCCCAGCTCTGTGGACTGCTTGTTCTGGTGTCCTGGATCATGAGTGTCCTGA
ATTCCTTATTACAAAGCTTAATGATATTGAGGCTGTCCTTCTGTAGAGAAGTGGAAATAC
CCCACTTTTTCTGTGAACTTCATCAGATGATCCAACTTGCCTGTTCTGATACATTTCTTA
ATGACATGGTGCTGTATTTTGCAGCTGTGCTGCTGGCTGGTGGTCCCCTTGCTGGGATCC
TTTATTCATATTCTAAGATTATTTTCTCCATACATAGAATCTCATCAGCTCAGGGCAAAT
ATAAAGCATTTTCTACCTGTGCATCTCACCTCTCAGTTGTCTCCTTATTTTATTGCACGG
TCCTGGGAGTGTATCTTAGCTCTGCTGCTACCCAGAACTACCAGACAAGTGCAGTGGCCT
CGGTGATGTACACAGTGGTCACACCCATGCTGAACCCCTTCATCTACAGCCTGAGGAACA
GAGATATAAAGAGGGCTCTGATGAGGTTTTTCAGA
>cOR2H9P|Dog#1 symbol=cOR2H9P|LOC=35:29406664-29407641|Strand=-|Length=332
CCAATGGCATAATCCTCTCTCACAAAGTCTCCAAAAGTTACCATCAAGAGCAATCAGAGC
TCCCCTGGGGGCTTCCTCCTTCTGGACTTCTCAGAACACCCAGAGCTAGAGAGAATCCTC
TTTGTGGTTGTCATTTCCTACCTCCTGACTTGTGGGTACCACCCTCATCATCCTGCTGTC
CGTGCGGGACCCCAGGTCCCACTCTCTGATGTACTTTTTCCTCTCCAACCTGTCCTTCTT
GGACCTCTGCTTTACCACAAGCTCTATCCCCCAGCTGCTGGTCAACCTCTGCAGCCCAAA
GACCACCAGCTTCCTTGGCTGCTCTGCTCTGCTCTTCATCTTTCTGTTCCTAGGAACCAC
AGAGTGCATCCTCCTAACTGTGATAGCCTTTGACCTCCACATGGCCATCTGCCAGCCCCT
CCGCTATATTACCATCATCCACCCCTGCCTGTTGTCTGGCAGCTGGGGTCCATGGCCTGG
GCCATCGGTCTTCTGGAGTCAGTGGTCCAGTTGCCACCCACTCTCTACCTGCCCTTCTGT
CCACACCGGCAGGGGGATGATTTCATGTGTGAGGTCCCAGCTCTAATCAGACTGTCTGGT
GGGCACACCACCTACAACGAGATCCAGATGGCTGTCACCAGCATCCTCATCCTGTTTGTG
TCCGCCAGCCTCATCCTGGTCTCTTACTGTGCCATTGCCCGGGCAGTACTGAGGATTAAC
TCAATCAGTGGAGAAAAGCATTTGGGACCTGCTTCTCCCCTCTCGCGGTGGTCACCCTTT
TCTACAGATCAGCCGTCGCTGTCTACCTCCAGCCCCAGAATGCCTATGCCCAGAAAGGGG
CATAGTTCTTCTGTCTGTTCTGTGCTGTGGGCACTGCAGAACTGAACCCTCATTTACACC
CTGAAAACCAAGGAGGTAAAGAGGGCTGTCAGAAGGTTGCTGGGGAAGGACAGGGATACA
AGGGAGAGCTGAGCCCGC
>cOR7C35|Dog#1 symbol=cOR7C35|LOC=20:50382280-50383209|Strand=+|Length=310
ATGGAACCTGGAAATGATACACAAATTCCAGAGTTTCTTCTTCTGGGATTATCAGAGGAA
TCAGAACTACAGCCCCTCCTATTTGGGCTTTTCCTCTCCATGTACCTGATCACTGTGTTT
GGAAACCTGCTCATCATCCTGGCTGTCACCTCTGACCCTCACCTCCACACCCCCATGTAC
TTCTTCCTCGCCAACCTGTCTTTTGTAGACATCTGTTCCATCTCCACCACCGTCCCCAAA
ATGCTCCAAAACATCCAGACTCAGAGCAAAGTTATTACCTATGCAGGTTGTGTTACTCAA
ATATACTTTTTCTTACTCTTTGCAGGGTGGGATGACTTTCTCCTGGCTGTGATGGCCTAT
GACAGGTTTGTGGCCATCTGTCACCCCCTGCACTACACAGTCATCATAAATTCCCAGCTC
TGTGTGCTGTTGGTTCTGGTGTCCTGGATCATCAGTGTCCTGCATTCCTTATTAGAAAGC
TTAATGGTGTTGCAGCTGTCCTTCTGCAGAGAGGTGGAAATCTCCCACTTTTTCTGTGAA
ATTAATCAGGTGGTCCGACTTGCCTGTTCAAACACCTTTCTTAATGACATGCTGATGTAT
TTGGCAGCTGTGCTGCTGGCTGGTGGTCCCCTTGCTGGGATCATTTACTCATATTTTAAG
ATAGTTTCCTCCATACTTCGGATCTCATCAGCTCAGGGCAAGTATAAGGCATTTTCCACC
TGTACGTCTCACCTCTCAGTTGTGTTCTTATTTTATTGTACAATCCTAGGAGTGTACCTT
AGCTCTGCTGTTCCCCAGAGCTCCCACTCAAGTGCACTGGCCTCAGTGATGTACACAGTG
GTCACACCCATGCTGAACCCCTTCATTTATAGTCTGAGGAACAGAGACATAAAAAGGGCT
CTGAAAAGAATCTTTGGGGTTCCAGTGATG
>cOR7G8|Dog#1 symbol=cOR7G8|LOC=20:54486685-54487620|Strand=+|Length=312
ATGGGACTCAGGAACAACACAGGGGTTTCAGAATTCCTTCTAATGGAAGTGACAGAGGAT
CCAAAACTGAAGCCCCTCCTCTTTGTTCTGTTCCTGTCCATATACCTGGTCACCATCCTG
GGAAACCTGCTCATCATCCTGGCTGTCATCTGTGACTCCCACCTCCACACCCCCATGTAC
TTCTTCCTGTCCAACTTGTCCTTTACTGACATCTGTTTAAGCACAACCACCATCCCAAAG
ATGCTGGTGAACATCCAAGCAGAGGATCAGAGCATCACTTACACAGGCTGCCTCACACAG
ATCTACTTTATCCTGGCTTTTGGTGGTTTGGAAAGTTTTCTTCTTTCAGTAATGGCCTAT
GACCGCTATGTGGCCATCTGTCATCCACTGAGGTACACGGTCATCATGAACTCCCACTTC
TGTGGCCTCTTAATTCTACTCTCTTTATGCATTAACATTGGGGATGCTCTGATGCACAGT
CTGATGGTGTTGCAACTGTCCTTCTGCACAGACCTTGAAATCCCTCTCTTCTTCTGTGAA
GTTGTTCAGGTCATCAAGCTCGCATGTTCTGACACCCTCATCAATAACATCCTGATATAT
TTTGCAACTAGCGTATTTGGTGGTATCCCTGTGTGTGGAATCATTTTCTCCTACACTCAG
ATAGTGTCTTCTGTTTTGAGAATACCATCAACAGGTGGAAAGTATAAAGCCTTTTCCACC
TGTGGGTCTCACCTCTCTGTTGTGTCCTTGTTCTATGGGACTGGTTTGGGGGTGTACATT
AGTTCTGCTCTTACTAGCTCTTCCAGAAACACTGCAGTGGTTTCAGTGATGTACACTGTT
GTCCCTCAAATGATGAACCCCTTCATCTACAGCCTGAGGAACAGGGACATGAAAGGAGCC
TTGAGGAAACTCATAAGTAGAATGCCTTCTCTTCTG
>cOR2A35|Dog#1 symbol=cOR2A35|LOC=16:11449908-11450846|Strand=-|Length=313
ATGGAGAAAAATCAAACAATGGTTACAGAATTCATCCTATTGGGATTTTGTCTTGGTCCA
AGAATTCAGATGGTTCTCTTTGGGCTCTTCACCCTGTTCTACGCCTTCACCCTGCTGGGG
AATGGGCTCATCCTGGGGCTCATCTCACTGGACCCCAGACTGCACACCCCCATGTACTTC
TTCCTCTCCCACCTGGCCATCGTCGACATAGCCTATGCCTGCAACACGGTGCCCCAGATG
CTGGTGAACCTCCTGAGGCCAGACAAGCCCATCTCCTTTGCTGGCTGCCTGACGCAGACC
TTTCTCTTTTTGACTTTTGCTCTGATAGAATGTCTTCTCCTGGTGGTGATGTCCTATGAC
CGGTATGTGGCCATTTGCCACCCCCTCCGCTATTCTGTGATCATGAACTGGAGAGTCTGT
ATCACCCTGATGGTGGCTTCCTGGGCATGTGGCTCCCTGCTGGCCCTGGTCCATGTGAGC
CTCATCCTGAGGCTGCCCTTCTGTGGGCCTCATGAAATCAACCACTTCTTCTGTGAAATC
CTGTCTATCCTCAAGCTGGCCTGTGCTGACACCCGGCTTAACCAAGTGGTCATCTTTGTT
GCCTGCATGTTTATCTTAGTGGTGCCCCTCTGCTTGGTGCTGGTGTCCTACTCACGCATC
CTGTTGGCCATCCTGAGGATCCAGTCTGGGGAGGGCCGCAGAAAGGCCTTCTCTACCTGT
TCCTCCCACCTCTGTGTGGTGGGGCTCTTCTTTGGCAGTGCCATTGTCATGTACATGGCC
CCCAAATCCCACCACCCTGAAGAGCAGCAGAAGATCCTTTTCTTGTTTTACAGCCTTTTC
AACCCTATGCTGAACCCACTGATCTACAGCCTAAGAAATACAGAAGTCAAGAGTGCCCTG
AGAAGAGCAATGTGCAAGAAAAGTCATTCCCAATTGGAG
>cOR2L17|Dog#1 symbol=cOR2L17|LOC=14:3932313-3933245|Strand=-|Length=311
ATGGAAAATTTTAACCAGACATCTGGTTTCTTCTTATTGGGGCTGTTTCCACCATCAAGA
ATTGGCCTGTGCTTTTTCATTCTCATTGTTCTTATTTTCCTAATGGCTGTGTTTGGCAAC
CTGTCCATGATCATCCTCATCTTTGTGGACACTCATCTCCACACACCCATGTATTTTCTA
CTTAGTCAGCTCTCCCTCATGGACCTGAGCTACATCTCCAATATTGTCCCCAAGATGGCT
TCTAATTATCTCTCTGGAAACAAGTCTATTTCTTTCATTAAGTGTGGAGTTCAGAGCTTC
TTCTTCATTGCTTTAGCTGGTGCAGAAGGACTAATATTGGCCTCGATGGCTTATGATCGT
TATGTGGCTATTTGCTTTCCTCTTCACTATCCCATTCGTATAAGCAAAAAAGTGTGCGTG
CTGATGATAACGGGATCTTGGATAGTGGGCTCAGTCAACTCCTGTGCCCACACTGTATAT
GCCTTCAATATACCTTACTGTCAATCCAGGACTATCAATCACTTCTTCTGTGAAGTCCCA
GCCATGTTGACGCTGGCCTGCATGGATACCTGGGTCTATGAGTACACGGTGTTTGTGAGC
ACCACACTCTTGATTGTAATTCCTTTCATTGGCATTGCATGTTCCTATGGACGTGTTCTC
CTTGCCATCTTCCACATGCAGTCCACAGAAGGGAAGAAGAAGGCCTATTCCACCTGCAGC
ACCCACCTCACTGTGGTGACTTTCTACTATGCACCCTTTGCTTACACTTATTTACGCCCA
AGATCCCTCCGAACTCCAACAGAGGACAAGGCCTTGGCTGTATTCTACACCATCTTGACC
CCAATGCTTAACCCAATTGTTTACAGCCTGAGAAATAAGGAAGTGATGGGTGCTCTGAGA
AGAGTGATTCTGAAGTTCTGCTCTATAGAAATG
>cOR8T2P|Dog#1 symbol=cOR8T2|LOC=27:9241304-9242280|Strand=+|Length=311
TGTTTTCCAGAGAGAACACTTCTCTATATGGCAATGAAAAACTACAGTGCTATCAGTGAG
TTCATTTCTTCTTGGACTATCTATTGACCCCAGTATTCAGGTAATACTCTTTGTGCTATT
CCTTCTGATTTATCTCTTCACTCTGATGGGAAATTTCTTGATGCTCTTGGTGATTAGGGC
TGATTCTCACCTCCACATACCCATGTACTTCTTTTTGCAACAACTCTCCTTCCTGGACCT
CTGCCACTCATCTGTCACAGTCCCCAAGATGCTGGAGAATCTACTTTCTGAGAGTAAAAC
TATCTTTGTAGAAAGCTGCCTAGCTCAGGCCTTCTTTGTGTTTGCCACAGGGGGCACTGA
GGCCTGTCTGCTGGCTGTGATGGCCTATGACCGCTGTATAGCCATCACCTCCCCTCTGCT
CTATGGCCAGGTGATGAACAACCAACTCTGTGTTGGGATGGTGTGGGAGTTCCTGGGGCC
TGGCCTTTGCTGATGCTCTCATCAATATCCTCTTGGCTGTCAATTTAGACTATTGTGAGG
ACCAGACTATTCCCCATTTCAGCTGTGAGCTGTCTTCTCTCTTCCCTCTGTCTTGCTCTG
ATACCTCCACCAATTTCACACTTCTGCTCTGCTCCTCTTTCCTGCATTTCTTTGGAACCT
TCCTAATGATTGTTTTGTCCTATGCCCGCATTGTCTTCACCATCCTGAGCATCAGCTCTA
CCTCAGGCAGAGGCAAGGCTTTCTCCACCTGCTCCTCCCACCTTACTACTGTGATCTTGT
TCTATGGCTCAGGTTTCCTCAGCTATCTCTTGCCAACTTCAGGCTCCCCTCTGGAGATGA
TGTTCTCCTTGCAATATAGTGTCATTACTCCCATGCTGAACCCGCTCATTTACAGCTTGC
AGAACAAGGAGGTGAAGGCAGCTATGGGAAGAATCTTCAGAAAATATTTCTATTCTTTAA
TGTAGTAGATACAAAAT
>cOR5G3|Dog#1 symbol=cOR5G3P|LOC=18:49700368-49701315|Strand=+|Length=316
ATGGAAGAGAAGAATCAGACAGGAGTGACTGAATTTCTTTTCTTGGGCCTCACAGATCAT
CTCCACCAACAGATTGTCCTCTTTGTCATGCTTCTCTTCGTCTATCTTGTCACCCTGGGG
GGTAACATAGGGATGATCATTCTCATATGGACTGATCCCAGATTCCACACGCCTATGTAC
TTTTTTCTCAGCCACTTGTCCTTTGTTGATCTCTGTTCCTCTTCTTCCATTGCCCCCAAG
ATGCTGTGTGATATCTTTGCAGAGAAAAAAGACATCTCTTTCATGGGTTGTGCTGCACAG
ATGTGGTTCTTTGGCCTTTTTGTGGCAACTGAATGTTTTCTCCTGGCTTCCATGGCATAT
GATCGGTATATGGCCATCTGTAAGCCCTTGCTGTATACACTCATTATGTCCCAGAGGGTC
TGTGTGCAGCTGGTGGTAGGGCCTTATTCCATGGCTCTTATAAGCACAATGACTCATACA
ATTCTCACATTTCGCTTACCCTTCTGTGGTCCAAATGTCATCAATCACTTCTTCTGTGAC
ATTTCTCCACTGCTTTCCCTAGCATGTGCAGACACCTGGATCAATAAATTAGTGTTGTTC
ATCATGGCAGGATCTATAGGAATGCTCAGTGGCCTGATCATCATGGTCTCCTATGTTTGT
ATCCTGGTGGCCATCTTGAAGATCCAGACTGCTGATGGAAGGCAGAAAGCTTTCTCTACC
TGCTCTTCTCACCTGGCTGTTGTCTCTGTGCTGTATGGGACACTTTTCTTTATCTATGTT
CAGCCTGGCTCCAGTCCCTCCCTGGATATCAATAAAGTGATTTCTCTATTTTATACTGTG
GTAATCCCCATGTTGAACCCCCTCATCTACAGTCTGAGGAACAAGGAGGTGAAAAATGCA
TTCAGGAAGAAGTTTGAAATGAAAAATTCCATAATGGCTTTGGCAAAA
>cOR7C37|Dog#1 symbol=cOR7C37|LOC=20:50571518-50572447|Strand=+|Length=310
ATGGAAGCAGACAATGATACAGGAATTTCAGAGTTTCTTCTTCTGGGATTATCAGAGGAG
CCAGAACTACAGCCCCTCCTATTTGGGATGTTCCTCTCCATGTACCTGATCACTGTCTTT
GGAAACCTGCTCATCATTCTGGCTGTCAGGTCAGACCCCCACCTCCACACCCCCATGTAC
TTCTTCCTCGCCAACCTGTCCTTTGTAGACATCTGTTTCACCTCCACCACTGTCCCGAAG
ATGCTGCTGAACATACAGACTCAGGGCAAAGTCATCACCTATGCAGGCTGCATCACACAG
ATATACTTTTTTCTACTTTTTGCAGACTGGGATGACTTTCTCCTGGCTGTGATGGCCTAT
GACCGTTTTTTGGCTATCTGTCACCCCTTGCGCTATACAGTCATCATGGATCCGTGGCTC
TGTGGACTGCTGGTTCTGGTGTCGTGGATCATGAGTACCCTGAATTCCTTATTACAGAGC
TTAATGGTGTTGCGGCTGTCCTTCTGTGCAGAGGTGGAAATCCCCCATTTTTTCTGTGAA
CTCAATCAGGTGGTTGGGCATGCCTGTTCTGACACCTTTTTAAATAACATAGTGATATAT
TTTGCAGCCGTGCTGCTGGGTGGGGCTCCCCTGACTGGTATCATATACTCTTACTCTAAG
ATAGTTTCCTCAATACTTAGGATCTCAGCAGCTCAGGGCAAATATAAAGCATTTTCCACC
TGTGCATCTCACCTCTCAGTTGTCTCCTTATTTTATGGTACAAGCCTAGGAGTGTACCTG
AGTTCTGCTGCTAATCACAGCTCTTACAAAAGTGCAGTAGCCTCGGTGATGTACACGGTG
GTCACACCCATGCTGAATCCCTTCATCTACAGCCTAAGGAACAGAGACATAAAGAGGGCT
CTGAGAAGAATTACTGGGGTTCCAGTGATA
>cOR4F24|Dog#1 symbol=cOR4F24P|LOC=30:3177848-3178783|Strand=+|Length=312
ATGGATGGAGGGAATCACTCGGCTGTATCTGAGTTTGTGTTCCTGGGACTCACTCACTCA
TGGGAGATCCAGCTTCTCCTTCTGGTGTTCTCCTCTGTGCTCTACGTGGCAAGCATGACT
GGAAACATCCTCATTGTGTTTTCTGTGACCATTGATCCTCACTTACACTCCCCCATGTAC
TTTCTCCTGGCCAGTCTCTCTTTCATTGACTTGGGAGCCTGCTCTGCTACCTCACCCAAG
ATGATTTATGACCTTTTCAGAAAGCACAAAGTCATCTCCTTTGGCGGCTGCATCGCCCAG
ATCTTCTTCATCCATGTCATTGGTGGCGTGGAGATGGTGCTGCTCATTGCCATGGCCTTT
GACAGATATGTGGCCATATGCAAGCCCCTCCATTATCTGACCATCATGAGCCCACGGAGG
TGCATCTTATTTCTGGCTGCTGCTTGGGCCCTTGGTGTCAGTCACTCACTGTTCCAACTG
GCATTTGTTGTTAATCTACCCTTCTGTGGTCCTAATGTGCTGGACAGCTTTTACTGTGAC
CTTCCTCGTCTCCTCAGACTGGCCTGTACAGACACCTACAGGTTGCAGTTCATGGTCACT
GTCAACAGTGGGTTTATCTGTGTTGGTTCCTTCTTCATACTCCTCATCTCCTACGTCTTC
ATCCTGTTTACTGTTTGGAAACATTCCTCAGGTGGCTCATCCAAGGCCCTCTCCACTTTG
TCAGCTCACATCATGGTGGTCCTTTTGTTCTTTGGTCCAACCATGTTTGTCTATACATGG
CCACACCCCAAATCCCAGATGGACAAATTTCTTGCTATTTTTGATGCAGTTCTCACTCCT
TTTTTAAATCCTGTTATCTACACATTCAGGAATAAAGACATGAAGTCAGCAATGAAAAGA
GTATGCAGACAGCTAGTGATTTACAGGAAGATCTCA
>cOR2F3|Dog#1 symbol=NOVEL|LOC=16:11672461-11673495|Strand=-|Length=345
ATGTACTCATTAAAATGGTTCTTTGACTCAACAGCTTCTGTTATCTCCAACTGTTTGCAG
ATTAATGGTTCTCACATTTTTTTAATGGGAACAAATAACCAGACATGGATGAGAGAATTT
ATTCTCCTTGGCTTGTCCAGTGACTGGGACACACAGGTCTCCCTCTTTGTCCTGCTCTTA
GTCATGTACTTGGTGACAGTGCTGGGAAACTTCCTCATCGTTCTTCTCATCAGACTGGAC
AGCCGACTCCACACTCCCATGTATTTCTTTCTCACCAACCTCTCCTTCGTTGACGTCTCT
TATGCCACAAGCATCGTTCCTCAGATGTTGGCACATCTTCTTGCAGCCCATAAAGCAATG
CCATTTGTGAGCTGTGCCGCCCAGTTATTCTTCTCCCTGGGCTTGGGTGGGATTGAGTTT
GTTCTACTGGCAGTGATGGCCTATGACCGCTATGTGGCTGTGTGTGACCCCCTGCGATAC
TCGGTCATCATGCACGGAGGGCTCTGTACTAGGTTGGCCATCACCTCCTGGGTCAGTGGC
TCTATGAACTCTCTCATCCATACTGCCATCACATTTCAGCTGCCCATGTGCACAAACAAG
TACATTGATCACATATCATGTGAAATTTTGGCTGTGGTCAGACTGGCTTGTGTGGATACT
TCCTCCAACGAGATTGCAATCACGGTTTCGAGCATTGTTCTGCTGATGACACCTTTCTGC
CTGGTTCTCCTGTCCTACATCCAGATCATCTCCACCATCCTAAAGATCCAGTCCACAGAG
GGAAGAAAGAAAGCCTTCCACACCTGTGCCTCTCACCTCACAGTGGTTGTCCTGTGCTAT
GGTATGGCGATTTTCACTTACATCCAGCCCCGCTCCAGCCCCTCTGTCCTTCAGGAGAAG
TTGATCTCTCTCTTCTATGCTGTTTTGACACCCATGCTGAACCCCATGATTTATAGTGTA
AGGAATAAGGAGGTGAAGGGAGCCTGGCAGAAACTATTAGGGCAGTTATCTGGAATAACG
TCAAAACTGGCAACT
>cOR52E16|Dog#1 symbol=cOR52E16P|LOC=21:31319763-31320698|Strand=-|Length=312
ATGTCCACTCTTAATGATACCCAATTTCACCCTTCTTCATTCCTACTCTTGGGTATACCA
GGGCTAGAAGATGTGCATTTCTGGATCGGATTTCCCTTTTTCTTTGTGTATCTTGTTGCA
CTCCTGGGGAATACTGCTGTCCTATTTGTGATCCTGACTGAGCATAATCTCCATGAGCCC
ATGTACTACTTTCTGGCCATATTGGACTGCATTGACCTGGGCTTATCCACAGCCACCATC
CCCAAAATGTTGGGCATCTTCTGGTTCAGCCTCAGAGATATATCTTTTGAAAGCTGTCTT
TCTCAGATGTTCTTCATCCATTTCTTCACTGCCATGGAGAGCATTGTGTTGGTGGCCATG
GCCTTTGACCGCTACATTGCCATTTGTAAACCTCTTCGGTACACCATGATCCTCACCAAC
AGAATCATCATCATCATTGCAGGCATTGCTATTCTGAGGAGTCTTTGCATGGTGATCCCA
CTGGTGTTTCTCCTCCTGAGGCTGCCCTTTTGTGGGCACCACATCATCCCTCATACCTAT
TGTGAACACATGGGCATTGCCCGTCTGGCTTGTGCCAGCATCAAAGTCAACATAATATTT
GGTCTTGGGGATATGTCTATTTTATTATTGGATGTGCTTCTTATTACTCTTTCCTATGTC
AGGATCCTCCATGCTGTCTTCTGCTTGCCCTCCAAGGAGGCTCGACTCAAAGCTCTCAAC
ACCTGTGGCTCCCACATTGGTGTTATTTCAGCCTTTTTCACTCCAGCATTTTTCTCTTTC
TTGACACATCGTTTTGGCCACAACATCCCCCAGTATATCCACATTTTTTTAGCCAATCTA
TACATCGTTGTTCCACCAGCTCTCAATCCTGCAATCTACGGGGTCAGGACCAAGCAGATT
AGAGAGCGGGTTTTGAGGATTTTTTTTAAAGACATT
>cOR2W13P|Dog#1 symbol=cOR2W13P|LOC=8:3414604-3415621|Strand=+|Length=316
TGCTAACCTCTCCACACAGGCTTCTCAGGCTGAGAGTGATGGAGAGAGGTAATGCGATCT
CCACAGGAGACTTCATTCTGCTGGGCTTCTCTGACCAGCCAAAAACTGGAGATGGTTCTG
TTTTTCATTAACATGGTTTTTTACCTTCTGGCCATCAAGGGCAACTCGAGCATCATCTTC
CTCTCAGTGATGGACTCTCGACTGCACGTGCCCATGTACTTCTTCTTCTGCAATCTTTCC
CTCCTGGACATGTGCTACACCACTAGCAGCATTCCCCAGATACTGATCAACCTGTGGGGC
TCAAGCAAGACCATCACCTACGTGGGTTGTGTCATCCAGCTCTCTGCCTTCCTGTCTGTA
GGAGGCACGGAGTGCATTCTCCTGTCTATAATGGCCTATGACCGTTTTGTGGCCGTCTGC
AAGCCACTGCACTACATGGCCATCATGCACCCCCAGCTATGCCTGCAGCTGGCGGCCTTT
GGATGGCTCAGTGGGATGGTCAACTCCATCCTCATGTCCCCACTGATGATGTCCCTGGGC
CTCTGTGGTCAGCGCCGCATCACCCACTTTGTGTGTGAGATGTCAGCCATCATCCGCATC
TCGTGCATGGACACCAGACATGTGGAAGGCCTGGCTTTCTTCCTGGCCATCCCCATCGTG
CTAGTGCCTCTCTCCACAATCCTCGTGTCCTACAGCTACATTGCCGTCAAGGTTGCGGGC
ATCCGGTCTGCAGCTGGCAGACGCAAGGCCTTCAACACCTGCTCATCCCACATGGCGCTG
GTGTCCCTCTTCTACAGCAGCAGCATCTCCATGTAAATGCAGCCTGGGAATGTAGAAAGC
CAGGACCAGGGCTAGTTTCTTACTCTGTTCTACCGTCTGGCAACCCCCACCCTGAATCCT
TTCATCTACATGCTGAGAAACAAAGACGTGCAGGGGGCAATGTGGAAGGTGCTGGGGAGA
GACAGCTGCATATGGGGCGCTGGACCTCACTGACCACTGCAGGCATCCCAGGTGCCAG
>cOR4N5|Dog#1 symbol=cOR4N5|LOC=30:3483428-3484336|Strand=-|Length=303
GAGAACAGCACAGTGTTGACAGACTTCATTCTCTTGGGTCTGACCCAGTCTCAACATGTT
CAGCTCCTGGTCTTCGTGCTTGTCTTAGGTTTCTATCTCATCATCCTCCCTGGAAACTTC
CTTATCATCCTCACCATCAGATCAGACCCTGGCCTCACAGCCCCCCTCTACTTCTTTCTG
GGAAACTTGGCTTTCCTGGATGCATCCTACTCTTTCATTGTGGCTCCCAGGATGCTGGTG
GACTTCCTCTCCAAGAAGAAAATAATCTCCTACAGAGGTTGCATCACTCAGCTCTTTTTC
TTGCACTTCCTGGGGGCGGGGGAAATGTTCCTTCTTGTTGTGATGGCCTTTGACCGCTAC
ATCGCCATCTGTCATCCCTTGCACTATTCCACCATCATGAACCCTAGAGTCTGCTACACC
TTGCTGCTGGCCCTGTGGCTTGGGGGATTTGCTCATTCCATTGTACAAGTAGCCCTTATT
CTCCACTTGCCGTTCTGTGGCCCCAACCAGTTGGATAACTTCTTCTGTGATGTGCCGCAA
GTCATCAAGCTGGCCTGCACAGACACCTTTGTGGTGGAGCTCCTGATGGTCTCCAACAGT
GGCCTGCTCACTCTGCTGTGCTTCCTGGGACTTCTGGCCTCCTATGCAGTCATCCTCTGC
CGTGTGAAGGGACACTCCTCTGAAGGGAAGAACAAGGCTCTTTCCACATGTACTACACAC
ATTATCATTGTGTTTCTCATGTTTGGACCTGCCATCTTCATCTACACTCGACCCTTCAGA
GCCTTCCCAGCTGACAAAGTAGTTTCTCTCTTTCACACAGTCATCTTTCCTTTGATGAAC
CCTGTGATTTATACGCTTCGCAACCAAGAAGTGAAAGCTTCCATGAAGAGGTTATTGAGT
CGTCACATG
>cOR2W14|Dog#1 symbol=cOR2W14|LOC=8:3385705-3386646|Strand=+|Length=314
ATGGCAAGAGACAATGACAGCTACCAGCAAGTATTCATCTTGGTGGGCTTTTCTGACCGT
CCTCAACTAGAGATAATTCTCTTTGCTTTTGTCTTGGTCTTCTACATCCTGACCCTCTTG
GGCAACAGTGCCATCATCTTCTTGTCAATCTTGGATGCCAGGCTCCACACACCCATGTAC
TTCTTTCTTGGGAACCTTTCTTTTTTGGACCTCTGCTTTACGACGAGCATTGTCCCCCAG
TTGCTGTGGAACCTTTGGGGTCCAGAGAAGACCATCACCTACCATGGTTGTGTGGCCCAG
CTCTACATCTACATGGTGTTGGGCTCAACCGAGTGTGTTCTCCTAGCTGTCATGTCCTAT
GACCGCTACGTGGCTGTCTGCCGGCCCCTGCACTACACTGTGATCATGCATCCACGTCTC
TGCCTGCAGTTGGTGACTGTGTCCTGGTTCTGTGGCTTTCTAAATTCCTTTGTCATGTGT
CCCCAGACCATGCAACTCTCCCGATGTGGGCACCATATGGTGGACCACTTTCTGTGTGAG
ATGCCTGCTCTTATTGCCATGTCCTGTGAAGACACCATGCTGGTGGAAGCATTTGCCTTT
GCCCTGGGTGTTGCCCTTCTCCTGGTGCCCCTTTCCCTGATCCTCATCTCTTACAGCATG
ATTGCAGCCACTGTGCTGAGGATCAAGTCAGCAGCAGGGTGCAAGAAAGCTTTCAACACC
TGCTCTTCCCACCTGATGGTGGTCTCCCTTTTCTACGGGACCATCATCTACATGTACCTG
CAGCCCGCCAATAGCTACTCCCAAGACCAAGGCAAGTTCCTCACCCTCTTCTACACCATC
ATCACTCCCAGTATCAACCCCCTGATCTACACGCTGAGGAACAAGGATGTAAAGGGGGTG
ATGAGGAGGCTCCTGAAGGGTGAGAAGGGGGCCAGGGAAGCC
>cOR10V4|Dog#1 symbol=cOR10V4P|LOC=18:47732090-47733025|Strand=+|Length=312
ATGGGGGATGAAAACCAAACCATAGACATCCAGTTCCACTTTCATCCATTTTCACCCATC
CTGGAGATACAAATACTTATTTTTGTGGCTTTCCTGCTAATGTATATTGGCAGTCTCACT
GGTAATGCCACAATCTTTCTCACTGTCTGGGCAGAGCGTTCACTCCACACTCCCATGTAT
TTCTTTCTGGCCAATCTGGCAGTTCTGGAGATCTTTTACTCTTCCACTGTTGCCCCTCTC
GCTTTGGTCAACCTCCTGACCATGGGGAGAATACCCATCTCTTTCGCTGGCTGTGGCACA
CAGATGTTCTTTTTTGTCTTTCTGGGCAGTGCTGACTGTATCCTCTTGGGGATCATGGCT
TATGATCGGTTTGTAGCTATTCGGAAGCCTCTGCGTTACACCCTCATCATGAGATGGCAG
CTGTGTGCCCAGCTGGCTCTGGGAGCCCTGGTCCTTGGTTTCATTCTAGCCTTACAACTA
ACAGCTCTGATTTTCCATCTGCCATTTTGTGGCCACAACAGAATCACTCACTTCTACTGT
GATGTACTCCCGATCTTGCAGCTGGCCTGTGGGGATACTCGAATGCAAGAAGCCATGATC
TTCATTGTCAGTGTCATCATCCTCACCATTCCCTTTTCTCTGATCTCCATCTCATACGTC
TTCATTGTGGGTGCCATTCTGAAGATCCGCTCTGCAGAGGGGCGGCACAAGGCCTTCTCC
ACCTGTTCTTCTCACCTGACTGTAGTTCTCCTCCAGTATGGCTGCTGTAGCCTTATCTAT
TTACGCCCCAGCTCTAGCTACAACCCAGAAATGGGCCGTGTGGTGTCTGTTGTCTACACT
TTTGTCACCCCTGTCTTGAACCCCTTGATCTACAGTATGAGGAACAAGGAGCTGAAAGAT
GCATTAAATAAGGTAATGAAAAGACATCTGCTCCAC
>cOR52U3|Dog#1 symbol=cOR52U3P|LOC=21:31064806-31065780|Strand=+|Length=325
ATGACTGTGTGCAATGTCTCCCTGGGGCATCCTCCTTTCTTCATTCTCCAAGGCATTCCC
GGGATGGAGGACAAACACAGATGGATCTCTATCCCCTTCTGTTCCATGTACTTCATCACC
ATCCTTGGGAACTGCACCATCATCTTCATCATCTGCACAGAGCGCTCCCTGCACAAGCCC
ATGTTCCTGCTCCTCTGCATGTTGGCCCTCACAGACCTGGGCATGTCCACTACCACCATT
CCCAAAGTGCTATGCATCTTCTGGTTTAGACACAGTGAGATCAGCTATGTGGGCTGTCTG
GTCCAAATGTTCTTCATTCACTCCATATCTGTCATGCAGTCTGCCATTCTGATGACCATG
GCCTTTGACCGCTACGTAGCCATCTGTGAGCCCCTGCGCTATGCCACCATCCTTTCCAAT
AGTCGCATTGGGCTCATTGGCTTAGTGGGTTTAGTAAGAGCCATCCTTTTCATTCTGCCC
ATGCCTGTCCTCCTCCAGAAGATGCCTTTTCATGGGAATCATGTCATCCCCACCACCTAC
TGTGAACACATGGCTGTGGTGAAGATGGTGTGTGTGGACACCACAGTCAACCGGATATAT
GGTCTGGTGGTGGCCTTGTTGGTTGCCGGGCTAGACATCTCAGCTATTGCCTCCTCTTAT
GTGCTTATCATCCAGGCTGTCCTGCGGCTGTCTTCTAAGGAAGCCCACCACAAAGCAGTC
AACACCTGCACTGCACACATTGTTGTCATGCTTCTCTACTATACTCCCTCACTGTTCTCT
TTCCTCACTCACCGCTTTGGCAGGGGAATTCCACTGCATGTGCACACCATTCTTGGAAAC
CTCTACTTCCTTATACCTCCAATGCTCAATCCTATTATTTATGCAGTGAAAACCAAGGAG
TTTCGGGAAAAACTGACCAAATATGGGTACTGGATGAAAAAGCACATAATCAGTAACCAT
GGTCAGAATCCTTTC
>cOR4C37|Dog#1 symbol=cOR4C37|LOC=18:50908683-50909618|Strand=+|Length=312
ATGCAGCAAAATAACAGCGTAACAGAGTTCATACTGTTAGGACTAACCCAAGATCCTATG
AGACAGAAAATGGTATTTGTAATCTTCTCCATTTTATATGTGGGAACTGTGGTTGGGAAT
TTGCTTATTATTGTGACCATCAAGTCTAGCCGGACACTTGGGAGCCCCATGTACTTTTTC
TTATTTTATTTGTCCCTTGCTGATTCCTGCTTTTCAACTTCCACAGCCCCCAGACTAATT
GTGGATTCACTCTCTGCAAAAAAAATCATAACTTACAATGAGTGCATGACTCAAGTCTTT
GCACTACACTTATTTGGCTCCATGGAGATCTTTGTCCTCATCCTAATGGCCTTTGACCGG
TATGTGGCCATCTGTATGCCTTTACGTTACCCAACCATCATGAGACGGCAGGTCTGCACC
ATCCTAATTGTTCTGGCATGGATTGGATCTTTTATCCATTCTACAGCCCAGATTATCCTG
GCTTTGAGATTGCCCTTCTGTGGACCCAATTTGATTGATCATTACTGCTGTGATTTGCAG
CCCTTGCTGAAACTTGCCTGCATGGACACTTATGTGATCAACCTACTGTTGGTGTCTAAT
AGTGGGGCCATTTGCTCAAGCAGTTTTGTGATTCTGATGATCTCCTACATTGTCATCTTG
CATTCCCTGCGAAACCACAGTGCAGAAGGGAAGAAAAAAGCTCTCTCTACTTGCACTTCT
CACATCATTGTAGTAATCTTATTCTTTGGTCCATGTATATTCATTTATACACGCCCGCCA
ACTACTTTCCCCATGGACAAGATGGTAACTGTATTTTATACTATTGGGACACCTTTTCTC
AATCCACTTATCTACACACTGAGGAATGCAGAAGTGAAAAATGCCATGAAAAAATCTATG
GCATGTCAAAATTACCTCAGAAAGCAAAAGATGAAT
>cOR6C52P|Dog#1 symbol=cOR6C52P|LOC=6:42156645-42157640|Strand=-|Length=317
CTTTTCTTATGTATATTTGATAAGGCTTATAAAAGAGAGATGAAAAACCATTCAACGGAA
ATAGAGTTTATTCTCATAAGACTGACGGATGACCCACAATTGCAAGTTGTGATTTTTGTG
TTTTTATTTCTTAATTACACATTGAGCCTGATGGGGAACTTAACCATTATCCTCCTCACT
CTGCTGGATCCTCACCTCAAGATGCCAATGTATTTCTTTCTCCGTAATTTCTCATTTTTA
GAAATCATATTCACAACGGTATGTATTCCCAGATACTTGAAAACCATAGTGACTAAAGAA
AAAAAACATTTCATATAATAACTGTGTGGCTCAATTATTTTTTTATTATTTTACTGGGAG
TTGCAGAGTTTTACCTTCTGGCTGCTATGTCCTATGACCACTATGTTGCCATCTCTAAAC
CCTTGCATTACTCAATCATTATGAACAGCAGAGTGTGCTATTGGCTTGTACTTTCTTCCT
GGCTGACTGGATTCCTAATCATCTTTCCCCTATTGCTCATGGGACTCAAGCTGGATTTCT
GTGCTTCCAAAACGATTGATCACTTTATGTGTGAAACTTCCCCCATCCTGCAGATATCCT
GCACAGACACACATGTCCTAGAATTGATGTCTTTCATATTTCGCTGTGGTGACACTTGTG
GTCACATTGGTGTTAGTGGTTCTCTCCTACACTTTCATCATGAAGACCATTATGAAATTC
CCTTCTGCACAGCAAAGGACCAAAGCTTTTTCCACCTGTACTTCCCATATGATTGTTGTC
TCCATGACATATGGGAGCTGCATCTTTATGTATATTAAGCCATCTGCCAAAGAAAGGGTG
ACTGTATCCAAAGATGTAGCTTTGCTGTATACCTCAATTGCCCCTTTACTAAATCCCTTC
ATTTATACCCTAAGGAACCAGCAGGTGAAAGAAATATTTTGGGATATGTTACAAAAAAGG
TTGTGTCTTTCAAAAAAACAATTGTAATAATTGCTA
>cOR6Q2|Dog#1 symbol=cOR6Q2|LOC=18:48842162-48843112|Strand=-|Length=317
ATGCAGCCATATGCCCAAAACTGGACCCATGTAACAGAGTTTGTCATGGTGGGCTTTGCT
GGGGTGCATGAAGCACGCCTTCTCTTCTTTACAGTCTTTCTCACCATGTACCTGTTCACC
TTGGTGGAGAACTTGGCCATCATCTTGGTGGTGGCTTTGAACCATCGGCTACACAGACCC
ATGTATTTCTTCCTGACACACTTGTCCTGCCTTGAAATTTGGTACACTTCAGTGACGGTG
CCTAAGATGCTGGCTGGTTTTATTGGGGTAGATGGGGGCAAGAATATCTCCTACACTGGC
TGTCTATCCCAACTCTTCATCTTTACCTTCCTGGGGGCAACTGAGTGTTTTCTACTGGCT
GCCATGGCCTATGACCGCTATGTGGCCATTTGTATGCCTCTTCGATATGGGGCCTTGGTG
TCGTGGGGCACCTGCATCCGTCTGGCAGCTGCTTGTTGGCTGGTGGGCCTCCTCACACCT
GTTTTGCCTATCTACCTCATGTCCCAGCTGACATTTTGTGGTCCCAATGTCATCGACCAC
TTCTTCTGTGATGTCTCACCACTGCTAGCCTTGTCCTGCTCAGATGTCACCCTGAAGGAG
ACCACAGACTTCCTAGTCTCTCTGATGGTGCTCCTGGTCTCCTCTACAGTCATTTCTGTG
TCCTATGGCAACATCGTCTGGACGTTGCTGCACATCCGTTCGGCTGCTGAGCGCAGAAAG
GCTTTCTCCACTTGTGCAGCTCACCTGACAGTGGTGAGCCTCTTCTATGGCACTCTTTTC
TTTATGTATGTCCGGACCAAAGTGGCCTCCTCCATCAACTTCAACAAGGTAGTGTCTGTC
TTCTACTCCATTGTCACACCAATGCTCAACCCCCTCATCTACAGTCTTCGGAACAAGGAG
GTGAAGGGAGCTCTGGGCCGAGCCTTTTCCCTCAGGTCTTGGAAAGGTCAG
>cOR51I1|Dog#1 symbol=cOR51I1P|LOC=21:30634840-30635781|Strand=-|Length=314
ATGTTGAGCTTCAATGATACCCCCTTCCATCCAGCCACACTCCAGCTGACAGGCATTCCG
GGGATGCAGACAGGCCATGCCTGGGTTGCCCTGGCTTTCTGCATCCTCTACCTAATTTCC
ATCATAGGCAACCTCAGCATCCTCACTCTGGTGATTCGGGAGCCTGCGCTGCACCAGCCC
ATGTACTACTTCCTCTCTATGCTGTCTCTCAACGATCTGGGAGTGTCCTTCTCTACACTT
CCCACTGTGCTTGCTACCTTTTGTTTCAACTACCACCATGTTGGCTTCGATGCCTGCTTA
GTTCAGATGTTCTTCATCCACACTTTCTCTTTCATGGAATCAGGCATATTGCTGGCCATG
AGCTTTGATCGCTTTGTGGCTATTTGTGACCCATTACGATATGCCACTGTGCTCACCAAC
AGCCGCATCTTGGCTATGGGCCTGGGCATCCTTGCCAAGAGTTTCATCACTCTCTTCCCT
TTCCCTTTTCTGGTAAAACGACTGCCCTTCTGCAAGGGCAGAATTTTGCATCATTCATAC
TGTCTCCATCCAGATCTCATGAAAGTGGCCTGTGGAGACATCCATGTTAACAACATCTAT
GGGCTTTTTGTGGTCATTTTCACCTATGGCATAGACTCAGTATTTATCCTGCTTTCCTAT
GCATTGATTCTGAGAGCCGTGCTGGCCATCGCATCCCAGGAGCAACGGCTCAAAGCACTC
AACACCTGCATGTCACACATCTGTGCAGTGCTGGCTTTTTATGTGCCCATAATTGCTGTC
TCCATGATCCATCGTTTCTGGAAAAGTGCCCCATCTGTTGTTCATGTCATGATGTCCAAT
GTCTACCTGTTTGTACCCCCCGTGCTCAACCCGATCATCTACAGTGTGAAGACAAAGGAG
ATACGCAGAGGGATCTTCAAAGTCCTCTATAAATCCCAGAGC
>cOR2M11|Dog#1 symbol=cOR2M11|LOC=14:4946379-4947377|Strand=+|Length=315
AGTATATTTATCATGGCATGGGGGAATCAGACCTTCAACTCAGGCTTCATCCTGCTGGGA
ATCTTCAATTACAGCCCCACCCACATCTTCCTCTTCTCCCTAGTCTTGGGCATCTTCACA
GTGGCCTTCATGGGAAACACTGCTATGATTCTCTTCATCTACCTGGACACTCAGCTCCAT
ACACCCATGTACTTCCTCCTCAGCCAGCTCTCTCTGATGGACCTCATGCTTGTCTGCACC
ACTGTACCCAAGATGGCCTTCAACTATATGTCTGGCAGCAAGTCCATTTCTTTGGCTGGC
TGTGGAGCCCAGATTTTCTTCTATGTGTCCCTGCTTGGAGCAGAATGTTTCCTGTTGGCT
ACAATGGCCTATGACCGTTACGTTGCCATTTGTCACCCATTACGATACTCAGTTCTCATG
AATCAGAAAATCTATTGTGTTATGGTTGTTTCTTCCTGGACCATTGGCTTTCTTGATGGT
ATAATTGTCATTGCAGTTGCACTTTCTTTCCCATATTGTGGAGCCCGGGAAATACCCCAC
TTTTTCTGTGATGTCCCTGCTCTTCTCACTCTCTCATGTACTACTACATTGCTCTTTGAA
AGGTTAATGTTTATTTGTTGTATAATTATGCCTCTCTTTCCTGTAGCAGTAATCATTGCT
TCCTATGTTCATGTTATTGTGGCTGTCATTCACATGGGGTCTGGAGAGGGATGACAAAAA
GCTTTTGCCACATGTTCCTCCCACCTCATGGTGGTGGGAATGTATTATGGAGCAGCTATG
TTCATATACATGCGGCCTGTTTCTGATCGTTCCCCCACCCAGGACAAGATGGTGTCAGCC
TTCTACACGATCCTCACTCCCATGCTGAATCCCCTCATCTATAGCCTCCGCAACAAGGAA
GTATCCAGAGCATTCATGAAGATGTTGGGGAAGAGCAAGTCTGGAGAGCAAATTGCCTAA
TTAACTTTTTTCCTATCTACTTTATGCAGAAATCTATGT
>cOR5D24P|Dog#1 symbol=NOVEL|LOC=18:50690347-50691299|Strand=-|Length=279
ACAGGAATCATGATGTTACCTGAAGGAAATCAAAGTATCATACCCACATTTATTCTCTTG
GGTTTTTCAGAATACCCAACACTCCGGGTTCCTCTCTTCCTGGTTTTCTTGTCTATCTAT
ATGGTCACTACTGTGGGAAATTTGGGCATGATAATAATTATCAAGATCAATCCTAAATTC
CACACGGTCATGTACTTTTTCCTCAGCCACTTGTCCTTTGTAGATTTCTGTTATTCCACT
GTAGTTACACCTAAATTGTTGGAGAACTTGACTGTGGAAGACAGAACCATCTCCTTTTCT
GGTTGTATTATGCAATTTTGCTTTGCTTGCTTATTTGGAGTCACAGAAACTTTTATGTTA
GCAGCGATGGCTATGACCGTTTTGTAGCAGTTTGTAACCCCTTGCTGTATACCACTACTA
TGTCTCAGAAGCTTTGCACTCTGCTGGTAGCTGGGTCTTACTCATGGGGTATAGTCTGTT
CCATGACACTCACATATTTTCTTCTTGCATTATCCTATTGTGAGTCTAGCATCATAAATA
ATTTCATCTGTGACCATTCTGTAATTGTTTCTGTCTCCTGTTCAGACCCTTATATCAGCC
AGATGCTGTGTTTTATTATTGCCGTATTCAATGAGGTGAGCAGCCTGATGATTATTCTGA
TGTCTTATATACTCATTTTTATCACTGTTATGAAGATGCCTTCTGCAAGTGGGTGCCGGA
AAACCTTTTCCACCTGTGCCTCTCACCTGACAGCCATCACCATATTCCATGGGACCATCC
TTTTCCTTTACTGTGTCCCTAATCCTAAAACTTCTTGGCTCACAGTTAAAGTGGCATCTG
TGTTTTACACAGTGGTGATTCCCATGCTGAATCCCTTGATCTACAGCCTTAGGAACAAAG
CTGTGAAAGACACATTCAGAAGACTAGTGGTAGCAAAATTGCTTTGTCACTTA
>cOR9I4P|Dog#1 symbol=cOR9I4P|LOC=18:48811301-48812315|Strand=+|Length=303
CTAGCTATATCAAGTCTATGGCCCAAAAAAAAAAAAAATAATAATAATAATCTCACTGCT
GTGATGGAGTTCATCCTTGTGGGCTTCACAGATCACCCTGAACTGATGATTCCCCTCTTC
CTGATGTTTCTCATTTTCTATATCATCACCCTTCTGGAGAATGTGGGAATTATCATTCTG
ATCCAAGTGGATGTCCAACTCCACACCCCCCCATGTACTTCTTCCTGAGCCATCTCGCCC
TGCTGGATGCCTGCTATGCCTCAGTGATCACCCCTCAGATCCTGGACAGACACACTGGCC
ACAGGCAAGATAGTCATCTCCTTTGGTCAATGTGCTATGCGGTCTTTTCTTCACCATCTT
TGCAGGCACAGAGTGTTTCCTGCTGGCAGTGATGGTCTATGACCACTTTGTTGCCATCAG
CAACTCATTGCATATAACCTGGCCATGACTCCAGGCACCTGCAGGGGATCCTTGGCTGCA
GCCTATGTCTATGGGGTATCAGGGGACATCCTGCATACCACATGCACCTTCACCCTCTCC
TTCTGTGACCACAATCAGTTCAACTTCTTCTGTGACTTCCCATCCCTGCTGAAGCTTGCC
TGGAACAGCATGACATAAAATGTGATTGTCATCCTCTTTTTGCCAAGTTCATGTTCCTTG
CCAATGTCATGATCATCATGGCGTCCTATATGCTCATAATCAGAGCCATCCTGAGGGTGA
GGTCTGCTGGTGGGAGAGCCAAGATCATCTCCACATATGCCTCCCACCTCACCACTGTTG
TCCTCTTCTTCGGGACACTTGCCTTCATGTACCAGAGAAGTAACTCAGACCAATTCCCAG
AGGAGAAGATTGTGTCTGTCTTTTACCCCATGGTCATCCCCCTGTTGAACCCCTTGATCT
ACAGCCTGAGGAACAAAGATGTAAAAGCTACATTCAGGAAAGTCATTGATAAAATCTAGT
TCCCAAAGAATGCCCATGAGAGTCATTCATCCTAACCTGTTTTCTTCCCATATTT
>cOR4G7|Dog#1 symbol=cOR4G7P|LOC=30:3270734-3271669|Strand=-|Length=312
ATGGACCAAGTAAATGGCTCTTTGGTAACTGAATTTGTGTTACTGGGACTTGCACAATCC
TTGGGAATGCAGATTTTCCTTTTTGTTTTTTTCTCTTTATTCTATGTTGGAATTATCTTA
GGAAACCTCTTCATTATGTTAACAGTGATTTTTGATTCTCACTTACACTCCCCAATGTAT
ATCCTGCTGGCCAACCTATCACTCATTGATGTGGGCCTTTCATCCACCACAGTTCCTAGA
ATGATCTCTGATCTTTTCAGTGGTTGTAAAATCATTTCCTTCCACAACTGCATGATACAA
ATGTTCTTTATTCATGTTATGGGAGGAGTTGAGATGGTGTTGCTCATAGCCATGGCATTT
GACAGGTACACAGCGATCTGCAAGCCTCTCCACTATCTCACTACCATGAATACCAAAACG
TGCATGCTTTTGGTAGTGGCTGCTTGGATCATTGGGGTGATTCATGCTGTATCTCAGTTT
GTTTTTGTCATAAATTTACCTTTTTGTGGCCCTAATAATGTAGGGAGCTTTTATTGTGAT
TTTCCTAGGGTTATTAAACTTGCATGCATGGACACATACAGACTAGAATTTGTGGTCACT
GCCAACAGTGGCTTCATATCTATGGGCACATTCTTTTTCTTAATTGTATCATACATCTTT
ATTCTGGCCACTGTTAGACAGCATTCTTCAAAAGACTTGTCCAAAGCATTTGTCACTCTG
TCAGCTCACATCACTGTGTTGGTTTTGTTTTTCACTCCATGCATGTTTCTCTATGTGTGG
CCTTTCCCTACCAAGTCAATGGATAAATTTTTTGCCATTGTGGATTTTGTTATCACTCCT
GTATTAAATCCTGCCATCTATACTCTAAGGAACAGAGATATGAAGGTGGCAATGGGAAGG
CTGAGTCGACAAGTTGTAAGTTCTAGAGACATACCA
>cOR8G8|Dog#1 symbol=cOR8G8P|LOC=5:13210415-13211407|Strand=-|Length=331
ATGAAATTTTCTCAACAACAATGGTTTTCTCTCTCTCCTTCAGAAACTACTCAGTGGAAA
ATGGTAGCGGGAAATCACTCCACAGTGACTGAATTCATCCTCGCTGGGCTAACACAACAA
CCGGAACTCCAGCTGCCCCTTTTCTTCCTCTTCCTAGGAATCTATGTGGTCACGGTGGTG
GGGAACCTGGGCATGATCATGCTGATAGGGCTCAGTGCTCACCTGCACACGCCCATGTAT
TACTTCCTCAGTAGCTTGTCCTTCATTGACCTCTGCCATTCCACTGTCATTACCCCCAAA
ATGCTGGAGAACTTTGTGACAGAGATGAATGTCATCTCCTACCCTGAATGCATGACTCAG
CTCTATTTCTTCCTTGTTTTTGCTATTGCAGAGTGTTACATGTTAGCAGTAATGGCCTAT
GACCGCTATGTTGCCATCTGTAGCCCCTTGCTTTACAATGTCATCATGGCCCATCAGGCT
TGTTTCTCCCTGATTTCAGGAGTGTATATTATAGCCCTGGTTTGTGCATTTGTTCATACA
GGTTGCATGTTTAGGGTTCATTTCTGCAAATTTGATGTGATCAATCATTATTTCTGTGAT
CTTCTTTCCTTGTTAAAACTCTCCTGTTCTAATACCCATGTCAATGAGTTAGTGATTCTA
ATCTTTAGTACAGTTAATATCCTTGCCCCCAGCCTGACGATCCTTGCCTCCTATGTCTTC
ATCCTCTCCAGCATCCTCCACATCCGCTCCACTGAGGGCAGGTCCAAAGCCTTCAGCACC
TGCAGTTCTCACATCTCAGCTGTTGCTGTCTTCTTTGGATCTGCTGCATTCATGTACCTG
CAGCCGTCATCTGTGAGCTCCATGGACCAAGGGAAAGTATCCTCTGTGTTTTATACCATC
ATTGTGCCCATGCTGAACCCCCTGATCTACAGCCTGAGGAATAAGGATGTCAATGCTGCC
CTGAAGAAAATCTTAGAGAGAAGAATATTCTTG
>cOR2Z3|Dog#1 symbol=cOR2Z3|LOC=20:49293658-49294530|Strand=-|Length=291
ATGAGCGATGCTTCCTGGAAGATGAGGGAATCAAATCAGTCAGTGACCTCAGACTTCACC
CTCATGGTGCTCTTCAGCCACTCAGGGCCACATGTGGTTCTATTCTTCCTTGTGACTGTC
ATATTCACTATGGGCCTTCTGGGCAATGCCATCCTGCTCTTCCTGATCCATACAGACTCC
AGGCTCCACACACCCATGTACTTCCTGCTCAGTCAACTCTCCCTATTGGATGTTGGCTTT
CCCTTGGTCACCATCCCCAAGATGGCAGCTGACTTCCTGCAGGGAGAGGGCTCCATCTCC
TTTGGAGATTGTGCAGCTCAGATGTTCTTCCTGATGCTACTGGGTGTCTCTGAGGGTGTC
CTACTATCCCTTATGTCTTACGACCGCTATGTTGCTGTGTGTCACCCCCTGCATTATCTT
GTGTTCATGAGGCGTCAGGTCTGTCTGCTCATGGTGGGCACCTCCTGGTTGTCAGGTGTG
CTTGTGGCCTCCATCCAGACCTCCATCACCCTGCACTTCCCCTACTGTGCCTCACACACT
GTGGATCACTTCTTCTGTGAGTTGCCTGCTCTGTTGAAGCTCTCTTGTGCAGACACCTCT
GCTTATGAGCTGTCGCTATCCATCTCAGGGGTGCTGATCCTGCTACTGCCCCTGTCACTC
ATCACCACCTCTTACAGCCATGTGTTGAGGGCTGTTCTCCGCATGCAGTCTGCTGAGGCC
CGACACAAGGCCTTCACCACCTGCTCCTCGCACATCACTGTGGTGGGGCTCTTTTATGGG
GCAGCCTATTCATGTACATGGTTCCAGGTACCTACCACAGCCCACAACAGGACAATGTGG
TCTCCCTCTTCTACAGCCTTGTCACCCCCACAC
>cOR4X6|Dog#1 symbol=cOR4X6|LOC=18:51858594-51859520|Strand=-|Length=309
ATGGGTAACACACACAATGTGACCGAATTCGTTTTTCTGGGACTTTCTTCCAATCAGGAT
GTACAGAAAGTTTTCTTTGTGCTGTTTCTGTTTTTGTACACAGCAGTTGTGCTGGGGAAT
CTCCTCATTGTGCTCATTGTCATGACCAGCAGAAGGCTTGGTTCCCCCATGTACTTCTTC
CTCAGCTATCTATCCTTTGTGGAGATCTGCTACTCCTCTACAACAGCACCCAAACTCATC
TCGGATTTGCTGGCTGAAAGGAAAGCAATTTCTTTGTGGGGCTGCATGACACAGCTTTTT
TTCATGCACTTCTTCGGTGGCACTGAGATCCTCCTGCTCACTGTGATGGCCTATGACCGC
TATGTGGCCATCTGTAGGCCCCTCAACTATACCGTTATGATGAACCGGCAGGTATGCGCT
GTCCTGGTGGGAATGGCATGGGTGGGAGGCTTTGTACATTCCTTTGCCCAAATCCTTTTG
ATCTTCCGCTTGCCCTTCTGCGGTCCCAATGTGATTGACCACTATTTCTGTGACCTGCTT
CCTGTGCTCAAACTTGCCTGCTCTGACACCTTCCTCATTGGTGTGCTGATTGTTGCCAAT
GGGGGGACCTTGTCTGTGATCAGCTTTGGGATCATCTTAGCCTCCTACGTGGTCATTTTG
CTCCATTTGAGGACTCGAAGCTCTGAGGGGCGGAGCAAGGCCCTCTCCACCTGTGGGTCC
CATATCACTGTGGTTACCTTATTCTTTGGGCCATGTATCTTCATCTATCTGAGGCCTTCT
ACCACCTTGTCTGCAGACAAGACAGTGGCTGTGTTCTACACAGTGATCACCCCACTCCTC
AACCCTGTCATTTACTCCCTAAGAAATGCTGAAGTGAAGAAGGCCATGAAGAAGCTGTGG
ATCAGGACGATGAAGCTAGAAGAGAAA
>cOR7C41P|Dog#1 symbol=cOR7C41|LOC=20:50050064-50051048|Strand=-|Length=323
ATGGACCCAGGAAATTATACAGGAATTTCAGAATTCTACCTTATGGGATTTTCAGAAGAA
CTAGAACTACAGCCCCTTGTATTTGGGCTTTTCCTCTCCATGTACCTGGTCACTGTGTTT
GGAAACCTGCTCATCATCCTGGCCGTCAGCTCTGACCCCCACCTCCACACCCCTATGTAC
TTCTTCCTCACCAACCTGTCCTTTGTAGACATCTGTTTCACCTCCACCACCGTTCCCAAG
ATGCTGCAGAACATCCAGACCCAAAGCAAAGTCATCACCTATGCAAGGTGCCTCACACAG
ATGTACTTTTTCATACTGTTTACAGGATTAGACATCTTTCTTCTAACTGTGATGGCTTAT
GACCGGTTTGTAGCCATCTGTCACCCCCTGCGCTACACGGTGATCATGAACCCCTGGCTT
TGTGCACTGCTGGTTCTGGTGTCCTGGGTCGTGAGTGTCCTGTATTCCTTGTTACAAACC
CTCCATGGTGTTGCAGCTCTCCTTCTGTACAGAGGTGGAAATCCCCCACTTTTTCTGTGA
ACTGAATCAGATGATACAACTTGCCTGCTCTGACACCTTTCTCAACAACATGGTGATGTA
TCTTGCAACTGTGCTTCTGGCTGGTGGTCCCTTCTTTGGGATCCTTTACTCTTACTCTCA
GATTGTTTCCTCCATACATAGAATCTCATCAGCTCAGGGCAAGTATAAAGCATTTTCCAC
CTGTGCATCTCACCTCTCGGTTGTCTCCTTATTTTACTGTACGGGCCTAGGAGTGTACCT
TAGCTCTGCTGCTACCCAGAGCTCCCACTCAAGTGCAGTGGCCTCAGTGATATACACAGT
GGTCACGCCCATGCTGAATCCCTTCATCTACAGCCTGCGGAACAGAGACATAAAGGAGGC
TCTGATGAGATTCTCTGGGATGCCAGCTCTAAAGGGACCAATCGTCCTGGGGCTGAAGAA
GTGCCCATGATTGCAAGGCCCAAAA
>cOR3A10|Dog#1 symbol=cOR3A10|LOC=9:39855608-39856552|Strand=+|Length=315
ATGGAGCCAAGTGCCTGGGGGAACAGGACAACTGTCACTGAGTTCATCCTTCTTGGCCTG
ACAGAAAACATAAGACTGCAACCCATCCTTTTTGTTGTCTTCCTTGTTGCCTATTTAATC
ACTGTTGGAGGCAACCTCAGCATCCTGGCTGCCATCTTTGTGGAGCCCAAACTCCACACA
CCCATGTACTACTTCCTGGGGAATCTGTCTCTGCTGGACATTGGATGCATCACTGTCACC
GTCCCTCCAATGCTAGCATGTCTCCTGGCCCACCAGTGTAGAGTTCCCTATGCTGCCTGC
ATTTCACAGCTCTTCTTTTTCCACCTCCTGGCTGGTGTTGACTGTCACCTCCTGACAGCC
ATGGCCTATGACCGCTACCTGGCCATCTGTCAGCCCCTCACCTACAGCACCCGCATGAGC
CGTGAAGTCCAGGGTGCCTTGGTGGGCATTTGCTGCACCATTTCCTTTATCAATGCTTTG
ACTCATACAGTGGCTATATCTGTGCTTGACTTCTGTGGCCCTAATGTGATCAACCACTTC
TACTGCGACCTCCCACCCCTATTCCAGCTCTCCTGCTCCAGCATCCACCTCAATGGGAAG
CTGCTTTTTGTGGGAGCCACTTTCATGGGAGTGTTCCCCATGATCCTCATCTCAGTGTCT
TATGCTCACGTTACAGCTGCAGTGCTACGAATCCGCTCAGCAGAGGGGAGGAAGAAGGCC
TTCTCTACATGTGGGTCTCACCTCACCGTGGTTTGTATCTTTTATGGAACTGGCTTCTTC
AGTTATATGCGTCTGGGCTCAGCGTCAGTTTCAGATAAGGACAAGGGGATTGGGATCCTC
AATACTATCCTTAGCCCCATGCTGAATCCAGTCATCTATAGCCTCCGGAACCCTGATGTG
CAGGGGGCCCTGAAAAGAGTGCTGATGGGGAAGCAGCCCCCTGAG
>cOR11H11|Dog#1 symbol=cOR11H11P|LOC=15:20621188-20622162|Strand=+|Length=325
ATGTCTGTCCTCCTAGGTTTAAGACCCATGAACAGGTCAGCGACACACATTCACGTTGTA
ACCGAGTTTGTCCTCCTGGGATTCCCCGGTTGCTGGGAGATACAGATTTTCCTCTTCTCC
TTCTTTTTGGTGGTTTATGTCTTGACCCTGCTGGGAAATGGAACCATTATCTGTGCAGTG
AGATGGGAGCCGCGATTACACACCCCCATGTACTTTCTGCTGGGCAACTTCGCCTTCCTT
GAGATCTGGTATGCTTCCTCCACTGTTCCCAATGTCCTGGCCAACATCCTCTCCAAAACC
AAGGCCATCTCATTTTCTGGCTGCTTCCTCCAGTTCTACTTCTTCTTTTCCCTGGGCACG
ACTGAATGTCTCTTCCTGGCAGTAATGGCTTATGATCGTTACCTGGCCATCTGCCACCCA
CTGCACTACCCCACCGTCATGACTGGGAAACTCTGTAGAACTCTGGTGTCTCTCTGCTGG
CTCACTGAATTCCTTGGCTACCCAATCCCCATTTTCCTCATCTCCCGACTCCCTTTCTGT
GGATCCAATATCATTGATCACTTCCTGTGTGACATGGACCCCCTGATGGCCCTGTCTTGT
GCTCCAGCCCCCATTACTGAACTTATTTTCTACACTCAGAGCTCCCTTGTTCTCTTTTTT
ACTATTATGTACATTCTTCGATCCTACATCTTGTTACTCAGAGCTGTTTTTCTGGTCCCT
TCTGCAGCTGGCCGGAGAAAGGCCTTTTCCACCTGTGGTTCTCATTTAGCTGTGGTGTCT
CTTTTTTATGGGACAGTCATGGTAATGTATGTGAGTCCTACATATGGCATCCCAACTTTG
ATGCAGAAGATTCTCACACTGGTATATTCGATAATGACGCCTCTCTTTAATCCGCTGATC
TATAGTCTTCGCAATAAGGACATGAAACTCGCCCTGAGAAACATCCTGTTTAGAATGAGA
ATTAGTCAAAACTCT
>cOR8V6|Dog#1 symbol=cOR8V6|LOC=18:50167378-50168316|Strand=-|Length=313
ATGGAAAAACACAATCTGACCATGCTCAATGAATTCATTCTCATGGGAATCACACATCGT
CCTGAGCTGCAGGCTCCATTATTTGGGCTCTTCTTTATCATCTATTTGATCTCCGTGGTG
GGCAACCTGGGCATGATCATCCTCACCAAAGTGGATGCCAGACTACAAACACCCATGTAC
TTCTTCCTCAAACACCTGGCTTTTACTGACCTTGGTTATTCAACAACCGTGGGACCCAAA
ATGTTAGTAAATTTTATTGTGGATCAAAATACAATCTCCTATTATTTTTGTGCTATGCAA
CTAGCTTTCTTTCTTGTGTTTATCATAAGTGAACTTTTCATTCTAACAGCTATGTCCTAT
GACCGCTACGTGGCCATCTGCAACCCTCTGCTCTACCCCCTCATCATGTCACAGAGGGTG
TGTCAGGTGCTGGTGGCAATCCCTTATCTCTACAGCACATTTGTGTCTCTTCTAGTCACC
ATAAAGATTTTTAGTTCATTCTTCTGTGGCTACAATGTTGTCAATCATTTCTACTGTGAC
TGTCTCCCCTTGTTATCTTTGCTCTGCTCAAATTCACATGAAACTGAAATGATTATTCTT
ATCTTAGCTGGTTTTGATTTGATTTCATCCCTTCTGGTAGTTCTTGTGTCTTACCTACTC
ATCCTAGTAGCCATCATCAGGATGAACTCAGCTGAGGGTAGGCTCAAGGCTTTTTCCACC
TGTGGTTCCCACCTGACAGTGGCCACAGTGTTCTATGGGACTTTGATATTTATGTATCTG
CAACCTGAGTCCAGCCATTCCTTTGACACTGATAAAGTGGCGTCCATATTTTACACCCTC
GTTATCCCCATGCTGAATCCCTTGATCTATAGCTTGAGGAACAAAGATGTAAAATATGCA
GTGCAAACAATGTGGAAAAAACTATGCAATAATTTTTCT
>cOR52B6|Dog#1 symbol=cOR52B6|LOC=21:30881548-30882525|Strand=+|Length=326
ATGGCCCTTTCATCTGCCACCAGCCCAGCTGCTGTGAATGACTCTGACACTCGAGTGGCC
GGCTGCCTCCTCATTGGCATCCCTGGGCTGGAGCATCTGCACATCTGGCTCTCCATCCCC
TTCTGTACTATGTATGCAGCTGCCCTGGCAGGCAATGGCATTTTAATTTGTGTCATCCTC
TCCCAGCCAAGCCTGCATGAGCCTATGTACATATTCCTGTCCATGTTGGCCAGTGCGGAT
ATCTTGCTCTCCACTTCCACCATGCCCAAAGCACTGGCCAACTTCTGGCTGGGTTCAAGC
CATATTTCCTTCGATGGCTGCCTCACCCAGATGTTCTTCATCCATTTCCTCTTCGTGGCT
GACTCTGCGGTCCTGCTGGCCATGGCCTTTGACCGCTTTGTGGCTATCTGCTACCCTCTG
CGATATTCCACAATCCTGACGAAGACGGTCATTGGGAAGATCGTTGCTGCCACCCTGACC
CGCAGCTTCATCATCATGTTTCCATCAGTCTTTCTTCTCAAGCGCCTGCACTATTGCCGG
ATAAACATCATTGCACACACTTTTTGTGAGCACATGGGCATCGCCCGTCTGTCCTGTTCT
GATATCTCCATCAATATCTGGTATGGGTTGGCAGCTGCTCTACTCTCCACAGGCCTGGAC
ATCATCCTTATCACTGTTTCCTACATTCACATCCTCCAAGCTGTCTTCCACCTCCCTTCT
CAAAATGCCCGGTCCAAGGCCCTGAGCACGTGTGGCTCCCATGTCTGTGTCATCCTACTC
TTCTATATCCCTGCCCTCTTCTCTGTCTTTGCCTACAGATTTGGTAGGAAACGCATCCCA
CGCTATGTCCATATCCTCTTGGCTAACCTCTATGTGGTCATCCCACCTATGCTCAATCCC
ATTATTTATGGAGTGAGGACCAAGCAGATTTGGGAAGGGGTTAAACAGATGTTTTCACAT
CTTGTCCAGGAATCTAAA
>cOR8B3|Dog#1 symbol=cOR8B3|LOC=5:12963352-12964374|Strand=+|Length=341
ATGACAGCGTGTAAGGAGGGAGCTGGGTTTTCTATTAATGGGATTTTCTTCTGTTCTCAC
AGATTTCCAAAGAGGAGAATATTGGTTAGAAATGACTCCTTAGTGACTGAATTCCTTCTT
GCTGGATTAACAGACCGCCCTGAGCTCCAGCAACCTCTCTTCTTCCTGTTTCTGATGATC
TACATCGTCACCATGGTGGGCAACCTTGGCTTGATCATCCTCATCGGTCTCAATTCTCAC
CTCCACACCCCCATGTACTATTTCCTCTTCAATCTATCCTTCATTGATCTCTGTTACTCT
TCTGTTTTTACCCCCAAGATGCTGATGAACTTTGTATCAAAGGACAATATCATCTCCTAT
GTTGGGTGCATGACTCAACTGTTCTTCTTTCTCTTTTTTGTCATCTCAGAATGCTACATG
TTGACCTCAATGGCCTATGACCGCTATGTGGCCATCTGTAATCCATTGTTGTATAAGGTC
ACCATGTCCCATCAGGTCTGTTCCTTGCTAACTGTTGCTGCATATATGATGGGATTTGCC
AGAGCCTCTGCCCACACGGGGTGCATGCTTAGACTAACGTTCTGCAATGTCAATATCATC
AACCATTACCTGTGTGACATCCTTCCTCTCCTCCAACTCTCTTGCACCAGCACCTATGTC
AATGAGGTAGTAGTTCTGATAGTCGTGGGAATTAATATCACAGTACCCAGTTTTACCATC
CTGATTTCTTACGTCTTCATCCTCACTAGCATTCTTCATATCAAATCTGCTCAAGGAAGA
TCAAAAGCCTTCAGTACTTGTAGCTCTCACGTCATTGCTCTGTGTCTTTTTTTTGGATCA
GCAGCATTCATGTATCTTAAATATTCTTCTCCTGGATCTATGGAGCAGGGAAAAATTTCT
TCAGTGTTCTATACTAATGTGGGACCCATGCTCAATCCCCTGATCTACAGTTTGAGGAAT
AAGGATGTCAAAATTGCACTGCGGAAAGCTCTGATTAGAATATGGAAGAGAAACATTAGA
TTC
>cOR2A39|Dog#1 symbol=cOR2A39|LOC=16:11430149-11431087|Strand=-|Length=313
ATGGGAGAAAATCAGACCGTGGTCACAGAGTTTATTCTACTAGGATTTTGTCTTGGCCCA
AGAATTCAGATGGTTCTCTTTGGGCTCTTTACCCTGTTCTACACCCTCACCCTGCTGGGA
AATGGGCTCATCCTGGGGCTCATTTCACTGGACCTCAGACTGCACACCCCCATGTACTTC
TTCCTCTCCCACCTGGCCATCGTCGACATAGCCTATGCCTGCAACACAGTGCCCCAGATG
CTGGTGAACCTCCTGAGGCCAGACAAGCCCATCTCCTTTGCTGGCTGCCTGACGCAGACC
TTTCTTTTCTTGAGTTTTGCTCATACTGAATGTCTTCTCCTGGTGGTGATGTCCTATGAC
CGGCATGTGGCCATCTGCCACCCCCTCCACTATTGTGTCATCATGAGCTGGAGAGTCTGC
ATCACCCTGGTGGTGGCTTCTTGGGCATGTGGCTTCCTGCTGGCTCTGGTCCATGTGAGC
CTCATCCTGAGGCTGCCCTTCTGTGGGCCTCATGAAATCAACCACTTCTTCTGTGAAATC
CTGTCTATCCTCAAGCTGGCCTGTGCTGACACCCGGCTTAACCAAGTGGTCATCTTTGTT
GCCTGCATGTTTATCTTAGTGGTGCCCCTCTGTTTGGTGCTGGTGTCCTACTCGCGAATC
CTGTTGGCCATCCTGAGGATCCAGTCTGGGGAGGGCCGCAGAAAGGCCTTCTCCACCTGC
TCCTCCCACCTCTGTGTGGTGGGGCTCTTCTTTGGCAGCGCCATTGTCATGTACATGGTC
CCCAAATCCCGCCACCCTGAAGAACAGCAGAAGATCCTTTTCTTATTTTACAGTTTTTTC
AACCCTATGCTGAAACCACTGATCTACAGCCTGAGAAATGCAGAGGTCAAGGGTGCCCTG
AAGAGAGTGCTATACAAGGAGAGTCATTCCCAATTGGAG
>cOR51J3|Dog#1 symbol=cOR51J3|LOC=21:30592724-30593674|Strand=+|Length=317
ATGAAGAACTCCAATAGTTCTTTGGAGTCTTTACCTACAACTTTCATTCTGGTTGGCATC
CCAGGGCTGGAGGCAGAGCACATTTGGATATCCATCCCCTTCTGCCTGATGTATATTATC
ATCTTCCTTGGGAATGGCACCATTCTTCATGTCATCAGAACAGACCCCGCCTTGCACCAG
CCCATGTACCTCTTTCTTGCCATGTTGGCCCTGGCTGAAGTTGGTGTCTCTGCAACAACT
CTGCCTACAGTTCTAGGCATCTTCCTTTTTGGCACCACTGAGATTAATTTTGATGCCTGC
CTTTTTCAGATGTTCTTCATCCATTCTTTCTCCATTATGGAGTCAGCTGTGTTGCTGGCC
ATGTCTGTGGACCGATTTGTGGCCATCCATAATCCACTGCGCTATACAGCCATCCTCACC
CTGCCCCGTATATTTGGCACAGGAATGATCATGGGGCTGAAAAGCATTATTCTCATGGCC
CCATTACCCATGCTATTAAGGCATCTGCCCTTCTGTGGCCATAATGTCCTTGCGCATTCC
TATTGCCTCCACCCCAACCTTATCCATCTACCTTGTGGGGATGTTTCTATCAACAATATC
TATGGGCTTTTCATTGTTACCTCTACTTTTGGGCTGGATTCACTGCTTATTGTGATCTCC
TACGGGCTCATACTCCACACTGTACTGAGTATCACTACTGGGAAGGGGAGGAGGAAGGCA
CTCAACACTTGTGGCTCACATATCTGTGCTGTACTCACTTACTATGTGCCTATGATTGGC
TTATCTATGGTGCATCGCCTTGGATTCCATGTGTCCCCTTTGGTGCACGCTATGATGGCC
AATGCTTATCTCTTCTTCCCACCTGTTGTCAACCCCATTGTCTACAGCATTAAGACCAAA
GAGATCCATTGTGGCATTGTACGAATGCTCTCACAGAAAAAAGCAAGAATT
>cOR2A34P|Dog#1 symbol=cOR2A34P|LOC=16:11519026-11520010|Strand=-|Length=310
GAAATGGGAAGCAACCAGTCATGGGTCACAGAATTTGTCTTGGTGGGGTTCCAGCTCAGT
GCAGAGATGGAAGTGCTCCTCTTCTGGATCTTTTCCCTCTTGTATATCTTCAGTCTGCTG
GCAAATGGCGTGATCTTGGGACTCATCCATCTGGACCTGAGACTGCACACCCCCATGTAC
TTCTTCCTCTCACACCTGGCTGTCATCGACATGTCCTATGCCTCCAACAATGTCCCCAAG
ATGTTGGTAAACTTAGTGAATCAGAAGAGAACCATCTCTTTTGTTCCCTGCGTAATGCAG
ACATTTCTGTACCTGGGTTTTGCTTGCTACAGAGTGCCTGGTTTTGGTGGTGATGTCCTA
TGACAGGTACGTGGCCATCTGCCACCCCCTCCAGTACACTGTCATCATGAGCTGGAGACT
GTGCACGGTTCTGGCTGTCACTTCCTGGTCATGTGGATTTTTTCTGTCTCTGGTACATGC
AATTCTCCTTCTACGGTTGCCCTTCTGTGGACCCAGGAAAGTAAACCACCTTTTCTGTGA
AATCCTATCTGTCCTCAAGCTGGCCTGTGCTGACACTAGGCTCAACCAAATGGTCATCTT
TGCTGCCTGTATGTTTGTCTTAGTTGTGCCTCTCTGCTTAATGCTAGTTTCCTACATGTG
CATCCTCTGGGCCATCCTAAAGATCCAGTCAAAGCAGGGCCGCAGAAAGGCCTTCTCCAC
CTGCTCTTCCCACCTCTGTGTGGTTGGACTCTTCTTTGGCATAGCCATGTTGGTTTATAT
GGTCCCCGACTCCAATCAACGAGAAGAGCTAGAGAAAATACTGTCCCTATTTCACAGTCT
CTTTAACCCAATGCTGAACCCTCTCATCTACAGCTTGAGGAATGCTCAGATGAAGGCTTC
TTTGTATAGAGTACTGCAGAAAAAAACCATGTGAAGCATTGATAGAATTATTTGAGTGGG
GTTTCCTTAAAATTATGTAGTTTGC
>cOR51M1|Dog#1 symbol=cOR51M1|LOC=21:30561664-30562653|Strand=+|Length=330
ATGCCAGCCCAATATCCCCTCAGTCCTCAATTCATGCTCTTGTCCAATATCACTCAGTTT
AGCCCCATGTTGTACCTCACTGGCTTTCCTGGATTAGAAACCATCGAACACTGGATCTTC
ATCCCCTTTTTCCTTATGTACCTTGTGGCCATCTCAGGCAATTGTTTCATTCTGATAATT
ATCAAGACCAACCATCGTCTACACACACCCATGTACTATCTACTCTCCTTTCTGGCCTTC
ACTGACCTGGGACTGTCAGTGTCAACTTTGCCCACTACTATGGGAATCTTTTGGTTCAAA
TCTCGTGGTATCTACTTTTCAGCTTGCCAAATCCAGATGTTCTGTATCCACTCATTTTCC
TTCATGGAGTCTTCAGTGCTCCTTATAATGTCCTTTGACCGCTGTTTGGCCATCTGCCAC
CCCCTTAGGTACTCGGTCATTATCACTAGCCAGCGAGTGGTAAGGGCAGGCCTGGCTGTC
ATCTTCCGGGGACCTGTGGCCCTAGTTCCTCTTGTCGTCCTCCTGAAGACTTTTCCCTAC
TGTGGGCCTCGAGTCCTCTCCCATTCCTTCTGCCTACACCAGGAAGTGATACACCTGGCC
TGCACAGACACCTCCTTCAACAACCTGTATGGACTGGCGGTGGTGGTATTCACTATGATG
CTGGACCTGGTGCTCATCGCACTGTCCTATGGGGTCATCCTGCGCACTGTGGCAAGACTG
GCCTCCCAAGAGGAGCAACTCCGAGCCTTCCAAACATGTACCTCACACCTCTGTGCTGTG
CTGATATTCTTTGTACCCATGGTGGGGCTGTCTCTGGTACACCGCTTTGGGAAGCATGTA
CCACTTGCTGTCCACCTTCTTATGGCCAATGTCTATCTCTTTGTACCACCCATGCTTAAT
CCAATCATATATAGTATTAAGACCAAGGAGATCCGTCATGTTATCAGCAAGCTCCTGGGT
CTTAGGAAGGTCAGTGCTGAGTCCTGGGGC
>cOR10J22|Dog#1 symbol=cOR10J22|LOC=38:20097843-20098799|Strand=-|Length=319
ATGCAGAGAAAGAACTTCACGGAAGTGACAGATCTCATCTTCCTGGGATTTTCTATCTTT
GGAAAGCACCAGCTAACGCTCTTTGTGGTTTTCCTGACTGTCTACATTTTAACTCTAACT
AGTAATGTCATCATTGTGACCATCATCCGTGTTGACCGCCACCTGCACACGCCCATGTAC
TTCCTCCTGAGCATGCTGGCCAGTTCTGAGACTGTGTACACACTGGTCATTGTCCCACGA
ATGCTTTCCAGTCTCCTTTTTCATAACCAGCCCATCTCCTTGGCAGGCTGTGCAACTCAG
ATGTTCTTCTTTGTCACCTTGGCCACCAGTAACTGCTTCTTGCTTACAGCGATGGGCTAT
GACCGCTACCTGGCGATCTGCAGCCCCCTGTGGTACACGGTCCTCATGAGCAAAGGAGTG
TGTGCCACCTTGGTATGCGGGTCCTTCGGTACCGGCCTGGCTATGGCAGTTCTCCATGTG
GCAGCAATGTTCAACTTGCCCTTCTGTGGCACAGTGGTGGAGCACTTCTTCTGTGACATT
TACCCAGTCATGAAACTTTCCTGTGTTGATACCACTATCAATGAGATGATCAATTATGCT
GTCAGTTCATTTGTGATCCTGGTCCCTGTGGGCTTGATCTTCATCTCCTATGTCTTCATC
ATCTCTGCCATTCTCAAGATTGCCTCCGCAGAAGGCCGGAAGAAGGCCTTTGCCACCTGC
ACCTCCCACCTCACCGTGGTCATCGTCCACTACGGCTGCGCCTCCATCGCCTACCTCAAG
CCCAAGTCGGAGAACTCCATAGAACAAGACCTCCTTCTCTCGGTGACTTATACCATCATC
ACGCCTCTGCTCAACCCTGTTGTCTACAGCCTGAGGAACAAGGAGGTCAAAGATGCCCTC
CGCAGAGCTGTGGGCAAAAACATCATAACAGATCGAATCGCTTTGTCAGGAGACGTT
>cOR52N9|Dog#1 symbol=cOR52N9|LOC=21:31259478-31260437|Strand=+|Length=320
ATGTGTGGGGAAAACAGCTCCAGCCTGGCCCCAGGATTCTTTGTCTTGAATGGTATCCCT
GGGCTGGAAGCTGCACACACCTGGATCGCCCTGCCATTCTGCTTCATGTACATCATCACT
GTCCTGGGGAACTGTGGGCTCATCTACCTCATCAGCCATGAGGAGGCCCTGCATCAGCCC
ATGTACTACTTCCTGGCCCTGCTCTCCTTCACAGATGTCACCCTGTGCACCACCACGGTA
CCCAATATGCTGTGCATATTCTGGTTCAACCTCAAGGAGATTCACTTTAATGCCTGCCTG
GCTCAGATGTTTTTTGTCCATATGCTGACTGGGATGGAGTCTGGGGTGCTCATGCTCATG
GCCCTGGACCGCTACGTGGCCATCTGCCACCCCTTACGTTATTCCACCATCCTCACCAAC
CCTGTCATCACCAAGGCAGGTCTTGCCACGTTCCTGAGGGGTGTGCTGCTCATCCTCCCA
TTCACATTCCTCACCAAGCGTCTGCCCTATTGCCGAAGCAACTTTATTCCCCATACCTAC
TGTGACCACATGTCTGTGGCCAAGGTGTCCTGTGGCAATTTCAAGGTCAATGCTATCTAT
GGTCTCTTGGCAGCCCTCCTGATTGGAGGCTTTGATATGTTCTGTATTTCTGTGTCTTAC
ACTATGATACTGAGGGCAGTAGTGAGCCTGTCATCTGCAGATGCTCGTCACAAAGCCTTC
AGCACCTGCACATCCCACATATGTGCTATTGTTATCACTTATGTTCCAGCGCTGTTCACC
ATTTTTACTCATCGTTTTGGGGGACAAAGCATTCCCCACCATGTGCATATTCTTATTGCT
AATCTCTATTTGATGTTGCCTCCTACTCTGAATCCCATTGTTTACGGAGTCAAGACCAAG
CAGATCCAGGAAGGAGTCATCAAGTTATTTTTTAAAGAGAAAGATGTCTTAGTTATGAAA
>cOR5W4|Dog#1 symbol=cOR5W4|LOC=18:50617526-50618461|Strand=+|Length=312
ATGGCTGTTGAGAACTGCACTGTGATTACTGATTTCATACTCCTAGGACTTTCTGGCAGA
AAAGATGTGCAGCAGGGGCTCTTTGTGCTCTTTCTGCTAGTTTACAGCACAACCATGATT
GCCAATCTAGGGATGATCCTGCTGATCAAGCTGGACTCCAGGCTCCACACGCCCATGTAT
TATTTCCTGAGCAACCTGTCTCTCTGTGACGTCTGCTACTCCTCCACTGTCTCTCCCAAG
ATGCTGGCTGACTTCTTGTCTGAGCAAAAGAGAATTCCATATGATTTATGTGCAATTCAG
ATGTATTTTTTTGGGGTCTTTGCAGATGTGGAGTGTCTCATGTTGGCTGTCATGGCTTAT
GACCGGTATGTAGCCATTTGTAATCCACTTCTTTATACAATCGCCATGTCCAGGCAAATC
TGCATCCAGCTTGTGTCCCTTGCCTACATCGTCGGTTTTGTGGATTCAGCAATCCACACC
TGCTGCACATTTCGATTGTCGTTCTGCGATTCCAATATCATCAATCACTTTTTCTGTGAC
ATCCCACCCTTGCTAGCCCTTTCCTCTTCAGATACATCCATCAATGAGATAGTGATGTTC
ACTTTCATTGGTTGTGTAGTGGGCTGCAGCATCATCACTGTTCTCCTCTCCTACAGCTAT
ATCCTAACTACCATCCTTAGAATGAACTCAGCTGAAGGGAGACGCAAAGCCTTCTCTACA
TGTGCCTCCCACTTGACCGCAGTGGCTATATTTCACGGCACACTTCTGTTCATGTATTTC
CGACCGAGCTCCAGTTACTCAATGGACACAGACAAAATGTCTTCTGTCTTCTACACTGTG
GTCATCCCTATGTTAAACCCACTCATCTACAGCTTAAGGAATAAGGATGTGAAAGGTGCC
CTGAAAAAAGCAATCAGCACTAAATTATGTTCTGGG
>cOR5W6|Dog#1 symbol=cOR5W6|LOC=18:50596262-50597233|Strand=+|Length=324
ATGGATGGAAAAAATTGCTCTTCCGTGAATGAATTCCTTCTCGTGGGAATTAGCAATAAG
CCTGGAGTTAAAGTGACTCTGTTTATCACATTTCTAATTATCTATCTCATCATTCTTGTT
GCAAACCTCGGGATGATCATTTTAATCAGGATGGACTCCCAGCTTCACACACCCATGTAT
TTCTTCCTGAGCCATCTCTCCTTCAGTGACGTCTGCTATTCTACAGCAGTCGGACCCAGG
ATGCTGGTAGGCTTCATTGCCAAGAACAAGTCAATTTCCTTCTACAGCTGTGCTCTGCAA
TTCTTGATCTTCTGTATTTTTGCAGATTCTGAGTGTCTACTGCTGGCAGTGATGGCCTTT
GATCGGTACAAAGCCATTAGCCACCCCTTGCTCTATACAGTCAGCATGTCCAGCAGAGTG
TGCTCCCTGCTGATGGCTGGGGTTTACATGGTGGGAATTATGGATGCTTCAGTAAATACA
ATATTAACATTCCGGTTATGTTTCTGTGAGTCGAATGTGATTAACCATTTCTTCTGTGAT
GTCCCACCTCTCCTCTTGTTATCTTGCTCAGACACACAAGTTAATGAGTTAGTGATATTC
ACCATTTTTGGCTTCATTGAACTGATTACTCTTTCAGGGCTTTTTGTGTCTTACTGCTAT
ATTATCCTAGCGGTGAGAAAGATCAACTCTGCTGAGGGGAGGTTCAAAGCTTTCTCCACC
TGCACCTCCCACTTAACTGCTGTTGCAATTTTCCAGGGAACTCTGCTCTTTATGTATTTC
CGGCCAAGCTCTTCCTACTCCCTTGATCAAGACAAAATTACTTCATTGTTTTACTCCCTT
GTGATTCCCATGCTAAACCCTCTGATTTATAGCCTACGGAACAAGGATGTGAAAGAGGCC
CTGAAGAAACTTAAAAAAAACTTAAACTTAAAAAATAAACTAAAAAAAAAACTAAAAAAA
ATTTTAAAAACT
>cOR51B8|Dog#1 symbol=cOR51B8P|LOC=21:30527015-30527950|Strand=+|Length=312
ATGTGGCTCAACACTACTGTTTCCCCATTTCTGCTTACTGGCTTCCCAGGCATGGAGAAG
GCACACCACTGGATTTCCATCCCATTATTGGTGGTTTATGTCTCCATTATTCTTGGTAAT
GGCACCCTTCTCTTTCTTATCAAAGATGATCATAGCCTTCATGAGCCCATGTACTATTTT
TTAGCTATGTTGGCAGCCACAGACCTTGGAGTGACTTTGACCACAATGCCCACAGTTCTG
GGTGTCCTATGGTTAAATCACAGAGAGATTGGCCATCAGGTCTGTTTCTCTCAGGCCTAT
TTTATCCATACTCTTTCTATTGTGGAATCTGGTGTTTTGCTTGCCATGGCCTATGACCGT
TTCATTGCCATCCGCAACCCCTTGAGATATACTTCCATCCTTACCAATACCAAGGTAATG
AAGATTGGGATAGGGGTATTGACAAGGGCTGGTCTGTCAATTATGCCAATAATTATTCGC
CTTCACTGGTTTCCCTACTGTCATTCCCATGTACTTTCTCATGCTTTTTGTCTACACCAA
GATGTCATTAAGTTAGCCTGTGCTGACATCACCTTCAATCGACTCTATCCAGTTGTGGTT
GTATTTGCAATGGTCTTGTTGGACTTTCTCATCATCTTTTTCTCCTACATTTTGATCCTC
AAGACTGTCATGGGCATTGCTTCTGGAGAAGAAAGAGCCAAGGCCCTCAACACCTGTGTC
TCTCACATCTGTTGTATCTTGGTCTTCTATGTCACTGTAGTTGGTCTGACATTTATTCAT
AGATTTGGAAAACATGCTCCTCATGTGGTCCACATCACAATGAGCTATATCTACTTCCTC
TTCCCCCCTTTTATGAACCCTGTTATCTATAGCATTAAAACCAAGCAGATCCAGAGTGGT
ATAGTTCGTTTATTCTCTCTGCCTAATTCTAGAGCA
>cOR4A54|Dog#1 symbol=NOVEL|LOC=18:51416626-51417576|Strand=-|Length=317
ATGGGAAATAGAAACAATGTGACAGAGTTTGTCCTCCTGGGGCTCACACAGGACCTGGAG
GGGCAAAAATTTCTGTTTATCCCATTCTTACTCATCTACATTGTGACAATGGTGGGTAAT
TTGCTTATCATGGTGACCATTATGGCCAGCCAGTCTCTGGGTTCTCCCATGTATTTCTTT
CTGGCTTATTTGTCATTTATAGATGCTACTTATTCTACTGTCATTGCTCCCAAGATGATT
GCAGACTTGCTCTATGAGAAGAAGACTATTTCCTTCCAGGCTTGTATGACTCAAGTCTTT
CTAGATCACTTATTTGCTGGTGCTGAAGTCATTCTTCTGGTGGTGATGGCCTATGACCGA
TATGTGGCCATCTGTAAACCACTTCATTATCTAATCATCATGAATCGGAGGACATGTGTT
CTTATGCTGCTAGGGGCCTGGACTGGAGGCTTCCTGCACTCATTGGTTCAATTTCTTTTT
ATTTATCAGCTCCCTTTCTGTGGCCCCAATGTCATTGACAACTTCGTGTGTGATATGTAT
CCCTTATTGAAACTTGCTTGCACCAATACCTACCTCATTGGAATTTCTATGATAGCTAAT
GGAGGAGCCATTTGCACTGCCATTTTCTTCATTCTTCTAGTTTCCTATGGGATCATATTA
TACTCCCTTAAGACTCATAGTTTAGATGGGAAACTCAAAGCCTTCTACACCTGTGCATCC
CATATAACTGTGGTTATTTTATTCTTTGTTCCCTGTATCTTCCTGTATGCAAGACCTAAT
ACTACCTTTCCCATCGATAAATTCATGACTGTGTTTTTAACATTCATAACTCCCATGCTG
AACCCCTTAATCTATACTCTGAGGAATGCAGAAATAAAAAATGCCATGTGGAAACTTTGG
AGTAAAAACGTGACCTTAGTTGATAGAGAGTTGTATTGCTCATGCAAAATA
>cOR5L6|Dog#1 symbol=cOR5L6P|LOC=18:50654856-50655788|Strand=-|Length=311
ATGGGTGAGGAGAACTGCACCAGTGTGACAGAGTTCATTCTGCTTGGATTAGCAGATGCC
CCAGAGCTGAGAGTCTTCCTCTTCCTGCTGTTTCTTCTCATCTATGGAGTCACGGTTTTG
GGAAATCTGGGCATGATCGCAGTGATTCAGGTCAGCTCTCAGCTTCACACTCCCATGTAC
TTTTTCCTCAGCCACTTGTCCTTTGTGGATTTTTGCTACTCCACGATCATCGTGCCAAAG
ATGCTGCCCAATATCTTAAACAGGGACAAAGCCATCTCCTTCCTCGGTTGCATGGTGCAG
TTCTATTTATTTTGTACATGTGTGGTAACTGAGGTCTTCCTGTTGGCTGTGATGGCCTAT
GACCGCTTCGTGGCCATCTGCAACCCACTGCTGTACATGGTCACCATGTCCCAGAATCTC
TGTATGGAGCTGGTGTCCTGCTGCTACCTCTGTGGGACGGCCTGTTCTCTGATCCACTTG
TGTTTAGCCCTTCAGATCCCATCCTATAGATCAAATGTGATTAACCACTTCTTTTGTGAT
CTACCCCCTCTCTTATCTCTTGCTTGCTCTGATGTCACTATGAATGAACTGTTGCTGTAC
ATCGTGGCCACCTTCAACGAGCTCACCACCATCCTGATCATCCTTACCTCCTATTTGCTG
ATTCTCATCACCATCCTGAGGATGCGCTCTGCAGAGGGAAGGCGCAAAGCCTTTTCCACC
TGTGCCTCCCACCTCACAGCCATCCTTGTCTTCCATGGAACAATCCTTTTCATTTATTGT
CGGCCAGGTTCGGGCAACAGTATGGATGCTGACAAGGTGGCCACAGTGTTCTACACCATA
GTGATTCCCATGCTGAACCCCCTCATCTATAGTCTGAGGAATAAGGATGTGAAAGAAGCT
CTCAGGAAAGTGGTGAGCTCCAAAATGTTTTCC
>cOR11G6P|Dog#1 symbol=cOR11G6|LOC=10:19374374-19375335|Strand=-|Length=304
TCCAACATAAATAATTGTTCTAGCTCTGTGAGTGAATTCATCCTTTTGGTCTTCCCTTAT
ACCTGGGAAATTCAGATTCTCCTTTTCTCAATCTTCTGTGGAACTTATATTCTGACACTG
ACTGGAAATCTGTGCATTATCTGTGCTGTGAGGTGGGACCATCGCCTACAAACTCCAATG
TACATCCTGCTGGCCAATTTCTCCTTCCTGGAGATCTGCTTTATCACCTCCACTGTCCCC
AAAATGCTAGCCAACTTGCTGTCTGAGACCAGAACCATCTGCTTCTATGGCTGCTTCCTC
CAGTTCTACTTCTTCTTCTCCGAGGGCACCGCTGAGACCTTATTCTTGTCTGCCATGGCC
TTTGACAGGTTTCTTGCTATCTGCAGGCCCCTGCACTACCCCACTGTCATGACTGCTCAG
CGCTGCATCAGAATAGGAGCTGGGTGCTGGGTGTGTGGTTTCTTATACTTCCTCTTGCCT
ATTTACCTCATCTCTCAGCTCCCATTTTGTTGTTCTAATAAGATTGATCACTTCCTGTGT
GACCCAGGACCTCTTATGAAGCTGTCCTGTGTGCCAGCTCCTGCTACTGAGATCATCTGT
GCCATCTATAACTCAGTCCTCACTTTCTCCACCTTATTCTTCATTACCAGCTTCTATACC
TTGGTGATCAGAGCTGTGCTCAGGGTCCCCTCAGCATAAGGTCGGCATAAGGCCTTCTCT
ACGTGTGGCTCCCATCTGGCTGTGGTGTCCCTGTTTTATGGCTCTATCATGGCTGTATAT
GTAAGCCCCACAGCAGGCACTCCAGCAGGGATTCTGTGTTAACTCCACTTTTCAACCCCT
TGATCTATAGCCTCTGAAATAAGGAAGATGAAGGCAGCTCTGGGAAAATAATTCAGGATT
GTCAGATTTAGAGGCCTGGAAAAAAATTTGAAGCACTTCTGTGCACAACTGATATACCGT
GT
>cOR4B4|Dog#1 symbol=cOR4B4|LOC=18:51867554-51868480|Strand=-|Length=309
ATGGCGAATACAAATAACGTGACTGAGTTAATTATCATTGGTCTTTTCCAGGATCCAGAG
GTGCAGAGAGTGTGTTTTGTGATATTTCTTCTCGTGTACCTGGCCACGGTGGTGGGCAAT
GGCCTCATTGTCCTGACAGTCAATGTCAGTAAGAGTTTGCATTCCCCCATGTACTTTTTC
CTCAGCTACCTGTCCCTGGTGGAGATCACGTACTCTTCTACTGTTGTCCCTAAATTCATC
ACAGACTTACTTGCCAAGATTAAAACCATTTCCCTGGAGGGCTGTGTAGCTCAGATATTC
TTCTTCCACTTCTTTGGAGTCACTGAGATCTTCCTGCTTACGGTAATGGCCTATGACCGC
TATGTGGCCATCTGCAAACCCCTTCACTACACAACCATCATGAGCCGGTCTGTGTGTTGC
CTTCTGGTGGCTGGTTCCTGGATTGGTGGCTTTTTTCACTCCATGGTTCAGATTATTATT
ACACTCCAGTTGTCTTTCTGTGGTCCCAATGTGATTGACCACTACTTCTGTGACCTCCAT
CCCTTATTCAAGCTTGCCTGCACTGACACTTCTGTGGAGGGGGTTATTGTGTTGGCCAAC
AGTGGGTTATTTTCTATCTTTTCCTTCCTCCTCCTAGTGTCCTCCTATATTGTCATCCTG
TTCAACTTGAGGAACCATTCTGCAGAGGGGAGGCGCAAAGCCCTCTCCACCTGTGCCTCT
CATATCATGGTGGTCCTTTTGTTCTTTGGACCTGCCATCTTTCTCTACATGCGACCTCCG
TCCACCTTCACTGAGGACAAACTGGTGGCCGTGTTCTACACGGTTGTCACTCCCATGCTG
AACCCCATCATCTACACACTCAGAAATGCAGAGGTGAAAAATGCCATGAGGAAGCTGTGG
GGGAAGAAAGTGAACTCTGGGATGGGA
>cOR51E2|Dog#1 symbol=cOR51E4, cOR51E2P|LOC=21:30127110-30128078|Strand=-|Length=323
ATGCCAGCTATGAGTTCCTGCAACTTCACACATACCACCTTTGTACTTATTGGTATCCCA
GGATTAGAAGAAGCCCATTTCTGGATCGGCTTCCCCCTGCTTTCAATGTATGCCGTGGCA
CTATTTGGAAACTGCATCGTTGTCTTCATCGTAAGGACAGAGCGCAGCCTACACGCTCCC
ATGTACCTCTTTCTCTGCATGTTGGCAGCCATTGACTTGGCCTTGTCCACATCCACCATG
CCCAAGATCCTCGCCCTCTTCTGGTTTGATTCCCGGGAGATTACTTTTGATGCCTGCATT
GCCCAGATGTTTTTTATTCATGCTCTTTCAGCTATTGAGTCCACTATCCTGCTGGCCATG
GCCTTTGACCGTTATATAGCCATCTGTCACCCACTGCGCCATGCAGCAGTGCTCAACAAT
ACAGTAACAGCCCAGATTGGCATGGTGGCTGTGGCCCGTGGATCACTCTTCTTTATCCCA
CTGCCTCTGCTCATCAAGCGGCTGGCCTTCTGCCATTCCAATGTGCTGTCACACTCCTAT
TGTGTGCACCAGGATATGATGAAGTTGGCCTATGCAGATACATTGCCCAATGTGATCTAT
GGTCTTACAGCCATTCTGTTGGTTATGGGTGTGGATGTCCTCTTCATCTCCTTGTCCTAT
TTTCTGATTATACGAACAGTTCTACAACTGCCTTCCAAGTCAGAGCGGGCCAAGGCTTTT
GGAACCTGTGTGTCACACATCGGTGTGGTATTAGCCTTCTATGTTCCTCTCATTGGCCTC
TCAGTGGTACACCGTTTTGGAAACAGCCTTGATCCCATTGTGCATGTTCTCATGGGTGAT
GTCTATCTACTTCTGCCTCCTGTGATCAATCCCATCATCTACGGTGCCAAGACCAAACAG
ATCAGAACTCGGGTGCTAGCTATGTTCAAGATCAGCTGTGACAAGGACCCTCAGGCTGTG
GGCAGCAGA
>cOR6Y3|Dog#1 symbol=cOR6Y3|LOC=38:19450098-19451072|Strand=-|Length=323
ACCAAGGTTCTGGAAGTGGATAACGATACAGCGACCATCCATTTCATTCTCCTGGGATTT
CCAACACGGCCAGCCTTCCAGCTGTTCCTCTTTTTTGTGTTCCTGGCAGCTTACCTGCTG
ACCCTGCTGGAGAACGCTCTCATCATCCTGGCCATTCGCAGTGATGGACAGTTGCACAAA
CCCATGTACTTCTTCCTGAGCAACCTCTCCTTCCTGGAGATGTGGTATGTCACGGTCATC
AGCCCCAAGATGCTGGTCGACTTCCTCAGCCATGACAAGACCATCTCCTTCAATGGCTGC
ATGACTCAACTGTACTTCTTTGTGACCTTTGTCTGCACGGAGTACATCCTCCTTGCTGTT
ATGGCCTTTGACCGCCATGTAGCCATTTGTAATCCTCTACGCTATCCAGTCATCATGACC
AACCAGCTGTGTGGTACATTGGCTGCGGGATGCTGGCTCTGTGGGCTCGTGACTGCCATG
ATTAAGATGGTTTTCATAGCCCGACTCCACTACTGTGGCACCCCCCACATCAATCACTAC
TTTTGTGATATTTCTCCGCTCCTCAATGTCTCTTGTGAGGACTCCTCACAGGCTGAGCTA
GTGGACTTCTTCTTGGCCCTCATGGTCATTGCCGTCCCCCTTTGTGTAGTGGTGGCATCT
TACGCCACCATTCTCAGCACCATCATCAGGATCCCTTCTACACAGGGCCGCCAAAAGGCG
TTTTCCACCTGTGCCTCTCACCTGACGGTTGTAATCCTCTTCTACTCTACAACCCTTTTC
ACCTATGCCCGCCCCAAGCTCATGTACGCCTATAACTCCAACAAAGCGGTGTCTGTGCTC
TACACTGTCATCGTCCCCCTGCTCAACCCCATCATCTACTGTCTGAGGAACCGTGAAGTA
AAGGCAGCCCTCAAGAAGACCATACTTTGCAAAGGAAGTGGGCCCGGGGAAGACGTGGCT
TTGAGGAATTAAAAA
>cOR4C32P|Dog#1 symbol=cOR4C32|LOC=18:51278646-51279645|Strand=-|Length=305
CTACCTATAGATACTACTATGGCGATGAACAGCAGTGTGAATGAATTCATTCTGTTTGGC
TTGACACAGGATCCAAGAAAACAGAAAGCAATATTTGGGGTCTTCTTGATGTTTTACCTT
GCCACACTGTTGGGAAACTTTCTCATTGTAGTGACTATTAAAAGAAGCAGGACCCTTGGG
AGTCCCATGTACTTCTTCCTATTTTACCTGTCCTTTGCTGATGCCTGCTTCTCTACAACC
ACAGCTCCCAGGTTGATTGTGGATGCCATTTCCCAGCAGAAGACTATTTCCTACAATGAG
TGCATGACTCAGGTCTTTTCAGCCCATTTCTTTGGATGCATGGAAATCTTCGTGCTGATC
CTGATGGCTTTTGATCGCTATGTAGCCATTTGTAAGCCCTTGCGTTACACAACCATCCTG
AACAGGCATGTCTGCAGTGTACTGGTGATTCTGGGTTGGGTGGGATCCTGTATCCACTCT
TCGGCACAAATTGTCCTGGCTTTGAGATTGCCTTTCTGTGGTCCCAATGTGATTGATCAC
TATTTCTGTGACTTGCAGCCCCTTGCTGAAACTTGCTTGCATGGACACTTATGTAATAAA
TTTGCTAGTTGTTTCTAACAGTGGAGCCATATGCACGGTGAGTTTCATAATCCTGCTTAT
CTCCTATGTTATCATCTTGTACTCTCTGAGAAACTACAGTGCAGAAGGAAAGCGAAAAGC
CCTTTCGACCTGCACCTCCCATTTTATTGTGGTTGTCCTATTTTTTGGTCCATGTATATT
CATGTATACACGCCCAGCAACCACATTTCCAGTAGACAAGGTGGTGGCAGTGTTTTATAC
CATTGGGGCACCCTTGCTGAACCCTCTGATCTATACACTGAGGAATGCGGAAGTGAAAAA
TGCCATGAAAAAGTTATGGTGTAGCAAATTGTGACTTCTGCTGATACAAGATATTCAGGG
ATCCTAATATATATTTCCTTAACAGGTTGGTTTTCCTTCA
>cOR6C35|Dog#1 symbol=cOR6C35|LOC=10:19291949-19292884|Strand=+|Length=312
ATGAGAAACCAAACGGCACTAACAACTTTCATCTTGCTGGGACTCACAGAGGACCCTCAA
CTAAAAATTTTGCTTTTTATGTTTCTGTTTCTTTCCTACATGTTGAATGTATCTGGAAAC
CTAACCATCATCATCCTCACTCTGATTGATTCCCACCTTAAAACACCAATGTATCTTTTC
CTCCAAAATTTCTCCTTCCTAGAAATTTCATTCACAACTGCTTGTGTCCCCAGATTTTTA
TATAGCATATCATCAGGGGACAAATCCATTACCTATAATGCTTGTGTCAGTCAACTGTTG
TTTACAGACCTCTTTGCAGTAACAGAATTTTTTCTCTTGGCCACTATGTCCTATGATCGC
TATGTGGCCATCTGCAAACCCCTGCATTACATGACCATCATGAGCAGAAGAGTCTGCAAG
AACTTCATCGTCTTCTGTTGGGTAGCAGCACTGATCATCATTCTCCCACCAATTAGTCTA
GGTTTGGGCCTGGAATTCTGTGATTCAAACATCATTGATCATTTTTGTTGTGATGCATCT
CCTATCCTGAAGATCTCTTGCTCAGACACATGGTTGATAGAACAGATGGTTATAGTCTGT
GCTGTGTTGACATTCATCATCACCCTCATGTGTGTAGTTCTTTCTTACATTTATATTATC
GGGACCATTCTAAGGTTTCCCTCTGCTCAGCAAAGGAAAAAGGCCTTTTCCACTTGTTCT
TCCCACATGATTGTTGTTTCCATTACTTATGGTAGCTGTATCTTCATTTATGTCAAACCT
TCAGCCAAGGATGAGGTAGCTATTAATAAAGGGATTTCACTCCTTATTACTTCTATCTCA
CCAATGTTGAACCCCTTTATTTACACACTGAGAAACAAGCAAGTGAAGAAAGCTTTTCAT
GATTCAATTAAAAAAATCGCATTCCTATCAAAGATG
>cOR2C6|Dog#1 symbol=cOR2C6|LOC=8:3439671-3440633|Strand=-|Length=321
ATGATGATGGGAATAGCCAATGTAAGTTCTCCAGAAGTCTTTGTACTCCTGGGCTTCTCT
GCACGACCCTCCCTAGAATCCATCCTCTTCATCATTGTCTTAGGGTTTTACGTGGTGTCT
ATCTTGGGCAATGGCATCATCATTCTGGTTTCCTGCATGGATGTGCACCTCCACACGCCT
ATGTACTTCTTTCTTGCTAACCTCTCCTTCCTTGACATTAGCTTTACCACAAGCATTGTC
CCACAACTTCTGGTCAACCTCTGGGGACCACAGAAAACCATAAGCTACGGAGGGTGTGTG
GTCCAATTCTATATCTCCCACTGGCTGGGAGCGACTGAATGTGTCTTCTTGGCAGTCATG
TCCTACGACCGCTATGCTGCCATCTGTAGGCCACTTAATTACACCATCATCATGCATCCA
CAGCTTTGCCTCAGCTTGGCCCTCGCCTCATGGCTTGGGGGTCTGACCACCAGCATGGTG
GGCTCCACACTCACTATGCTCCTGCCGCTCTGTGGGAACAATCGCATTGATCACTTCTTC
TGTGAGATGCCCCTCATTATGCAATTGACTTGCGTGGACACCAGCCTCAATGAGGTGGAG
ATGTATGTGGCCAGCTTTATCTTTGTTGTCTTGCCCCTGGGTCTCATCCTGGTCTCATAT
GGCCACATTGCCTGGGCTGTGATGAAGATCAGGTCAGCAGAAGGACGGAGAAAGGCCTTC
AACACTTGCTCCTCCCATGTGGCAGTTGTGGCTCTATTCTATGGGAGCATCATCTTTATG
TATCTCCAGCCAGCCAAGAGTAACTCCCATGAACAGGGCAAGTTCATAGCCCTCTTCTAC
ACTGTGATCACCCCGATGCTGAATCCCTTGATTTACACGCTCAGGAACAAGGATGTGAAG
ACGGCTCTCAGGCACATTGTGTTAGAGAAGTGCTGTGGCTTTGCAGGGCCATGGGGGCAT
ATT
>cOR5B27|Dog#1 symbol=cOR5B27P|LOC=18:48579832-48580767|Strand=+|Length=312
ATGGGTAACAGGACAGAAGTGACACAGTTCATCCTGCTGGGACTAACCAATGACCCAGAA
CTGCAGGTTCCTCTCTTCATAATGTTCACCTTCATCTACCTCATCACTCTGGTTGGGAAT
TTGGGGATTACCGTGCTGATTCTCTTGGACTCCCGTCTCCACACTCCCATGTACTTTTTC
CTCAGTAACCTGTCTCTGGCAGACTTTGGTTACTCTACAGCTGTCACACCCACAGTCATG
GCTGGGTTACTTCTAGGAGACCAGGTCATCTCCTACAGTGCATGTGCTGCTCAGATGTTC
GTTTTTGCTGTCTTTGCCACTGTGGAAAATTATCTCTTGGCCTCAATGGCCTATGACCGC
TACGCAGCAGTGTGCAAACCCCTCCATTACACCACCACTATGACGACAGGTGTGTGTGCT
CGTCTGGCCATAGGCTGCTATATCTTTGGTTTCCTGAATGCTTCTATTTACATTGGAGAC
ACATTTAGTCTCTCTTTCTGTATGAACAATGAAGTCCATCACTTTTTCTGTGATATCCCA
GCAGTCATGGTTCTTTCTTGCTCTGATAGATATGTCAATGAGCTGATTCTTATTTATGTA
GTGAGCTTCAACATCTTTTTTGCTCTCCTGGTTATCTTAATTTCCTACATATTCATATTT
ATCACCATCCTGAATATGCACTCATCTGGTGGATATCAGAAGGCTATTGCCACCTGTGCT
TCCCACCTCACTGCAGTGTCCATCTTCTATGGGACAGTCATCTTCATGTATACACAGCCC
AGCTCCAGCCATTCCATGGACACAGACAAAATGGCATCCGTGTTCTACACTATGGTTATC
CCCATGCTGAACCCTATGGTCTACAGCATGAGGAACAAGGAGGTCAAGAATGCTTTCAAG
AAGATTGTTTTAGAGTCAAAATTGTCTTTAGGATTG
>cOR6C33|Dog#1 symbol=cOR6C33|LOC=27:3122329-3123297|Strand=-|Length=323
ATGATGGGAAACCAGACATCGGTGATAGAATTCATTCTTCTTGGACTGACGAATGACGCT
GAGCTTCAAGCTGTGCTTTTCCCTTTTCTGCTGCTAACTTACGTCTTGAGCATCATGGGA
AACTTGACCATCATCATTCTGACCCTGTTGGATTATCGCCTGCAGACTCCTATGTATTTC
TTTCTCCGGAATTTTTCTGTTTTGGAAATATCTTTTACTTCTGTCTTTGTTCCCAAAATG
CTAGTCAACATTGCAACTGGAGACAAGACTATCTCCTTCGCTGGTTGTTTCACTCAGTAT
TTTTTTGCCATCCTTCTGGGGGCAACTGAATTTTATCTTTTAGCTGCCATGTCCTACGAT
CGCTATGTTGCCATTTGTAAACCCCTGCACTATACAACTGTAATGAGCAGGAAACTCTGC
ATTCAGCTTGTTCTGTGTTCCTGGTTCTCTGGTTTTTTGGTTGTCGTTGTGCCACATGCA
ATGACTCTCCAGCTGCCTTTCTGTGCCTCCAATGTCATCAACCATTATTGCTGTGACTAT
ACCGTTCTGCTGCATCTGTCCTGTTCAGACACACAGTTCATAGAAGTGATGGAGTTTATC
TTTGCAGCAGTTACCCTCATCTTGACTTTGGTGCCGGTGACTCTTTCCTACACGTACATC
ATCAGGACAATTCTGAGAATCCCCTCTGTTCAACAAAGAAAAAAAGCCTTTTCTACATGC
TCCTCTCATATGATTGTGGTCTCACTTTCTTATGGAAGTTGTATCTTTATGTACATAAAT
CCTTCTGTTAAGGATGCAGAAACGTTTAATAAGAGAGTGGCTGTTTTAAATACCCTCAGT
TGCCCCTCTGTTGAACCCTTTCATCTATACCCTAAGGAACAAGCAGGTGAAAATAGCCTT
CAAAGACATGGTCAGCAAGATAACGATGTTTTCAGGAAAACGAAAGTGAGGTTCATAATA
ATAAAAAAA
>cOR2B2|Dog#1 symbol=cOR2B2P|LOC=35:28057775-28058713|Strand=-|Length=313
ATGAACCAGGTAAATGAAAGCATCCCACAGGAGTTCATCCTCTTAGGTTTCTCAGATCGA
CCATGGCTAGAGCTCCCACTCTTTGTGGTCTTCCTGGTTTCCTATATCTTGACTATCTTT
GGCAATCTGACAATAATTCTTGTGTCTTATCTGGACCCCAAACTCCATACCCCTATGTAC
TTTTTTCTTACCAATCTGTCGCTCCTGGACCTTTGCTATACCACAAGTACAGTTCCACAG
ATGCTGGTAAACATATGCAGCACCAGGAAGGTGATTAGTTATGGTGGCTGTGTGGCCCAG
CTCTTCATTTTCCTGGCCTTGGGTTCCACTGAATGTCTTCTCTTGGCTGTCATGTCTTTT
GATAGGTTTGTAGCTATTTGTCGGCCTCTCTATTACTCAGTTATCATGCACCAAAGGCTG
TGCCTCCAGCTGGCGGCTGCATCCTGGCTCAGTGGCTTTGGCAACTCAGTGTTGCAATCC
ACCTGGACCCTTCAGATGCCTCTCTGTGGCCATAGAGAAGTAGATCACTTCTTTTGTGAA
GTCCCTGCTCTGCTCAAGTTGTCCTGTGTAGACACAACAGCAAACGAGGCTGAACTATTC
TTTATCAGTGTGCTGTTCCTTCTAATACCTGTAACGTTCATCCTTATATCTTATGGTTTT
ATTGTCCAAGCAGTGTTGAGGATTCAGTCAGCCAAAGGCCGGCGAAAAGCGTTTGGCACC
TGTGGCTCCCATCTAATTGTGGTGTCACTGTTTTATGGCACTGCTATCTACATGTATCTG
CAACCACCATCACCCAACTCAAAGGACCGGGGGAAGATGGTGTCCCTCTTCTATGGAATC
ATCACACCCATGTTGAACCCCCTTATATACACACTAAGAAACAAAGATGTAAAGGGAGCA
TTTAGGAGGTTGATTCTGAAGATCTTCTTAATCAAGAAA
>cOR7C30|Dog#1 symbol=cOR7C30|LOC=20:50437876-50438826|Strand=+|Length=317
ATGGAACGAGGAAATGATACACAAATTTCAGAATTCCTTCTTCTGGGATTATTAGAAGAA
CCAGAACTGCAGCCCCTCCTATTTGGGCTTTTCCTCTCCATGTACCTCATCACTGTCTTT
GGAAACTTGCTCATCATCTTGGCTGTTGGTTCTGACTCTCACCTCCACACCCCTATGTAC
TTCTTCCTTGCCAACCTGTCTTTTGTAGACATCTGTTTCACTTCCACCACCATCCCCAAG
ATGCTTCAGAACACCCAGACTCAGAGCAAAGTCATCACCTATAAGGGTTGCATTACGCAG
ATTTATTTTCTCATAGTCTTTGCCGTGTTGGATGTCCTTCTCTTGAGTGTGATGGCCTAT
GACCGCTATGTGGCCATCTGTTACCCTCTGCACTACACGGTCATCATGAATCCCCGGCTC
TGTGGTCTGCTTGTTCTGGTGTCCTGGATCATGTGTATCTTGAACTCCTTGTTACAAAGT
TTAATGATGTTGCGGCTTTCCTTCTGTACACACTTCCAAATCCCCCACTTTTTCTGTGAA
CTCAATCAGATGATCCAACTTGCCTGTTCTGACACCTTTCTTAATAACATGGTGATGTAT
TTTGCAGCTGTCTTGCTGGCTGGTGGTCCCTTCATTGGGATCCTTTACTCTTACTCTAAG
ATAGTTTCCTCCATACTTGGGATCTCATCAGCTCAGGGAAAGTATAAAGCATTTTCCACC
TGTGCATCTCACCTCTCGGTTGTCTGTTTATTTTATTGTACGATGCTTGGTGTGTACCTT
AGCTCTGCTGCTACCCACAGCTCTCACTCAAGTGCAGTGGCCTCGGTGATGTACACAGTG
ATCACACCCATGCTGAATCCCTTCATCTACAGCCTGAGGAACAGAGACATAAAGAGGGCT
CTGAAAACATTCTTTGTGAAGGAGACTCCACGTGGCCAATTGTCAAAAGAC
>cOR2M10P|Dog#1 symbol=cOR2M10|LOC=14:4968345-4969378|Strand=+|Length=323
ATGTGTCATTTCTTGTATTCCATGCAGTAAACACATTTATCAGGGCATGGGAGAACCAGA
CCTTCAACTCAGGCTTCATCCTGCTGGGAATCTTCAATTACAGCCCCACCCACATCTTCC
TCTTCTCCCTAGTCTTGGGCATCTTCACAGTGGCCTTCATGGGAAACACTGCTATGATTC
TCCTCATCTATCTGGACACTCAGCTCCATACACCCATGTACTTCCTCCTCAGCCAGCTCT
CTCTGATGGACCTCATGCTTGTCTGCACCACTGTACCCAAGATGGCCTTCAACTATATGT
CTGGCAGCAAGTCCATCTCTCTGGCTGGTTGTGGAGCTCAGATATTCTTCTATGTGTCCC
TGCTTGGAGCAGAATGTTTCCTGTTGGCTACAATGGCCTATGACCGTTATGTTGCCATTT
GTCACCCATTACGATACTCAATTCTCATGAACCAGAAAATCTGTGGTCTTATGGCAGCTT
GTTCATGGATTCTTGGCTCCCTTGATGGTATAATTGAAGTTGCAGTTGCTTTGTCATTCT
CATATTGTGGAGCCCGGGAAATACCCCACTTTTTTTGTGATGTCCCTGCCCTTCTCATTC
TCTCATGCACCAACACATTGTTATTTGAAAGGATGATATTTATCTGTTGTGTTATTATGC
TTCTTTTCCCTGTAGCAGTAATCATTGCTTCCTATGTTCATGTTATTGTGGCTGTCATTC
ACATGGGGTCTGGGGAGGGACGCCGGAAAGCTTTTGCCACCTGCTCCTCTCATCTCACAG
TGGTGGGAATGTATTATGGAGCAGCCATGTTCATATACATGCGGCCCACTTCAGATCGTT
CCCCCACTCAGGACAAGATGATCTCTGCCTTCTACACCATCCTTACTCCCATGCTGAATC
CCCTCATCTACAGCCTCCGCAACAAGGAAGTAGTCAGAGCATTCTTGAAGATGTTAGGGA
AGGGTAAGTCTAGAGAACAAATTGCTTGATAATTTTTATGCTTTGTTTTTTCTCATATAT
TCTTTGTTTTATGC
>cOR4K21P|Dog#1 symbol=cOR4K21P|LOC=2:58248765-58249758|Strand=-|Length=313
TTCTCACTCAATTTGATTATGATTGGGAGATAATTTGACAACATGGAAAGTGCAAACCAT
TCAGTGGTGTCTGAATTCATTTTGCTTGGACTTTCCAAATCTCAGAATCTTCAGATTTTG
TTCTTTGTAGGATTCTCTGTGGTCTATGCCGGGATTGTGTTAGGAAACCTCCTCATCTTG
GTCACTGTGACCTTTGACTCACACCTTCACACACCAATGTACTTTCTGCTTATCAATCTG
TCCTGTATAGATATGATCCTAGCTTCTTTTGCTACCCCTAAGATGATCATAGACTTCCTC
CGAAAACAGAAGACCATCTCTTGGATGGGGATGTTATTCTCAGATGTTTTTCATGCACCT
CCTAGGTGGGACTGAGATGATGTTGCTTGTAGCCATGGCAATAGACAGGTATGTTGCCAT
ATGCAAACCCCTCCATTACATGACCATAATGAGCCCACGAGTGCTCGTTGGGCTGCTGTT
ATCTTCCTACGCAGTTGGCTTTGTGCACTCGTCTAGTCAAATGGCTTTCATGTTGCATTT
GCCCTTCTGTGGTCCCAGTGTGGTGGACAGCTTTTTCTGTGACCTTCCCCTTGTGATCAA
ACTTGCTTGCGAGGACACCTACCTGCTACAACTGCTGGTTATTGCTGACAGCGGCCTCCT
GTCTCTGATCTGCTTCCTCCTCTTGCTTGTCTCCTACATGGTTATCATATACTCAGTCAG
GCACCGTGCTGCTGGTGGTTCAGCCAAGGCCTTCTCCACTCTGTCAGCACACATCACAGT
TGTCACTCTCTTCTTTGCCCCATGTGTCTTTATCTATGTATGGCCCTTTAGCAGATATTC
TGTAGATAAAATTCTTTCCGTGTTTTATACAATTTTCACACCTCTCTTAAATCCTATTAT
TTATACATTAAGGAATCAAGAAGTAAAAGCAGCCATAAAGAGGATAAGAACTCGACATAT
AAATTCAAAACACACTTTGTAGATGATGCTTCTG
>cOR6C45P|Dog#1 symbol=cOR6C45P|LOC=10:19092867-19093812|Strand=-|Length=317
CAAATGTTAGCGATGAAAAACCAAACCCTTCTGACAGAATTCATTCTGCTGGGACTAACA
GAAATCCCAGAGATCCAACTTGTAGTCTTTCTATTTCTCTTCCTCACCTACATATTCAGC
ATCATTGGAAACCTCACAATCATCACACTTACACTACTGGACTCACACCTCCAGACTCCC
ATGTATTTCTTCCTCCGGAATTTCTCCTTCCTAGAAATTTCCTTTACAACCACCTTTACT
CCTAGGCTGCTGTTCAGCATCACAACTGGCAACAAGAGCATTAGCTTTGCTGGCTGCTTC
ACTCAGTATTTCTTTGCCACCTTCTTTGGAGCCACAGAGTTTTACCTTCTGGCTGCCATG
TCCTATGACCGCTATGTGGCTATATGCAAACCCCTGCATTACATGACCATTATGAGCAAC
AGAGTCTGCATTCAGCTGGTTCTCTGCTCTTGGTTGGCTGGATTTCTAATCATCATATCC
CCAATCATCCTGACCAGTCAGCTGGATTTCTGTGCCTCCAACATACTGAATCATTATTAT
TGTGACTACGGACCCCTGCTAGAAATATCTTGCTCAGACACAAGACTCTTAGAACTGGTT
GACTTTATCTTAGCAGCTGTGACCTTGGTGGTCACCCTGGTGCTGGTGGTTCTCTCCTAC
ACAAACATCATCTGGACCATCCTCAAGATCCCCTCGCTCAGCAAAGGAAAAAGGCCTTTT
CCACATGTTCTTCCCACATGATTGTCATTGCCCTCTCTTATGGCAGTTGCATCTTCATGT
ATATAAAACCCTCAGCCAAAGAAGGAGTTGCCTTCAATAAGGGGGTAGCTGTGCTCAATA
CCTCATTGCCCCTTTATTGAACCCATTCATTTACACTTTAAGGAATAAACAAGTAAAACA
GGCCTTCAAGGATGTCATCAAAAAGGTTATGAGCATTTGGCGAATG
>cOR2A7P|Dog#1 symbol=cOR2A7|LOC=16:11463379-11464390|Strand=-|Length=311
CTCAGTTTATTCTGTCCTAGGAAAATGGGAGACAATATGACATATATCACAGAGTTCACC
CTACTGGGATTTCCTCTTGGCCCAAGGATTCAGATGGTTCTCTTTGGGCTCTTCACCCTG
TTCTATGCCTTCACCCTGCTGGGGAATGGGCTCATCCTGGGGCTCATCTCACTGGACCCC
AGACTGCACACCCCCATGTACTTCTTCCTCTCCCACCTGGCCATCGTCGACATAGCCTAT
GCCTGCAACACGGTGCCCCAGATGCTGGTGAACCTCCTGAGGCCAGACAAGCCCATCTCC
TTTGCTGGCTGCCTGACGCAGACCTTTCTCTTTCTGACCTTTGCTGTCACAGAATGTCTT
CTCCTGGTGGTGATGTCCTATGACCGGTATGTGGCCATTTGCCACCCCCTCCGCTATTCT
GTGATCATGAGCTGGAGAGTCTGCATCACCCTGGTGCTGACTTCTTGGACCATTGGAGTC
CTTCTGTCTTTGGTTCATCTCATGTTACTTCTCCCCTTACCCTTCTGTAGATTCCAGAAA
ATCAATCACTTTTTCTGTGAAATCATGGGCTGTTCTCAAACTTGTCTGTGCAGATACCCA
CATCAATGAGATTATGGTATTGGCTGGAGCAATTTCTGTGCTAGTGGGACCCTTCTCCTC
AATTGTAATCTCCTATATGTGCATTTTCTGTGCCATCCTTAGAATCCAGTCTGGAGAAGG
TCAAAGAAAAGCCTTCTCCACCTGCTCATCTCATCTCTGTGTGGTTGGACTCTTTTACGG
CACAGCCATCATAATGTATGTTGGGCCCAGATATGGGAACCCCAAGGAGCAGAAGAAATA
CCTGCTCCTGTTTCACAGCCTTTTCAACCCCATGCTCAACCCCCTTATCTATAGTCTTAG
GAACTTAGAAGTGAAAAATGCCTTGAAGAGAGTGCTGGGAATACAGAGAGCTTTATGAAA
AGATTTATGGCATCAGGATTGATAGTGACCTAGGAAGATATTATCTCAAGAG
>cOR4A55|Dog#1 symbol=NOVEL|LOC=18:51517031-51517966|Strand=-|Length=312
ATGCAGAAGATGGAACTAAGAAACAATGTAACTTACTTTGTCCTCTTGGGCCTCACACAG
AATCCAAAGGAACAGAAGGTCCTTTTTGTTATATTCTTGCTCTTCTATATTTTGACTGTG
GTGGGCAACTTGCTCATTTTGGTGACTATATCTCTCAGTAAGACCCTGGGCTCACCTATG
TACTTGTTTCTTGCTAACTTATCATTTATGGATGTCATTTATTCATCTTCTATATCCCCT
AGATTGATTTCAGACTTATTCTTTGCGAAAAATACCATATCGTTCCATTCTTGTATGATT
CAGCTCTTTACAGAGCACCTTTTTGGTGGAACAGAAATATTTCTTCTGCTGGTGATGGCC
TATGACCGCTATGTGGCCATCTGTAAGCCCTTGCATTATTTGGTTATCATGAAGCAATGG
GTGTGTGTTGTGCTGCTGGTGGTATCCTGGGTTGGAGGTTTTCTGCACTCAGTAATTCAA
CTTAGCACTATTCATGGGCTCCCATTCTGTGGGCCCAATGTCATCGATCATTTTTTCTGT
GACATGTACCCTTTACTGAAACTGGTCTGTACTGACACATATGTTATTGGGTTGTTAGTT
GTAGCCAATGGAGGGATGATCTGCACTATTGTGTTTTCATTCTTGCTCATCTCTTATGGT
ATCATCTTGCACTCTCTAAAGAACCTTAGTCCAGAGGGGAAGCGGAAAGCCCTCCAGACG
TGTGGCTCCCACATCACTGTGGTGGTCTTTTTCTTCGTTCCATGTATTTTCATGTATGCA
AGACCTGCTAAGACATTCCCCATTGACAAATCCCTGAGTGTGTTTTATACAGTCATAACC
CCAATGCTGAACCCGTTGATCTACACTTTGAGAAATTCTGAGATGACAAATGCTATGAAG
AAGCTATGGAGAAGAAATACTATATCTTTCAGTAGA
>cOR7C16|Dog#1 symbol=cOR7C16|LOC=20:50086134-50087063|Strand=-|Length=310
ATGGAACCAGGAAATGATACACGAATTTCAGAGTTTCTTCTTCTGGGATTAACAGAGGAA
CCAGAATTGCAAACCCTCATATTTGGGCTTTTCCTCACCATGTACCTGATCACTGTGTTT
GGAAATCTACTCATCATCCTGGCCATTGGCTCTGACTCCCACCTCCACACCCCCATGTAC
TTCTTTCTTGACAACCTGTCCTTTGTAGACATCTGTTTCACCTCCACCACCATCCCCAAG
ATGCTGCTGAATATCCAGACTCAGAGCAAAGTGATCACTTATGAAGGCTGCATCTCACAG
ATTTATTTTCTCATACTCTTTGCCGTGTCAGACATCTTTCTTCTGAGTGTGATGGCCTAT
GACCGGTATGTGGCCATCTGCCACCCCCTACACTACATGGTCATCATGAACCCTCATCTC
TGTAAACTGCTAGTTCTGGTGTCCTGGATCATGTCTATCCTGAATTCCTTGTTACATAGT
TTAATGATGTTGCGGCTGTCCTTCTGTACACACTTCCAAATCCCCCACTTTTTTTGTGAA
CTCAACCAGATGATCCAACTTGCCTGTTCTGACACCTTTCTTAATAACTTGGTGATGTAT
TTTGCAGCTGTCCTGCTGGCTGGTGGTCCTTTCGCTGGGATCCTTTACTCTTACTCTAAG
ATTGTTTCCTCCATACACAGAATCTCATCAGCTCAGGGCAAGTATAAAGCATTTTCTACC
TGTGCATCTCACCTCTCAGTTGTCTCCTTATTTTATTGTACGATGCTTGGTGTGTACCTT
AGCTCTGCTGCTACCCAGAGCTCCCACACAAGTGCAGTGGTCTCTGTAATGTACACTTTG
GTTGCACCCATGCTGAACCCCTTCATCTACAGCCTGAGGAACAAAGACATAAAGAGGGCT
CTGAAAAGAATCATTGGGGTTCCAGAGATG
>cOR7G6|Dog#1 symbol=cOR7G6|LOC=20:54527970-54528905|Strand=-|Length=312
ATGGAACCCAGAAATCACACAGATGTTTCAGAATTTCTTCTTCTGGGATTGACAGATGAT
CCAGAACTGCAGCGTTTCCTATTCTGCCTGTTTCTGTCCATGTACCTGGTCACTATCCTG
GGAAATCTGCTCATCATCTTGGTCATCAATTCTGACTCTCACCTCCACACCCCCATGTAC
TTCTTCCTCTCCAATCTGTCTTTTACTGACATCTGTTTAAGCACAACCACCATCCCAAAG
ATGCTGGTGAACATCCAAGCACAGGATCAGAGCATCACTTACACAGGCTGCCTTACCCAG
GTTGGATTTGTCCTGGCTTTTGGTGGTTTTGAAATTTTTCTCCTTGCAGCAATGGCTTAT
GACCGCTATGTGGCCATTTGTCACCCCTTGAGATACACTGTTATCATGAACCCCCAACTC
TGTGTTCTGCTGATTCTGCTCTCACTGTTCTTTAGCTTTGTGGTTGCCCTGCTCCACAGT
CTAATGGTGCTACGACTCTCCTTCTGCAAGGACTTGGAAATTCCTCATTTCTTCTGTGAA
CTTGCTCAGGTCATCAAGCTCGCCTGTTCTGACACCCTCGTCAATAACATACTGATTTAT
TTTGTGGCTAGCCTATTTGGTGGTATTCCTCTCTCTGGGATCATTTTCTCTTATACTCAA
ATCGTTTCCTCTGTTTTGAGAATGCCATCAGCAGGGGGAAAGCTCAAAGCTTTTTCCACC
TGTGGGTCTCACCTGTCAGTTGTGTCCTTGTTCTATGGGACAGTTGTTGGAGTGTACATT
AGTTCTGTAGTTAGTGACTCTTCCAAGAAGACTGCAGTGGCTTCAGTGATGTATGTTGTG
GTTCCTCAAATGATGAACCCCTTTATCTATAGCCTACGGAATAGGGACATGAAAGGAGCC
TTGAGAAAGCTCATCAGTGGGATGCCTTCTTTGCTG
>cOR51A19|Dog#1 symbol=cOR51A19|LOC=21:30385242-30386222|Strand=-|Length=327
ATGAAGTCTCACCATGACATTTTCAATGCGTCCATTGCATTCACACCTGCAACATTCACT
CTTGCTGGCATTCCAGGGCTAGAGGCAGAACATATCTGGATATCCATCCCTTTCTGCCTG
ATATACATCATCATCTTCCTAGGAAATGGCATCATTCTTCATATCATCCGGATTGACCCT
GCTTTGCACCAACCCATGTACTCCTTTTTGGCCACGCTGGCCTTTGTTGAACTTGGGGTC
TCTGCTTCCACCATGCCCACTGTGCTAGGCATTTTCCTCTGTGGAATTAATGAAATCAGT
TTTGGTGGTTGCCTGTTCCAGATGTTTTCCATGCATTCTTTTACCATAATGGAGTCAGGT
GTCCTTCTCACTATGTCTGTAGACCGTTTTGTGGCCATCTACAGCCCCCTGCGCTACACA
ACCATCCTGACAATTCCCCGCATCATTGGGATGGGTGTCATCATTGCCTTACGAAGTGTG
GTGCTCATGTTCCCACTGCTCTTCCTCCTGAAGGGCCTGCCTTTCTGTGGTCACAATACT
CTCACACACTCTTACTGTCTCCATTCAGATCTAATCAAATTGCCCTGTGGAGACACTAGA
CCCAATAGCATCCTGGGTTTGTTTGTCATTACCTCCACATTTGGGCTGGACTCACTGCTC
ATTGTAGTTTCTTATATGTTGATTCTTCACACTGTACTGGGAATAGCTTCTGGAGCTGGG
CAGTGGAAGGCACTCAACACATGCGTGTCACACATCTGTGCTGTTCTGGTGTACTACGTG
CCCATGATTAGCCTCTCCTTGCTGCATCGCTTTGGGGGACACTTACCTCCACTCCTTCAG
ACTGTCATGGCCAATGCCTACCTCTTCTTCCCACCTGTGGTCAACCCCATTGTGTATAGT
ATGAAAACAAAAGAAATTCGCAATAGCATTGTTCGTATACTGCCTAGAAAGAGGCATGAA
GTCTCAAGACAGATAATACCC
>cOR52B2P|Dog#1 symbol=cOR52B2|LOC=21:31769395-31770265|Strand=-|Length=291
TTTGTCTTATTGGGCATCCCTGGGTGGGAGGCTTACCACATTTGGCTATCAGTACCCCTC
TGCCTCATGTATATCACTGCTGTCCTGGGGAACACCATCCTGATAGTGGTCATCATCACA
GATCGTAATCTTCATGAGCCCATGTACTTCTTCCTCTCTATGCTGGCCATCACGGACATC
CTGCTGTCTACCACTACTGTACCCAAAGCTCTAGCCATCTTTTGGCTCCATGCCCATAAT
ATTGCTTTTGATGCTTGTGTCACCCAAGTTTTCTTTGTCCATGTGATGTTTGTAGGGGAG
TCAGCCATCCTATTAGCTATGGCCTTTGACCGCCTTTGTGGCCATCTGTGCTCCCTTGCA
TTATACAACAGTGCTAACATGGCGAGTTGTGGGAAGGATTGCTCTGGCCATTGTCACCCG
AAGCTTTTGCATCATCTTCCCAGTGATCTTCTTATTGAAGCGGCTGCCCTTCTGCCGGAC
CAACATCGTCCCCCATTCCTATTGTGAGCATATTGGAGTGGCCCGGTTGGCCTGTGCTGA
CATCACCATTAACATCTGGTATGGCTTCTCAGTGCCCATTGTCATGGTCATCTTGGATGT
GATCCTCATTGCTGTGTCTTACTCACTGATCCTCCGAGCAGTGTTTCGTTTGCCCTCCCA
GGATGCCCGGCACAAGGCCCTCAGCACTTGTGGCTCCCACCTCTGTGTCATCCTCATGTT
TTATGTTCCATCCTTCTTTACACTATTGACCCACCGCTTTGGACGTAACATTCCTCGACA
TGTCCATATCCTGCTGGCCAATCTTTATGTGGTGGTACCACCCATGCTCAACCCCATCGT
CTATGGTGTGAAGACTAAGCAGATCCGGGAG
>cOR9I2|Dog#1 symbol=cOR9I2P|LOC=18:48776008-48776988|Strand=-|Length=327
ATGAGATTTTATTTTTTGATTTCAGTGGATGACCTAGGATTCATGGAGAAGAATGGCACC
ATGGTGACGGAATTCATTCTGCTGGGGTTCCAGCTGCCGGCAGAGCTGCAGATGGGTCTC
TTCCTTGTGTTTCTGGTCCTTTATTTCATTACCTTGGTGGGCAACCTGGGCATGATCGTG
TTGATTCAGAGAGACCCTCGTCTCCAAACCCCCATGTACTTCTTCCTCTGCCATCTTTCC
TTCTTGGATATTTGCTATTCCTCTGTCATTGTCCCTCAGTTTCTTGAAACCTTGGGTACC
GATAAGATGGCCATCACCTATGAGTGCTGTGCCACTCAGTTCTTCTTCTTTACCCTCTGT
GCTAGCACTGAATGTTTCCTTTTGGCTGTGATGGCCTATGACCGCTATGTGGCGGTGTGT
AACCCCCTCCTCTATGCCACTGCCATGACACCACAGACTTGCCTGGGGCTGGTGACTGGG
GCATATGCTGGTGCCATGGTCAATGCTGTGATCCGCACTGGGTGTACCTTCTCTATCTCT
TTCTGTAAGTCCAACCACGTGGACTTCTTCTTTTGTGACCTCCCACCCCTGCTGAAGCTT
GCCTGTAGTGACACCAAGTTACGGGAACGGGTCATTTACCTCTTAGCTTTCTTGGTCATT
ACAACCAGTATTTCAGTGATTCTTATATCCTACTTTTTCATCATTCAGGCTATTCTGAAG
ATTCGTACAGCAGGTGGCAAAGCCAAGACTTTCTCCACCTGTGCTTCTCACATGACCGCA
GTAGCTCTTTTCTTTGGGACACTCATATTCATATACCTGAAAGGTAACATGGGAAAGTCC
CTTGGGGAGGACAAGATTGTGTCAGTATTTTACACTGTGGTCATCCCTATGTTGAACCCA
ATGATCTATAGCTTGAGAAACAAGGAAGTGAAGGAGGCTCTGAAGAAAGCTTTCAATGGG
ATGAAGGTTTCCCAAGCAGAC
>cOR7C34|Dog#1 symbol=cOR7C34|LOC=20:50154740-50155714|Strand=+|Length=325
ATGATTGTGTCATGTTGTTTTTCTTATTTTGGTAGTCCTGTCCACTACATGGAACTAGAG
AATGATACACAAATTTCAGAATTTCTTCTTCTGGGATTTTCAGAGGAACCAGAATTGCAG
CCCTTCCTCTTTGGACTGTTCCTGTTCATGTACTTGGTCACCATACTTGGGAACCTGCTC
ATCATTCTGGCTGTCAGCTATGACACCCACCTCCACACCCCCATGTACTTCTTCCTTGCC
AACCTGTCCTTTGTAGACATCTGTTTCACCTCCACTACAGTCCCCAGGATGCTGGTAAAT
ATACAAACACAGAGAAAAGTCATAATTTATGAAAGCTGCATCATGCAGATGTACTTTTTC
TTACTTTTTGCTGGTTTGGACAACTTTCTTCTGAGTGTTATGGCCTATGACCGATTTGTG
GCCATCTGTCACCCCCTGCACTACATGGTCACCATGAACCCCCAGCTCTGTGGACTGCTG
GTTCTGGTGTCCTGGATCATGAGTGCCCTGCATTCTTTGTTACAAACATTAATGGTGTTG
CGGTTGTCCTTCCATACAGAGGTGGAAATCCCCCACTTTTTCTGTGAACTCAATCAGATG
ATCCAGCTTGCCTGTTCTGACACCTTTCTTAATAACATGGTGTTGTACTTTGCAGCTATG
CTGCTGGCTGGTATCCCCATGGCTGGGGTCCTCTACTCTTATTGTAAGATAGTTTCCTCT
ATACGTAGAATCTCATCAGCTCAGGGCAAGCATAAAGCATTTTCCACCTGTGCATCACAT
CTTTCAGTTGTCTCTTTATTTTATTGTACGAGCCTAGGTGTGTACCTTAGCTCTGCAGCT
ACCCAGAGCTCCCACTCAAGTGCAGTAGCCTCAGTGATGTACACGGTGGTCACACCCATG
CTGAATCCCTTTATTTACAGCCTGAGGAACAAAGATATAAAGGAGGCACTAAGTGTGTTT
TTCAGAGGGAAGACA
>cOR52U5|Dog#1 symbol=NOVEL|LOC=21:31076704-31077678|Strand=+|Length=325
ATGACTGTGTGCAATGTCTCCCTGGGGCATCCTCCTTTCTTCATTCTCCAAGGCATTCCC
GGGATGGAGGACAAACACAGATGGATCTCTATCCCCTTCTGTTCCATGTACTTCATCACC
ATCCTTGGGAACTGCACCATCATCTTCATCATCTGCACAGAGCGCTCCCTGCACAAGCCC
ATGTTCCTGCTCCTCTGCATGTTGGCCCTCACAGACCTGGGCATGTCCACTACCACCATT
CCCAAAGTGCTATGCATCTTCTGGTTTAGACACAGTGAGATCAGCTACGTGGGCTGTCTG
GTCCAAATGTTCTTCATTCACTCCATATCGGCCATGCAGTCTGCCATTCTGATGACCATG
GCCTTTGACCGCTACGTAGCCATCTGTGAGCCCCTGCGCTATGCCACCATCCTTTCCAAT
AGTCGCATTGGGCTCATTGGCTTAGTGGGTTTAGTAAGAGCCATCCTTTTCATTCTGCCC
ATGCCTGTACTCCTCCAGAAGATGCCTTTTCATGCGAATCATGTTATCCCCACCACCTAC
TGTGAACACATGGCTGTGGTGAAGATGGTGTGTGTGGACACCACAGTCAACCGGATATAT
GGTCTGGTGGTGGCCTTGTTAGTTGCCGGGATAGACATCTCAGCTATTGCCTCCTCTTAT
GTGCTTATCATCCAGGCTGTCCTGCGGCTGTCTTCTAAGGAAGCCCACCACAAAGCAGTC
AACACCTGCACTGCACACATTGTTGTCATGCTTCTCTACTATACTCCCTCACTGTTCTCT
TTCCTCACTCACCGCTTTGGCAGGGGAATTCCACCCCATGTGCACACCATTCTTGGAAAC
CTCTACTTCCTTATACCTCCAATGCTCAATCCTATTATTTATGCAGTGAAAACCAAGGAG
TTTCGGGAAAAACTGACCAAATATGGGTACTGGATGAAGGAGCACATAATCAGCAACCAT
GGTCAGAATCCTTTC
>cOR8S11P|Dog#1 symbol=cOR8S11|LOC=27:8981747-8982746|Strand=-|Length=308
CCCCCTCCACAAATGGCCTGGAGGAACCACAGCACCATCACGGAGTTCATTCTCATTGGG
CTGTCCGACGACCCCTATATCGAAGCTCTGCTCTTTGTGTTCTTCCTGGGGATCTACCTC
CTGACTGTGATGGGGAACCTGATGATGCTGCTGGTGATCAGGGCTGATTCCCGCCTCCAC
ACTCCCATGTACTTCTTCCTGAGTAACCTGTCCTTCCTAGACCTCTGCTTCTCTTCTGTC
ACTGTGCCCAAGCTCCTGAAGGACCTTCTGTCTGAGAAGAGAACCATCTCAGTGGAGGGC
TGCCTCACCCAGGTGTTCTTTGTGTTTATCACACCAGGGACTGAAGCCTTTCTGCTCTCA
GTGATGGCCTATGACCGCTATGCTGCCATCTGCCACCCACTGCTCTATGGCCAGGTGATG
AGCCCCCAGTTCTGTGTGAAGCTGGTGTTGATCTCATGGGGTCTGGCCTGTCTCAATGCA
TTTGTCATTGTGTTCTTGGCTATTAACCTGGACTTCTGTGAGGCCCAAACCATACATCAT
TACATCTGTGAGCTGCCCTCCCTCTTCCCTCTCTCTTGCTCAGATATTTCCATCAGTGTT
GACATCTTGATCTGCTCCATCTTACTACATGGGCTTGGGACCTTCCTCCCAATCTTCTTC
TCCTATGCCCGTATCGTCTCCACCATCCTGAGCATCAGCTCCACCTCAGGCAGAAGCAAG
ACTTTCTCCACCTGCTCCTCCCACCTCATTGCAGTGACCTCTGTTCTTTGGCTCAGGTGT
GATTCGCTACCTTATGCCCACAACTGATTCCTCCCTGGTTTTGCTCCTGTCCTTGCAGTA
CAGTGCAGTCACACCCTTGCTGAATCCCCTCATCTACAGCCTAAAGAATAAAGAGGTGAA
GGCAGCTGTGAGAAGGACACTGGGGAAATATTTCTAAATAGTGGCAGAAACACAGTTATA
AAGCCTGGGTTCCTTTGCATGTCTTTTTTTGTTCCCACCT
>cOR2AX2|Dog#1 symbol=cOR2AX2|LOC=14:5410943-5411896|Strand=+|Length=318
ATGCCAAAAGCACTAGGAATTACAAACAACAGTTTCCAAGTTGGCTTTATACTTCTGGGC
TTCTCTGAATGGCCCCATCTAGAAATGATTCTCTTCTGGATTGTGATCATCTTGTACACC
ATGATCATCCTCTCCAACTCAACCATTATCTTGCTCTCTTATGTGGACCCTCATCTCTAC
ACCCCCATGTACTTCTTTCTTAGCAATCTTTCTTTCTTGGATCTCTGCTTCACTACAACT
GCTGTGCCCCAGATGTTGTACAATTTGTGGGGGCCAGACAAGAGCATCACCTACACAGGC
TGTGTCATCCAACTCTCTGTGTTGCTCTGTCTTGGTGCCACAGAAGGTGTCATGTTGGTG
GTGATGGCATTTGACCGCTATGTAGCTATTTGTCAGCCCCTGCACTATACAATCATCATG
CATCATCAGTTCTGTTGGAAGCTGGTGCTCATAGCCTGGATGTCTGGATTGATGGAATCT
GTGACCCAATCCCCCATCACATTCCAACTTCCTTTATACACCCACCACCATTTGGATGAT
TTTATTTGTGAAGTTCCTGCTTTCATACGCCTGGCATGTGGAAATACCTCTGCCATTGAA
TGGCAAATGACCATCTCTGCTGACCTTTTCACCATTGTGCCAATGGGGTTAATCCTGACT
TCTTATGGCTACATAGCTCAAGCCTTAGGTAAAATCCAATCCAAGGATGGAAGGCAGAAG
GCCATTGCCACCTGTTCTTCTCATCTCACTGTGGTCCTCATGTTTTATGGGACAGTGGCC
ATGGTTTATACAGACCCTAAGAATGACTTTGCTTCAAATTATGGCAAGTTATTCACTTTC
TTCTACACTTTAGTCACACCATTGTTGAACCCTCTCATCTATACCCTAAGGAACAAAGAA
GTGAAGGATGCTCTGCAAAGACTCCTGAAGAAGTGGATGTGTAAATGGAAAAAG
>cOR5W9P|Dog#1 symbol=NOVEL|LOC=18:50575379-50576334|Strand=+|Length=313
TCAAGAAGAATGGATGGAAAAAATTGCTCTTCCGTGAATGAATTCCTTCTCGTGGGAATT
AGCAATAAGCCTGGAGTTAAAGTGACTCTATTTATCACATTTCTAATTGTCTATCTCATC
ATTCTTGTTGCAAACCTCGGGGGATGATCATTTTAATTAGGATGGACTCCCAGCTTCACA
CACCCATGTATTTCTTCCTGAGCCATCTCTCCTTCAGTGACGTCTGCTATTCTACAGCAG
TCGGACCCAGGATGCTGGTAGGCTTCATTGCCAAGAACAAGTCAATTCCCTTCTACAGCT
GTGCTATGCAATGGTTGGTGTTCTGTACCTTTGTAGATTCTGAGTGTCTACTGCTGGCAG
TGATGGCCTTTGATCGGTACAAAGCCATTAGCCACCCCTTGCTCTATACAGTCAGCATGT
CCAGCAGAATGTGCTCCCTGCTGATGGCTGGGGTTTACTTGGTGGGAATTATGGATGCTT
CAGTAAATACAATATTAACATTCCGGTTATGTTTCTGTGAGTCGAATGTGATTAACCATT
TCTTCTGTGATGTCCCACCTCTCCTCTTGTTATCTTGCTCAGACACACAAGTTAATGAGT
TAGTGATATTCACCATTTTTGGCTTCATCGAACTGATTACTCTTTCAGGGCTTTTTGTGT
CTTACTGCTATATTATCCTAGCGGTGAGAAAGATCAACTCTGCTGAGGGGAGGTTCAAAG
CTTTCTCCACCTGCACCTCCCACTTAACTGCTGTTGCAATTTTCCAGGGAACTCTGCTCT
TTATATATTTCCGGCCAAGCTCTTCCTACTCCCTTGATCAAGACAAAATTATTTCATTGT
TTTACTCCCTTGTGATTCCCATGCTAAACCCTCTGATTTATAGCCTACGGAACAAGGATG
TGAAAGAGGCCCTGAAAAAACTTAAAAATAAAAAGTGGTTTCATTGAAAACATGTA
>cOR56A18|Dog#1 symbol=cOR56A18|LOC=21:31515765-31516721|Strand=+|Length=319
ATGACAGCGCACCAAAATGGCACCACTTCAGTTGTGGTTTCAGACTTCCTCCTGAATTGT
TTAGTCAGGTCTCCCAGCTGGAAGTTCTGGTTGTCCCTGCCCCTAAGCTTCCTCTTCCTC
CTGGCCATGGGGGCCAATGGTGTTCTCCTGGTCACCATCCAGCTGGAGGCCTCTCTGCAT
GAGCCCATGTACTACCTGCTCAGCATCCTCTCTCTGCTGGACATCATCCTCTGCCTGACT
GTTATACCCAAGGTCCTGGCCATCTTCTGGTTTGATCTCAGGTCCATCAGCTTCTCTGCC
TGCTTCATTCAGATGTACATCATGAATTGCTTCCTTGGCATGGAGTCTTGCACATTCATG
GTCATGGCCTATGACCGCTATGTGGCCATCTGCCACCCACTGAGGTACTCTTCCATCATC
ACTGATCAATTTGTAGCTAGGGCTGCTATGTTTATTTTGGCGAGGAATGCACTTCTTACT
ATGTTCATTCCTATCCTCTCTGCCCAGCTCCATTATTGTGGAAAAAATATAATTGAGAAC
TGTATCTGTGCCAACCTCTCTGTGTCCAAGCTCTCCTGTGATAATGTTTTCCTTAACAAA
ATATACCAGTTAATTGTGGCCTGGACTCTTCTGGGCTCTGACCTAGTCCTCATCTTCCTC
TCGTATCTCTTCATCCTAAAAACTGTTCTTAGACTTAAGGCAAAAGGGGCAGCTGCCAAA
GCTCTGAGCACATGCGGGTCACACTTCATTCTCATCCTCTTCTTTAGCACCATCCTGCTG
GTTTTGGTTTTTACCCACATTGCCAAAAAAAAAGTTTCCCCTGATATTCCCATCTTACTT
AATGTCCTACACCATGTAATTCCTGCAGCTCTCAATCCCATTGTCTATGGGATACGAACC
CAGGAGATTAAAGAGGGAATTAGGAAATTACTGAGGAGGGTAACAGAGAGATTCAAG
>cOR5K7|Dog#1 symbol=cOR5K7|LOC=33:8340327-8341253|Strand=+|Length=309
ATGACTGAGGATAATTACTCCTTGACAACTGAATTTATTCTCATAGGATTTACAGATCAC
CCAAAGTTGAAGACCATTCTGTTTGTGGTGTTTCTCACTATCTATCTGGTGACCATGGTG
GGGAATCTGGGCCTGGTGGCATTGATCCTTATGGAGCGTCGCCTTCACACACCCATGTAC
ATCTTTCTGGGCAACCTGGCTCTAATGGATTCCTGTTGTGCCTGTGCCATTACTCCCAAG
ATGTTAGAGAATTTCTTTTCGAAGGACAGAATGATTTCCCTCTATGAATGCATGGCACAA
TTTTATTTTCTCTGTCTTGCTGAAACTACAGATTGCTTTCTCCTGGCAGCAATGGCCTAT
GACCGCTATGTGGCCATCTGCAGCCCACTGCAGTACCACACCCTGATGTCAAAGAAGCTC
TGCCTTCAGATGACTGCAGTGGCCTACATACCCGGAAATCTCCATCCCGTAATTTATATT
GGGCTTCTCTTTCGGTTAACTTTCTGTAGGTCTCATCAGATTAATCACTTTTTTTGTGAT
GTTCTTCCATTATTCAAACTCTCCTGTGTTGACCCTTATATCAATGAATTGTTGATATTT
GATATTTCAGACTCAGTTCTAGTGTTCTCTATTATTGTAGTCATAATCTCTTATCTCTGC
ATCCTTTTCATGATTTTCAAAATGAAATCCAAAGAGGGAAGAGGCAAAGCCTTATCTACT
TGTGCATCTCACTTTCTCTCTGTCTCAATGTTCTATGGTTCTCTTCTCTTTGTGTACGTT
CGACCAAATTCAGTTAAAGAAGAGGATAAAGATATATCTGTTGCTATTTTTTATACTCTA
GTAATCCCTTTATTAAACCCTTTTATTTATAGTCTACGAAATAAGGAAGTAATAAATGCT
ATGAAAAAAAACATAAGGAAAAATTTT
>cOR10A14|Dog#1 symbol=cOR10A14|LOC=27:3142470-3143414|Strand=-|Length=315
ATGATTTGTGAAAATCACACCAGAGTCACTGAATTTGTTCTTCTCGGTTTTACAAATAAC
CCTGAGATGCAAGTTTCCCTCTTTATTTTGTTCCTCATCATCTATACAGTCACTTTGTTG
GGCAATTTCCTTATTATCACAGTTACCAGTGTGGATCCTGCTCTTCAAACACCCATGTAC
TTCTTTCTCCGAAACCTATCACTTCTTGAAGTCTGTTTTACCTTGGTCATGGTGCCGAAG
ATGCTGGTGGATCTAGTGTCCCTAAGGAAGATCATCTCTTTTGTGGGCTGTGGTATCCAG
ATGTACTTTTTCTTTTTCTTCGGCAGCTCCGAATGTTTTCTCCTGTCTATGATGGCATAT
GATCGCTTTGTGGCCATTGGTAACCCTCTCCGTTATTCAGTCATAATGAATAGGTCCCTA
TGTTTATGGATGGCTGTCGGCTCTTGGATGTCTGGGGTTCCTGTCTCTATGCTACAAACA
GCTTGGTTGATGGCCCTTCCTTTCTGTGGACCAAATACCATAGACCACTTTTTTTGTGAT
GGTCCCCCAGTGCTGAAACTAGTCACTCAAGATACAACCATGTATGAAATGCAAGCACTT
GCTTCCACACTACTGTTTATCATGTTTCCCTTTTCCCTCATTTTGGTCTCCTACACCCGC
ATTATCATAACCATCCTGAAGATGCCCTCTGCTACCGGTCGTCAGAAGGCATTCTCCACT
TGTTCATCACACCTCATTGTGGTATCCCTTTTCTATGGAACAGCCAGCTTGACCTACCTG
CGACCCAAATCCAACCAGTCCCCAGAGAGCAAGAAGCTAGTGTCATTGTCCTACACTGTC
ATCACTCCTATGTTAAACCCCATCATCTACAGCCTAAGGAACAATGAAGTGAAGGGGGCA
GTCAAGAGGACAGTTACCCGAAAAGTCTTGAAGTTAGATGCGTTT
>cOR4C33P|Dog#1 symbol=cOR4C33P|LOC=18:50944359-50945334|Strand=+|Length=311
TTATTTCTAACCTGCATTTTCTCCACTTTGCCTGAAATAATGCAGCAAAATAACAGTACT
ACTGAGTTCATACTGTTAGGATTGACCCAAGATCCTATGAAAAAGAAAATGGTATTTGTA
ATATTTTTCATTTTTTATTTGGGAACTGTGGTTGGGAATTTGCTTATTGTTGTGACCATC
AAGACCAGCCGGACACTTGGGAGCCCCATGTACTATTTCTTATTTTATTTGTCCCTTGCT
GATTCCTGCTTTTCAACTTCCACAGCCCCCAGACTAATTGTGGATTCACTCTCTGCAAAA
AATATCATAACTTACAATGAATGCATGACTCAAGTCTTTGCACTACATTTCTTTGGTTGC
ATGGAGGTTTTAGTCCTTATCCTTATGGCCTTTGACCGGTATGTGGCCATCTGTAAGCCC
TTACATTACCCAACCATCATGAGCCGGCGGGTCTGCACCATCCTAATTGTTCTGGCATGG
ATTGGATCTTTTATCCATTCTATAGCCCAGATTATCCTGGCTTTGAGGTTGCCCTTCTGT
GGACCGAGTTTGATTTGATCATTACTGCTGTGATTTGCAGCCCTTGCTGAAACTTGCTTG
CATGGACACTTATGTGATCAACCTACTGTTGGTGTCTAATAGTGGGGCCATTTGCTCAAG
CAGTTTTGTGATTCTGATGATCTCCTACATTGTCATCTTGCATTCCCTGCGAAACCACAG
TGCGGAAGGGAGGAAAAAAGCTCTCTCTACTTGTACTTCTCACATCATTGTAGTAATCAT
ATTCTTTGGTCCCTGTATATTCATTTATACACGTCCCCCAACCACTTTCCCCATGGACAA
GATGGTGGCCGTATTTTATACTATTGGGACACCTTTTCTCAACCCACTCATCTACACATT
GAGGAATGCAGAAGTGAAAAATGCCATGAAAAAGCTATGGCATATCAAGATTACCTCAGA
AAGCAGAAGATGAATT
>cOR2G5|Dog#1 symbol=cOR2G5|LOC=14:5389234-5390178|Strand=+|Length=315
ATGGAGGAAAGCAACAACAGTTCTGAAAAGGGATTTCTTCTGCTGGGATTCGCAGATGAT
CCCCAACTAGAAAGGATCCTTTTTGTCATAATTTTGCTTTTCTACATCTTGAACATTCTG
GGGAACACTGCCATCATTTTGGTGTCTTATTTAGCCCCCATACTCCACACTCCAATGTAC
TTTTTCCTTAGCAATCTCTCTTGTGTGGACATCTGCTTTACCACCAGCGTTGCCCCACAG
TTGCTGGTTACCATGAATAAAAAAGAAAAAAACATGAGCTATGGTGGATGTGTGGCCCAG
CTCTATGTGGCTATGGGGTTGGGATCCTCTGAATGTATTCTTTTGGCAGTCATGGCTTAT
GATCGATATGCTGCTGTCTGCCGGCCTCTGCAATACACAACTATTATGCATCCTCAGCTT
TGTGCTTCCCTGGCCATCATAGCATGGCTCAGTGGTCTTATCACCTCCTTAATTCAATGC
TCCCTTACTGTGCAGCTGCCCCTTTGTGGTCATCGCAAACTGGACCACATTGTCTGCGAG
GTTCCTGTGCTCATCAAACTGGCCTGTGTGGACACAACAATCAATGAAATAGAACTCTTT
GTGGCCAGTGTGATTTTTCTAATTGTCCCTGTGTCACTCATCCTAGTCTCCTATGGCTTT
ATAACAAAAACTGTGCTGAGGATAAAATCAGCAGCAGGGCGCCGGAAGGCCTTTGGGACT
TGTTCTTCCCACCTGATTGTGGTCATCATTTTTTATGGAACCATCATCTTTATGTACCTT
CAGCCAGCCAAAAGTAGCTCAAAAAACCAGGGAAAGTTTGTTTCTCTTTTCTACACCATA
GTCACCCCAGTCTTAAACCCCATTATCTATACTCTGAGAAACAAAGATGTGAAAGGGGCC
TTGAGAACACTGGTGATGAGAAATGTTTTAGTTTCAAAAAATACA
>cOR13P5|Dog#1 symbol=cOR13P5|LOC=15:3292447-3293480|Strand=+|Length=315
GTTCATTTCTCTTTCTGCAGCTGAAGGAGAATGCAGAACTTCCCCTGGGACAACCACAGC
TCTGTGTCTGAATTCATTCTTCTGGGCTTCTCCAGGGATTCCCAAATTAACGCAATCCTC
TTCAATATCTTCCTCTTTCTCTACCTCTCTACACTTGTGGGCAATGGGCTCATTATCACC
TTGATCTACTTGGACTCCCGCCTCCACACACCCATGTACTTCTTCCTCAGTGTCCTCTCC
ATGCTGGACATGAGCTATGTCACCACCACTGTGCCCCAGATGTTGGTGCATCTGATCTGC
CAGAAGAAAACTATCTCTTATGTTGGGTGTGTGGCTCAGATGTACATCTTTCTGGTGTTG
GGCATCACTGAGGGCTGGCTCTTCTCCGTCATGGCCTATGACAGATATGTAGCCATCTGT
TACCCACTCAGGTACAAGGTTATCATGACCCCATGGCTGTGTGGGGCAATGGTGGTCTTT
TGTGGATTGTGGGGAATCAGCTGTTCCCTGGTCTACACTGTCTTCACAATGCGCCTGCCC
TATTGTGGCCCTAATGAGATCAATCACTTCTTCTGCGAGGTCCCTGCTGTTCTGAAGCTG
GCATGTGCAGACACATCCCTCAACGACCAAGTAGATTTCATCCTGGGTTTCATCCTTCTC
CTGGTACCTCTTTCCTTCATTCTGGCCTCTTATGTCTGCATCTTTGCCACTATCTTGAAG
ATCCGCTCGGCCCAAGGCCGACTCAAGACCTTCTCCACCTGTGCCTCCCACATCACTGTG
GTCACCATGTTCTGTGGGCCTGCCATGTTTATGTACATGAACCCTGGGGCCAATGCCTCC
CCAGAGCGGGACAAGAAACTGGCTCTGTTCTACAATGTTATCTCTGCCTTTCTCAACCCC
ATCATCTATAGCCTTAGAAACAAAGATGTTAAGAGGGCTTTTCTCAAGTTAACAGGCTGG
GGCAGGGCCTCTGAGTAAGGCCCCTGGAGCACAGAAGGCCACAACCAGACCTGAAACCTC
AGGTTCCAACCCTC
>cOR5AR1|Dog#1 symbol=cOR5AR1P|LOC=18:49898468-49899400|Strand=-|Length=311
ATGGATAAAGAAAACCACTCAGTGGTGACGGAGTTTATCTTTATGGGCATCACTCAGGAC
CGTCAGCTGCAGATCATCTTCTTTGTGATTTTCCTCCTGGTCTACCTAGTCAATGTAGTG
GGGAACATTGGTATGATCATCTTGATCATAGCAGATACTCAGCTTCACACACCCATGTAC
TTTTTCCTCTGCAACCTCTCTTTTGTTGACCTGGGCTACTCCTCAGCCATTGCCCCCAGG
ATGCTGGCTGACTTCTTAACAGAGCACAAAGTCATCTCCTTCTCTAGCTGTGCCACCCAG
TTTGCGTTCTTTGTAGGTTTTGTAGATGCTGAGTGCTATGTCCTGGCCGCCATGGCCTAT
GACCGTTTCGTGGCCATCTGCCGACCCCTCCACTATGGCACTCTCATGTCCAAGCGAGTC
TGCTTGGCCCTCATGCTGGGCTCTTACCTGGCCGGCCTGGTGAGTTTAGTGGCCCATACT
TCCCTCACCTTCAGTTTGAGCTACTGTGGTTCCAATATTATCAACCACTTCTTCTGTGAA
ATCCCACCACTCTTAGCCCTCTCTTGTTCAGATACCTACATCAGTGAGATCTTGCTGTTT
AGCCTGTGTGGCTTCATTGAATTCAGCACCATTCTTATCATCTTCATCTCCTATGCTTTC
ATACTCATCGCAATCATCAGAATGCGCTCAGCAGAAGGCCGCCTTAAGGCTTTCTCCACC
TGTGGGTCTCACCTCACTGGCGTCACCCTTTTTTATGGCACAGTCATGTTTATGTACCTG
AGGCCAACATCCAGCTACTCCCTGGACCAAGACAAGTGGGCCTCTGTGTTCTACACTATT
ATCATCCCCATGCTGAATCCCTTGATCTACAGTTTACGGAACAAGGATGTGAAAGCTGCT
TTCAAAAAACTAATTGGAAAAAAACCTCAAGAA
>cOR51D2|Dog#1 symbol=cOR51D2P|LOC=21:30050631-30051644|Strand=+|Length=338
ATGGTGTTTCTCCTTTTCCCCTTCATAGACCCTGGACTTGGCATGCAGAAGCCTCAGCTC
ATGGTTCCTGTCATGGCCACTCCAAATGGAACTCTGGTCCACCCAGCATATTTCCTGCTG
GTGGGCATTCCTGGCCTGGGGCCTAACATACACTTTTGGCTAGCTTTTCCACTGTGTTTT
ATGTATGCCTTGGCCACCCTGGGGAACCTGGCCATTGTCCTTATCATCCGTGTGGAAAGG
CGCCTGCATGAGCCCATGTACCTCTTCCTGGCCATGCTTTCTACCATTGACCTAGTCCTG
TCTTCTGTCACTATGCCCAAGATGGCCAGCCTCTTCCTGACTGGCATCCAGGAGATAGGA
TTCAATGTTTGTCTGGCTCAGATGTTCCTTATCCATGCTCTGTCAGCCATGGAGTCAGCT
GTCCTGCTGGCCATGGCTTTTGACCGCTTTGTGGCCATCTGCCATCCACTGCGGCATGCT
TCTGTGCTCACAGGGCCTACTGTGGCCAAGATTGGACTAGCTGCCCTTACCAGGGGATTT
GTTTTCTTCTTCCCACTGCCCTTCATCCTGAAGCGGTTGTCATATTGCCAAACACATACT
GTCACACACTCCTTCTGTTTGCACCAAGATATTATGAAGTTGTCCTGTACTGATACCATG
GTTAATGTAGTATATGGACTCTTCATTATCCTCTCAGTGATGGGTGTGGACTCCCTCTTC
ATTGGCCTCTCCTACATCCTCATACTGAAGACTGTATTGGATCTGTCTTCTCGGGGCGCA
GCACTCAAGGCTTTTAACACATGCGTCTCCCATCTCTGTGCTGTCCTGGTCTTCTATGTG
CCCCTCATTGGGCTCTCAGTGGTGCACAGGCTGGGGGGTCCTACCTCCATGCTCCATGTG
GTTATGGCTAATATCTATCTTCTGCTACCACCTGTGGTCAATCCTGTTGTCTATGGAGCC
AAGACCAAGGAGATCCGTTCACGGGTCCTCCATATCTTCTCACAGGGTGGTAGG
>cOR7G12|Dog#1 symbol=cOR7G12|LOC=20:54438398-54439402|Strand=+|Length=335
ATGTTTAAGAAAGTTTCTCTTGTTTTGTTTTCTTGTCACCTCTATCTTTTCTATCAGACC
CTCAGCAACATGACATCAGGAAACCTCTCAGATCCTACAGAATTCCTCCTCCTGGGACTG
TCAGAGGATCCAGAACTGCAGCCCCTTCTATTTTTCCTGTTCCTGTCTATGTACCTGGTG
TCAGTGCTTGGGAACCTGCTCATCATCCTGGCCATTCTGTATGACTTCCACCTCCACACT
CCCATGTACTTCTTCCTCTCCAATTTGTCTTTTGTTGACATCTGTTTCACCACCACAACA
ATCCCAAAGATGCTTGTAAACATCCGGACACACAGCAAATCCATCACTTACACAGGCTGC
CTCACACAAATCTGCTTTGTCCTGACTTTTGCTGGATTAGAAAATGGAATACTGGTAATG
ATGGCCTTTGATCGATTTGTGGCCATCTGTCACCCATTGAGGTACAATGTCATCATGAAT
CCCAAACTCTGTAGGCTGCTGGTTCTACTGTCCTTCCTTATTAGTGTTTTGGATGCCCTT
CTCCACACTTTGATGGCGTTGCGGCTGTCCTTCTGCACAGACCTGGAAATTCCCCACTTT
TTCTGTGAATTAGCTCATATTCTCAAGCTTGCCTGTTCCGATATCCTCATCAATAATATT
CTTGTGTATTTAGTGACCAGCTTGTTGGGTGTTATTCCTCTCTCTGGGATAATTATCTCT
TACACTCAAATTGTTTCCTCTGTCCTGAAAATCCCATCAGCTGGTGGAAAGTATAAGGCA
TTTTCCATCTGTGGGTCACACTTAATAGTTGTTTCTTTGTTCTATGGGACAGGTTTTAGG
GTGTACCTTAGTTCCGCAGCTACACACTCCTCCAGGAAGAGCGCAATAGTATCAGTGATG
TACACTGTGGTCACCCCCATGATGAATCCCTTTATCTATAGTCTGAGAAACAAGGATATG
ATGGGGGCTTTGAGGAAATTGATTTCTAGAATATCATATTTCCAT
>cOR4C56|Dog#1 symbol=NOVEL|LOC=18:51378217-51379257|Strand=-|Length=347
ATGACTACTACTGTATCACTTTACACTGGTCTGAGACAAATTTTTCTTTCTTATAACTGT
AGAATCTACATGTTCCTTCTGGCAGCTTTGAGCTTTTCCTTGGAAATCATGCAAAACCAA
AGCTTTGTAACTGAGTTTGTTCTCCTGGGGCTTTCACAGAATCCTAATGTTCAGAAAATA
GTATTTGTTGTGTTTTTGTTTGGCTACATTGCAACTGTTGGGGGCAACTTGCTAATTGTG
GTGACCATCAGCAGCAGCCCAGCACTCTTGGGGTCTCCCATGTACTTCTTCTTGGCTTTT
CTGTCCTTCCTGGATGCTTGCTTCTCCACTGTCATTGCCCCCAAGATGATTGTGGACTCC
CTTTATGAGAGGAAAACAATCTCTTTTGGAGGTTGTATGACTCAACTCTTTGCTGAGCAC
TTCTTTGCTGGGGTTGAAGTGATTGTCCTCACAGCCATGGCCTATGACCGCTATGTGGCC
ATCTGTAAACCCTTACACTACACAACTATCATGAACTGGAGGCTCTGTAGCATTCTGATG
GGCATAGCCTGGATGGGGGGTTTTCTGCATTCCATGATACAAATTCTCTTTACTTTCCAG
CTGCCTTTCTGTGGCCCCAATGTCATTGATCACTTCATGTGTGATTTGTACCCATTACTG
GAGCTTGCCTGCACTGACACTCACATCTTTGGCCTTTTAGTGGTCGCCAACAGTGGGTCT
ATCTGCATCATAATCTTCTCTTTGTTGCTTGTCTCATATGTTGTCATCTTGCTCTCTCTG
AGAACCCACAGTCCTGAGGGGCAGCGGAAAGCTCTCTCCACCTGCGGATCTCACATTGCT
ATTGTGGTTTTGTTCTTTGTCCCTTGCATATTTGTGTATGCACGACCTCCATCTGCTTTC
TCCTTTGACAAAATGGTGGCTATATTTTATACCATTCTAACTCCTTTACTCAATCCTTTG
ATTTACACTTTCAGGAATAAGGAAATGAAAAATGCCATAAAGAAAGTGTGGAGCAGAGTA
ATGATGGTTTGTAGTGACAAA
>cOR10H9|Dog#1 symbol=cOR10H9|LOC=20:49325755-49326711|Strand=+|Length=319
ATGGCTGCCACCTTGGGCCTAAACCACAGCTCTGTGTCTGAATTCATCCTCGTGGGCTTC
TCCACCTTCCCGCCCCATCTCCTGCCTGCCTTCTTCCTGCTGTTCCTGCTCATGTACCTG
TTCACGCTGCTGGGGAACCTGCTCATCATGGCCACTGTCTGGAGCGAGCGCGGCCTGCAC
ACGCCCATGTACCTCTTCCTGTGCGCCCTGTCCATCTCCGAGATCCTCTACACCTTGGCC
ATCACCCCGCGCCTGCTGGCTGACCTGCTCTCCACCCGCCGCACCATCGCCTTTGCAGCC
TGTACCAGCCAGATGTTCTTCTCTTTCACGTTCGGCTTCACCCACTCCTTCCTGCTCACG
GTCATGGGCTACGACCGCTATGTGGCCATCTGCCACCCTCTGCGCTACAATGTGCTCATG
AGCCCCCGTGGCTGCACCTACCTGGTGGCCTGGTCCTGGGCTGGTGGCTCGATCATAGGG
CTGGTGGTGGCCACAGCTGTTTTCCACCTCACTTTCTGTGGACCCAATGAGATCCACCAT
TTTTTATGTCATGTGCCCCCTCTCTTGAAGCTGGCCTGTGGAACTGATGTACCAATAGTG
GCCCTGGGCGTGGGGCTGGTGTGCATCACCGCCCTGCTGGGCTGCTTTCTCCTCATCCTC
CTCTCCTATGCCTTTATCGTGGCTGCCATCTTGAGGATCCCCTCTGCTGAGGGAAGGCAC
AAAGCCTTCTCCACCTGTGCGTCCCACCTTATAGTGGTCATTGTGCACTATGGCTTTGCC
TCTGTTATCTACCTCAAGCCCAAGGGTCTGCACTCCCAGGAAGGCAACACCTTGATGGCC
ATCACCTATACGGTCCTCACGCCCTTCCTCAGCCCCATCATCTTCAGTCTCAGGAATAAG
GAGCTGAAGATCGCCATGAAGAAGACCTTCCTCAGTAAACTCTATCCCTCCAGCATC
>cOR5BH3|Dog#1 symbol=cOR5BH3|LOC=X:105593038-105593958|Strand=-|Length=307
ATGGAGAATTCATCTATGGTGACTGACTTCATCCTTCTTGGCATGACAGACAACCCTCAG
CTTGGAGTCCTACTATTTGCAGTCTTCCTTATTGTTTATATTGTCACTGTTTTGGGGAAT
CTGGGCCTGGTAATCCTGATCAGAGTCAGTCCCTGCCTCCACACTCCCATGTACTTTTTT
CTTTCTAATCTGTCCCTACTTGATGTCTGTTTCTCTTCCATCACAATCCCAAAGACTTTA
GCAAATTTGTTATCTAAGTTGCAAGCTGTTTCTTTTCTTGGATGCATGACTCAAATGGGC
TTATTCATAATATTTGCTTCTGCTGAGTGCAACCTTTTGGCTTCCATGGCCTATGACCGC
TATACTGCCATCTGTCACCCATTGCTCTACTATGTCACCATGTCTAGAGTCCGTTGTTTC
CTCTTGGTAGCAGGATGCTACTTTGGGGGGTTAGTTAACATGGTTTCTGTGACAACTTCC
ATCATACGACTATCATTCTGTCAACCACATGTCCTTCCCCACTTCTTCTGTGACATCCCT
CCACTGTTGGCATTGGCTTGCTCAGACCCCTGGGTCACCCAGGTACTAGTTATTGGCTGT
GGGGGATTCACCCTGGTCACCTCCATTGTGGTGATCCTTGTCTCCTACATGTCTGTCCTC
ATGACGATTCTGGGAATTCCTTCAGCTTCCGGAAAACAAAAAGCTTTCTCTACATGTGCT
TCCCACATCACCGCTGTTGGCCTGTATTATGGAACAACTATGTACACTTACTTGCAGCCC
TCTCAACATGGATCCCAGGCAGGAAATCAGATGGTTTCAGTGTTTTATACAATGGTGATC
CCCATGATAAATCCTCTTATCTACAGTTTGAGAAACCAGGAAGTGAAAGTTGCTTTATGG
AAAGTATTGAAGCAGAGTCCC
>cOR10K2|Dog#1 symbol=cOR10K2|LOC=38:19377584-19378525|Strand=-|Length=314
ATGGAGCAGGGCAATGAGACCCTGGTGAGGGAGTTCATCTTCCTTGGCTTCTCTTCTCTG
GCCGGGCTGCAGCGGCTGCTCTTCGTCGCCTTCCTGCCCCTCTACCTGTTCACTCTGGGC
ACCAATGCCATCATCATTTCCACCATCGTGCTGGACAGAGCCCTGCACACCCCCATGTAC
TTCTTCCTGGCCGTCCTCTCCTGCTCCGAGACCTGCTACACCTTTGTCATCGTCCCCAAG
ATGCTGGTGGACCTGCTGGCCCAGAAGAAGACCATCTCCTTCGTGGGCTGTGCCATCCAG
ATGTTCACCTTCCTCTTCCTCGGCTGCTCTCACTCCTTCCTGCTGGCAGCCATGGGGTAT
GACCGCTACGTGGCCATCTGTAACCCTCTGCGCTACACAGAGCTCATGGGACACCGGGTG
TGTGTGGGACTCGTGGCCACTGCCTGTGCCTGTGGCTTGACTATTGCACAGATTATCACC
TCCCTGGTGTTTTACCTGCCGTTCCGCTCCTCCAACCAGCTCCATCACTACTTCTGCGAC
ATCCCTCCTGTCCTCAAAGTGGCATCTCAACATACCCACTTGAGTCAGATTGTCATTATC
ATGCTCTGTGCATTGGTCCTGGTTATCCCTCTGCTACTGATTTTGGTATCCTATATTCAC
ATCATCTCTGCCATCATCCAATTTCCTTCCACATTAGGCAGATACAAAGCTTTCTCCACC
TGTGCGTCCCACCTCATTGTTGTCACCATTCATTATGGTTGCGCCTCCTTTATCTACTTA
AGGCTCAAGTCCACCTACTCCTCAAGCCAGGATGCTCTCATATCAGTCTCCTACACCATG
CTCACTCCACTGTTCAACCCACTGATTTATAGCCTCAGAAATAAAGAGTTCAGGTCAGCG
CTTCACAGAGCTGTGCGAAAAATCATTTTCCTGCCACAATGT
>cOR4C36|Dog#1 symbol=cOR4C36|LOC=18:51124085-51125014|Strand=+|Length=310
ATGCAACAAAATAACAGCGTTACTGAGTTCATACTGTTAGGATTGACTCAAGATCCTATG
AAAAAGAAAATGGTATTTATAATATTCTTCATTTTATATATGGGAACTGTGGTAGGGAAT
TTGCTTATTATTGTGACCATCAGGTTTAGTCGGACACTTGGGACCCCCATGTACTATTTC
TTATTTTATTTGTCTCTTGCGGATTCCTGCTTTTCAACTTCCACAGCCCCCAGACTAATT
GTGGATTCACTCTCTGCAAAAAAAATCATAACTTACAATGAGTGTATGACTCAGGTCTTT
GCACTACATTTCTTTGGTTGCATGGAGGTCTTTGTCCTCATCCTCATGGCCATTGATCGC
TATGTGGCCATCTGTAAGCCCTTACGTTACCCAACCATCATGAGCCGGCAGGTCTGCACT
ATCATGATTGTTCTCGCATGGATAGGATCTTTTTTCCATTCTATAGCCGAGGTTGTCCCA
GCCTTGAGATTGCCCTTCTGTGGACCCAATTTGATTGATCATTACTGCTGTGATTTGCAA
CCCTTGCTGAAACTTGCTTGCATGGACACTTATCTGATTAACCTAGAATGGGTGTCTAAT
AGCGGGGCCATTTGCACAGGCAGTTTTGTGATTCTGATGATCTCCTATATTGTCATCTTG
CATTCACTGAGAAACTATAGTGCAGAAGGGAAGAAAAAAGCTCTCTCTACTTGCACTTCT
CACATCATCGTAGTAATCATATTCTTTGGTCCGTGTATATTCACATACACACGCCCCCCA
ACCACTTACCCCATGGACAAGATGGTGGCTGTATTTTATACTATTGGGACACCTTTTCTC
AACCCACTCATCTATACACTGAGAAATGCAGAAGTGAAAAATGCCATGAGAAAGCTATGG
CGTGTCAAAATTACCTCAGAGAGCAGAAGA
>cOR8T3P|Dog#1 symbol=cOR8T3P|LOC=27:9248131-9249075|Strand=+|Length=308
TCTTGGATTTCCAGGGTAAATATTTTTATCACTATGGGAAACCATAGCATGTTCAGTGAG
TCCATCCTCCTTAGGTTGTCTGCTGACCCTCAGACCTGGATTCTGCTCTCCATGTTGTTT
CTGGTGCTTTACCTCCTCACTCTGATGGGAAACCTGGTGATGCTGCTGGTGATGAGGGCT
AATTCTCACCTTCCCTGTACTTCTCCTATGCCCATGTACTTCTTTTTGAGACAACTCCCC
TTCCTGGACCTCTGCCACTCATCTATCACAGTCCCCAAGATGATGGAGACTATCTTCTGA
AAGCACAGTCATCTTTGTAGAGAGCTGTCTGGCTCAAGCCTTCTTTGTGTTTGCCACAGG
GGGCACTGAGGCCTTTCTGCAGGCTGTGGTGGCCTATGACCACTTTGTAGCCATCACCTC
CCCTCTGCTCTAGGGCCAGGTGATGAACAACCAGCTCTGTGTTGGGATGGTGTGGAGTTC
CTGGGGCCTGGCCTTTGCTGATGCTCTCATCAATATCCTCTTGGTTGTCAATTTAGACTA
TTGTGAGGACCAGACTATTCCCCATTTCAGCTGTGAGCGGTCTTCTCTCTTCCCTTTGTC
TTGCTCTGATACCTCCACCAATTTCGCACTCCTGCTCTGCTCCTCTGTCTTGCATTTCTT
TGGAACCTTCCTAATGATTGTTTCTTCCCATGCCTGCATTGTTTCCACCATCCTCAGCAT
CAGCTCCATCTCTTGTAGGTGTGAGGCCTTTTTTACTTGTCTTCTCACTTCATTACTGCG
ATCTTGTTCTATCGCTCAGTTTTGTGTTCTGACTGGAGATGATGTTCTCCGTGCAGTACA
GTGTGGTCACTCATATGCTGAACCCCCTCATTTATAGCCTGCAGAAACAAGGTGAAGATA
GCTATGAGAAGAATGTTAAGATATGTTAGTTCATTTTTTTAAATT
>cOR9S26P|Dog#1 symbol=NOVEL|LOC=25:53170288-53171273|Strand=+|Length=308
TTCATGCCATCCCACAGTAATGGAAACCTCTCCATGGCCTACTTTCAAGATTTTGTGCTG
GAAGGATTTGGAGGTGGCCTTGAGACCCAGGCCCTGCTCTTTGCTGTGTTCCTGGCCCTG
TATATGGTGACTGTACTGGGCAACATTCTCATGATCATTGTTATCACCCTGGATGCCCGC
CTGCACTCCCCAATGTACTTCTTCCCTCAAGAACCTCTCCTTTGTGGACTTGTGCTACTC
ATCTGTGATCGCCCCAAATGCACTGGCCAACTTCTTCTCCTCGTCCAAGGTCATCACCTT
TGCAGGATGTGCCACCCAGTTTTTCTTTTTATGTCTGCTGGCCACAACAGAAGGCTTCCT
CCTGGGTGTCATGGCCTACGACCGCTTCATGGCCATCTGTAGCCCCTTGCGCTACCCCAG
CACCATGTGCCAGTCTGCCTGCACTCGCCTGGTGCTGGGCGCCTACTGTGGAGGCTGCTT
CAACTCTGTTGTGCAGACCAGCTTCACATTCCACCTCTCATTCTGCAGCTCCAACCGCAT
CAACCACTTCTTCTGTGATGTGCCCCCTCTGCTCCAGATCGCCTGTGGCAACACGACCAT
CAATGAACTTCTCTTGTTTGGCATCTGTGGGTTCATGATTGTGGGTTTGGCAATTGTGAT
CCTCATCTCCTATGGCTACATCATAGCGACCATCCTGAGGATGCGGTCAGGAGCTGGGAG
ACGCAAGATCTTCTCCACCCTGTGCTCCCACATGACTGTAGTAACTCTCTTTTTTGGGAC
TCTCTTTGTCATGTATGCCCAGCCCAGGAGCAATTGAGTCCATGGAGCAGGGCAAGGTGG
TCTCTGTCTTCTACACGCTGGTCATCCCAATGCTCAATCCCCTCATCTACAGTCTGCGAA
ACAAGGATGTGAAGGAGGCTGTGCAGAGGCTGGGCCAGAAACACATGACCATGTGATGAA
GTGTGTCCCGAATACTTGATGGAGTA
>cOR7G13|Dog#1 symbol=cOR7G13|LOC=20:54495376-54496389|Strand=-|Length=338
ATGTTGCTGTGGCTCATCCAGGGACCATTCATTTTATTTGGTTTTCACTCCATCTTTTCC
ATCAGATTCATCAACAACATGGGACCCAAAAACCAAACAGTATTTTCAGAATTCTTTCTC
TTGGGACTGACAGAGGATCCAGAACTGCAGTCCCTACTCTTCAGCCTGTTCCTGTCCATA
TACCTGGCCACCATCCTGGGAAACGGGCTCATCATCCTGGCTGTCATCTGTGACTCCCAC
CTCCACACTCCCATGTACTTCTTCCTCTCCAACCTGTCCTTTACTGACATCTGTTTAAGT
ACAACCACCATCCCAAAGATGCTGGTGAACATCCAAGCACAGAGTCACAGCATCAGTTAC
ACAGGCTGCCTCACCCAGGTCTGCTTTGTCTTGACTTTTGTTGGTTTAGAAAATTTTCTC
CTTGCAGCAATGGCCTATGACCGCTATGTGGCCATCTGCCATCCCCTGAGGTACACTGTT
ATCATGAACCCCCAACTCTATGGCTTGCTGATGGTACTCTCACTGCTCATTAGCATTGTC
AATGCCCTGCTCCACAGTCTGATGGTGCTACAGTTATCCTTCTGTAAGGACGTGGACATC
CCCCACTTCTTCTGTGAGCTTGGTCAGATTGTCAAGCTTGCCTGCTCTGATACTCTCATC
AATGATATTCTGGCATATTTTGCAGCTGGCTTATTTGGGGGTGTTCCTCTCTCCGGAATT
ATTTTCTCTTATACTCAAATTTTCTCCTCTGTTTTGAGAATGCCATCAGCGGGCAGGAAA
TATAAAGCTTTCTCCACCTGTGGCTCTCACTTGTCCGTTGTGTCCTTCTTCTATGGGACA
GCTTTTGGAGTATACATTAGTTCTGCACTTAGTGACTCTTCCAGGAAGACTGCCATGGCT
TCAGTGATGTACATCGTGATTCCTCAAATGATGAACCCCTTTATCTACAGTCTGAGAAAT
AGTGACATGCAGGGTGCCTTGAAGAAACTTTTCAGTAGGATACCTTCCTTTCTG
>cOR8F4|Dog#1 symbol=cOR8F4|LOC=5:13223994-13225007|Strand=-|Length=338
ATGCACAAATACACACACATACATCCCACACGAGTACACTCATTTTCTGTTTTTTTAAGT
TTAGAACCCTTTGAGAGAATAATGGACCCTGGAAATCATTCCATAGTGACTGAGTTCATC
CTCGCTGGGCTAACAGAGAAACCAGAACTCCAACTGCCCCTTTTCTTCCTCTTCCTAGGA
ATCTATGTGGTCACAGTGGTGGGGAACCTGGGCATGATCATGCTGATAGGGCTCAGTGCT
CACTTGCACACCCCCATGTACTACTTCCTCAGCAATTTGTCCTTCATTGATCTCTGCCAT
TCCACTGTCGTTACCCCCAAAATGCTGGTGAACTTTGTGACACAGAAGAACATCACTCCC
TACTCTGAATGCATGACTCAGCTCTATTTCTTCCTGATTTTTGCCATTGCAGAGTGTCAC
ATGTTGGCTGCAATGGCTTATGACCGCTATGCTGCCATCTGTAACCCTTTGCTTTACAAT
GTCATCATGTCTTCTCAGATCTGCTTCTGGATGACAGTGGGAGTTTATATTTTGGGCATC
GTTGGATCTACAATCCACACGGGCTTTATGATGAGACTCCTTTTCTGCAAGAGCAATGTG
GTTAATCATTATTTCTGTGATCTCTTCCCAGTCTTGGAATTATCCTGTTCCAGCACCTAC
ATTAATGAATTACTGGTTCTAGTCTTGAGTGCATTTAACATTTTGACTCCTGCCTTAACT
ATCCTTGCCTCCTACATCTTCATCCTCTCCAGCATCCTCCACATCCGCTCCACTGAGGGC
AGGTCCAAAGCCTTCAGCACCTGCAGTTCTCACATCTCAGCTGTTACTGTCTTTTTTGGA
TCTGCTGCATTCATGTACCTGCAGCCGTCATCTGTGAGCTCCATGGACCAAGGGAAAGTG
TCCTCTGTGTTTTATACCATCATTGTGCCCATGTTGAACCCTTTGATCTATAGCCTGAGG
AATAAGGATGTCAAATTTGCCCTGAAGAAAATTCTGGTTGGTAGAAAATGTTCA
>cOR55B3P|Dog#1 symbol=cOR55B3|LOC=21:29673985-29674891|Strand=-|Length=303
AACATCTCCTACACCAACTTCTTCCTGGTGGGCTTCCCTGGATTCCGAGAGTGGCGACCT
CTCCTGGTCCTGCCCCTTACCTTCCTATATGTGACCGTCATCTCAGCCAATGCCCTGGTC
ATCCACACAGTGGTGGCCCAGCGGAGCCTGCATCAGCCCATGTACATGCTCATCGCCCTG
CTCCTGGCTGTCAACATTTGTGCTGCCACTGCCGTGATGCCCAAAATGCTGGAGGGCTTT
GTGCATTATGCTAACCCCATATCACTGCACAGCTGCCTAGCCCAGATGTTCTTTATCTAC
TTCACTCTTCTTCTGGACTACAATCTCCTGCTGGCCATGGCCCTAGACCGCTATGTCGCC
ATCTGTCACCCACTCCGCTATACTGACCTAATGACCTCTCACCTGCTTGGTGTGTGTGGC
CATTCTTGCCCTGACACAGAGCCTGGGAGTGGCAGTGCCTTTGGTAGTGCTAACATCACA
AGCTCGATTCTGCCGGACAATGGTGATTCCACACTTCACCTGTGAGTACATTGCACTGCT
GAGCATAGCTTGTGGAGATTTGACTTTCAACAATAGGTTGGGACTGGCCATGCGGTTGGT
CACTGTGACCTTTGATCTCGCCCTGCTAGGGACCTCCTACACCCGCATCATTTATGCTGC
CTTTCGGATCTCTTCTGGGGGAGCCCGAGCTAAGGCCTTGCACACATGTGGCTCCCACTT
ACTAGTCATCCTCACTATCTACCTCTCTGGTCTCTCCACTTCCATTGTTTTCCGGGTAGC
CAAGACTGTGTCTCAGGATGTCCAGAACCTGCTCAGTGCCATCTACTTGCTGCTCCCAGG
CACCTTGAATCCTGTCATTTATGGGGTGAGGACCAGGGAGATCCGGCAACATGTGGAAAA
GATGCTC
>cOR5I2|Dog#1 symbol=cOR5I2|LOC=18:50557924-50558865|Strand=+|Length=314
ATGGAATTGATGGATGGAAACTACACCTTGGTGACTGAGTTTATTCTTTTAGGGTTTCCG
ACCCGCCCTGAACTGCAGATTGTCCTATTCCTCATGTTTCTGACATTGTATGGTATGATT
TTAACAGGGAATATTGGACTGATGATGTTAATCAGGACAGACCCTCACCTTCAAACCCCT
ATGTATTTTTTCCTTAGCAACCTCTCCTTTGCAGATCTTTGTTACTCATCAGTCATTGTT
CCCAAAATGCTGGTCAATTTCCTCTCAGAAAATAAATCTATCTCCTATTATGGCTGTGCC
CTACAGTTTTATTTTTTCTGTGCTTTTGCTGATACAGAATCCTTTATCCTGGCTGCCATG
GCATACGATCGCTATGTTGCCATCTGTAATCCTTTACTGTATACAGTTGTGATGTCTCGG
GGCATCTGTGTATGGTTGATTGTCTTGTCCTACATTGGAGGTAACATGAGTTCCCTGGTT
CACACGTCCTTTGCCTTTATTTTGAAATACTGCGATAAAAATGTCATTAATCATTTTTTC
TGCGACCTCCCTCCCCTGCTTAAGCTATCCTGCACAGACACCTCAGTTAATGAGTGGCTT
CTCTCCACATATGGCAGCTCAGTGGAAATTATCTGCTTCATCGTCATTGTCATCTCCTAC
TATTTCATTCTGCGCTCAGTCTTGAGGATCCGCTCTTCCAGTGGCAGAAAGAAAACCTTC
TCCACGTGTGCCTCTCACCTGACTTCTGTGGCCATCTATCAGGGGACTCTTCTCTTCATT
TACTCACGGCCCAGCTATCTGTATTCTCCCAACACTGATAAAATTATCTCCGTGTTCTAC
ACCATTATTATCCCAGTGCTGAATCCATTGATTTATAGTTTGAGAAATAAAGATGTAAAA
GATGCCGCTAAGAGAGCTGTAAGGTTAAAAGTGGATTCCTCA
>cOR5D19|Dog#1 symbol=cOR5D19|LOC=18:50681928-50682869|Strand=-|Length=314
ATGTTGTTAGCAGAAGGCAATCAGAGTGTTGGAGCCACATTCACCCTCTTGGGCTTCTCG
GAATATCCAGACTTCCAGGTTCCCTTGCTATTGGTGTTCTTGACCATCTACACAGTCACT
[truncated: 733,518 more chars]
